# Supplementary material for: Single-cell transcriptome reveals dominant subgenome expression and transcriptional response to heat stress in Chinese cabbage
Source: Genome Biol. 2022 Dec 19;23:262. doi: 10.1186/s13059-022-02834-4 (PMC9762029; doi:10.1186/s13059-022-02834-4)
Supplement: Supplementary file 2 — Additional file 2: Table S1. Summary of the cell data in Chinese cabbage vegetative shoot apex and young leaf samples before and after filtering. [file 13059_2022_2834_MOESM2_ESM.xlsx]

## Sheet: Table S1
Samples	before_filter_num	after_filter_num	pct	before_filter_median_UMI_per_cell	after_filter_median_UMI_per_cell	before_filter_median_genes_per_cell	after_filter_median_genes_per_cell
Shoot_C_1	6392	6076	0.9506	3524.5	3330.5	1719	1664.5
Shoot_C_2	6593	6257	0.949	2875	2729	1500	1449
Leaf_C_1	8350	7789	0.9328	10248.5	9665	3373	3220
Leaf_C_2	8895	8232	0.9255	10293	9570.5	3374	3196
Leaf_H_1	11075	10098	0.9118	8395	7805	3569	3390.5
Leaf_H_2	9588	8845	0.9225	9340	8815	3855.5	3702
