# Supplementary material for: Single-cell transcriptome reveals dominant subgenome expression and transcriptional response to heat stress in Chinese cabbage
Source: Genome Biol. 2022 Dec 19;23:262. doi: 10.1186/s13059-022-02834-4 (PMC9762029; doi:10.1186/s13059-022-02834-4)
Supplement: Supplementary file 3 — Additional file 3: Table S2. Cluster information for 19 cell clusters of Chinese cabbage vegetative shoot apex and young leaf cells. [file 13059_2022_2834_MOESM3_ESM.xlsx]

## Sheet: Table S2
Cluster	Leaf_C_1	Leaf_C_2	Shoot_C_1	Shoot_C_2		Cluster	Leaf_C	Shoot_C
Total	7783 (100%)	8228 (100%)	6075 (100%)	6257 (100%)		Total	16011 (100%)	12332 (100%)
0	1784 (22.92%)	1919 (23.32%)	421 (6.93%)	417 (6.66%)		0	3703 (23.13%)	838 (6.8%)
1	1722 (22.13%)	1791 (21.77%)	383 (6.3%)	392 (6.26%)		1	3513 (21.94%)	775 (6.28%)
2	1671 (21.47%)	1765 (21.45%)	280 (4.61%)	294 (4.7%)		2	3436 (21.46%)	574 (4.65%)
3	162 (2.08%)	155 (1.88%)	998 (16.43%)	1024 (16.37%)		3	317 (1.98%)	2022 (16.4%)
4	210 (2.7%)	222 (2.7%)	882 (14.52%)	1022 (16.33%)		4	432 (2.7%)	1904 (15.44%)
5	655 (8.42%)	623 (7.57%)	390 (6.42%)	413 (6.6%)		5	1278 (7.98%)	803 (6.51%)
6	248 (3.19%)	262 (3.18%)	764 (12.58%)	758 (12.11%)		6	510 (3.19%)	1522 (12.34%)
7	200 (2.57%)	224 (2.72%)	663 (10.91%)	645 (10.31%)		7	424 (2.65%)	1308 (10.61%)
8	215 (2.76%)	244 (2.97%)	347 (5.71%)	392 (6.26%)		8	459 (2.87%)	739 (5.99%)
9	434 (5.58%)	460 (5.59%)	48 (0.79%)	49 (0.78%)		9	894 (5.58%)	97 (0.79%)
10	80 (1.03%)	78 (0.95%)	301 (4.95%)	247 (3.95%)		10	158 (0.99%)	548 (4.44%)
11	84 (1.08%)	102 (1.24%)	187 (3.08%)	175 (2.8%)		11	186 (1.16%)	362 (2.94%)
12	73 (0.94%)	137 (1.67%)	65 (1.07%)	85 (1.36%)		12	210 (1.31%)	150 (1.22%)
13	100 (1.28%)	117 (1.42%)	26 (0.43%)	19 (0.3%)		13	217 (1.36%)	45 (0.36%)
14	11 (0.14%)	13 (0.16%)	107 (1.76%)	116 (1.85%)		14	24 (0.15%)	223 (1.81%)
15	23 (0.3%)	27 (0.33%)	100 (1.65%)	96 (1.53%)		15	50 (0.31%)	196 (1.59%)
16	87 (1.12%)	72 (0.88%)	19 (0.31%)	23 (0.37%)		16	159 (0.99%)	42 (0.34%)
17	22 (0.28%)	17 (0.21%)	69 (1.14%)	65 (1.04%)		17	39 (0.24%)	134 (1.09%)
18	2 (0.03%)	0 (0%)	25 (0.41%)	25 (0.4%)		18	2 (0.01%)	50 (0.41%)
