# Supplementary material for: Single-cell transcriptome reveals dominant subgenome expression and transcriptional response to heat stress in Chinese cabbage
Source: Genome Biol. 2022 Dec 19;23:262. doi: 10.1186/s13059-022-02834-4 (PMC9762029; doi:10.1186/s13059-022-02834-4)
Supplement: Supplementary file 4 — Additional file 4: Table S3. Cluster-enriched gene list and gene descriptions for 19 cell clusters. [file 13059_2022_2834_MOESM4_ESM.xlsx]

## Sheet: CEGs list and annotation
Target_Cluster	Gene ID	Gene Name	Target_Cluster_mean	Other_Cluster_mean	Log2FC	Pvalue	Qvalue	Description	KEGG_A_class	KEGG_B_class	Pathway	K_ID	GO Component	GO Function	GO Process
0	BAA05g09030	BAA05g09030	7.98333	2.90955	1.4562	0	0	XP_013748409.1 UDP-glycosyltransferase 73C1-like [Brassica napus]	Metabolism;Metabolism	Global and overview maps;Metabolism of terpenoids and polyketides	ko01110//Biosynthesis of secondary metabolites;ko00908//Zeatin biosynthesis	K13496;K13496	-	GO:0008194//UDP-glycosyltransferase activity	-
0	BAA02g04380	BAA02g04380	42.6143	23.0649	0.885637	0	0	XP_009125825.1 NADP-dependent malic enzyme 2 [Brassica rapa]	Metabolism;Metabolism;Metabolism;Metabolism	Global and overview maps;Global and overview maps;Carbohydrate metabolism;Energy metabolism	ko01100//Metabolic pathways;ko01200//Carbon metabolism;ko00620//Pyruvate metabolism;ko00710//Carbon fixation in photosynthetic organisms	K00029;K00029;K00029;K00029	-	GO:0004471//malate dehydrogenase (decarboxylating) (NAD+) activity;GO:0051287//NAD binding	GO:0055114//oxidation-reduction process
0	BAA07g34870	BAA07g34870	39.8912	22.352	0.835667	0	0	XP_013702404.2 60S ribosomal protein L10-3-like [Brassica napus]	Genetic Information Processing	Translation	ko03010//Ribosome	K02866	GO:0000315//organellar large ribosomal subunit;GO:0005840//ribosome;GO:0015934//large ribosomal subunit;GO:0022625//cytosolic large ribosomal subunit	GO:0003735//structural constituent of ribosome	GO:0006412//translation;GO:0006810//transport
0	BAA03g55870	BAA03g55870	66.7031	37.7496	0.821291	0	0	XP_013741583.1 uncharacterized protein BNAA03G48730D [Brassica napus]	-	-	-	-	-	-	-
0	BAA10g33900	BAA10g33900	123.194	71.4991	0.784938	0	0	XP_019086309.1 PREDICTED: polyubiquitin 4-like [Camelina sativa]	-	-	-	-	GO:0005575//cellular_component;GO:0005576//extracellular region;GO:0005622//intracellular;GO:0005623//cell;GO:0005634//nucleus;GO:0005737//cytoplasm;GO:0005773//vacuole;GO:0043226//organelle;GO:0043227//membrane-bounded organelle;GO:0043229//intracellular organelle;GO:0043231//intracellular membrane-bounded organelle;GO:0044424//intracellular part;GO:0044444//cytoplasmic part;GO:0044464//cell part	GO:0000166//nucleotide binding;GO:0003980//UDP-glucose:glycoprotein glucosyltransferase activity;GO:0004827//proline-tRNA ligase activity;GO:0005515//protein binding;GO:0005524//ATP binding;GO:0008168//methyltransferase activity	GO:0003352//regulation of cilium movement;GO:0006289//nucleotide-excision repair;GO:0006364//rRNA processing;GO:0006433//prolyl-tRNA aminoacylation;GO:0006486//protein glycosylation;GO:0006508//proteolysis;GO:0006511//ubiquitin-dependent protein catabolic process;GO:0006807//nitrogen compound metabolic process;GO:0008150//biological_process;GO:0008152//metabolic process;GO:0009056//catabolic proc…
0	BAA06g30630	BAA06g30630	107.891	63.1242	0.773315	0	0	XP_021665833.1 polyubiquitin [Hevea brasiliensis]	-	-	-	-	GO:0005576//extracellular region;GO:0005737//cytoplasm	GO:0000166//nucleotide binding;GO:0003980//UDP-glucose:glycoprotein glucosyltransferase activity;GO:0004827//proline-tRNA ligase activity;GO:0005515//protein binding;GO:0005524//ATP binding	GO:0003352//regulation of cilium movement;GO:0006289//nucleotide-excision repair;GO:0006433//prolyl-tRNA aminoacylation;GO:0006486//protein glycosylation;GO:0009405//pathogenesis;GO:0031639//plasminogen activation
0	BAA09g04830	BAA09g04830	115.529	68.443	0.755282	0	0	CDY49602.1 BnaA09g03360D [Brassica napus]	Organismal Systems;Environmental Information Processing;Environmental Information Processing	Environmental adaptation;Signal transduction;Signal transduction	ko04626//Plant-pathogen interaction;ko04016//MAPK signaling pathway - plant;ko04070//Phosphatidylinositol signaling system	K02183;K02183;K02183	GO:0005575//cellular_component;GO:0005622//intracellular;GO:0005623//cell;GO:0005737//cytoplasm;GO:0005829//cytosol;GO:0044424//intracellular part;GO:0044444//cytoplasmic part;GO:0044464//cell part	GO:0003674//molecular_function;GO:0005488//binding;GO:0005509//calcium ion binding;GO:0043167//ion binding;GO:0043169//cation binding;GO:0046872//metal ion binding	GO:0006950//response to stress;GO:0006970//response to osmotic stress;GO:0006972//hyperosmotic response;GO:0008150//biological_process;GO:0009628//response to abiotic stimulus;GO:0009651//response to salt stress;GO:0042538//hyperosmotic salinity response;GO:0050896//response to stimulus
0	BAA07g30280	BAA07g30280	52.456	31.2963	0.745117	0	0	XP_009104985.1 60S ribosomal protein L10-3 [Brassica rapa]	Genetic Information Processing	Translation	ko03010//Ribosome	K02866	GO:0000315//organellar large ribosomal subunit;GO:0005840//ribosome;GO:0015934//large ribosomal subunit;GO:0022625//cytosolic large ribosomal subunit	GO:0003735//structural constituent of ribosome	GO:0006412//translation;GO:0006810//transport
0	BAA10g12770	BAA10g12770	40.1529	24.4151	0.717735	0	0	VDD17608.1 unnamed protein product [Brassica rapa]	Genetic Information Processing	Translation	ko03013//RNA transport	K03113	GO:0005840//ribosome	GO:0003743//translation initiation factor activity	GO:0006413//translational initiation
0	BAA08g16300	BAA08g16300	48.0906	29.654	0.697527	0	0	XP_021665833.1 polyubiquitin [Hevea brasiliensis]	-	-	-	-	GO:0005575//cellular_component;GO:0005576//extracellular region;GO:0005622//intracellular;GO:0005623//cell;GO:0005634//nucleus;GO:0005737//cytoplasm;GO:0043226//organelle;GO:0043227//membrane-bounded organelle;GO:0043229//intracellular organelle;GO:0043231//intracellular membrane-bounded organelle;GO:0044424//intracellular part;GO:0044464//cell part	GO:0000166//nucleotide binding;GO:0003980//UDP-glucose:glycoprotein glucosyltransferase activity;GO:0004827//proline-tRNA ligase activity;GO:0005515//protein binding;GO:0005524//ATP binding;GO:0008168//methyltransferase activity	GO:0003352//regulation of cilium movement;GO:0006289//nucleotide-excision repair;GO:0006364//rRNA processing;GO:0006433//prolyl-tRNA aminoacylation;GO:0006486//protein glycosylation;GO:0006508//proteolysis;GO:0006511//ubiquitin-dependent protein catabolic process;GO:0006807//nitrogen compound metabolic process;GO:0008150//biological_process;GO:0008152//metabolic process;GO:0009056//catabolic proc…
0	BAA03g49360	BAA03g49360	6.94411	2.71206	1.3564	1.57247e-305	5.87711e-301	RID72680.1 hypothetical protein BRARA_C04560 [Brassica rapa]	-	-	-	-	-	GO:0004553//hydrolase activity, hydrolyzing O-glycosyl compounds;GO:0005509//calcium ion binding;GO:0005515//protein binding	GO:0000272//polysaccharide catabolic process
0	BAA06g38450	BAA06g38450	14.965	8.41423	0.830689	4.06573e-294	1.51957e-289	RID59968.1 hypothetical protein BRARA_F03158 [Brassica rapa]	-	-	-	-	-	GO:0003674//molecular_function;GO:0005488//binding;GO:0008270//zinc ion binding;GO:0043167//ion binding;GO:0043169//cation binding;GO:0046872//metal ion binding;GO:0046914//transition metal ion binding	GO:0001101//response to acid chemical;GO:0008150//biological_process;GO:0009719//response to endogenous stimulus;GO:0009725//response to hormone;GO:0009737//response to abscisic acid;GO:0010033//response to organic substance;GO:0010200//response to chitin;GO:0010243//response to organonitrogen compound;GO:0033993//response to lipid;GO:0042221//response to chemical;GO:0042493//response to drug;GO:…
0	BAA03g14390	BAA03g14390	27.1796	15.9482	0.76913	1.28117e-279	4.78837e-275	XP_009132373.2 probable serine/threonine-protein kinase WNK11 [Brassica rapa]	-	-	-	-	-	GO:0004672//protein kinase activity;GO:0005524//ATP binding;GO:0008251//tRNA-specific adenosine deaminase activity	GO:0002100//tRNA wobble adenosine to inosine editing;GO:0006468//protein phosphorylation
0	BAA03g25890	BAA03g25890	52.9305	34.994	0.596992	1.74787e-274	6.53267e-270	XP_009133847.1 glutathione S-transferase U5 [Brassica rapa]	Metabolism;Metabolism	Global and overview maps;Metabolism of other amino acids	ko01100//Metabolic pathways;ko00480//Glutathione metabolism	K00799;K00799	-	GO:0005515//protein binding;GO:0016034//maleylacetoacetate isomerase activity	GO:0006559//L-phenylalanine catabolic process;GO:0006572//tyrosine catabolic process;GO:0006749//glutathione metabolic process
0	BAA03g63130	BAA03g63130	13.1812	6.45126	1.03083	2.60671e-274	9.74259e-270	RIA04521.1 hypothetical protein BRARA_K01214 [Brassica rapa]	-	-	-	-	-	GO:0005506//iron ion binding;GO:0016705//oxidoreductase activity, acting on paired donors, with incorporation or reduction of molecular oxygen;GO:0020037//heme binding	GO:0055114//oxidation-reduction process;GO:0097588//archaeal or bacterial-type flagellum-dependent cell motility
0	BAA03g30560	BAA03g30560	108.905	70.4604	0.628185	1.24029e-265	4.63559e-261	XP_009134437.1 protein SENESCENCE-ASSOCIATED GENE 21, mitochondrial [Brassica rapa]	-	-	-	-	-	-	-
0	BAA03g36990	BAA03g36990	35.2969	22.6371	0.640853	4.95103e-260	1.85045e-255	XP_009135236.2 probable mediator of RNA polymerase II transcription subunit 37c [Brassica rapa]	Genetic Information Processing;Genetic Information Processing;Cellular Processes	Folding, sorting and degradation;Transcription;Transport and catabolism	ko04141//Protein processing in endoplasmic reticulum;ko03040//Spliceosome;ko04144//Endocytosis	K03283;K03283;K03283	-	GO:0004856//xylulokinase activity;GO:0005515//protein binding;GO:0005524//ATP binding;GO:0016773//phosphotransferase activity, alcohol group as acceptor;GO:0016887//ATPase activity;GO:0051082//unfolded protein binding	GO:0005975//carbohydrate metabolic process;GO:0005997//xylulose metabolic process;GO:0006457//protein folding;GO:0006950//response to stress;GO:0008360//regulation of cell shape;GO:0042732//D-xylose metabolic process;GO:0043093//FtsZ-dependent cytokinesis
0	BAA02g25530	BAA02g25530	81.0387	50.1266	0.693035	1.50585e-258	5.6281e-254	XP_009128191.1 12-oxophytodienoate reductase 1 [Brassica rapa]	Metabolism;Metabolism;Metabolism	Global and overview maps;Global and overview maps;Lipid metabolism	ko01100//Metabolic pathways;ko01110//Biosynthesis of secondary metabolites;ko00592//alpha-Linolenic acid metabolism	K05894;K05894;K05894	-	GO:0010181//FMN binding;GO:0016491//oxidoreductase activity	GO:0055114//oxidation-reduction process
0	BAA03g29750	BAA03g29750	22.1412	14.1149	0.649516	5.30231e-254	1.98174e-249	XP_021665833.1 polyubiquitin [Hevea brasiliensis]	-	-	-	-	GO:0005575//cellular_component;GO:0005576//extracellular region;GO:0005622//intracellular;GO:0005623//cell;GO:0005634//nucleus;GO:0005737//cytoplasm;GO:0005773//vacuole;GO:0043226//organelle;GO:0043227//membrane-bounded organelle;GO:0043229//intracellular organelle;GO:0043231//intracellular membrane-bounded organelle;GO:0044424//intracellular part;GO:0044444//cytoplasmic part;GO:0044464//cell part	GO:0000166//nucleotide binding;GO:0003980//UDP-glucose:glycoprotein glucosyltransferase activity;GO:0004827//proline-tRNA ligase activity;GO:0005515//protein binding;GO:0005524//ATP binding;GO:0008168//methyltransferase activity	GO:0003352//regulation of cilium movement;GO:0006289//nucleotide-excision repair;GO:0006364//rRNA processing;GO:0006433//prolyl-tRNA aminoacylation;GO:0006486//protein glycosylation;GO:0006508//proteolysis;GO:0006511//ubiquitin-dependent protein catabolic process;GO:0006807//nitrogen compound metabolic process;GO:0008150//biological_process;GO:0008152//metabolic process;GO:0009056//catabolic proc…
0	BAA02g08050	BAA02g08050	2.45203	0.709477	1.78915	2.09654e-250	7.83584e-246	XP_009126240.1 uncharacterized protein LOC103851161 [Brassica rapa]	-	-	-	-	-	-	-
0	BAA10g04470	BAA10g04470	10.616	5.64518	0.911145	8.34148e-245	3.11763e-240	XP_009119145.1 UDP-glycosyltransferase 75B1 [Brassica rapa]	-	-	-	-	GO:0005575//cellular_component;GO:0005622//intracellular;GO:0005623//cell;GO:0005737//cytoplasm;GO:0005794//Golgi apparatus;GO:0005856//cytoskeleton;GO:0009524//phragmoplast;GO:0012505//endomembrane system;GO:0043226//organelle;GO:0043227//membrane-bounded organelle;GO:0043228//non-membrane-bounded organelle;GO:0043229//intracellular organelle;GO:0043231//intracellular membrane-bounded organelle;…	GO:0003674//molecular_function;GO:0003824//catalytic activity;GO:0008194//UDP-glycosyltransferase activity;GO:0016740//transferase activity;GO:0016757//transferase activity, transferring glycosyl groups;GO:0016758//transferase activity, transferring hexosyl groups;GO:0035251//UDP-glucosyltransferase activity;GO:0046527//glucosyltransferase activity;GO:0047215//indole-3-acetate beta-glucosyltransf…	GO:0000278//mitotic cell cycle;GO:0000280//nuclear division;GO:0000281//mitotic cytokinesis;GO:0000910//cytokinesis;GO:0000911//cytokinesis by cell plate formation;GO:0000919//cell plate assembly;GO:0001101//response to acid chemical;GO:0006082//organic acid metabolic process;GO:0006520//cellular amino acid metabolic process;GO:0006725//cellular aromatic compound metabolic process;GO:0006807//nit…
0	BAA05g08970	BAA05g08970	5.04902	2.19228	1.20357	2.24969e-241	8.40822e-237	XP_009143557.1 UDP-glycosyltransferase 73C5 [Brassica rapa]	Metabolism;Metabolism	Global and overview maps;Metabolism of terpenoids and polyketides	ko01110//Biosynthesis of secondary metabolites;ko00908//Zeatin biosynthesis	K13496;K13496	GO:0005737//cytoplasm	GO:0004819//glutamine-tRNA ligase activity;GO:0008194//UDP-glycosyltransferase activity	GO:0006425//glutaminyl-tRNA aminoacylation
0	BAA01g31530	BAA01g31530	9.16625	4.48092	1.03254	6.24244e-239	2.33311e-234	XP_009105258.1 glucose-6-phosphate/phosphate translocator 2, chloroplastic [Brassica rapa]	-	-	-	-	GO:0005575//cellular_component;GO:0005622//intracellular;GO:0005623//cell;GO:0005737//cytoplasm;GO:0005773//vacuole;GO:0005774//vacuolar membrane;GO:0009507//chloroplast;GO:0009526//plastid envelope;GO:0009536//plastid;GO:0009941//chloroplast envelope;GO:0016020//membrane;GO:0016021//integral component of membrane;GO:0031090//organelle membrane;GO:0031224//intrinsic component of membrane;GO:00319…	GO:0000104//succinate dehydrogenase activity;GO:0003674//molecular_function;GO:0005215//transporter activity;GO:0005315//inorganic phosphate transmembrane transporter activity;GO:0005342//organic acid transmembrane transporter activity;GO:0008028//monocarboxylic acid transmembrane transporter activity;GO:0008509//anion transmembrane transporter activity;GO:0008514//organic anion transmembrane tra…	GO:0006099//tricarboxylic acid cycle;GO:0006810//transport;GO:0006811//ion transport;GO:0006820//anion transport;GO:0008150//biological_process;GO:0008152//metabolic process;GO:0008643//carbohydrate transport;GO:0009314//response to radiation;GO:0009416//response to light stimulus;GO:0009605//response to external stimulus;GO:0009607//response to biotic stimulus;GO:0009624//response to nematode;GO…
0	BAA02g25490	BAA02g25490	22.1016	13.4898	0.712287	7.35703e-238	2.74969e-233	RID75220.1 hypothetical protein BRARA_B02275 [Brassica rapa]	-	-	-	-	-	-	-
0	BAA07g29840	BAA07g29840	5.34231	2.78823	0.938114	2.03634e-229	7.61081e-225	XP_009104937.1 uncharacterized protein At4g22758 [Brassica rapa]	-	-	-	-	-	-	-
0	BAA09g25500	BAA09g25500	20.8122	11.8854	0.808241	4.04459e-217	1.51166e-212	XP_013740560.1 allene oxide cyclase 2, chloroplastic [Brassica napus]	Metabolism;Metabolism;Metabolism	Global and overview maps;Global and overview maps;Lipid metabolism	ko01100//Metabolic pathways;ko01110//Biosynthesis of secondary metabolites;ko00592//alpha-Linolenic acid metabolism	K10525;K10525;K10525	-	GO:0016853//isomerase activity	-
0	BAA08g33210	BAA08g33210	2.62342	0.942218	1.47732	2.52671e-215	9.44358e-211	XP_013599499.1 PREDICTED: probable rhamnogalacturonate lyase B [Brassica oleracea var. oleracea] [Brassica oleracea]	-	-	-	-	-	-	-
0	BAA06g37140	BAA06g37140	16.768	9.24961	0.858246	4.69542e-213	1.75491e-208	RID59829.1 hypothetical protein BRARA_F03028 [Brassica rapa]	-	-	-	-	-	GO:0005515//protein binding	-
0	BAA05g41470	BAA05g41470	54.1323	35.815	0.595925	2.69416e-207	1.00694e-202	XP_009130330.1 NADPH-dependent oxidoreductase 2-alkenal reductase [Brassica rapa]	-	-	-	-	-	GO:0008743//L-threonine 3-dehydrogenase activity;GO:0016491//oxidoreductase activity;GO:0016655//oxidoreductase activity, acting on NAD(P)H, quinone or similar compound as acceptor	GO:0006567//threonine catabolic process;GO:0008152//metabolic process;GO:0019439//aromatic compound catabolic process;GO:0055114//oxidation-reduction process
0	BAA02g11510	BAA02g11510	47.2866	30.0471	0.654206	2.48557e-206	9.28983e-202	XP_013680960.1 zinc finger protein ZAT12-like [Brassica napus]	-	-	-	-	-	-	-
0	BAA09g25840	BAA09g25840	16.4783	10.8354	0.604809	1.68848e-204	6.31068e-200	AGV54749.1 ubiquitin 11 [Phaseolus vulgaris]	-	-	-	-	GO:0005575//cellular_component;GO:0005576//extracellular region;GO:0005622//intracellular;GO:0005623//cell;GO:0005634//nucleus;GO:0005737//cytoplasm;GO:0043226//organelle;GO:0043227//membrane-bounded organelle;GO:0043229//intracellular organelle;GO:0043231//intracellular membrane-bounded organelle;GO:0044424//intracellular part;GO:0044464//cell part	GO:0000166//nucleotide binding;GO:0003980//UDP-glucose:glycoprotein glucosyltransferase activity;GO:0004827//proline-tRNA ligase activity;GO:0005515//protein binding;GO:0005524//ATP binding;GO:0008168//methyltransferase activity	GO:0003352//regulation of cilium movement;GO:0006289//nucleotide-excision repair;GO:0006364//rRNA processing;GO:0006433//prolyl-tRNA aminoacylation;GO:0006486//protein glycosylation;GO:0006508//proteolysis;GO:0006511//ubiquitin-dependent protein catabolic process;GO:0006807//nitrogen compound metabolic process;GO:0008150//biological_process;GO:0008152//metabolic process;GO:0009056//catabolic proc…
0	BAA08g17740	BAA08g17740	11.0174	6.31433	0.803084	4.29522e-194	1.60534e-189	NP_001288984.1 probable WRKY transcription factor 11 [Brassica rapa]	-	-	-	-	-	GO:0003700//transcription factor activity, sequence-specific DNA binding;GO:0043565//sequence-specific DNA binding	GO:0006355//regulation of transcription, DNA-templated
0	BAA05g31220	BAA05g31220	3.75813	1.55985	1.26861	6.14357e-193	2.29616e-188	XP_009146165.1 probable isoaspartyl peptidase/L-asparaginase 2 [Brassica rapa]	Metabolism;Metabolism;Metabolism;Metabolism	Global and overview maps;Global and overview maps;Metabolism of other amino acids;Amino acid metabolism	ko01100//Metabolic pathways;ko01110//Biosynthesis of secondary metabolites;ko00460//Cyanoamino acid metabolism;ko00250//Alanine, aspartate and glutamate metabolism	K13051;K13051;K13051;K13051	-	GO:0016787//hydrolase activity	-
0	BAA08g05340	BAA08g05340	34.6399	20.7332	0.740488	1.36255e-191	5.09254e-187	XP_018511590.1 uncharacterized protein LOC108870572 [Brassica rapa]	-	-	-	-	-	-	-
0	BAA03g16530	BAA03g16530	8.04768	4.51304	0.834473	1.87542e-190	7.00938e-186	XP_009132633.1 chaperone protein ClpD, chloroplastic [Brassica rapa]	-	-	-	-	GO:0000502//proteasome complex;GO:0005575//cellular_component;GO:0005622//intracellular;GO:0005623//cell;GO:0005737//cytoplasm;GO:0005829//cytosol;GO:0009360//DNA polymerase III complex;GO:0009368//endopeptidase Clp complex;GO:0009376//HslUV protease complex;GO:0009379//Holliday junction helicase complex;GO:0009507//chloroplast;GO:0009526//plastid envelope;GO:0009532//plastid stroma;GO:0009536//p…	GO:0000166//nucleotide binding;GO:0003674//molecular_function;GO:0003677//DNA binding;GO:0003678//DNA helicase activity;GO:0003723//RNA binding;GO:0003724//RNA helicase activity;GO:0003824//catalytic activity;GO:0003887//DNA-directed DNA polymerase activity;GO:0003924//GTPase activity;GO:0004176//ATP-dependent peptidase activity;GO:0004222//metalloendopeptidase activity;GO:0004252//serine-type en…	GO:0002949//tRNA threonylcarbamoyladenosine modification;GO:0006260//DNA replication;GO:0006281//DNA repair;GO:0006310//DNA recombination;GO:0006355//regulation of transcription, DNA-templated;GO:0006457//protein folding;GO:0006508//proteolysis;GO:0006614//SRP-dependent cotranslational protein targeting to membrane;GO:0006807//nitrogen compound metabolic process;GO:0006950//response to stress;GO:…
0	BAA01g28800	BAA01g28800	17.8699	11.1372	0.68214	2.61695e-190	9.78084e-186	VDC76439.1 unnamed protein product [Brassica rapa]	Genetic Information Processing;Genetic Information Processing;Cellular Processes	Folding, sorting and degradation;Transcription;Transport and catabolism	ko04141//Protein processing in endoplasmic reticulum;ko03040//Spliceosome;ko04144//Endocytosis	K03283;K03283;K03283	-	GO:0004856//xylulokinase activity;GO:0005515//protein binding;GO:0005524//ATP binding;GO:0016773//phosphotransferase activity, alcohol group as acceptor;GO:0016887//ATPase activity;GO:0051082//unfolded protein binding	GO:0005975//carbohydrate metabolic process;GO:0005997//xylulose metabolic process;GO:0006457//protein folding;GO:0006950//response to stress;GO:0008360//regulation of cell shape;GO:0042732//D-xylose metabolic process;GO:0043093//FtsZ-dependent cytokinesis
0	BAA03g44120	BAA03g44120	9.23117	4.93905	0.90228	9.19189e-188	3.43547e-183	XP_013736721.1 calmodulin-like protein 12 [Brassica napus]	-	-	-	-	-	GO:0004553//hydrolase activity, hydrolyzing O-glycosyl compounds;GO:0005509//calcium ion binding;GO:0005515//protein binding	GO:0000272//polysaccharide catabolic process;GO:0007165//signal transduction
0	BAA01g12640	BAA01g12640	15.8478	9.7178	0.705581	2.81665e-187	1.05272e-182	XP_009133942.1 calcium-binding protein CML42 [Brassica rapa]	Organismal Systems	Environmental adaptation	ko04626//Plant-pathogen interaction	K13448	-	GO:0004553//hydrolase activity, hydrolyzing O-glycosyl compounds;GO:0005509//calcium ion binding;GO:0005515//protein binding;GO:0046983//protein dimerization activity	GO:0000272//polysaccharide catabolic process
0	BAA05g32680	BAA05g32680	8.1129	4.06246	0.997866	7.222e-186	2.69922e-181	XP_009146333.1 cytochrome P450 72A13 [Brassica rapa]	-	-	-	-	-	GO:0005506//iron ion binding;GO:0016705//oxidoreductase activity, acting on paired donors, with incorporation or reduction of molecular oxygen;GO:0020037//heme binding	GO:0055114//oxidation-reduction process
0	BAA05g31100	BAA05g31100	2.93849	1.36253	1.10879	1.63794e-182	6.12179e-178	VDC72435.1 unnamed protein product, partial [Brassica rapa]	-	-	-	-	GO:0005575//cellular_component;GO:0005622//intracellular;GO:0005623//cell;GO:0005634//nucleus;GO:0043226//organelle;GO:0043227//membrane-bounded organelle;GO:0043229//intracellular organelle;GO:0043231//intracellular membrane-bounded organelle;GO:0044424//intracellular part;GO:0044464//cell part	GO:0003674//molecular_function;GO:0003676//nucleic acid binding;GO:0003677//DNA binding;GO:0003700//transcription factor activity, sequence-specific DNA binding;GO:0005488//binding;GO:0097159//organic cyclic compound binding;GO:1901363//heterocyclic compound binding	GO:0000160//phosphorelay signal transduction system;GO:0006139//nucleobase-containing compound metabolic process;GO:0006351//transcription, DNA-templated;GO:0006355//regulation of transcription, DNA-templated;GO:0006725//cellular aromatic compound metabolic process;GO:0006807//nitrogen compound metabolic process;GO:0007154//cell communication;GO:0007165//signal transduction;GO:0008150//biological…
0	BAA03g58940	BAA03g58940	15.3489	9.01361	0.767957	1.8769e-178	7.0149e-174	VDC83903.1 unnamed protein product [Brassica rapa]	-	-	-	-	-	GO:0003700//transcription factor activity, sequence-specific DNA binding;GO:0043565//sequence-specific DNA binding	GO:0006355//regulation of transcription, DNA-templated
0	BAA03g53590	BAA03g53590	8.78812	4.97899	0.819701	1.01823e-176	3.80563e-172	VDC83350.1 unnamed protein product [Brassica rapa]	-	-	-	-	GO:0005575//cellular_component;GO:0005622//intracellular;GO:0005623//cell;GO:0005737//cytoplasm;GO:0044424//intracellular part;GO:0044464//cell part	GO:0003674//molecular_function;GO:0003824//catalytic activity;GO:0003841//1-acylglycerol-3-phosphate O-acyltransferase activity;GO:0004414//homoserine O-acetyltransferase activity;GO:0004620//phospholipase activity;GO:0004623//phospholipase A2 activity;GO:0008236//serine-type peptidase activity;GO:0008374//O-acyltransferase activity;GO:0016298//lipase activity;GO:0016411//acylglycerol O-acyltrans…	GO:0006112//energy reserve metabolic process;GO:0006508//proteolysis;GO:0006629//lipid metabolic process;GO:0006644//phospholipid metabolic process;GO:0006793//phosphorus metabolic process;GO:0006796//phosphate-containing compound metabolic process;GO:0008150//biological_process;GO:0008152//metabolic process;GO:0008610//lipid biosynthetic process;GO:0008654//phospholipid biosynthetic process;GO:0…
0	BAA03g04040	BAA03g04040	1.75734	0.769373	1.19164	3.26242e-176	1.21933e-171	VDC85720.1 unnamed protein product [Brassica oleracea]	-	-	-	-	GO:0005575//cellular_component;GO:0005622//intracellular;GO:0005623//cell;GO:0005737//cytoplasm;GO:0005739//mitochondrion;GO:0005740//mitochondrial envelope;GO:0005743//mitochondrial inner membrane;GO:0016020//membrane;GO:0016021//integral component of membrane;GO:0019866//organelle inner membrane;GO:0031090//organelle membrane;GO:0031224//intrinsic component of membrane;GO:0031966//mitochondrial…	GO:0003674//molecular_function;GO:0005215//transporter activity;GO:0005310//dicarboxylic acid transmembrane transporter activity;GO:0005342//organic acid transmembrane transporter activity;GO:0008509//anion transmembrane transporter activity;GO:0008514//organic anion transmembrane transporter activity;GO:0015075//ion transmembrane transporter activity;GO:0015103//inorganic anion transmembrane tra…	GO:0006810//transport;GO:0006811//ion transport;GO:0006817//phosphate ion transport;GO:0006820//anion transport;GO:0006835//dicarboxylic acid transport;GO:0006839//mitochondrial transport;GO:0006855//drug transmembrane transport;GO:0008150//biological_process;GO:0008272//sulfate transport;GO:0015698//inorganic anion transport;GO:0015709//thiosulfate transport;GO:0015711//organic anion transport;G…
0	BAA09g25880	BAA09g25880	22.9819	16.234	0.501477	3.0334e-175	1.13373e-170	XP_021665833.1 polyubiquitin [Hevea brasiliensis]	-	-	-	-	GO:0005575//cellular_component;GO:0005576//extracellular region;GO:0005622//intracellular;GO:0005623//cell;GO:0005634//nucleus;GO:0005737//cytoplasm;GO:0005773//vacuole;GO:0043226//organelle;GO:0043227//membrane-bounded organelle;GO:0043229//intracellular organelle;GO:0043231//intracellular membrane-bounded organelle;GO:0044424//intracellular part;GO:0044444//cytoplasmic part;GO:0044464//cell part	GO:0000166//nucleotide binding;GO:0003980//UDP-glucose:glycoprotein glucosyltransferase activity;GO:0004827//proline-tRNA ligase activity;GO:0005515//protein binding;GO:0005524//ATP binding;GO:0008168//methyltransferase activity	GO:0003352//regulation of cilium movement;GO:0006289//nucleotide-excision repair;GO:0006364//rRNA processing;GO:0006433//prolyl-tRNA aminoacylation;GO:0006486//protein glycosylation;GO:0006508//proteolysis;GO:0006511//ubiquitin-dependent protein catabolic process;GO:0006807//nitrogen compound metabolic process;GO:0008150//biological_process;GO:0008152//metabolic process;GO:0009056//catabolic proc…
0	BAA04g26720	BAA04g26720	8.78071	4.63114	0.92297	1.277e-172	4.77278e-168	XP_009141620.1 heavy metal-associated isoprenylated plant protein 5 isoform X1 [Brassica rapa]	-	-	-	-	-	GO:0005507//copper ion binding;GO:0016491//oxidoreductase activity;GO:0045340//mercury ion binding;GO:0046872//metal ion binding	GO:0006825//copper ion transport;GO:0015694//mercury ion transport;GO:0055114//oxidation-reduction process
0	BAA10g04490	BAA10g04490	7.13104	2.89188	1.3021	2.20286e-171	8.23319e-167	XP_033138573.1 uncharacterized protein LOC103844112 [Brassica rapa]	-	-	-	-	-	-	GO:0019073//viral DNA genome packaging
0	BAA06g12220	BAA06g12220	12.2838	7.12666	0.785463	3.15275e-170	1.17834e-165	RID57703.1 hypothetical protein BRARA_F01060 [Brassica rapa]	-	-	-	-	-	-	-
0	BAA08g16270	BAA08g16270	9.12603	5.14366	0.827191	1.23719e-167	4.62401e-163	XP_009108750.1 UDP-glucosyl transferase 73B2 [Brassica rapa]	Metabolism;Metabolism	Global and overview maps;Biosynthesis of other secondary metabolites	ko01110//Biosynthesis of secondary metabolites;ko00940//Phenylpropanoid biosynthesis	K23260;K23260	-	GO:0008194//UDP-glycosyltransferase activity;GO:0016758//transferase activity, transferring hexosyl groups	-
0	BAA03g20760	BAA03g20760	2.29077	1.14604	0.999173	3.55932e-162	1.3303e-157	XP_009133205.1 NADPH-dependent aldo-keto reductase, chloroplastic isoform X1 [Brassica rapa]	Metabolism;Metabolism;Metabolism;Metabolism;Metabolism	Global and overview maps;Global and overview maps;Carbohydrate metabolism;Carbohydrate metabolism;Lipid metabolism	ko01100//Metabolic pathways;ko01110//Biosynthesis of secondary metabolites;ko00010//Glycolysis / Gluconeogenesis;ko00040//Pentose and glucuronate interconversions;ko00561//Glycerolipid metabolism	K00002;K00002;K00002;K00002;K00002	-	GO:0047834//D-threo-aldose 1-dehydrogenase activity	-
0	BAA03g15090	BAA03g15090	23.1896	16.7692	0.467662	5.56326e-162	2.07927e-157	XP_009132449.1 uncharacterized protein LOC103857053 [Brassica rapa]	-	-	-	-	-	-	-
0	BAA05g41360	BAA05g41360	6.84777	3.83782	0.835347	1.17659e-160	4.39751e-156	XP_009147308.1 putative gamma-glutamylcyclotransferase At3g02910 [Brassica rapa]	-	-	-	-	-	GO:0003674//molecular_function;GO:0003824//catalytic activity;GO:0016740//transferase activity;GO:0016746//transferase activity, transferring acyl groups	GO:0008150//biological_process;GO:0009628//response to abiotic stimulus;GO:0050896//response to stimulus;GO:0080167//response to karrikin
0	BAA09g65810	BAA09g65810	12.7398	8.8555	0.5247	1.38455e-159	5.17475e-155	XP_009118327.2 protein SRC2 homolog [Brassica rapa]	-	-	-	-	-	-	-
0	BAA07g07770	BAA07g07770	19.7719	13.5848	0.541456	4.69366e-157	1.75425e-152	XP_018487238.1 PREDICTED: multiprotein-bridging factor 1c [Raphanus sativus]	-	-	-	-	GO:0005575//cellular_component;GO:0005622//intracellular;GO:0005623//cell;GO:0005634//nucleus;GO:0005730//nucleolus;GO:0005737//cytoplasm;GO:0031974//membrane-enclosed lumen;GO:0031981//nuclear lumen;GO:0043226//organelle;GO:0043227//membrane-bounded organelle;GO:0043228//non-membrane-bounded organelle;GO:0043229//intracellular organelle;GO:0043231//intracellular membrane-bounded organelle;GO:004…	GO:0003674//molecular_function;GO:0003676//nucleic acid binding;GO:0003677//DNA binding;GO:0003700//transcription factor activity, sequence-specific DNA binding;GO:0003712//transcription cofactor activity;GO:0003713//transcription coactivator activity;GO:0005488//binding;GO:0043565//sequence-specific DNA binding;GO:0097159//organic cyclic compound binding;GO:1901363//heterocyclic compound binding	GO:0000160//phosphorelay signal transduction system;GO:0001101//response to acid chemical;GO:0006139//nucleobase-containing compound metabolic process;GO:0006351//transcription, DNA-templated;GO:0006355//regulation of transcription, DNA-templated;GO:0006725//cellular aromatic compound metabolic process;GO:0006807//nitrogen compound metabolic process;GO:0006950//response to stress;GO:0007154//cell…
0	BAA09g00780	BAA09g00780	8.94215	6.38251	0.486499	4.50595e-155	1.6841e-150	XP_009111423.1 protein CURVATURE THYLAKOID 1A, chloroplastic [Brassica rapa]	-	-	-	-	GO:0005575//cellular_component;GO:0005622//intracellular;GO:0005623//cell;GO:0005737//cytoplasm;GO:0009507//chloroplast;GO:0009526//plastid envelope;GO:0009532//plastid stroma;GO:0009534//chloroplast thylakoid;GO:0009535//chloroplast thylakoid membrane;GO:0009536//plastid;GO:0009570//chloroplast stroma;GO:0009579//thylakoid;GO:0009941//chloroplast envelope;GO:0010287//plastoglobule;GO:0016020//me…	-	-
0	BAA09g02660	BAA09g02660	5.8075	3.92836	0.563988	3.1006e-152	1.15885e-147	XP_009121951.1 cytochrome b6-f complex iron-sulfur subunit, chloroplastic [Brassica rapa]	Metabolism;Metabolism	Global and overview maps;Energy metabolism	ko01100//Metabolic pathways;ko00195//Photosynthesis	K02636;K02636	GO:0045275//respiratory chain complex III	GO:0008121//ubiquinol-cytochrome-c reductase activity;GO:0009055//electron carrier activity;GO:0050611//arsenate reductase (azurin) activity;GO:0051537//2 iron, 2 sulfur cluster binding	GO:0009060//aerobic respiration;GO:0055114//oxidation-reduction process
0	BAA02g09240	BAA02g09240	12.3945	8.36959	0.566465	5.94634e-152	2.22244e-147	XP_009126410.1 GTP-binding nuclear protein Ran-2 [Brassica rapa]	Genetic Information Processing;Genetic Information Processing	Translation;Translation	ko03013//RNA transport;ko03008//Ribosome biogenesis in eukaryotes	K07936;K07936	GO:0005575//cellular_component;GO:0005576//extracellular region;GO:0005618//cell wall;GO:0005622//intracellular;GO:0005623//cell;GO:0005634//nucleus;GO:0005635//nuclear envelope;GO:0005730//nucleolus;GO:0005737//cytoplasm;GO:0005794//Golgi apparatus;GO:0005829//cytosol;GO:0005886//plasma membrane;GO:0012505//endomembrane system;GO:0016020//membrane;GO:0030312//external encapsulating structure;GO:…	GO:0000166//nucleotide binding;GO:0001882//nucleoside binding;GO:0001883//purine nucleoside binding;GO:0003674//molecular_function;GO:0003723//RNA binding;GO:0003724//RNA helicase activity;GO:0003824//catalytic activity;GO:0003924//GTPase activity;GO:0005488//binding;GO:0005524//ATP binding;GO:0005525//GTP binding;GO:0016462//pyrophosphatase activity;GO:0016787//hydrolase activity;GO:0016817//hyd…	GO:0000054//ribosomal subunit export from nucleus;GO:0006403//RNA localization;GO:0006405//RNA export from nucleus;GO:0006606//protein import into nucleus;GO:0006611//protein export from nucleus;GO:0006810//transport;GO:0006886//intracellular protein transport;GO:0006913//nucleocytoplasmic transport;GO:0006950//response to stress;GO:0006970//response to osmotic stress;GO:0007186//G-protein couple…
0	BAA05g25060	BAA05g25060	7.56646	4.57583	0.725584	9.50495e-152	3.55247e-147	XP_009145388.1 ubiquinol oxidase 1a, mitochondrial [Brassica rapa]	-	-	-	-	-	GO:0004497//monooxygenase activity;GO:0009916//alternative oxidase activity	GO:0006744//ubiquinone biosynthetic process;GO:0055114//oxidation-reduction process
0	BAA07g28650	BAA07g28650	5.44082	2.8516	0.932053	1.09665e-150	4.09874e-146	XP_009104809.1 monoacylglycerol lipase [Brassica rapa]	Metabolism;Metabolism	Global and overview maps;Lipid metabolism	ko01100//Metabolic pathways;ko00561//Glycerolipid metabolism	K01054;K01054	-	GO:0003674//molecular_function;GO:0003824//catalytic activity;GO:0008236//serine-type peptidase activity;GO:0016787//hydrolase activity;GO:0047570//3-oxoadipate enol-lactonase activity;GO:0070205//2-succinyl-6-hydroxy-2,4-cyclohexadiene-1-carboxylate synthase activity	GO:0006508//proteolysis;GO:0009102//biotin biosynthetic process;GO:0009234//menaquinone biosynthetic process;GO:0015979//photosynthesis;GO:0042952//beta-ketoadipate pathway
0	BAA10g05980	BAA10g05980	4.3964	2.41644	0.863438	1.19563e-145	4.46868e-141	XP_013687155.1 probable protein phosphatase 2C 2 [Brassica napus]	-	-	-	-	-	GO:0003674//molecular_function;GO:0003824//catalytic activity;GO:0004721//phosphoprotein phosphatase activity;GO:0004722//protein serine/threonine phosphatase activity;GO:0005488//binding;GO:0016787//hydrolase activity;GO:0016788//hydrolase activity, acting on ester bonds;GO:0016791//phosphatase activity;GO:0042578//phosphoric ester hydrolase activity;GO:0043167//ion binding;GO:0043169//cation bi…	GO:0006464//cellular protein modification process;GO:0006470//protein dephosphorylation;GO:0006793//phosphorus metabolic process;GO:0006796//phosphate-containing compound metabolic process;GO:0006807//nitrogen compound metabolic process;GO:0008150//biological_process;GO:0008152//metabolic process;GO:0009987//cellular process;GO:0016311//dephosphorylation;GO:0019538//protein metabolic process;GO:0…
0	BAA07g02280	BAA07g02280	5.01244	2.51515	0.994871	3.87291e-144	1.4475e-139	VDC95459.1 unnamed protein product, partial [Brassica rapa]	-	-	-	-	-	-	GO:0006413//translational initiation
0	BAA08g16260	BAA08g16260	6.53291	3.72806	0.809302	1.31629e-143	4.91964e-139	RID50498.1 hypothetical protein BRARA_H01224 [Brassica rapa]	Metabolism;Metabolism	Global and overview maps;Biosynthesis of other secondary metabolites	ko01110//Biosynthesis of secondary metabolites;ko00940//Phenylpropanoid biosynthesis	K23260;K23260	-	GO:0008194//UDP-glycosyltransferase activity;GO:0016758//transferase activity, transferring hexosyl groups	-
0	BAA01g04490	BAA01g04490	10.8528	7.16766	0.598495	7.88864e-143	2.94838e-138	XP_009116435.1 UDP-glycosyltransferase 73B1 [Brassica rapa]	Metabolism;Metabolism	Global and overview maps;Biosynthesis of other secondary metabolites	ko01110//Biosynthesis of secondary metabolites;ko00940//Phenylpropanoid biosynthesis	K23260;K23260	-	GO:0008194//UDP-glycosyltransferase activity	-
0	BAA01g06840	BAA01g06840	7.65648	4.41146	0.795426	1.02647e-142	3.83644e-138	XP_009126878.1 probable WRKY transcription factor 11 isoform X1 [Brassica rapa]	-	-	-	-	GO:0005575//cellular_component;GO:0005622//intracellular;GO:0005623//cell;GO:0005634//nucleus;GO:0043226//organelle;GO:0043227//membrane-bounded organelle;GO:0043229//intracellular organelle;GO:0043231//intracellular membrane-bounded organelle;GO:0044424//intracellular part;GO:0044464//cell part	GO:0003674//molecular_function;GO:0003676//nucleic acid binding;GO:0003677//DNA binding;GO:0003700//transcription factor activity, sequence-specific DNA binding;GO:0005488//binding;GO:0005515//protein binding;GO:0005516//calmodulin binding;GO:0043565//sequence-specific DNA binding;GO:0097159//organic cyclic compound binding;GO:1901363//heterocyclic compound binding	GO:0006139//nucleobase-containing compound metabolic process;GO:0006351//transcription, DNA-templated;GO:0006355//regulation of transcription, DNA-templated;GO:0006725//cellular aromatic compound metabolic process;GO:0006807//nitrogen compound metabolic process;GO:0006950//response to stress;GO:0006952//defense response;GO:0008150//biological_process;GO:0008152//metabolic process;GO:0009058//bios…
0	BAA05g27290	BAA05g27290	2.47405	0.927834	1.41494	1.42149e-140	5.31282e-136	XP_009145646.2 uncharacterized protein LOC103869337 [Brassica rapa]	-	-	-	-	-	-	-
0	BAA07g25140	BAA07g25140	14.1028	8.40065	0.747407	2.30336e-138	8.60882e-134	XP_009104417.2 ABC transporter G family member 36 [Brassica rapa]	-	-	-	-	GO:0005575//cellular_component;GO:0005622//intracellular;GO:0005623//cell;GO:0005737//cytoplasm;GO:0005739//mitochondrion;GO:0005773//vacuole;GO:0005774//vacuolar membrane;GO:0005886//plasma membrane;GO:0005887//integral component of plasma membrane;GO:0009379//Holliday junction helicase complex;GO:0009380//excinuclease repair complex;GO:0009507//chloroplast;GO:0009526//plastid envelope;GO:000953…	GO:0000166//nucleotide binding;GO:0003674//molecular_function;GO:0003678//DNA helicase activity;GO:0003824//catalytic activity;GO:0003924//GTPase activity;GO:0005215//transporter activity;GO:0005260//channel-conductance-controlling ATPase activity;GO:0005319//lipid transporter activity;GO:0005488//binding;GO:0005524//ATP binding;GO:0005525//GTP binding;GO:0008144//drug binding;GO:0008324//cation …	GO:0000041//transition metal ion transport;GO:0000910//cytokinesis;GO:0001101//response to acid chemical;GO:0002376//immune system process;GO:0002949//tRNA threonylcarbamoyladenosine modification;GO:0006082//organic acid metabolic process;GO:0006260//DNA replication;GO:0006281//DNA repair;GO:0006289//nucleotide-excision repair;GO:0006310//DNA recombination;GO:0006576//cellular biogenic amine meta…
0	BAA05g01520	BAA05g01520	29.5831	20.9977	0.49454	1.99634e-137	7.46131e-133	XP_018441890.1 PREDICTED: arabinogalactan peptide 16 [Raphanus sativus]	-	-	-	-	-	-	-
0	BAA06g29940	BAA06g29940	4.81779	2.69795	0.836509	7.97712e-137	2.98145e-132	XP_009150628.1 protein DETOXIFICATION 27 [Brassica rapa]	-	-	-	-	GO:0016020//membrane	GO:0015238//drug transmembrane transporter activity;GO:0015297//antiporter activity;GO:0042910//xenobiotic transporter activity	GO:0006855//drug transmembrane transport;GO:0042493//response to drug;GO:0055085//transmembrane transport
0	BAA06g28900	BAA06g28900	67.4788	51.969	0.376782	4.31469e-136	1.61262e-131	XP_009150507.1 classical arabinogalactan protein 1 [Brassica rapa]	-	-	-	-	-	-	-
0	BAA03g15040	BAA03g15040	3.74205	1.88072	0.992539	7.58095e-136	2.83338e-131	CDY43045.1 BnaA03g11920D [Brassica napus]	-	-	-	-	-	-	-
0	BAA03g32310	BAA03g32310	4.26077	2.33472	0.867861	9.18435e-136	3.43265e-131	XP_009134656.1 UDP-arabinopyranose mutase 1 [Brassica rapa]	Metabolism;Metabolism	Global and overview maps;Carbohydrate metabolism	ko01100//Metabolic pathways;ko00520//Amino sugar and nucleotide sugar metabolism	K13379;K13379	-	-	-
0	BAA03g44080	BAA03g44080	2.14064	1.37578	0.63779	3.35835e-135	1.25518e-130	XP_009136209.1 serine--glyoxylate aminotransferase [Brassica rapa]	Metabolism;Metabolism;Metabolism;Cellular Processes;Metabolism;Metabolism;Metabolism	Global and overview maps;Global and overview maps;Global and overview maps;Transport and catabolism;Carbohydrate metabolism;Amino acid metabolism;Amino acid metabolism	ko01100//Metabolic pathways;ko01110//Biosynthesis of secondary metabolites;ko01200//Carbon metabolism;ko04146//Peroxisome;ko00630//Glyoxylate and dicarboxylate metabolism;ko00260//Glycine, serine and threonine metabolism;ko00250//Alanine, aspartate and glutamate metabolism	K00830;K00830;K00830;K00830;K00830;K00830;K00830	-	GO:0004648//O-phospho-L-serine:2-oxoglutarate aminotransferase activity;GO:0016829//lyase activity;GO:0031071//cysteine desulfurase activity	GO:0006564//L-serine biosynthetic process;GO:0016226//iron-sulfur cluster assembly;GO:0052699//ergothioneine biosynthetic process
0	BAA01g37850	BAA01g37850	16.5823	12.1472	0.449027	1.77245e-133	6.62454e-129	XP_009114653.1 translationally-controlled tumor protein homolog [Brassica rapa]	-	-	-	-	-	-	-
0	BAA01g13230	BAA01g13230	5.10015	2.67594	0.930495	9.05345e-130	3.38373e-125	XP_009134770.1 transcription factor MYB102 [Brassica rapa]	-	-	-	-	GO:0005575//cellular_component;GO:0005622//intracellular;GO:0005623//cell;GO:0005634//nucleus;GO:0043226//organelle;GO:0043227//membrane-bounded organelle;GO:0043229//intracellular organelle;GO:0043231//intracellular membrane-bounded organelle;GO:0044424//intracellular part;GO:0044464//cell part	GO:0000981//RNA polymerase II transcription factor activity, sequence-specific DNA binding;GO:0000988//transcription factor activity, protein binding;GO:0000989//transcription factor activity, transcription factor binding;GO:0001067//regulatory region nucleic acid binding;GO:0001076//transcription factor activity, RNA polymerase II transcription factor binding;GO:0001134//transcription factor act…	GO:0001101//response to acid chemical;GO:0006139//nucleobase-containing compound metabolic process;GO:0006338//chromatin remodeling;GO:0006351//transcription, DNA-templated;GO:0006355//regulation of transcription, DNA-templated;GO:0006357//regulation of transcription from RNA polymerase II promoter;GO:0006725//cellular aromatic compound metabolic process;GO:0006807//nitrogen compound metabolic pr…
0	BAA02g23110	BAA02g23110	1.04554	0.422739	1.30641	1.73155e-129	6.47167e-125	XP_018471696.1 PREDICTED: probable disease resistance protein RPP1 [Raphanus sativus]	-	-	-	-	GO:0005737//cytoplasm	GO:0003924//GTPase activity;GO:0004849//uridine kinase activity;GO:0005047//signal recognition particle binding;GO:0005515//protein binding;GO:0005524//ATP binding;GO:0016887//ATPase activity;GO:0043531//ADP binding	GO:0007165//signal transduction;GO:0009306//protein secretion;GO:0046108//uridine metabolic process
0	BAA10g31220	BAA10g31220	21.085	13.8176	0.609708	6.87764e-128	2.57052e-123	VDD20762.1 unnamed protein product [Brassica rapa]	-	-	-	-	-	-	-
0	BAA03g43470	BAA03g43470	4.44802	1.95345	1.18714	2.01391e-127	7.52698e-123	XP_033144232.1 uncharacterized protein LOC103860304 [Brassica rapa]	-	-	-	-	GO:0005634//nucleus;GO:0016021//integral component of membrane	GO:0016740//transferase activity	-
0	BAA09g07690	BAA09g07690	17.2543	12.9956	0.408931	1.63343e-125	6.10494e-121	XP_013661106.1 probable mediator of RNA polymerase II transcription subunit 37e [Brassica napus]	Genetic Information Processing;Genetic Information Processing;Cellular Processes	Folding, sorting and degradation;Transcription;Transport and catabolism	ko04141//Protein processing in endoplasmic reticulum;ko03040//Spliceosome;ko04144//Endocytosis	K03283;K03283;K03283	-	GO:0004856//xylulokinase activity;GO:0005515//protein binding;GO:0005524//ATP binding;GO:0016773//phosphotransferase activity, alcohol group as acceptor;GO:0016887//ATPase activity;GO:0051082//unfolded protein binding	GO:0005975//carbohydrate metabolic process;GO:0005997//xylulose metabolic process;GO:0006457//protein folding;GO:0006950//response to stress;GO:0008360//regulation of cell shape;GO:0042732//D-xylose metabolic process;GO:0043093//FtsZ-dependent cytokinesis
0	BAA02g37260	BAA02g37260	6.75224	3.64197	0.890647	1.86387e-123	6.96621e-119	XP_009129162.1 F-box protein PP2-B1 [Brassica rapa]	-	-	-	-	-	GO:0005515//protein binding	-
0	BAA07g35100	BAA07g35100	6.93389	4.32429	0.681202	3.35512e-122	1.25398e-117	VDD01733.1 unnamed protein product [Brassica rapa]	Metabolism;Metabolism	Global and overview maps;Metabolism of other amino acids	ko01100//Metabolic pathways;ko00480//Glutathione metabolism	K00799;K00799	-	GO:0005515//protein binding;GO:0015035//protein disulfide oxidoreductase activity;GO:0016034//maleylacetoacetate isomerase activity	GO:0006559//L-phenylalanine catabolic process;GO:0006572//tyrosine catabolic process;GO:0006749//glutathione metabolic process;GO:0006790//sulfur compound metabolic process;GO:0042965//glutaredoxin biosynthetic process;GO:0045454//cell redox homeostasis;GO:0055114//oxidation-reduction process
0	BAA03g22070	BAA03g22070	3.78391	2.92571	0.371091	4.23379e-120	1.58238e-115	XP_009133378.2 ribulose bisphosphate carboxylase/oxygenase activase, chloroplastic isoform X1 [Brassica rapa]	-	-	-	-	GO:0005737//cytoplasm	GO:0003677//DNA binding;GO:0003697//single-stranded DNA binding;GO:0004017//adenylate kinase activity;GO:0005524//ATP binding;GO:0008094//DNA-dependent ATPase activity;GO:0016887//ATPase activity	GO:0006281//DNA repair;GO:0006310//DNA recombination;GO:0009151//purine deoxyribonucleotide metabolic process;GO:0009432//SOS response
0	BAA03g22040	BAA03g22040	3.33548	1.8966	0.814477	2.35958e-119	8.81891e-115	XP_009133374.1 serine/threonine-protein kinase BIK1 [Brassica rapa]	-	-	-	-	GO:0005575//cellular_component;GO:0005622//intracellular;GO:0005623//cell;GO:0005634//nucleus;GO:0005730//nucleolus;GO:0005737//cytoplasm;GO:0005886//plasma membrane;GO:0016020//membrane;GO:0031974//membrane-enclosed lumen;GO:0031981//nuclear lumen;GO:0043226//organelle;GO:0043227//membrane-bounded organelle;GO:0043228//non-membrane-bounded organelle;GO:0043229//intracellular organelle;GO:0043231…	GO:0000166//nucleotide binding;GO:0003674//molecular_function;GO:0003824//catalytic activity;GO:0004672//protein kinase activity;GO:0004674//protein serine/threonine kinase activity;GO:0004675//transmembrane receptor protein serine/threonine kinase activity;GO:0004888//transmembrane signaling receptor activity;GO:0005488//binding;GO:0005524//ATP binding;GO:0008144//drug binding;GO:0016301//kinase…	GO:0002376//immune system process;GO:0002682//regulation of immune system process;GO:0002684//positive regulation of immune system process;GO:0006464//cellular protein modification process;GO:0006468//protein phosphorylation;GO:0006793//phosphorus metabolic process;GO:0006796//phosphate-containing compound metabolic process;GO:0006807//nitrogen compound metabolic process;GO:0006950//response to s…
0	BAA01g44770	BAA01g44770	0.968573	0.415021	1.22267	3.19708e-119	1.19491e-114	XP_009124964.1 transcription factor bHLH150 [Brassica rapa]	-	-	-	-	-	-	-
0	BAA03g05340	BAA03g05340	3.18772	1.83256	0.798668	1.04356e-117	3.90031e-113	XP_009131248.1 uncharacterized protein LOC103855949 [Brassica rapa]	-	-	-	-	-	-	-
0	BAA01g40860	BAA01g40860	31.4181	23.3962	0.425324	1.59917e-115	5.9769e-111	CDY50531.1 BnaA01g30490D [Brassica napus]	Genetic Information Processing;Genetic Information Processing;Cellular Processes	Folding, sorting and degradation;Transcription;Transport and catabolism	ko04141//Protein processing in endoplasmic reticulum;ko03040//Spliceosome;ko04144//Endocytosis	K03283;K03283;K03283	GO:0005575//cellular_component;GO:0005576//extracellular region;GO:0005618//cell wall;GO:0005622//intracellular;GO:0005623//cell;GO:0005634//nucleus;GO:0005737//cytoplasm;GO:0005739//mitochondrion;GO:0005773//vacuole;GO:0005774//vacuolar membrane;GO:0005794//Golgi apparatus;GO:0005829//cytosol;GO:0005886//plasma membrane;GO:0012505//endomembrane system;GO:0016020//membrane;GO:0030312//external en…	GO:0000166//nucleotide binding;GO:0003674//molecular_function;GO:0004856//xylulokinase activity;GO:0005488//binding;GO:0005515//protein binding;GO:0005524//ATP binding;GO:0008144//drug binding;GO:0016773//phosphotransferase activity, alcohol group as acceptor;GO:0016887//ATPase activity;GO:0017076//purine nucleotide binding;GO:0019899//enzyme binding;GO:0030554//adenyl nucleotide binding;GO:00316…	GO:0000302//response to reactive oxygen species;GO:0005975//carbohydrate metabolic process;GO:0005997//xylulose metabolic process;GO:0006139//nucleobase-containing compound metabolic process;GO:0006351//transcription, DNA-templated;GO:0006355//regulation of transcription, DNA-templated;GO:0006457//protein folding;GO:0006464//cellular protein modification process;GO:0006725//cellular aromatic comp…
0	BAA10g25690	BAA10g25690	2.98178	1.59326	0.904189	4.32996e-115	1.61832e-110	XP_009121731.1 protein ZINC INDUCED FACILITATOR-LIKE 1 isoform X1 [Brassica rapa]	-	-	-	-	GO:0005887//integral component of plasma membrane;GO:0016021//integral component of membrane	GO:0008028//monocarboxylic acid transmembrane transporter activity;GO:0015238//drug transmembrane transporter activity;GO:0015307//drug:proton antiporter activity;GO:0022857//transmembrane transporter activity;GO:0042910//xenobiotic transporter activity;GO:0051119//sugar transmembrane transporter activity	GO:0006855//drug transmembrane transport;GO:0008643//carbohydrate transport;GO:0015718//monocarboxylic acid transport;GO:0015893//drug transport;GO:0042493//response to drug;GO:0042908//xenobiotic transport;GO:0055085//transmembrane transport
0	BAA10g18290	BAA10g18290	3.7079	2.28987	0.695337	1.67671e-114	6.2667e-110	XP_018444144.1 PREDICTED: protein transport protein Sec61 subunit beta-like [Raphanus sativus]	Genetic Information Processing;Cellular Processes;Genetic Information Processing	Folding, sorting and degradation;Transport and catabolism;Folding, sorting and degradation	ko04141//Protein processing in endoplasmic reticulum;ko04145//Phagosome;ko03060//Protein export	K09481;K09481;K09481	-	-	-
0	BAA09g55770	BAA09g55770	4.06854	2.19492	0.890344	2.2618e-114	8.45347e-110	XP_009117121.1 cytoplasmic 60S subunit biogenesis factor REI1 homolog 2 [Brassica rapa]	-	-	-	-	-	-	-
0	BAA03g11320	BAA03g11320	4.11798	2.43789	0.756304	2.73721e-114	1.02303e-109	VDC87222.1 unnamed protein product [Brassica oleracea]	-	-	-	-	GO:0005575//cellular_component;GO:0005887//integral component of plasma membrane;GO:0009288//bacterial-type flagellum;GO:0009295//nucleoid;GO:0009380//excinuclease repair complex;GO:0009898//cytoplasmic side of plasma membrane;GO:0016021//integral component of membrane;GO:0030257//type III protein secretion system complex;GO:0043190//ATP-binding cassette (ABC) transporter complex;GO:0055051//ATP-…	GO:0003677//DNA binding;GO:0003723//RNA binding;GO:0003724//RNA helicase activity;GO:0003924//GTPase activity;GO:0005260//channel-conductance-controlling ATPase activity;GO:0005319//lipid transporter activity;GO:0005524//ATP binding;GO:0005525//GTP binding;GO:0008565//protein transporter activity;GO:0009381//excinuclease ABC activity;GO:0015220//choline transmembrane transporter activity;GO:00152…	GO:0000910//cytokinesis;GO:0001539//cilium or flagellum-dependent cell motility;GO:0006289//nucleotide-excision repair;GO:0006810//transport;GO:0006817//phosphate ion transport;GO:0006824//cobalt ion transport;GO:0006855//drug transmembrane transport;GO:0006869//lipid transport;GO:0007059//chromosome segregation;GO:0007601//visual perception;GO:0008150//biological_process;GO:0008272//sulfate tran…
0	BAA06g20010	BAA06g20010	1.14664	0.643624	0.833118	1.45509e-113	5.43838e-109	RID58371.1 hypothetical protein BRARA_F01676 [Brassica rapa]	-	-	-	-	GO:0005575//cellular_component;GO:0005622//intracellular;GO:0005623//cell;GO:0005737//cytoplasm;GO:0009507//chloroplast;GO:0009526//plastid envelope;GO:0009532//plastid stroma;GO:0009536//plastid;GO:0009570//chloroplast stroma;GO:0009941//chloroplast envelope;GO:0031967//organelle envelope;GO:0031975//envelope;GO:0043226//organelle;GO:0043227//membrane-bounded organelle;GO:0043229//intracellular …	GO:0003674//molecular_function;GO:0003824//catalytic activity;GO:0004647//phosphoserine phosphatase activity;GO:0005488//binding;GO:0008801//beta-phosphoglucomutase activity;GO:0008967//phosphoglycolate phosphatase activity;GO:0016787//hydrolase activity;GO:0016791//phosphatase activity;GO:0016827//hydrolase activity, acting on acid carbon-phosphorus bonds;GO:0016862//intramolecular oxidoreductas…	GO:0006545//glycine biosynthetic process;GO:0006564//L-serine biosynthetic process;GO:0006805//xenobiotic metabolic process;GO:0008150//biological_process;GO:0008152//metabolic process;GO:0009636//response to toxic substance;GO:0009853//photorespiration;GO:0015671//oxygen transport;GO:0019509//L-methionine biosynthetic process from methylthioadenosine;GO:0019635//2-aminoethylphosphonate catabolic…
0	BAA08g13330	BAA08g13330	4.57669	2.05769	1.15328	1.95467e-113	7.30559e-109	VDD04132.1 unnamed protein product [Brassica rapa]	-	-	-	-	-	GO:0004672//protein kinase activity;GO:0005515//protein binding;GO:0005524//ATP binding	GO:0006468//protein phosphorylation
0	BAA02g09160	BAA02g09160	1.17008	0.515093	1.1837	3.28786e-113	1.22884e-108	XP_009126401.2 uncharacterized protein LOC103851310 [Brassica rapa]	-	-	-	-	GO:0005815//microtubule organizing center	-	-
0	BAA05g08980	BAA05g08980	2.38399	1.18408	1.00961	2.16641e-110	8.09697e-106	RID61682.1 hypothetical protein BRARA_E00813 [Brassica rapa]	Metabolism;Metabolism	Global and overview maps;Metabolism of terpenoids and polyketides	ko01110//Biosynthesis of secondary metabolites;ko00908//Zeatin biosynthesis	K13496;K13496	GO:0005737//cytoplasm	GO:0004819//glutamine-tRNA ligase activity;GO:0008194//UDP-glycosyltransferase activity	GO:0006425//glutaminyl-tRNA aminoacylation
0	BAA01g02460	BAA01g02460	13.9145	9.50811	0.549356	2.77246e-110	1.03621e-105	XP_009144195.1 uncharacterized protein LOC103867852 [Brassica rapa]	-	-	-	-	-	-	-
0	BAA04g09620	BAA04g09620	3.82622	2.69333	0.506526	1.68205e-108	6.28665e-104	NP_001302944.1 glutamine synthetase, chloroplastic [Brassica napus]	Metabolism;Metabolism;Metabolism;Metabolism;Metabolism;Metabolism	Global and overview maps;Global and overview maps;Carbohydrate metabolism;Amino acid metabolism;Energy metabolism;Amino acid metabolism	ko01100//Metabolic pathways;ko01230//Biosynthesis of amino acids;ko00630//Glyoxylate and dicarboxylate metabolism;ko00250//Alanine, aspartate and glutamate metabolism;ko00910//Nitrogen metabolism;ko00220//Arginine biosynthesis	K01915;K01915;K01915;K01915;K01915;K01915	-	GO:0004356//glutamate-ammonia ligase activity	GO:0006542//glutamine biosynthetic process;GO:0006807//nitrogen compound metabolic process
0	BAA01g31410	BAA01g31410	1.11777	0.433621	1.36612	2.82085e-107	1.05429e-102	VDC76690.1 unnamed protein product [Brassica rapa]	-	-	-	-	GO:0016021//integral component of membrane	-	-
0	BAA04g27510	BAA04g27510	9.17157	6.08121	0.592811	1.99527e-106	7.45732e-102	XP_009141708.2 uncharacterized protein LOC103865641 [Brassica rapa]	-	-	-	-	-	GO:0016788//hydrolase activity, acting on ester bonds	GO:0006465//signal peptide processing;GO:0009306//protein secretion
0	BAA08g15890	BAA08g15890	12.5368	9.04499	0.470979	1.24491e-105	4.65286e-101	VDD04589.1 unnamed protein product [Brassica rapa]	Metabolism;Metabolism	Global and overview maps;Amino acid metabolism	ko01100//Metabolic pathways;ko00330//Arginine and proline metabolism	K01583;K01583	-	GO:0003824//catalytic activity;GO:0008792//arginine decarboxylase activity;GO:0008836//diaminopimelate decarboxylase activity	GO:0008295//spermidine biosynthetic process;GO:0009089//lysine biosynthetic process via diaminopimelate
0	BAA03g11760	BAA03g11760	1.39431	0.674983	1.04663	1.27251e-105	4.756e-101	XP_013715847.1 uncharacterized protein LOC106419577 isoform X2 [Brassica napus]	-	-	-	-	-	-	-
0	BAA01g22050	BAA01g22050	6.47704	4.03673	0.682147	3.57094e-105	1.33464e-100	VDC75539.1 unnamed protein product [Brassica rapa]	Organismal Systems	Environmental adaptation	ko04626//Plant-pathogen interaction	K01373	-	GO:0008234//cysteine-type peptidase activity	GO:0006508//proteolysis
0	BAA06g21780	BAA06g21780	22.4686	15.6203	0.524486	1.04491e-104	3.90536e-100	AAB72109.1 low molecular weight heat-shock protein [Brassica rapa subsp. oleifera] [Brassica rapa]	Genetic Information Processing	Folding, sorting and degradation	ko04141//Protein processing in endoplasmic reticulum	K13993	GO:0005575//cellular_component;GO:0005622//intracellular;GO:0005623//cell;GO:0005737//cytoplasm;GO:0044424//intracellular part;GO:0044464//cell part	-	GO:0006950//response to stress;GO:0008150//biological_process;GO:0009266//response to temperature stimulus;GO:0009408//response to heat;GO:0009628//response to abiotic stimulus;GO:0050896//response to stimulus
0	BAA10g34330	BAA10g34330	9.33405	6.43157	0.537332	2.01453e-104	7.52932e-100	XP_009122772.2 probable mediator of RNA polymerase II transcription subunit 37e [Brassica rapa]	Genetic Information Processing;Genetic Information Processing;Cellular Processes	Folding, sorting and degradation;Transcription;Transport and catabolism	ko04141//Protein processing in endoplasmic reticulum;ko03040//Spliceosome;ko04144//Endocytosis	K03283;K03283;K03283	-	GO:0004856//xylulokinase activity;GO:0005515//protein binding;GO:0005524//ATP binding;GO:0016773//phosphotransferase activity, alcohol group as acceptor;GO:0016887//ATPase activity;GO:0051082//unfolded protein binding	GO:0005975//carbohydrate metabolic process;GO:0005997//xylulose metabolic process;GO:0006457//protein folding;GO:0006950//response to stress;GO:0008360//regulation of cell shape;GO:0042732//D-xylose metabolic process;GO:0043093//FtsZ-dependent cytokinesis
0	BAA01g12420	BAA01g12420	3.82982	2.30681	0.731376	2.92015e-104	1.09141e-99	XP_013672014.1 plasma membrane-associated cation-binding protein 1 [Brassica napus]	-	-	-	-	GO:0046658//anchored component of plasma membrane	-	-
0	BAA05g41020	BAA05g41020	13.6826	9.32993	0.552409	1.18804e-103	4.44031e-99	RID64659.1 hypothetical protein BRARA_E03578 [Brassica rapa]	Metabolism;Metabolism;Metabolism	Global and overview maps;Amino acid metabolism;Amino acid metabolism	ko01100//Metabolic pathways;ko00270//Cysteine and methionine metabolism;ko00330//Arginine and proline metabolism	K01611;K01611;K01611	-	GO:0004014//adenosylmethionine decarboxylase activity	GO:0006597//spermine biosynthetic process;GO:0008295//spermidine biosynthetic process
0	BAA07g04880	BAA07g04880	24.0478	15.9868	0.58902	2.63591e-103	9.8517e-99	XP_009119412.2 UDP-glycosyltransferase 73B5 [Brassica rapa]	Metabolism;Metabolism	Global and overview maps;Biosynthesis of other secondary metabolites	ko01110//Biosynthesis of secondary metabolites;ko00940//Phenylpropanoid biosynthesis	K23260;K23260	-	GO:0008194//UDP-glycosyltransferase activity	-
0	BAA09g47330	BAA09g47330	6.0336	3.89301	0.632133	5.01989e-103	1.87618e-98	VDC62470.1 unnamed protein product [Brassica rapa]	-	-	-	-	-	GO:0004356//glutamate-ammonia ligase activity;GO:0016787//hydrolase activity;GO:0016788//hydrolase activity, acting on ester bonds	GO:0006542//glutamine biosynthetic process;GO:0006807//nitrogen compound metabolic process
0	BAA09g55200	BAA09g55200	1.58862	0.794989	0.998768	1.81101e-101	6.76865e-97	XP_009117059.2 uncharacterized protein LOC103842187 isoform X2 [Brassica rapa]	-	-	-	-	-	-	-
0	BAA05g15390	BAA05g15390	15.6837	11.167	0.490023	1.45207e-100	5.42709e-96	XP_009144374.1 glutathione S-transferase U5 [Brassica rapa]	Metabolism;Metabolism	Global and overview maps;Metabolism of other amino acids	ko01100//Metabolic pathways;ko00480//Glutathione metabolism	K00799;K00799	-	GO:0005515//protein binding;GO:0016034//maleylacetoacetate isomerase activity	GO:0006559//L-phenylalanine catabolic process;GO:0006572//tyrosine catabolic process;GO:0006749//glutathione metabolic process
0	BAA04g17620	BAA04g17620	1.74849	0.804514	1.11992	2.77228e-99	1.03614e-94	XP_009140496.1 calcium uniporter protein 2, mitochondrial [Brassica rapa]	-	-	-	-	-	-	-
0	BAA06g26340	BAA06g26340	6.6096	4.46879	0.564678	5.13125e-99	1.9178e-94	XP_013642814.1 uncharacterized protein LOC106347766 [Brassica napus]	-	-	-	-	-	-	-
0	BAA07g15550	BAA07g15550	1.26322	0.727218	0.796645	2.05156e-96	7.66771e-92	RID53751.1 hypothetical protein BRARA_G01126 [Brassica rapa]	Metabolism;Metabolism	Global and overview maps;Energy metabolism	ko01100//Metabolic pathways;ko00195//Photosynthesis	K02641;K02641	GO:0009337//sulfite reductase complex (NADPH)	GO:0004783//sulfite reductase (NADPH) activity;GO:0009055//electron carrier activity;GO:0016002//sulfite reductase activity;GO:0016491//oxidoreductase activity;GO:0016655//oxidoreductase activity, acting on NAD(P)H, quinone or similar compound as acceptor;GO:0051213//dioxygenase activity	GO:0006790//sulfur compound metabolic process;GO:0006814//sodium ion transport;GO:0010124//phenylacetate catabolic process;GO:0010128//benzoate catabolic process via CoA ligation;GO:0055114//oxidation-reduction process
0	BAA07g31810	BAA07g31810	3.98544	2.101	0.923666	3.11847e-95	1.16553e-90	XP_009105166.1 probable metal-nicotianamine transporter YSL7 [Brassica rapa]	-	-	-	-	GO:0005575//cellular_component;GO:0005623//cell;GO:0005886//plasma membrane;GO:0016020//membrane;GO:0016021//integral component of membrane;GO:0031224//intrinsic component of membrane;GO:0044425//membrane part;GO:0044464//cell part;GO:0071944//cell periphery	GO:0003674//molecular_function;GO:0005215//transporter activity;GO:0015198//oligopeptide transporter activity;GO:0022857//transmembrane transporter activity	GO:0006810//transport;GO:0006857//oligopeptide transport;GO:0008150//biological_process;GO:0051179//localization;GO:0051234//establishment of localization;GO:0055085//transmembrane transport
0	BAA08g16100	BAA08g16100	1.66167	0.837591	0.988313	1.19382e-94	4.4619e-90	XP_009108735.1 extra-large guanine nucleotide-binding protein 2 [Brassica rapa]	-	-	-	-	-	GO:0003924//GTPase activity;GO:0019001//guanyl nucleotide binding;GO:0031683//G-protein beta/gamma-subunit complex binding	GO:0007186//G-protein coupled receptor signaling pathway
0	BAA02g21840	BAA02g21840	4.33478	2.00524	1.11219	8.00308e-94	2.99115e-89	XP_013690987.1 uncharacterized protein LOC106394994 [Brassica napus]	-	-	-	-	-	GO:0005515//protein binding;GO:0048306//calcium-dependent protein binding	GO:0006457//protein folding;GO:0009408//response to heat
0	BAA01g21610	BAA01g21610	3.16056	1.39005	1.18504	1.02192e-93	3.81942e-89	XP_013691369.1 cysteine proteinase inhibitor 4-like [Brassica napus]	-	-	-	-	-	GO:0004869//cysteine-type endopeptidase inhibitor activity	-
0	BAA02g17960	BAA02g17960	2.95607	1.59329	0.891672	8.7783e-93	3.28089e-88	XP_009127456.1 probable polyamine oxidase 4 [Brassica rapa]	Metabolism;Metabolism;Metabolism	Global and overview maps;Amino acid metabolism;Metabolism of other amino acids	ko01100//Metabolic pathways;ko00330//Arginine and proline metabolism;ko00410//beta-Alanine metabolism	K17839;K17839;K17839	GO:0005575//cellular_component;GO:0005622//intracellular;GO:0005623//cell;GO:0005737//cytoplasm;GO:0005777//peroxisome;GO:0009342//glutamate synthase complex (NADPH);GO:0042579//microbody;GO:0043226//organelle;GO:0043227//membrane-bounded organelle;GO:0043229//intracellular organelle;GO:0043231//intracellular membrane-bounded organelle;GO:0044424//intracellular part;GO:0044444//cytoplasmic part;G…	GO:0003674//molecular_function;GO:0003824//catalytic activity;GO:0004148//dihydrolipoyl dehydrogenase activity;GO:0004355//glutamate synthase (NADPH) activity;GO:0004729//oxygen-dependent protoporphyrinogen oxidase activity;GO:0004791//thioredoxin-disulfide reductase activity;GO:0008767//UDP-galactopyranose mutase activity;GO:0016166//phytoene dehydrogenase activity;GO:0016491//oxidoreductase act…	GO:0006096//glycolytic process;GO:0006537//glutamate biosynthetic process;GO:0006576//cellular biogenic amine metabolic process;GO:0006595//polyamine metabolic process;GO:0006598//polyamine catabolic process;GO:0006744//ubiquinone biosynthetic process;GO:0006779//porphyrin-containing compound biosynthetic process;GO:0006805//xenobiotic metabolic process;GO:0006807//nitrogen compound metabolic pro…
0	BAA04g27720	BAA04g27720	4.0355	2.53484	0.670851	2.06526e-92	7.71891e-88	XP_009141731.1 ammonium transporter 2 [Brassica rapa]	-	-	-	-	GO:0016020//membrane	GO:0008519//ammonium transmembrane transporter activity	GO:0015696//ammonium transport
0	BAA01g21600	BAA01g21600	11.0572	6.90154	0.68	3.82701e-92	1.43035e-87	XP_009145812.1 cysteine proteinase inhibitor 4 isoform X1 [Brassica rapa]	-	-	-	-	-	GO:0004869//cysteine-type endopeptidase inhibitor activity;GO:0016616//oxidoreductase activity, acting on the CH-OH group of donors, NAD or NADP as acceptor;GO:0051287//NAD binding	GO:0055114//oxidation-reduction process
0	BAA03g34200	BAA03g34200	1.93997	1.19173	0.702969	3.18944e-91	1.19205e-86	XP_013626587.1 PREDICTED: autophagy-related protein 8h [Brassica oleracea var. oleracea] [Brassica oleracea]	Cellular Processes	Transport and catabolism	ko04136//Autophagy - other eukaryotes	K08341	GO:0005737//cytoplasm	-	GO:0000045//autophagosome assembly
0	BAA10g12960	BAA10g12960	3.27181	1.73116	0.918347	3.51087e-90	1.31219e-85	RID40974.1 hypothetical protein BRARA_J00969 [Brassica rapa]	-	-	-	-	-	GO:0004553//hydrolase activity, hydrolyzing O-glycosyl compounds	GO:0005975//carbohydrate metabolic process
0	BAA07g39990	BAA07g39990	2.17849	1.21415	0.843387	3.77813e-90	1.41207e-85	XP_013717951.1 plastocyanin [Brassica napus]	Metabolism	Energy metabolism	ko00195//Photosynthesis	K02638	GO:0005575//cellular_component;GO:0005622//intracellular;GO:0005623//cell;GO:0005737//cytoplasm;GO:0009507//chloroplast;GO:0009534//chloroplast thylakoid;GO:0009535//chloroplast thylakoid membrane;GO:0009536//plastid;GO:0009579//thylakoid;GO:0016020//membrane;GO:0031976//plastid thylakoid;GO:0031977//thylakoid lumen;GO:0031984//organelle subcompartment;GO:0034357//photosynthetic membrane;GO:00426…	GO:0003674//molecular_function;GO:0003824//catalytic activity;GO:0005488//binding;GO:0005507//copper ion binding;GO:0009055//electron carrier activity;GO:0016491//oxidoreductase activity;GO:0043167//ion binding;GO:0043169//cation binding;GO:0046872//metal ion binding;GO:0046914//transition metal ion binding	GO:0006091//generation of precursor metabolites and energy;GO:0008150//biological_process;GO:0008152//metabolic process;GO:0009987//cellular process;GO:0015979//photosynthesis;GO:0022900//electron transport chain;GO:0044237//cellular metabolic process;GO:0055114//oxidation-reduction process
0	BAA09g36610	BAA09g36610	1.03645	0.411788	1.33168	1.24386e-89	4.64892e-85	XP_022547470.1 uncharacterized protein LOC111200536 [Brassica napus]	-	-	-	-	-	-	-
0	BAA10g32180	BAA10g32180	24.8547	17.4544	0.509935	2.44387e-87	9.13398e-83	VDD20955.1 unnamed protein product [Brassica rapa]	-	-	-	-	-	-	-
0	BAA07g42540	BAA07g42540	0.995061	0.535722	0.893299	1.30985e-85	4.89558e-81	XP_009106631.1 probable BOI-related E3 ubiquitin-protein ligase 2 [Brassica rapa]	-	-	-	-	-	GO:0003674//molecular_function;GO:0003677//DNA binding;GO:0003824//catalytic activity;GO:0003899//DNA-directed RNA polymerase activity;GO:0005488//binding;GO:0016740//transferase activity;GO:0043167//ion binding;GO:0043169//cation binding;GO:0046872//metal ion binding	GO:0006351//transcription, DNA-templated;GO:0006355//regulation of transcription, DNA-templated;GO:0006508//proteolysis;GO:0006511//ubiquitin-dependent protein catabolic process;GO:0006807//nitrogen compound metabolic process;GO:0006950//response to stress;GO:0006952//defense response;GO:0007165//signal transduction;GO:0008150//biological_process;GO:0008152//metabolic process;GO:0009056//cataboli…
0	BAA02g10510	BAA02g10510	14.4193	10.5137	0.455737	3.43548e-85	1.28401e-80	XP_009126549.1 stress-response A/B barrel domain-containing protein At5g22580 [Brassica rapa]	-	-	-	-	-	-	-
0	BAA05g09150	BAA05g09150	1.12149	0.47954	1.22569	9.52197e-85	3.55883e-80	XP_009143570.1 sulfite exporter TauE/SafE family protein 4 isoform X1 [Brassica rapa]	-	-	-	-	GO:0005575//cellular_component;GO:0016020//membrane;GO:0016021//integral component of membrane;GO:0031224//intrinsic component of membrane;GO:0044425//membrane part	-	-
0	BAA10g33800	BAA10g33800	1.1273	0.616983	0.869569	1.22058e-83	4.56193e-79	RID42981.1 hypothetical protein BRARA_J02822 [Brassica rapa]	-	-	-	-	-	GO:0005507//copper ion binding;GO:0016491//oxidoreductase activity;GO:0045340//mercury ion binding;GO:0046872//metal ion binding	GO:0006825//copper ion transport;GO:0015694//mercury ion transport;GO:0055114//oxidation-reduction process
0	BAA07g41740	BAA07g41740	3.07369	1.87187	0.715495	2.40969e-83	9.00622e-79	XP_013650167.1 uncharacterized protein LOC106354709 [Brassica napus]	-	-	-	-	GO:0005575//cellular_component;GO:0005622//intracellular;GO:0005623//cell;GO:0005737//cytoplasm;GO:0005739//mitochondrion;GO:0005886//plasma membrane;GO:0005887//integral component of plasma membrane;GO:0008328//ionotropic glutamate receptor complex;GO:0016020//membrane;GO:0016021//integral component of membrane;GO:0031224//intrinsic component of membrane;GO:0031226//intrinsic component of plasma…	GO:0003674//molecular_function;GO:0003824//catalytic activity;GO:0004414//homoserine O-acetyltransferase activity;GO:0004620//phospholipase activity;GO:0008236//serine-type peptidase activity;GO:0016298//lipase activity;GO:0016787//hydrolase activity;GO:0016788//hydrolase activity, acting on ester bonds;GO:0047372//acylglycerol lipase activity;GO:0047570//3-oxoadipate enol-lactonase activity;GO:0…	GO:0006112//energy reserve metabolic process;GO:0006508//proteolysis;GO:0006629//lipid metabolic process;GO:0006638//neutral lipid metabolic process;GO:0006639//acylglycerol metabolic process;GO:0006644//phospholipid metabolic process;GO:0006793//phosphorus metabolic process;GO:0006796//phosphate-containing compound metabolic process;GO:0008150//biological_process;GO:0008152//metabolic process;GO…
0	BAA10g33910	BAA10g33910	2.53984	1.38792	0.87181	5.61077e-83	2.09702e-78	XP_009122724.1 uncharacterized protein LOC103847398 [Brassica rapa]	-	-	-	-	-	-	-
0	BAA09g53610	BAA09g53610	3.08269	2.33897	0.398317	1.45877e-81	5.45216e-77	VDC63215.1 unnamed protein product [Brassica rapa]	-	-	-	-	GO:0005575//cellular_component;GO:0005622//intracellular;GO:0005623//cell;GO:0005737//cytoplasm;GO:0009507//chloroplast;GO:0009532//plastid stroma;GO:0009536//plastid;GO:0009570//chloroplast stroma;GO:0043226//organelle;GO:0043227//membrane-bounded organelle;GO:0043229//intracellular organelle;GO:0043231//intracellular membrane-bounded organelle;GO:0044422//organelle part;GO:0044424//intracellula…	GO:0003674//molecular_function;GO:0003755//peptidyl-prolyl cis-trans isomerase activity;GO:0003824//catalytic activity;GO:0016853//isomerase activity;GO:0016859//cis-trans isomerase activity	GO:0000413//protein peptidyl-prolyl isomerization;GO:0006457//protein folding;GO:0006464//cellular protein modification process;GO:0006807//nitrogen compound metabolic process;GO:0008150//biological_process;GO:0008152//metabolic process;GO:0009987//cellular process;GO:0018193//peptidyl-amino acid modification;GO:0018208//peptidyl-proline modification;GO:0019538//protein metabolic process;GO:00362…
0	BAA09g66530	BAA09g66530	2.60693	1.06197	1.2956	2.31409e-81	8.64892e-77	XP_018510177.1 pentatricopeptide repeat-containing protein At1g07590, mitochondrial [Brassica rapa]	-	-	-	-	GO:0005575//cellular_component;GO:0005622//intracellular;GO:0005623//cell;GO:0005737//cytoplasm;GO:0005739//mitochondrion;GO:0043226//organelle;GO:0043227//membrane-bounded organelle;GO:0043229//intracellular organelle;GO:0043231//intracellular membrane-bounded organelle;GO:0044424//intracellular part;GO:0044444//cytoplasmic part;GO:0044464//cell part	GO:0003674//molecular_function;GO:0003676//nucleic acid binding;GO:0003723//RNA binding;GO:0003824//catalytic activity;GO:0004518//nuclease activity;GO:0004519//endonuclease activity;GO:0005488//binding;GO:0016787//hydrolase activity;GO:0016788//hydrolase activity, acting on ester bonds;GO:0097159//organic cyclic compound binding;GO:1901363//heterocyclic compound binding	GO:0006139//nucleobase-containing compound metabolic process;GO:0006725//cellular aromatic compound metabolic process;GO:0006807//nitrogen compound metabolic process;GO:0008150//biological_process;GO:0008152//metabolic process;GO:0009451//RNA modification;GO:0009987//cellular process;GO:0010035//response to inorganic substance;GO:0010038//response to metal ion;GO:0016070//RNA metabolic process;GO…
0	BAA06g07470	BAA06g07470	1.62694	0.851555	0.933985	5.18921e-81	1.93947e-76	XP_013640936.1 NF-X1-type zinc finger protein NFXL1-like [Brassica napus]	-	-	-	-	GO:0005634//nucleus	GO:0000340//RNA 7-methylguanosine cap binding;GO:0003676//nucleic acid binding;GO:0003729//mRNA binding;GO:0008270//zinc ion binding	-
0	BAA03g26260	BAA03g26260	4.00513	2.63885	0.60194	7.33876e-81	2.74286e-76	XP_009133889.1 zinc finger A20 and AN1 domain-containing stress-associated protein 3 [Brassica rapa]	-	-	-	-	-	GO:0003674//molecular_function;GO:0003676//nucleic acid binding;GO:0003677//DNA binding;GO:0005488//binding;GO:0008270//zinc ion binding;GO:0043167//ion binding;GO:0043169//cation binding;GO:0046872//metal ion binding;GO:0046914//transition metal ion binding;GO:0097159//organic cyclic compound binding;GO:1901363//heterocyclic compound binding	-
0	BAA05g32180	BAA05g32180	12.4321	8.97419	0.470219	1.08434e-80	4.05273e-76	RID63629.1 hypothetical protein BRARA_E02619 [Brassica rapa]	-	-	-	-	-	GO:0003700//transcription factor activity, sequence-specific DNA binding;GO:0042834//peptidoglycan binding	GO:0006355//regulation of transcription, DNA-templated
0	BAA01g40810	BAA01g40810	7.4677	5.44877	0.454734	4.08984e-80	1.52858e-75	RID80684.1 hypothetical protein BRARA_A03325 [Brassica rapa]	-	-	-	-	-	GO:0003677//DNA binding;GO:0008270//zinc ion binding	-
0	BAA05g42420	BAA05g42420	2.87627	1.70268	0.756391	9.74416e-79	3.64188e-74	XP_009124001.1 uncharacterized protein LOC103848925 [Brassica rapa]	-	-	-	-	-	-	-
0	BAA03g51830	BAA03g51830	6.78909	4.757	0.513166	1.23272e-78	4.60729e-74	XP_009137235.1 5'-adenylylsulfate reductase 3, chloroplastic [Brassica rapa]	Metabolism;Metabolism	Global and overview maps;Energy metabolism	ko01100//Metabolic pathways;ko00920//Sulfur metabolism	K05907;K05907	GO:0005575//cellular_component;GO:0005622//intracellular;GO:0005623//cell;GO:0005737//cytoplasm;GO:0009507//chloroplast;GO:0009536//plastid;GO:0043226//organelle;GO:0043227//membrane-bounded organelle;GO:0043229//intracellular organelle;GO:0043231//intracellular membrane-bounded organelle;GO:0044424//intracellular part;GO:0044444//cytoplasmic part;GO:0044464//cell part	GO:0003674//molecular_function;GO:0003756//protein disulfide isomerase activity;GO:0003824//catalytic activity;GO:0004604//phosphoadenylyl-sulfate reductase (thioredoxin) activity;GO:0005488//binding;GO:0009973//adenylyl-sulfate reductase activity;GO:0015035//protein disulfide oxidoreductase activity;GO:0015036//disulfide oxidoreductase activity;GO:0016209//antioxidant activity;GO:0016491//oxidor…	GO:0000096//sulfur amino acid metabolic process;GO:0000097//sulfur amino acid biosynthetic process;GO:0000103//sulfate assimilation;GO:0006082//organic acid metabolic process;GO:0006457//protein folding;GO:0006520//cellular amino acid metabolic process;GO:0006534//cysteine metabolic process;GO:0006790//sulfur compound metabolic process;GO:0006807//nitrogen compound metabolic process;GO:0008150//b…
0	BAA05g10960	BAA05g10960	3.30236	1.91045	0.789587	2.06184e-78	7.70611e-74	XP_009143770.1 cytochrome P450 710A1 [Brassica rapa]	Metabolism;Metabolism;Metabolism	Global and overview maps;Global and overview maps;Lipid metabolism	ko01100//Metabolic pathways;ko01110//Biosynthesis of secondary metabolites;ko00100//Steroid biosynthesis	K09832;K09832;K09832	-	GO:0005506//iron ion binding;GO:0016705//oxidoreductase activity, acting on paired donors, with incorporation or reduction of molecular oxygen;GO:0020037//heme binding	GO:0055114//oxidation-reduction process
0	BAA01g24170	BAA01g24170	1.46025	0.735841	0.988751	7.65334e-78	2.86043e-73	XP_009149246.1 GDP-mannose 4,6 dehydratase 2 [Brassica rapa]	Metabolism;Metabolism;Metabolism	Global and overview maps;Carbohydrate metabolism;Carbohydrate metabolism	ko01100//Metabolic pathways;ko00520//Amino sugar and nucleotide sugar metabolism;ko00051//Fructose and mannose metabolism	K01711;K01711;K01711	-	GO:0003824//catalytic activity;GO:0003978//UDP-glucose 4-epimerase activity;GO:0008446//GDP-mannose 4,6-dehydratase activity;GO:0008460//dTDP-glucose 4,6-dehydratase activity;GO:0008831//dTDP-4-dehydrorhamnose reductase activity;GO:0016655//oxidoreductase activity, acting on NAD(P)H, quinone or similar compound as acceptor;GO:0016757//transferase activity, transferring glycosyl groups;GO:0047733/…	GO:0000271//polysaccharide biosynthetic process;GO:0005975//carbohydrate metabolic process;GO:0006012//galactose metabolic process;GO:0008152//metabolic process;GO:0009243//O antigen biosynthetic process;GO:0019305//dTDP-rhamnose biosynthetic process
0	BAA02g02530	BAA02g02530	13.4985	10.2447	0.397927	8.11383e-78	3.03254e-73	XP_009125690.2 glutamate dehydrogenase 2 [Brassica rapa]	Metabolism;Metabolism;Metabolism;Metabolism;Metabolism	Global and overview maps;Global and overview maps;Amino acid metabolism;Energy metabolism;Amino acid metabolism	ko01100//Metabolic pathways;ko01200//Carbon metabolism;ko00250//Alanine, aspartate and glutamate metabolism;ko00910//Nitrogen metabolism;ko00220//Arginine biosynthesis	K00261;K00261;K00261;K00261;K00261	-	GO:0016491//oxidoreductase activity;GO:0051287//NAD binding	GO:0006520//cellular amino acid metabolic process;GO:0055114//oxidation-reduction process
0	BAA09g41300	BAA09g41300	1.12416	0.667237	0.752575	3.04992e-77	1.13991e-72	XP_009115544.1 glutamate--glyoxylate aminotransferase 1 [Brassica rapa]	Metabolism;Metabolism;Metabolism;Metabolism;Metabolism;Metabolism;Metabolism;Metabolism;Metabolism;Metabolism	Global and overview maps;Global and overview maps;Global and overview maps;Global and overview maps;Carbohydrate metabolism;Global and overview maps;Amino acid metabolism;Energy metabolism;Amino acid metabolism;Amino acid metabolism	ko01100//Metabolic pathways;ko01110//Biosynthesis of secondary metabolites;ko01200//Carbon metabolism;ko01230//Biosynthesis of amino acids;ko00630//Glyoxylate and dicarboxylate metabolism;ko01210//2-Oxocarboxylic acid metabolism;ko00260//Glycine, serine and threonine metabolism;ko00710//Carbon fixation in photosynthetic organisms;ko00250//Alanine, aspartate and glutamate metabolism;ko00220//Argin…	K14272;K14272;K14272;K14272;K14272;K14272;K14272;K14272;K14272;K14272	GO:0005737//cytoplasm	GO:0003824//catalytic activity;GO:0004400//histidinol-phosphate transaminase activity;GO:0004838//L-tyrosine:2-oxoglutarate aminotransferase activity;GO:0009016//succinyldiaminopimelate transaminase activity;GO:0016829//lyase activity;GO:0030170//pyridoxal phosphate binding;GO:0047688//aspartate 4-decarboxylase activity;GO:0048472//threonine-phosphate decarboxylase activity	GO:0000105//histidine biosynthetic process;GO:0006520//cellular amino acid metabolic process;GO:0006531//aspartate metabolic process;GO:0006559//L-phenylalanine catabolic process;GO:0006572//tyrosine catabolic process;GO:0007130//synaptonemal complex assembly;GO:0007131//reciprocal meiotic recombination;GO:0007283//spermatogenesis;GO:0009058//biosynthetic process;GO:0009236//cobalamin biosyntheti…
0	BAA06g13520	BAA06g13520	0.910066	0.55914	0.702762	3.50075e-77	1.30841e-72	XP_009149124.1 ACT domain-containing protein ACR11 [Brassica rapa]	-	-	-	-	-	GO:0008773//[protein-PII] uridylyltransferase activity	GO:0018177//protein uridylylation
0	BAA02g11520	BAA02g11520	26.7831	18.9851	0.496456	6.3034e-77	2.3559e-72	QCG73906.1 zinc finger protein 12 [Brassica napus]	-	-	-	-	-	-	-
0	BAA07g39970	BAA07g39970	1.93509	1.25956	0.61948	1.1198e-76	4.18527e-72	XP_009106259.1 thioredoxin-like protein CDSP32, chloroplastic [Brassica rapa]	-	-	-	-	GO:0000315//organellar large ribosomal subunit;GO:0005737//cytoplasm;GO:0022625//cytosolic large ribosomal subunit;GO:0046540//U4/U6 x U5 tri-snRNP complex	GO:0003735//structural constituent of ribosome;GO:0003756//protein disulfide isomerase activity;GO:0015036//disulfide oxidoreductase activity	GO:0000398//mRNA splicing, via spliceosome;GO:0006412//translation;GO:0006457//protein folding;GO:0055114//oxidation-reduction process
0	BAA04g20570	BAA04g20570	5.63904	4.15379	0.441019	1.20224e-76	4.49337e-72	XP_009140848.1 superoxide dismutase [Cu-Zn] 2, chloroplastic [Brassica rapa]	Cellular Processes	Transport and catabolism	ko04146//Peroxisome	K04565	GO:0005575//cellular_component;GO:0005576//extracellular region;GO:0005615//extracellular space;GO:0005622//intracellular;GO:0005623//cell;GO:0005737//cytoplasm;GO:0009507//chloroplast;GO:0009532//plastid stroma;GO:0009536//plastid;GO:0009570//chloroplast stroma;GO:0009579//thylakoid;GO:0043226//organelle;GO:0043227//membrane-bounded organelle;GO:0043229//intracellular organelle;GO:0043231//intra…	GO:0003674//molecular_function;GO:0003824//catalytic activity;GO:0004784//superoxide dismutase activity;GO:0005488//binding;GO:0005507//copper ion binding;GO:0008270//zinc ion binding;GO:0016209//antioxidant activity;GO:0016491//oxidoreductase activity;GO:0016721//oxidoreductase activity, acting on superoxide radicals as acceptor;GO:0043167//ion binding;GO:0043169//cation binding;GO:0046872//meta…	GO:0000302//response to reactive oxygen species;GO:0000303//response to superoxide;GO:0000305//response to oxygen radical;GO:0001101//response to acid chemical;GO:0006801//superoxide metabolic process;GO:0006950//response to stress;GO:0006970//response to osmotic stress;GO:0006979//response to oxidative stress;GO:0008150//biological_process;GO:0008152//metabolic process;GO:0009314//response to ra…
0	BAA03g16970	BAA03g16970	7.55598	5.11443	0.563045	4.81489e-76	1.79956e-71	XP_013642853.1 UDP-glycosyltransferase 87A2-like [Brassica napus]	-	-	-	-	-	GO:0008194//UDP-glycosyltransferase activity	-
0	BAA09g56220	BAA09g56220	28.4169	21.7821	0.383604	7.08002e-76	2.64616e-71	XP_009117265.1 tetraspanin-8 [Brassica rapa]	-	-	-	-	GO:0005886//plasma membrane;GO:0016020//membrane;GO:0016021//integral component of membrane	GO:0008948//oxaloacetate decarboxylase activity;GO:0015081//sodium ion transmembrane transporter activity	GO:0006811//ion transport;GO:0036376//sodium ion export from cell;GO:0055085//transmembrane transport
0	BAA09g64680	BAA09g64680	4.76673	3.05228	0.643114	6.05542e-75	2.26321e-70	VDC64186.1 unnamed protein product [Brassica rapa]	-	-	-	-	GO:0016021//integral component of membrane	GO:0004930//G-protein coupled receptor activity	GO:0006952//defense response;GO:0007186//G-protein coupled receptor signaling pathway
0	BAA07g33320	BAA07g33320	1.32381	0.939499	0.494733	7.8213e-74	2.92321e-69	XP_009105353.1 glycerate dehydrogenase HPR, peroxisomal [Brassica rapa]	Metabolism;Metabolism;Metabolism;Metabolism;Metabolism	Global and overview maps;Global and overview maps;Global and overview maps;Carbohydrate metabolism;Amino acid metabolism	ko01100//Metabolic pathways;ko01110//Biosynthesis of secondary metabolites;ko01200//Carbon metabolism;ko00630//Glyoxylate and dicarboxylate metabolism;ko00260//Glycine, serine and threonine metabolism	K15893;K15893;K15893;K15893;K15893	GO:0005737//cytoplasm	GO:0000286//alanine dehydrogenase activity;GO:0003723//RNA binding;GO:0004617//phosphoglycerate dehydrogenase activity;GO:0008168//methyltransferase activity;GO:0016491//oxidoreductase activity;GO:0016616//oxidoreductase activity, acting on the CH-OH group of donors, NAD or NADP as acceptor;GO:0050661//NADP binding;GO:0050662//coenzyme binding;GO:0051287//NAD binding;GO:0070403//NAD+ binding	GO:0006364//rRNA processing;GO:0006522//alanine metabolic process;GO:0006564//L-serine biosynthetic process;GO:0006631//fatty acid metabolic process;GO:0009058//biosynthetic process;GO:0046168//glycerol-3-phosphate catabolic process;GO:0055114//oxidation-reduction process
0	BAA02g06040	BAA02g06040	1.16498	0.886034	0.394871	9.5363e-74	3.56419e-69	XP_009126004.1 beta carbonic anhydrase 1, chloroplastic [Brassica rapa]	Metabolism;Metabolism	Global and overview maps;Energy metabolism	ko01100//Metabolic pathways;ko00910//Nitrogen metabolism	K01673;K01673	GO:0005575//cellular_component;GO:0005576//extracellular region;GO:0005622//intracellular;GO:0005623//cell;GO:0005737//cytoplasm;GO:0005829//cytosol;GO:0009507//chloroplast;GO:0009526//plastid envelope;GO:0009532//plastid stroma;GO:0009534//chloroplast thylakoid;GO:0009535//chloroplast thylakoid membrane;GO:0009536//plastid;GO:0009570//chloroplast stroma;GO:0009579//thylakoid;GO:0009941//chloropl…	GO:0003674//molecular_function;GO:0003824//catalytic activity;GO:0004089//carbonate dehydratase activity;GO:0005488//binding;GO:0008270//zinc ion binding;GO:0016829//lyase activity;GO:0016835//carbon-oxygen lyase activity;GO:0016836//hydro-lyase activity;GO:0043167//ion binding;GO:0043169//cation binding;GO:0046872//metal ion binding;GO:0046914//transition metal ion binding	GO:0006950//response to stress;GO:0006952//defense response;GO:0008150//biological_process;GO:0009605//response to external stimulus;GO:0009607//response to biotic stimulus;GO:0009617//response to bacterium;GO:0015976//carbon utilization;GO:0042742//defense response to bacterium;GO:0043207//response to external biotic stimulus;GO:0050896//response to stimulus;GO:0051704//multi-organism process;GO…
0	BAA04g18280	BAA04g18280	5.27393	3.53418	0.577503	2.73651e-72	1.02277e-67	XP_009140562.2 probable WRKY transcription factor 17 isoform X1 [Brassica rapa]	-	-	-	-	GO:0005575//cellular_component;GO:0005622//intracellular;GO:0005623//cell;GO:0005634//nucleus;GO:0043226//organelle;GO:0043227//membrane-bounded organelle;GO:0043229//intracellular organelle;GO:0043231//intracellular membrane-bounded organelle;GO:0044424//intracellular part;GO:0044464//cell part	GO:0003674//molecular_function;GO:0003676//nucleic acid binding;GO:0003677//DNA binding;GO:0003700//transcription factor activity, sequence-specific DNA binding;GO:0005488//binding;GO:0005515//protein binding;GO:0005516//calmodulin binding;GO:0043565//sequence-specific DNA binding;GO:0097159//organic cyclic compound binding;GO:1901363//heterocyclic compound binding	GO:0006139//nucleobase-containing compound metabolic process;GO:0006351//transcription, DNA-templated;GO:0006355//regulation of transcription, DNA-templated;GO:0006725//cellular aromatic compound metabolic process;GO:0006807//nitrogen compound metabolic process;GO:0006950//response to stress;GO:0006952//defense response;GO:0008150//biological_process;GO:0008152//metabolic process;GO:0009058//bios…
0	BAA10g00930	BAA10g00930	0.984995	0.477258	1.04535	9.55412e-72	3.57085e-67	XP_009119661.2 B3 domain-containing transcription factor NGA3 [Brassica rapa]	-	-	-	-	-	GO:0003677//DNA binding	-
0	BAA07g10630	BAA07g10630	0.945821	0.385318	1.29552	1.82834e-71	6.83341e-67	XP_009102835.1 uncharacterized protein LOC103828949 [Brassica rapa]	-	-	-	-	-	-	-
0	BAA05g36400	BAA05g36400	0.797753	0.489911	0.703421	8.85242e-71	3.30859e-66	XP_009146832.1 non-symbiotic hemoglobin 2 [Brassica rapa]	-	-	-	-	-	GO:0020037//heme binding	-
0	BAA06g00150	BAA06g00150	7.08275	4.65558	0.605348	2.39153e-70	8.93833e-66	RID56567.1 hypothetical protein BRARA_F00006 [Brassica rapa]	Metabolism;Metabolism;Metabolism;Metabolism;Metabolism;Metabolism	Global and overview maps;Global and overview maps;Global and overview maps;Global and overview maps;Amino acid metabolism;Energy metabolism	ko01100//Metabolic pathways;ko01110//Biosynthesis of secondary metabolites;ko01200//Carbon metabolism;ko01230//Biosynthesis of amino acids;ko00270//Cysteine and methionine metabolism;ko00920//Sulfur metabolism	K00640;K00640;K00640;K00640;K00640;K00640	GO:0005737//cytoplasm	GO:0003977//UDP-N-acetylglucosamine diphosphorylase activity;GO:0008666//2,3,4,5-tetrahydropyridine-2,6-dicarboxylate N-succinyltransferase activity;GO:0008780//acyl-[acyl-carrier-protein]-UDP-N-acetylglucosamine O-acyltransferase activity;GO:0009001//serine O-acetyltransferase activity;GO:0016410//N-acyltransferase activity;GO:0019134//glucosamine-1-phosphate N-acetyltransferase activity	GO:0006535//cysteine biosynthetic process from serine;GO:0009089//lysine biosynthetic process via diaminopimelate;GO:0009103//lipopolysaccharide biosynthetic process;GO:0009245//lipid A biosynthetic process;GO:0009252//peptidoglycan biosynthetic process
0	BAA04g12660	BAA04g12660	0.782406	0.367368	1.09069	2.66042e-70	9.9433e-66	XP_009139961.1 protein CREG1 isoform X1 [Brassica rapa]	-	-	-	-	-	-	-
0	BAA01g36580	BAA01g36580	6.01377	4.21977	0.511105	2.7519e-70	1.02852e-65	AAD03343.1 ubiquitin [Pisum sativum]	-	-	-	-	GO:0005576//extracellular region;GO:0005737//cytoplasm	GO:0000166//nucleotide binding;GO:0003980//UDP-glucose:glycoprotein glucosyltransferase activity;GO:0004827//proline-tRNA ligase activity;GO:0005515//protein binding;GO:0005524//ATP binding	GO:0003352//regulation of cilium movement;GO:0006289//nucleotide-excision repair;GO:0006433//prolyl-tRNA aminoacylation;GO:0006486//protein glycosylation;GO:0009405//pathogenesis;GO:0031639//plasminogen activation
0	BAA10g24180	BAA10g24180	2.06997	1.3152	0.654324	6.41149e-69	2.39629e-64	RID42007.1 hypothetical protein BRARA_J01925 [Brassica rapa]	-	-	-	-	-	-	-
0	BAA01g20910	BAA01g20910	2.37556	1.36109	0.803502	1.45743e-68	5.44715e-64	RID79064.1 hypothetical protein BRARA_A01837 [Brassica rapa]	-	-	-	-	GO:0005575//cellular_component;GO:0005622//intracellular;GO:0005623//cell;GO:0005634//nucleus;GO:0005737//cytoplasm;GO:0005773//vacuole;GO:0043226//organelle;GO:0043227//membrane-bounded organelle;GO:0043229//intracellular organelle;GO:0043231//intracellular membrane-bounded organelle;GO:0044424//intracellular part;GO:0044444//cytoplasmic part;GO:0044464//cell part	-	GO:0006355//regulation of transcription, DNA-templated
0	BAA01g39570	BAA01g39570	3.84998	2.54703	0.596031	1.88837e-68	7.05779e-64	CDY39104.1 BnaA01g29520D [Brassica napus]	-	-	-	-	-	GO:0005515//protein binding	GO:0006457//protein folding;GO:0009408//response to heat
0	BAA02g36500	BAA02g36500	1.93861	1.13606	0.770981	4.84626e-68	1.81129e-63	XP_009107131.1 probable ribose-5-phosphate isomerase 2 [Brassica rapa]	Metabolism;Metabolism;Metabolism;Metabolism;Metabolism;Metabolism	Global and overview maps;Global and overview maps;Global and overview maps;Global and overview maps;Energy metabolism;Carbohydrate metabolism	ko01100//Metabolic pathways;ko01110//Biosynthesis of secondary metabolites;ko01200//Carbon metabolism;ko01230//Biosynthesis of amino acids;ko00710//Carbon fixation in photosynthetic organisms;ko00030//Pentose phosphate pathway	K01807;K01807;K01807;K01807;K01807;K01807	-	GO:0004751//ribose-5-phosphate isomerase activity	GO:0006098//pentose-phosphate shunt;GO:0009052//pentose-phosphate shunt, non-oxidative branch
0	BAA06g22890	BAA06g22890	4.81534	3.39587	0.503855	1.60039e-67	5.98146e-63	XP_009123296.1 apoptosis-inducing factor 2 [Brassica rapa]	-	-	-	-	-	GO:0004148//dihydrolipoyl dehydrogenase activity;GO:0004362//glutathione-disulfide reductase activity;GO:0004791//thioredoxin-disulfide reductase activity;GO:0015036//disulfide oxidoreductase activity;GO:0015042//trypanothione-disulfide reductase activity;GO:0016152//mercury (II) reductase activity;GO:0016491//oxidoreductase activity;GO:0016668//oxidoreductase activity, acting on a sulfur group o…	GO:0006096//glycolytic process;GO:0006744//ubiquinone biosynthetic process;GO:0006790//sulfur compound metabolic process;GO:0006805//xenobiotic metabolic process;GO:0006813//potassium ion transport;GO:0009398//FMN biosynthetic process;GO:0010126//mycothiol metabolic process;GO:0015995//chlorophyll biosynthetic process;GO:0030494//bacteriochlorophyll biosynthetic process;GO:0045454//cell redox hom…
0	BAA06g12310	BAA06g12310	9.06476	6.58594	0.460878	1.07779e-66	4.02823e-62	XP_009148948.1 ABC transporter G family member 40 [Brassica rapa]	-	-	-	-	GO:0005575//cellular_component;GO:0005623//cell;GO:0005886//plasma membrane;GO:0005887//integral component of plasma membrane;GO:0009380//excinuclease repair complex;GO:0009898//cytoplasmic side of plasma membrane;GO:0016020//membrane;GO:0016021//integral component of membrane;GO:0031224//intrinsic component of membrane;GO:0043190//ATP-binding cassette (ABC) transporter complex;GO:0044425//membra…	GO:0000166//nucleotide binding;GO:0003674//molecular_function;GO:0003678//DNA helicase activity;GO:0003824//catalytic activity;GO:0003924//GTPase activity;GO:0005215//transporter activity;GO:0005260//channel-conductance-controlling ATPase activity;GO:0005319//lipid transporter activity;GO:0005488//binding;GO:0005524//ATP binding;GO:0005525//GTP binding;GO:0008144//drug binding;GO:0008565//protein…	GO:0000302//response to reactive oxygen species;GO:0000910//cytokinesis;GO:0001101//response to acid chemical;GO:0002229//defense response to oomycetes;GO:0002239//response to oomycetes;GO:0006260//DNA replication;GO:0006281//DNA repair;GO:0006289//nucleotide-excision repair;GO:0006310//DNA recombination;GO:0006810//transport;GO:0006811//ion transport;GO:0006812//cation transport;GO:0006817//phos…
0	BAA07g27240	BAA07g27240	11.6232	8.49247	0.452752	2.07496e-66	7.75517e-62	XP_009104665.2 uncharacterized protein LOC103830605 [Brassica rapa]	-	-	-	-	-	-	-
0	BAA08g19300	BAA08g19300	1.27946	0.715437	0.838636	3.38569e-66	1.2654e-61	RID50779.1 hypothetical protein BRARA_H01486 [Brassica rapa]	-	-	-	-	-	-	-
0	BAA06g19340	BAA06g19340	2.03176	1.18876	0.773281	2.11574e-65	7.9076e-61	XP_009149762.1 peroxidase 34 [Brassica rapa]	Metabolism;Metabolism;Metabolism	Global and overview maps;Global and overview maps;Biosynthesis of other secondary metabolites	ko01100//Metabolic pathways;ko01110//Biosynthesis of secondary metabolites;ko00940//Phenylpropanoid biosynthesis	K00430;K00430;K00430	-	GO:0004601//peroxidase activity;GO:0020037//heme binding	GO:0006979//response to oxidative stress;GO:0055114//oxidation-reduction process
0	BAA03g58060	BAA03g58060	8.9303	6.57474	0.441775	2.28312e-64	8.53317e-60	XP_009137930.1 gamma-glutamyl peptidase 1 [Brassica rapa]	-	-	-	-	GO:0005951//carbamoyl-phosphate synthase complex	GO:0000107//imidazoleglycerol-phosphate synthase activity;GO:0003922//GMP synthase (glutamine-hydrolyzing) activity;GO:0004088//carbamoyl-phosphate synthase (glutamine-hydrolyzing) activity;GO:0004642//phosphoribosylformylglycinamidine synthase activity;GO:0008234//cysteine-type peptidase activity;GO:0016787//hydrolase activity;GO:0016884//carbon-nitrogen ligase activity, with glutamine as amido-…	GO:0000105//histidine biosynthetic process;GO:0006177//GMP biosynthetic process;GO:0006508//proteolysis;GO:0009152//purine ribonucleotide biosynthetic process;GO:0009220//pyrimidine ribonucleotide biosynthetic process
0	BAA03g51190	BAA03g51190	3.34	2.12015	0.655685	2.96698e-64	1.10891e-59	XP_013737530.1 berberine bridge enzyme-like 19 [Brassica napus]	-	-	-	-	-	GO:0008891//glycolate oxidase activity;GO:0016491//oxidoreductase activity;GO:0050660//flavin adenine dinucleotide binding	GO:0005975//carbohydrate metabolic process;GO:0055114//oxidation-reduction process
0	BAA06g04090	BAA06g04090	2.79796	1.70514	0.71449	4.48839e-64	1.67754e-59	XP_022576243.1 cytochrome P450 72A15-like [Brassica napus]	-	-	-	-	-	GO:0005506//iron ion binding;GO:0016705//oxidoreductase activity, acting on paired donors, with incorporation or reduction of molecular oxygen;GO:0020037//heme binding	GO:0055114//oxidation-reduction process
0	BAA07g39780	BAA07g39780	3.75286	2.38798	0.652199	7.60209e-63	2.84128e-58	RID56172.1 hypothetical protein BRARA_G03388 [Brassica rapa]	-	-	-	-	-	-	-
0	BAA03g55860	BAA03g55860	10.7613	8.24682	0.383945	3.41041e-61	1.27464e-56	XP_013741582.1 uncharacterized protein LOC106444678 [Brassica napus]	-	-	-	-	-	-	-
0	BAA05g26310	BAA05g26310	4.42531	2.88304	0.618187	3.53495e-60	1.32119e-55	XP_009145525.1 NAD(H) kinase 1 isoform X1 [Brassica rapa]	Metabolism;Metabolism	Global and overview maps;Metabolism of cofactors and vitamins	ko01100//Metabolic pathways;ko00760//Nicotinate and nicotinamide metabolism	K00858;K00858	-	GO:0003951//NAD+ kinase activity;GO:0016301//kinase activity	GO:0006741//NADP biosynthetic process
0	BAA09g54010	BAA09g54010	0.892855	0.444108	1.00752	4.6444e-60	1.73584e-55	RID47756.1 hypothetical protein BRARA_I04327 [Brassica rapa]	-	-	-	-	GO:0000139//Golgi membrane;GO:0005575//cellular_component;GO:0005622//intracellular;GO:0005623//cell;GO:0005737//cytoplasm;GO:0005794//Golgi apparatus;GO:0012505//endomembrane system;GO:0016020//membrane;GO:0016021//integral component of membrane;GO:0031090//organelle membrane;GO:0031224//intrinsic component of membrane;GO:0031984//organelle subcompartment;GO:0043226//organelle;GO:0043227//membra…	GO:0003674//molecular_function;GO:0003824//catalytic activity;GO:0008194//UDP-glycosyltransferase activity;GO:0016740//transferase activity;GO:0016757//transferase activity, transferring glycosyl groups;GO:0016758//transferase activity, transferring hexosyl groups;GO:0047262//polygalacturonate 4-alpha-galacturonosyltransferase activity	GO:0000271//polysaccharide biosynthetic process;GO:0005975//carbohydrate metabolic process;GO:0005976//polysaccharide metabolic process;GO:0008150//biological_process;GO:0008152//metabolic process;GO:0009058//biosynthetic process;GO:0009059//macromolecule biosynthetic process;GO:0009987//cellular process;GO:0010393//galacturonan metabolic process;GO:0016043//cellular component organization;GO:001…
0	BAA08g06070	BAA08g06070	0.805677	0.498352	0.693038	8.08483e-59	3.02171e-54	XP_009107492.1 fructose-1,6-bisphosphatase, cytosolic [Brassica rapa]	Metabolism;Metabolism;Metabolism;Metabolism;Metabolism;Metabolism;Metabolism	Global and overview maps;Global and overview maps;Global and overview maps;Carbohydrate metabolism;Energy metabolism;Carbohydrate metabolism;Carbohydrate metabolism	ko01100//Metabolic pathways;ko01110//Biosynthesis of secondary metabolites;ko01200//Carbon metabolism;ko00010//Glycolysis / Gluconeogenesis;ko00710//Carbon fixation in photosynthetic organisms;ko00051//Fructose and mannose metabolism;ko00030//Pentose phosphate pathway	K03841;K03841;K03841;K03841;K03841;K03841;K03841	GO:0005575//cellular_component;GO:0005622//intracellular;GO:0005623//cell;GO:0005634//nucleus;GO:0005737//cytoplasm;GO:0005829//cytosol;GO:0043226//organelle;GO:0043227//membrane-bounded organelle;GO:0043229//intracellular organelle;GO:0043231//intracellular membrane-bounded organelle;GO:0044424//intracellular part;GO:0044444//cytoplasmic part;GO:0044464//cell part	GO:0003674//molecular_function;GO:0003824//catalytic activity;GO:0005488//binding;GO:0016787//hydrolase activity;GO:0016788//hydrolase activity, acting on ester bonds;GO:0016791//phosphatase activity;GO:0019203//carbohydrate phosphatase activity;GO:0042132//fructose 1,6-bisphosphate 1-phosphatase activity;GO:0042578//phosphoric ester hydrolase activity;GO:0043167//ion binding;GO:0043169//cation b…	GO:0000272//polysaccharide catabolic process;GO:0001101//response to acid chemical;GO:0005975//carbohydrate metabolic process;GO:0005976//polysaccharide metabolic process;GO:0005982//starch metabolic process;GO:0005983//starch catabolic process;GO:0005984//disaccharide metabolic process;GO:0005985//sucrose metabolic process;GO:0005986//sucrose biosynthetic process;GO:0005996//monosaccharide metab…
0	BAA10g15560	BAA10g15560	4.79505	3.18524	0.590147	9.04147e-59	3.37925e-54	RID41202.1 hypothetical protein BRARA_J01179 [Brassica rapa]	-	-	-	-	GO:0009368//endopeptidase Clp complex;GO:0033104//type VI protein secretion system complex	GO:0003677//DNA binding;GO:0004176//ATP-dependent peptidase activity;GO:0005524//ATP binding;GO:0016887//ATPase activity;GO:0042623//ATPase activity, coupled	GO:0006457//protein folding;GO:0006508//proteolysis;GO:0033103//protein secretion by the type VI secretion system;GO:0043335//protein unfolding
0	BAA09g14260	BAA09g14260	0.84	0.461275	0.864764	1.06966e-58	3.99787e-54	XP_009112911.1 uncharacterized protein LOC103838243 [Brassica rapa]	-	-	-	-	-	-	-
0	BAA01g01230	BAA01g01230	1.48839	1.05289	0.499392	2.17419e-58	8.12603e-54	XP_009132042.2 serine hydroxymethyltransferase 1, mitochondrial [Brassica rapa]	Metabolism;Metabolism;Metabolism;Metabolism;Metabolism;Metabolism;Metabolism;Metabolism	Global and overview maps;Global and overview maps;Global and overview maps;Global and overview maps;Carbohydrate metabolism;Amino acid metabolism;Metabolism of other amino acids;Metabolism of cofactors and vitamins	ko01100//Metabolic pathways;ko01110//Biosynthesis of secondary metabolites;ko01200//Carbon metabolism;ko01230//Biosynthesis of amino acids;ko00630//Glyoxylate and dicarboxylate metabolism;ko00260//Glycine, serine and threonine metabolism;ko00460//Cyanoamino acid metabolism;ko00670//One carbon pool by folate	K00600;K00600;K00600;K00600;K00600;K00600;K00600;K00600	-	GO:0031071//cysteine desulfurase activity;GO:0033806//fluorothreonine transaldolase activity	GO:0090346//cellular organofluorine metabolic process
0	BAA07g39620	BAA07g39620	1.31527	0.972204	0.436034	2.32048e-58	8.67279e-54	RID56146.1 hypothetical protein BRARA_G03368 [Brassica rapa]	-	-	-	-	-	GO:0005515//protein binding;GO:0031072//heat shock protein binding;GO:0051082//unfolded protein binding	GO:0006457//protein folding;GO:0009408//response to heat
0	BAA04g11750	BAA04g11750	6.00377	4.33174	0.470923	2.36708e-58	8.84697e-54	XP_013743061.1 UDP-glucose 6-dehydrogenase 4-like [Brassica napus]	Metabolism;Metabolism;Metabolism;Metabolism	Global and overview maps;Carbohydrate metabolism;Carbohydrate metabolism;Carbohydrate metabolism	ko01100//Metabolic pathways;ko00520//Amino sugar and nucleotide sugar metabolism;ko00040//Pentose and glucuronate interconversions;ko00053//Ascorbate and aldarate metabolism	K00012;K00012;K00012;K00012	-	GO:0016616//oxidoreductase activity, acting on the CH-OH group of donors, NAD or NADP as acceptor;GO:0050661//NADP binding;GO:0051287//NAD binding	GO:0055114//oxidation-reduction process
0	BAA03g14510	BAA03g14510	1.90895	1.14733	0.734502	3.62123e-58	1.35343e-53	CDY36743.1 BnaA03g11430D [Brassica napus]	-	-	-	-	GO:0005575//cellular_component;GO:0005622//intracellular;GO:0005623//cell;GO:0005737//cytoplasm;GO:0005773//vacuole;GO:0005856//cytoskeleton;GO:0005884//actin filament;GO:0015629//actin cytoskeleton;GO:0032432//actin filament bundle;GO:0043226//organelle;GO:0043227//membrane-bounded organelle;GO:0043228//non-membrane-bounded organelle;GO:0043229//intracellular organelle;GO:0043231//intracellular …	GO:0003674//molecular_function;GO:0003779//actin binding;GO:0005488//binding;GO:0005515//protein binding;GO:0008092//cytoskeletal protein binding;GO:0043167//ion binding;GO:0043169//cation binding;GO:0044877//macromolecular complex binding;GO:0046872//metal ion binding;GO:0051015//actin filament binding	GO:0006996//organelle organization;GO:0007010//cytoskeleton organization;GO:0007015//actin filament organization;GO:0008150//biological_process;GO:0009987//cellular process;GO:0016043//cellular component organization;GO:0022607//cellular component assembly;GO:0030029//actin filament-based process;GO:0030036//actin cytoskeleton organization;GO:0044085//cellular component biogenesis;GO:0051017//act…
0	BAA06g28350	BAA06g28350	1.35625	0.7372	0.879494	4.75319e-58	1.7765e-53	XP_009150428.1 diacylglycerol kinase 2 [Brassica rapa]	Metabolism;Metabolism;Metabolism;Metabolism;Environmental Information Processing	Global and overview maps;Global and overview maps;Lipid metabolism;Lipid metabolism;Signal transduction	ko01100//Metabolic pathways;ko01110//Biosynthesis of secondary metabolites;ko00564//Glycerophospholipid metabolism;ko00561//Glycerolipid metabolism;ko04070//Phosphatidylinositol signaling system	K00901;K00901;K00901;K00901;K00901	GO:0005575//cellular_component;GO:0005622//intracellular;GO:0005623//cell;GO:0016020//membrane;GO:0016021//integral component of membrane;GO:0031224//intrinsic component of membrane;GO:0044425//membrane part;GO:0044464//cell part	GO:0000166//nucleotide binding;GO:0001727//lipid kinase activity;GO:0003674//molecular_function;GO:0003824//catalytic activity;GO:0003951//NAD+ kinase activity;GO:0004143//diacylglycerol kinase activity;GO:0005488//binding;GO:0005524//ATP binding;GO:0008144//drug binding;GO:0016301//kinase activity;GO:0016740//transferase activity;GO:0016772//transferase activity, transferring phosphorus-containi…	GO:0006793//phosphorus metabolic process;GO:0006796//phosphate-containing compound metabolic process;GO:0006950//response to stress;GO:0006952//defense response;GO:0007154//cell communication;GO:0007165//signal transduction;GO:0007186//G-protein coupled receptor signaling pathway;GO:0007205//protein kinase C-activating G-protein coupled receptor signaling pathway;GO:0007275//multicellular organis…
0	BAA10g23280	BAA10g23280	11.0515	8.53956	0.372014	6.81556e-58	2.54731e-53	XP_013667518.1 12-oxophytodienoate reductase 1-like [Brassica napus]	Metabolism;Metabolism;Metabolism	Global and overview maps;Global and overview maps;Lipid metabolism	ko01100//Metabolic pathways;ko01110//Biosynthesis of secondary metabolites;ko00592//alpha-Linolenic acid metabolism	K05894;K05894;K05894	-	GO:0010181//FMN binding;GO:0016491//oxidoreductase activity	GO:0055114//oxidation-reduction process
0	BAA02g07340	BAA02g07340	0.902009	0.609169	0.566299	1.15944e-57	4.3334e-53	XP_009126163.1 uncharacterized protein LOC103851083 isoform X1 [Brassica rapa]	-	-	-	-	GO:0030288//outer membrane-bounded periplasmic space	GO:0004252//serine-type endopeptidase activity;GO:0005506//iron ion binding;GO:0005515//protein binding;GO:0008236//serine-type peptidase activity;GO:0045152//antisigma factor binding	GO:0006508//proteolysis;GO:0006950//response to stress
0	BAA02g19170	BAA02g19170	0.966116	0.517678	0.900141	2.94834e-57	1.10194e-52	XP_009127579.1 sufE-like protein 2, chloroplastic [Brassica rapa]	-	-	-	-	-	GO:0031071//cysteine desulfurase activity	GO:0016226//iron-sulfur cluster assembly
0	BAA04g23140	BAA04g23140	3.93983	2.69336	0.548726	3.39754e-57	1.26983e-52	XP_009141154.1 uncharacterized protein LOC103865127 [Brassica rapa]	-	-	-	-	-	-	-
0	BAA01g39120	BAA01g39120	1.45875	0.852673	0.774667	4.10896e-57	1.53572e-52	CDY20083.1 BnaA01g29190D [Brassica napus]	-	-	-	-	GO:0016021//integral component of membrane	-	-
0	BAA07g36170	BAA07g36170	2.40169	1.42618	0.751895	4.66964e-57	1.74528e-52	RID55785.1 hypothetical protein BRARA_G03028 [Brassica rapa]	-	-	-	-	GO:0016020//membrane	GO:0015238//drug transmembrane transporter activity;GO:0015297//antiporter activity;GO:0042910//xenobiotic transporter activity	GO:0006855//drug transmembrane transport;GO:0042493//response to drug;GO:0055085//transmembrane transport
0	BAA03g34310	BAA03g34310	2.99947	2.00219	0.583129	2.52118e-56	9.42292e-52	VDC81439.1 unnamed protein product [Brassica rapa]	-	-	-	-	-	GO:0003755//peptidyl-prolyl cis-trans isomerase activity	GO:0000413//protein peptidyl-prolyl isomerization
0	BAA01g13840	BAA01g13840	6.64107	4.89361	0.440517	3.26748e-56	1.22122e-51	VDC74778.1 unnamed protein product [Brassica rapa]	Metabolism;Metabolism	Global and overview maps;Energy metabolism	ko01100//Metabolic pathways;ko00920//Sulfur metabolism	K05907;K05907	GO:0005737//cytoplasm	GO:0003756//protein disulfide isomerase activity;GO:0003824//catalytic activity;GO:0004604//phosphoadenylyl-sulfate reductase (thioredoxin) activity;GO:0004781//sulfate adenylyltransferase (ATP) activity;GO:0009973//adenylyl-sulfate reductase activity;GO:0015035//protein disulfide oxidoreductase activity;GO:0015036//disulfide oxidoreductase activity;GO:0016209//antioxidant activity;GO:0016491//ox…	GO:0000103//sulfate assimilation;GO:0006457//protein folding;GO:0006790//sulfur compound metabolic process;GO:0010134//sulfate assimilation via adenylyl sulfate reduction;GO:0019379//sulfate assimilation, phosphoadenylyl sulfate reduction by phosphoadenylyl-sulfate reductase (thioredoxin);GO:0055114//oxidation-reduction process
0	BAA04g15140	BAA04g15140	0.826151	0.380119	1.11996	3.52791e-55	1.31856e-50	XP_009140207.1 phenolic glucoside malonyltransferase 1-like [Brassica rapa]	-	-	-	-	-	GO:0016747//transferase activity, transferring acyl groups other than amino-acyl groups	-
0	BAA01g09960	BAA01g09960	3.16711	2.10466	0.589581	1.74535e-54	6.52324e-50	XP_013676776.1 probable protein phosphatase 2C 58 [Brassica napus]	-	-	-	-	-	GO:0004519//endonuclease activity;GO:0016791//phosphatase activity;GO:0043565//sequence-specific DNA binding;GO:0061630//ubiquitin protein ligase activity	GO:0033151//V(D)J recombination
0	BAA10g20570	BAA10g20570	1.54393	0.954693	0.693502	1.76288e-54	6.58875e-50	XP_009120847.1 probable basic-leucine zipper transcription factor E [Brassica rapa]	-	-	-	-	GO:0005815//microtubule organizing center	-	GO:0006323//DNA packaging
0	BAA09g03720	BAA09g03720	4.88532	3.11521	0.649122	4.84152e-54	1.80952e-49	RID43454.1 hypothetical protein BRARA_I00316 [Brassica rapa]	-	-	-	-	GO:0000502//proteasome complex;GO:0009379//Holliday junction helicase complex	GO:0003723//RNA binding;GO:0003724//RNA helicase activity;GO:0003924//GTPase activity;GO:0004176//ATP-dependent peptidase activity;GO:0004222//metalloendopeptidase activity;GO:0004386//helicase activity;GO:0005524//ATP binding;GO:0005525//GTP binding;GO:0009378//four-way junction helicase activity;GO:0016887//ATPase activity	GO:0006281//DNA repair;GO:0006310//DNA recombination;GO:0006508//proteolysis;GO:0010498//proteasomal protein catabolic process;GO:0019941//modification-dependent protein catabolic process;GO:0051301//cell division
0	BAA05g18070	BAA05g18070	2.71151	1.6814	0.689439	5.30181e-53	1.98155e-48	RID62485.1 hypothetical protein BRARA_E01555 [Brassica rapa]	-	-	-	-	-	GO:0003676//nucleic acid binding;GO:0005515//protein binding	-
0	BAA07g23020	BAA07g23020	1.07088	0.597131	0.84267	8.5627e-53	3.20031e-48	XP_009104145.1 lipid phosphate phosphatase delta [Brassica rapa]	-	-	-	-	GO:0005575//cellular_component;GO:0005622//intracellular;GO:0005623//cell;GO:0005737//cytoplasm;GO:0005783//endoplasmic reticulum;GO:0005789//endoplasmic reticulum membrane;GO:0012505//endomembrane system;GO:0016020//membrane;GO:0016021//integral component of membrane;GO:0031224//intrinsic component of membrane;GO:0031984//organelle subcompartment;GO:0042175//nuclear outer membrane-endoplasmic re…	GO:0003674//molecular_function;GO:0003824//catalytic activity;GO:0016787//hydrolase activity;GO:0016788//hydrolase activity, acting on ester bonds;GO:0016791//phosphatase activity;GO:0042392//sphingosine-1-phosphate phosphatase activity;GO:0042578//phosphoric ester hydrolase activity	GO:0001101//response to acid chemical;GO:0006629//lipid metabolic process;GO:0006643//membrane lipid metabolic process;GO:0006665//sphingolipid metabolic process;GO:0006793//phosphorus metabolic process;GO:0006796//phosphate-containing compound metabolic process;GO:0006807//nitrogen compound metabolic process;GO:0008150//biological_process;GO:0008152//metabolic process;GO:0008610//lipid biosynthe…
0	BAA04g32650	BAA04g32650	3.2767	2.08258	0.653873	8.56323e-53	3.20051e-48	XP_009142364.1 BON1-associated protein 2 [Brassica rapa]	-	-	-	-	-	-	-
0	BAA09g26520	BAA09g26520	2.30056	1.58179	0.540424	3.03214e-52	1.13326e-47	XP_013641464.1 5'-adenylylsulfate reductase 1, chloroplastic [Brassica napus]	Metabolism;Metabolism	Global and overview maps;Energy metabolism	ko01100//Metabolic pathways;ko00920//Sulfur metabolism	K05907;K05907	GO:0005575//cellular_component;GO:0005622//intracellular;GO:0005623//cell;GO:0005737//cytoplasm;GO:0009507//chloroplast;GO:0009532//plastid stroma;GO:0009536//plastid;GO:0009570//chloroplast stroma;GO:0043226//organelle;GO:0043227//membrane-bounded organelle;GO:0043229//intracellular organelle;GO:0043231//intracellular membrane-bounded organelle;GO:0044422//organelle part;GO:0044424//intracellula…	GO:0003674//molecular_function;GO:0003756//protein disulfide isomerase activity;GO:0003824//catalytic activity;GO:0004604//phosphoadenylyl-sulfate reductase (thioredoxin) activity;GO:0005488//binding;GO:0009973//adenylyl-sulfate reductase activity;GO:0015036//disulfide oxidoreductase activity;GO:0016209//antioxidant activity;GO:0016491//oxidoreductase activity;GO:0016667//oxidoreductase activity,…	GO:0000096//sulfur amino acid metabolic process;GO:0000097//sulfur amino acid biosynthetic process;GO:0000103//sulfate assimilation;GO:0006082//organic acid metabolic process;GO:0006457//protein folding;GO:0006520//cellular amino acid metabolic process;GO:0006534//cysteine metabolic process;GO:0006790//sulfur compound metabolic process;GO:0006807//nitrogen compound metabolic process;GO:0008150//b…
0	BAA05g09980	BAA05g09980	0.860243	0.449123	0.937632	5.46348e-52	2.04198e-47	XP_009143661.1 probable inactive poly [ADP-ribose] polymerase SRO1 isoform X2 [Brassica rapa]	-	-	-	-	-	-	-
0	BAA05g28680	BAA05g28680	1.45347	0.892392	0.703752	5.60964e-52	2.0966e-47	XP_033148168.1 protein JINGUBANG-like [Brassica rapa]	-	-	-	-	-	GO:0005515//protein binding	-
0	BAA10g25560	BAA10g25560	2.37477	1.62568	0.546744	5.82009e-52	2.17526e-47	XP_009121719.1 uncharacterized protein LOC103846532 [Brassica rapa]	-	-	-	-	GO:0005634//nucleus	GO:0008270//zinc ion binding	-
0	BAA02g01060	BAA02g01060	2.26964	1.23523	0.877682	6.47211e-52	2.41895e-47	XP_013721525.1 GDSL esterase/lipase At5g03610 [Brassica napus]	-	-	-	-	GO:0005575//cellular_component;GO:0005576//extracellular region	GO:0003674//molecular_function;GO:0003824//catalytic activity;GO:0004175//endopeptidase activity;GO:0004252//serine-type endopeptidase activity;GO:0008233//peptidase activity;GO:0008236//serine-type peptidase activity;GO:0016787//hydrolase activity;GO:0016788//hydrolase activity, acting on ester bonds;GO:0017171//serine hydrolase activity;GO:0070011//peptidase activity, acting on L-amino acid pep…	GO:0006508//proteolysis;GO:0006807//nitrogen compound metabolic process;GO:0008150//biological_process;GO:0008152//metabolic process;GO:0019538//protein metabolic process;GO:0043170//macromolecule metabolic process;GO:0044238//primary metabolic process;GO:0071704//organic substance metabolic process;GO:1901564//organonitrogen compound metabolic process
0	BAA07g07990	BAA07g07990	3.92622	2.53915	0.628795	7.3094e-52	2.73189e-47	XP_013747707.1 beta-amylase 1, chloroplastic-like isoform X1 [Brassica napus]	Metabolism;Metabolism;Metabolism	Global and overview maps;Global and overview maps;Carbohydrate metabolism	ko01100//Metabolic pathways;ko01110//Biosynthesis of secondary metabolites;ko00500//Starch and sucrose metabolism	K01177;K01177;K01177	GO:0009341//beta-galactosidase complex	GO:0004565//beta-galactosidase activity;GO:0016161//beta-amylase activity	GO:0000272//polysaccharide catabolic process;GO:0005975//carbohydrate metabolic process
0	BAA03g24430	BAA03g24430	1.30488	0.750549	0.797903	1.18173e-51	4.41672e-47	XP_009133664.1 pre-mRNA-splicing factor CWC25 homolog [Brassica rapa]	-	-	-	-	-	-	-
0	BAA08g33060	BAA08g33060	1.33804	0.655572	1.0293	2.11441e-51	7.9026e-47	XP_009144469.1 NF-X1-type zinc finger protein NFXL1 [Brassica rapa]	-	-	-	-	GO:0005634//nucleus	GO:0008270//zinc ion binding	-
0	BAA07g31050	BAA07g31050	0.606503	0.398958	0.604279	3.8856e-51	1.45224e-46	XP_009105069.1 glycerate dehydrogenase HPR, peroxisomal [Brassica rapa]	Metabolism;Metabolism;Metabolism;Metabolism;Metabolism	Global and overview maps;Global and overview maps;Global and overview maps;Carbohydrate metabolism;Amino acid metabolism	ko01100//Metabolic pathways;ko01110//Biosynthesis of secondary metabolites;ko01200//Carbon metabolism;ko00630//Glyoxylate and dicarboxylate metabolism;ko00260//Glycine, serine and threonine metabolism	K15893;K15893;K15893;K15893;K15893	GO:0005737//cytoplasm	GO:0000286//alanine dehydrogenase activity;GO:0003723//RNA binding;GO:0004617//phosphoglycerate dehydrogenase activity;GO:0008168//methyltransferase activity;GO:0016491//oxidoreductase activity;GO:0016616//oxidoreductase activity, acting on the CH-OH group of donors, NAD or NADP as acceptor;GO:0050661//NADP binding;GO:0050662//coenzyme binding;GO:0051287//NAD binding;GO:0070403//NAD+ binding	GO:0006364//rRNA processing;GO:0006522//alanine metabolic process;GO:0006564//L-serine biosynthetic process;GO:0006631//fatty acid metabolic process;GO:0009058//biosynthetic process;GO:0046168//glycerol-3-phosphate catabolic process;GO:0055114//oxidation-reduction process
0	BAA08g33960	BAA08g33960	3.10025	2.09748	0.563725	1.8307e-50	6.84224e-46	VDD08171.1 unnamed protein product [Brassica rapa]	Metabolism;Metabolism;Metabolism	Global and overview maps;Global and overview maps;Lipid metabolism	ko01100//Metabolic pathways;ko01212//Fatty acid metabolism;ko00061//Fatty acid biosynthesis	K10781;K10781;K10781	-	GO:0016790//thiolester hydrolase activity	GO:0006633//fatty acid biosynthetic process
0	BAA08g22170	BAA08g22170	1.13036	0.764847	0.563545	2.39915e-50	8.96681e-46	XP_013629760.1 PREDICTED: serine hydroxymethyltransferase 1, mitochondrial isoform X2 [Brassica oleracea var. oleracea] [Brassica oleracea]	Metabolism;Metabolism;Metabolism;Metabolism;Metabolism;Metabolism;Metabolism;Metabolism	Global and overview maps;Global and overview maps;Global and overview maps;Global and overview maps;Carbohydrate metabolism;Amino acid metabolism;Metabolism of other amino acids;Metabolism of cofactors and vitamins	ko01100//Metabolic pathways;ko01110//Biosynthesis of secondary metabolites;ko01200//Carbon metabolism;ko01230//Biosynthesis of amino acids;ko00630//Glyoxylate and dicarboxylate metabolism;ko00260//Glycine, serine and threonine metabolism;ko00460//Cyanoamino acid metabolism;ko00670//One carbon pool by folate	K00600;K00600;K00600;K00600;K00600;K00600;K00600;K00600	-	GO:0003674//molecular_function;GO:0031071//cysteine desulfurase activity;GO:0033806//fluorothreonine transaldolase activity	GO:0008150//biological_process;GO:0090346//cellular organofluorine metabolic process
0	BAA03g57470	BAA03g57470	1.9122	0.98513	0.956845	5.95471e-50	2.22557e-45	-	-	-	-	-	-	-	-
0	BAA03g16600	BAA03g16600	3.83281	2.59692	0.561599	7.31113e-50	2.73254e-45	VDC79717.1 unnamed protein product [Brassica rapa]	-	-	-	-	GO:0005575//cellular_component;GO:0005618//cell wall;GO:0005622//intracellular;GO:0005623//cell;GO:0005737//cytoplasm;GO:0005739//mitochondrion;GO:0009360//DNA polymerase III complex;GO:0009368//endopeptidase Clp complex;GO:0009376//HslUV protease complex;GO:0009379//Holliday junction helicase complex;GO:0009507//chloroplast;GO:0009526//plastid envelope;GO:0009528//plastid inner membrane;GO:00095…	GO:0000166//nucleotide binding;GO:0003674//molecular_function;GO:0003677//DNA binding;GO:0003678//DNA helicase activity;GO:0003723//RNA binding;GO:0003724//RNA helicase activity;GO:0003824//catalytic activity;GO:0003887//DNA-directed DNA polymerase activity;GO:0003924//GTPase activity;GO:0004176//ATP-dependent peptidase activity;GO:0004252//serine-type endopeptidase activity;GO:0004385//guanylate…	GO:0002949//tRNA threonylcarbamoyladenosine modification;GO:0005975//carbohydrate metabolic process;GO:0006260//DNA replication;GO:0006281//DNA repair;GO:0006310//DNA recombination;GO:0006355//regulation of transcription, DNA-templated;GO:0006457//protein folding;GO:0006508//proteolysis;GO:0006605//protein targeting;GO:0006807//nitrogen compound metabolic process;GO:0006810//transport;GO:0006886/…
0	BAA09g07450	BAA09g07450	1.12266	0.622284	0.851279	8.77768e-50	3.28066e-45	XP_009111989.1 protein NEN2 [Brassica rapa]	-	-	-	-	GO:0009360//DNA polymerase III complex	GO:0003887//DNA-directed DNA polymerase activity;GO:0004527//exonuclease activity;GO:0008026//ATP-dependent helicase activity	GO:0006139//nucleobase-containing compound metabolic process;GO:0006260//DNA replication
0	BAA02g28410	BAA02g28410	1.41645	0.796863	0.829876	9.55158e-50	3.5699e-45	XP_009128469.1 cytochrome P450 89A2 [Brassica rapa]	Metabolism;Metabolism	Global and overview maps;Amino acid metabolism	ko01100//Metabolic pathways;ko00380//Tryptophan metabolism	K07408;K07408	-	GO:0005506//iron ion binding;GO:0016705//oxidoreductase activity, acting on paired donors, with incorporation or reduction of molecular oxygen;GO:0020037//heme binding	GO:0055114//oxidation-reduction process
0	BAA08g09000	BAA08g09000	0.993644	0.674833	0.558199	1.36722e-49	5.10997e-45	XP_009108017.1 glutamine synthetase, chloroplastic [Brassica rapa]	Metabolism;Metabolism;Metabolism;Metabolism;Metabolism;Metabolism	Global and overview maps;Global and overview maps;Carbohydrate metabolism;Amino acid metabolism;Energy metabolism;Amino acid metabolism	ko01100//Metabolic pathways;ko01230//Biosynthesis of amino acids;ko00630//Glyoxylate and dicarboxylate metabolism;ko00250//Alanine, aspartate and glutamate metabolism;ko00910//Nitrogen metabolism;ko00220//Arginine biosynthesis	K01915;K01915;K01915;K01915;K01915;K01915	-	GO:0004356//glutamate-ammonia ligase activity	GO:0006542//glutamine biosynthetic process;GO:0006807//nitrogen compound metabolic process
0	BAA03g30020	BAA03g30020	2.14497	1.65717	0.372229	1.38729e-49	5.18501e-45	XP_013735439.1 cytochrome b6-f complex iron-sulfur subunit, chloroplastic-like [Brassica napus]	Metabolism;Metabolism	Global and overview maps;Energy metabolism	ko01100//Metabolic pathways;ko00195//Photosynthesis	K02636;K02636	GO:0005575//cellular_component;GO:0005622//intracellular;GO:0005623//cell;GO:0005737//cytoplasm;GO:0005886//plasma membrane;GO:0009507//chloroplast;GO:0009512//cytochrome b6f complex;GO:0009526//plastid envelope;GO:0009534//chloroplast thylakoid;GO:0009535//chloroplast thylakoid membrane;GO:0009536//plastid;GO:0009579//thylakoid;GO:0009941//chloroplast envelope;GO:0016020//membrane;GO:0016021//in…	GO:0003674//molecular_function;GO:0003824//catalytic activity;GO:0005488//binding;GO:0008121//ubiquinol-cytochrome-c reductase activity;GO:0009055//electron carrier activity;GO:0009496//plastoquinol--plastocyanin reductase activity;GO:0016491//oxidoreductase activity;GO:0016679//oxidoreductase activity, acting on diphenols and related substances as donors;GO:0043167//ion binding;GO:0043169//catio…	GO:0006091//generation of precursor metabolites and energy;GO:0006950//response to stress;GO:0006952//defense response;GO:0008150//biological_process;GO:0008152//metabolic process;GO:0009060//aerobic respiration;GO:0009314//response to radiation;GO:0009416//response to light stimulus;GO:0009605//response to external stimulus;GO:0009607//response to biotic stimulus;GO:0009617//response to bacteriu…
0	BAA06g32760	BAA06g32760	0.644599	0.386533	0.737809	1.53938e-49	5.75344e-45	XP_013643447.1 RNA polymerase sigma factor sigE, chloroplastic/mitochondrial-like [Brassica napus]	-	-	-	-	-	GO:0003677//DNA binding;GO:0003700//transcription factor activity, sequence-specific DNA binding;GO:0016987//sigma factor activity	GO:0006352//DNA-templated transcription, initiation;GO:0006355//regulation of transcription, DNA-templated;GO:0006950//response to stress;GO:0030436//asexual sporulation;GO:0042173//regulation of sporulation resulting in formation of a cellular spore
0	BAA09g61710	BAA09g61710	4.30607	2.98893	0.526741	1.84878e-49	6.90982e-45	VDC63898.1 unnamed protein product [Brassica rapa]	-	-	-	-	-	-	-
0	BAA08g36310	BAA08g36310	6.13969	4.38542	0.485452	2.88443e-49	1.07805e-44	XP_013693246.1 basic 7S globulin-like [Brassica napus]	-	-	-	-	-	-	-
0	BAA04g00090	BAA04g00090	4.69219	3.33828	0.491155	3.77962e-49	1.41263e-44	XP_009138661.2 protein LIFEGUARD 2 [Brassica rapa]	-	-	-	-	GO:0005575//cellular_component;GO:0016020//membrane;GO:0016021//integral component of membrane;GO:0031224//intrinsic component of membrane;GO:0044425//membrane part	GO:0003674//molecular_function	GO:0000902//cell morphogenesis;GO:0006950//response to stress;GO:0006952//defense response;GO:0007154//cell communication;GO:0007165//signal transduction;GO:0007275//multicellular organism development;GO:0008150//biological_process;GO:0009306//protein secretion;GO:0009605//response to external stimulus;GO:0009607//response to biotic stimulus;GO:0009620//response to fungus;GO:0009653//anatomical s…
0	BAA04g01290	BAA04g01290	0.464317	0.234725	0.984135	1.26031e-48	4.71042e-44	XP_009138784.1 (+)-neomenthol dehydrogenase isoform X2 [Brassica rapa]	Metabolism;Metabolism	Global and overview maps;Metabolism of terpenoids and polyketides	ko01110//Biosynthesis of secondary metabolites;ko00902//Monoterpenoid biosynthesis	K15095;K15095	GO:0005575//cellular_component;GO:0005622//intracellular;GO:0005623//cell;GO:0005737//cytoplasm;GO:0005829//cytosol;GO:0044424//intracellular part;GO:0044444//cytoplasmic part;GO:0044464//cell part	GO:0003674//molecular_function;GO:0003824//catalytic activity;GO:0004033//aldo-keto reductase (NADP) activity;GO:0004316//3-oxoacyl-[acyl-carrier-protein] reductase (NADPH) activity;GO:0004757//sepiapterin reductase activity;GO:0008106//alcohol dehydrogenase (NADP+) activity;GO:0008667//2,3-dihydro-2,3-dihydroxybenzoate dehydrogenase activity;GO:0008678//2-deoxy-D-gluconate 3-dehydrogenase activi…	GO:0000272//polysaccharide catabolic process;GO:0005975//carbohydrate metabolic process;GO:0006633//fatty acid biosynthetic process;GO:0006729//tetrahydrobiopterin biosynthetic process;GO:0008150//biological_process;GO:0008152//metabolic process;GO:0015995//chlorophyll biosynthetic process;GO:0055114//oxidation-reduction process
0	BAA10g01380	BAA10g01380	1.83959	1.23861	0.570656	1.48813e-48	5.56187e-44	XP_009119624.1 ATP-dependent Clp protease proteolytic subunit 5, chloroplastic [Brassica rapa]	-	-	-	-	GO:0009368//endopeptidase Clp complex	GO:0004176//ATP-dependent peptidase activity;GO:0004252//serine-type endopeptidase activity;GO:0008701//4-hydroxy-2-oxovalerate aldolase activity	GO:0006465//signal peptide processing;GO:0006508//proteolysis
0	BAA07g14090	BAA07g14090	1.65238	1.03152	0.679767	3.93604e-48	1.47109e-43	XP_009103240.1 UDP-glycosyltransferase 85A1 isoform X1 [Brassica rapa]	Metabolism;Metabolism	Global and overview maps;Metabolism of terpenoids and polyketides	ko01110//Biosynthesis of secondary metabolites;ko00908//Zeatin biosynthesis	K23452;K23452	GO:0005575//cellular_component;GO:0005622//intracellular;GO:0005623//cell;GO:0043226//organelle;GO:0043227//membrane-bounded organelle;GO:0043229//intracellular organelle;GO:0043231//intracellular membrane-bounded organelle;GO:0044424//intracellular part;GO:0044464//cell part	GO:0003674//molecular_function;GO:0003824//catalytic activity;GO:0008194//UDP-glycosyltransferase activity;GO:0015020//glucuronosyltransferase activity;GO:0016740//transferase activity;GO:0016757//transferase activity, transferring glycosyl groups;GO:0016758//transferase activity, transferring hexosyl groups;GO:0035251//UDP-glucosyltransferase activity;GO:0046527//glucosyltransferase activity;GO:…	GO:0008150//biological_process;GO:0008152//metabolic process
0	BAA05g16900	BAA05g16900	2.74317	1.87139	0.551736	6.38167e-48	2.38515e-43	XP_009103727.1 putative methyltransferase DDB_G0268948 [Brassica rapa]	-	-	-	-	-	GO:0008168//methyltransferase activity;GO:0008170//N-methyltransferase activity;GO:0008171//O-methyltransferase activity;GO:0008173//RNA methyltransferase activity;GO:0008276//protein methyltransferase activity;GO:0008689//3-demethylubiquinone-9 3-O-methyltransferase activity;GO:0008757//S-adenosylmethionine-dependent methyltransferase activity;GO:0046025//precorrin-6Y C5,15-methyltransferase (de…	GO:0001510//RNA methylation;GO:0006396//RNA processing;GO:0006400//tRNA modification;GO:0006412//translation;GO:0006744//ubiquinone biosynthetic process;GO:0008152//metabolic process;GO:0008299//isoprenoid biosynthetic process;GO:0009102//biotin biosynthetic process;GO:0009452//7-methylguanosine RNA capping;GO:0015995//chlorophyll biosynthetic process;GO:0018364//peptidyl-glutamine methylation;GO…
0	BAA02g14520	BAA02g14520	12.4069	9.64212	0.363718	7.83653e-48	2.9289e-43	XP_009127020.1 glucan endo-1,3-beta-glucosidase 13 [Brassica rapa]	-	-	-	-	-	GO:0004553//hydrolase activity, hydrolyzing O-glycosyl compounds	GO:0005975//carbohydrate metabolic process
0	BAA03g05920	BAA03g05920	3.16047	1.95663	0.69177	2.99904e-47	1.12089e-42	XP_009131324.1 NAC domain-containing protein 83 isoform X2 [Brassica rapa]	-	-	-	-	-	GO:0003677//DNA binding	GO:0006355//regulation of transcription, DNA-templated
0	BAA02g10360	BAA02g10360	0.802572	0.476187	0.753101	6.68291e-47	2.49774e-42	NP_001288932.1 bifunctional nitrilase/nitrile hydratase NIT4 [Brassica rapa]	Metabolism;Metabolism;Metabolism	Global and overview maps;Global and overview maps;Metabolism of other amino acids	ko01100//Metabolic pathways;ko01110//Biosynthesis of secondary metabolites;ko00460//Cyanoamino acid metabolism	K13035;K13035;K13035	GO:0005575//cellular_component;GO:0005623//cell;GO:0005737//cytoplasm;GO:0005886//plasma membrane;GO:0016020//membrane;GO:0016021//integral component of membrane;GO:0044464//cell part;GO:0071944//cell periphery	GO:0000257//nitrilase activity;GO:0003674//molecular_function;GO:0003824//catalytic activity;GO:0016410//N-acyltransferase activity;GO:0016787//hydrolase activity;GO:0016810//hydrolase activity, acting on carbon-nitrogen (but not peptide) bonds;GO:0016815//hydrolase activity, acting on carbon-nitrogen (but not peptide) bonds, in nitriles;GO:0016829//lyase activity;GO:0016835//carbon-oxygen lyase …	GO:0006497//protein lipidation;GO:0006807//nitrogen compound metabolic process;GO:0008150//biological_process;GO:0008152//metabolic process;GO:0009058//biosynthetic process;GO:0009446//putrescine biosynthetic process;GO:0009636//response to toxic substance;GO:0009987//cellular process;GO:0019499//cyanide metabolic process;GO:0034641//cellular nitrogen compound metabolic process;GO:0042158//lipopr…
0	BAA09g69200	BAA09g69200	0.652589	0.374866	0.799799	1.2872e-46	4.81091e-42	VDC64599.1 unnamed protein product [Brassica rapa]	-	-	-	-	GO:0005575//cellular_component;GO:0005622//intracellular;GO:0005623//cell;GO:0005634//nucleus;GO:0043226//organelle;GO:0043227//membrane-bounded organelle;GO:0043229//intracellular organelle;GO:0043231//intracellular membrane-bounded organelle;GO:0044424//intracellular part;GO:0044464//cell part	GO:0016787//hydrolase activity	GO:0002682//regulation of immune system process;GO:0002831//regulation of response to biotic stimulus;GO:0006355//regulation of transcription, DNA-templated;GO:0006950//response to stress;GO:0006952//defense response;GO:0008150//biological_process;GO:0009605//response to external stimulus;GO:0009607//response to biotic stimulus;GO:0009617//response to bacterium;GO:0009889//regulation of biosynthe…
0	BAA08g18590	BAA08g18590	0.58326	0.310152	0.911163	7.68568e-46	2.87252e-41	XP_009109010.1 glycosyltransferase BC10 [Brassica rapa]	-	-	-	-	GO:0016020//membrane	GO:0003956//NAD(P)+-protein-arginine ADP-ribosyltransferase activity;GO:0016757//transferase activity, transferring glycosyl groups	-
0	BAA03g10950	BAA03g10950	1.4316	0.774803	0.885723	1.35296e-45	5.0567e-41	XP_009131865.2 probable CCR4-associated factor 1 homolog 11 [Brassica rapa]	Genetic Information Processing	Folding, sorting and degradation	ko03018//RNA degradation	K12581	-	-	-
0	BAA01g44980	BAA01g44980	8.70527	6.44855	0.432913	4.16686e-45	1.55736e-40	XP_009124020.1 REF/SRPP-like protein At3g05500 [Brassica rapa]	-	-	-	-	-	-	-
0	BAA09g44970	BAA09g44970	0.499047	0.250025	0.997104	2.05917e-44	7.69615e-40	XP_009115927.2 SEC12-like protein 1 [Brassica rapa]	Genetic Information Processing	Folding, sorting and degradation	ko04141//Protein processing in endoplasmic reticulum	K14003	GO:0005575//cellular_component;GO:0005622//intracellular;GO:0005623//cell;GO:0005737//cytoplasm;GO:0005783//endoplasmic reticulum;GO:0005789//endoplasmic reticulum membrane;GO:0005886//plasma membrane;GO:0012505//endomembrane system;GO:0016020//membrane;GO:0016021//integral component of membrane;GO:0030176//integral component of endoplasmic reticulum membrane;GO:0031224//intrinsic component of me…	GO:0003674//molecular_function;GO:0005085//guanyl-nucleotide exchange factor activity;GO:0005090//Sar guanyl-nucleotide exchange factor activity;GO:0005096//GTPase activator activity;GO:0005488//binding;GO:0005515//protein binding;GO:0008047//enzyme activator activity;GO:0019899//enzyme binding;GO:0030234//enzyme regulator activity;GO:0030695//GTPase regulator activity;GO:0051020//GTPase binding;…	GO:0002790//peptide secretion;GO:0003400//regulation of COPII vesicle coating;GO:0006810//transport;GO:0006811//ion transport;GO:0006817//phosphate ion transport;GO:0006820//anion transport;GO:0006888//ER to Golgi vesicle-mediated transport;GO:0006950//response to stress;GO:0007154//cell communication;GO:0008104//protein localization;GO:0008150//biological_process;GO:0009267//cellular response to…
0	BAA02g10840	BAA02g10840	6.95922	5.23294	0.411303	4.26514e-44	1.5941e-39	XP_009126580.1 heavy metal-associated isoprenylated plant protein 3 isoform X2 [Brassica rapa]	-	-	-	-	-	GO:0005507//copper ion binding;GO:0045340//mercury ion binding;GO:0046872//metal ion binding	GO:0006825//copper ion transport;GO:0015694//mercury ion transport
0	BAA04g08110	BAA04g08110	0.634723	0.373214	0.766125	8.7013e-44	3.25211e-39	XP_009139566.2 selenium-binding protein 2 [Brassica rapa]	Metabolism;Metabolism	Global and overview maps;Energy metabolism	ko01100//Metabolic pathways;ko00920//Sulfur metabolism	K17285;K17285	-	GO:0008430//selenium binding	-
0	BAA01g16310	BAA01g16310	3.37981	2.46924	0.452873	3.03519e-43	1.1344e-38	XP_009138021.1 esterase CG5412 [Brassica rapa]	-	-	-	-	-	GO:0016787//hydrolase activity	-
0	BAA01g17650	BAA01g17650	2.58482	1.39728	0.887441	3.21971e-43	1.20337e-38	RID78774.1 hypothetical protein BRARA_A01567 [Brassica rapa]	-	-	-	-	GO:0005575//cellular_component;GO:0005622//intracellular;GO:0005623//cell;GO:0005737//cytoplasm;GO:0005783//endoplasmic reticulum;GO:0005789//endoplasmic reticulum membrane;GO:0005886//plasma membrane;GO:0012505//endomembrane system;GO:0016020//membrane;GO:0016021//integral component of membrane;GO:0031224//intrinsic component of membrane;GO:0031984//organelle subcompartment;GO:0042175//nuclear o…	GO:0003674//molecular_function;GO:0003824//catalytic activity;GO:0016603//glutaminyl-peptide cyclotransferase activity;GO:0016740//transferase activity;GO:0016746//transferase activity, transferring acyl groups;GO:0016755//transferase activity, transferring amino-acyl groups	GO:0006464//cellular protein modification process;GO:0006807//nitrogen compound metabolic process;GO:0008150//biological_process;GO:0008152//metabolic process;GO:0009987//cellular process;GO:0017186//peptidyl-pyroglutamic acid biosynthetic process, using glutaminyl-peptide cyclotransferase;GO:0018193//peptidyl-amino acid modification;GO:0018199//peptidyl-glutamine modification;GO:0019538//protein…
0	BAA02g43610	BAA02g43610	2.41917	1.539	0.65252	3.25531e-43	1.21667e-38	XP_009129953.1 probable E3 ubiquitin-protein ligase RZFP34 [Brassica rapa]	Genetic Information Processing	Folding, sorting and degradation	ko04120//Ubiquitin mediated proteolysis	K10144	GO:0000151//ubiquitin ligase complex;GO:0005575//cellular_component;GO:0005622//intracellular;GO:0005623//cell;GO:0005634//nucleus;GO:0005654//nucleoplasm;GO:0005737//cytoplasm;GO:0005829//cytosol;GO:0016604//nuclear body;GO:0016607//nuclear speck;GO:0031974//membrane-enclosed lumen;GO:0031981//nuclear lumen;GO:0032991//macromolecular complex;GO:0043226//organelle;GO:0043227//membrane-bounded org…	GO:0002039//p53 binding;GO:0003674//molecular_function;GO:0003824//catalytic activity;GO:0004842//ubiquitin-protein transferase activity;GO:0005102//receptor binding;GO:0005488//binding;GO:0005515//protein binding;GO:0008270//zinc ion binding;GO:0016740//transferase activity;GO:0019787//ubiquitin-like protein transferase activity;GO:0042802//identical protein binding;GO:0042803//protein homodimer…	GO:0006464//cellular protein modification process;GO:0006508//proteolysis;GO:0006511//ubiquitin-dependent protein catabolic process;GO:0006807//nitrogen compound metabolic process;GO:0008150//biological_process;GO:0008152//metabolic process;GO:0009056//catabolic process;GO:0009057//macromolecule catabolic process;GO:0009893//positive regulation of metabolic process;GO:0009894//regulation of catab…
0	BAA04g13960	BAA04g13960	1.4688	0.950597	0.627735	8.23389e-43	3.07742e-38	XP_013743369.1 uncharacterized protein At2g33490-like [Brassica napus]	-	-	-	-	GO:0016020//membrane	GO:0004827//proline-tRNA ligase activity;GO:0008107//galactoside 2-alpha-L-fucosyltransferase activity	GO:0006433//prolyl-tRNA aminoacylation;GO:0042546//cell wall biogenesis
0	BAA06g06410	BAA06g06410	3.91843	2.91239	0.42807	1.32391e-42	4.9481e-38	XP_009148152.2 phosphoglycerate mutase-like protein AT74H [Brassica rapa]	-	-	-	-	GO:0005575//cellular_component;GO:0005622//intracellular;GO:0005623//cell;GO:0005737//cytoplasm;GO:0005829//cytosol;GO:0044424//intracellular part;GO:0044444//cytoplasmic part;GO:0044464//cell part	GO:0003674//molecular_function;GO:0003824//catalytic activity;GO:0008969//phosphohistidine phosphatase activity;GO:0016787//hydrolase activity;GO:0016788//hydrolase activity, acting on ester bonds;GO:0016791//phosphatase activity;GO:0042578//phosphoric ester hydrolase activity	GO:0000160//phosphorelay signal transduction system;GO:0006793//phosphorus metabolic process;GO:0006796//phosphate-containing compound metabolic process;GO:0008150//biological_process;GO:0008152//metabolic process;GO:0009236//cobalamin biosynthetic process;GO:0009987//cellular process;GO:0016311//dephosphorylation;GO:0044237//cellular metabolic process
0	BAA02g03270	BAA02g03270	2.96337	1.96858	0.590085	1.6711e-42	6.24574e-38	XP_013678475.1 heat shock 70 kDa protein 10, mitochondrial-like [Brassica napus]	Genetic Information Processing	Folding, sorting and degradation	ko03018//RNA degradation	K04043	-	GO:0004856//xylulokinase activity;GO:0005515//protein binding;GO:0005524//ATP binding;GO:0016773//phosphotransferase activity, alcohol group as acceptor;GO:0016887//ATPase activity;GO:0051082//unfolded protein binding	GO:0005975//carbohydrate metabolic process;GO:0005997//xylulose metabolic process;GO:0006457//protein folding;GO:0006950//response to stress;GO:0008360//regulation of cell shape;GO:0042732//D-xylose metabolic process;GO:0043093//FtsZ-dependent cytokinesis
0	BAA06g13830	BAA06g13830	12.2108	9.30338	0.392336	1.92315e-42	7.18776e-38	XP_009149163.1 glutathione S-transferase U25 [Brassica rapa]	Metabolism;Metabolism	Global and overview maps;Metabolism of other amino acids	ko01100//Metabolic pathways;ko00480//Glutathione metabolism	K00799;K00799	-	GO:0005515//protein binding;GO:0016034//maleylacetoacetate isomerase activity	GO:0006559//L-phenylalanine catabolic process;GO:0006572//tyrosine catabolic process;GO:0006749//glutathione metabolic process
0	BAA10g23190	BAA10g23190	4.23287	2.64889	0.67625	2.50287e-42	9.35447e-38	RID41916.1 hypothetical protein BRARA_J01838 [Brassica rapa]	-	-	-	-	-	-	GO:0055114//oxidation-reduction process
0	BAA05g28440	BAA05g28440	7.30647	5.58892	0.386605	2.58146e-42	9.64819e-38	RID63263.1 hypothetical protein BRARA_E02280 [Brassica rapa]	-	-	-	-	-	GO:0005515//protein binding	-
0	BAA01g40910	BAA01g40910	3.61886	2.39896	0.593125	3.8133e-42	1.42522e-37	RID80693.1 hypothetical protein BRARA_A03334 [Brassica rapa]	-	-	-	-	-	-	-
0	BAA01g03420	BAA01g03420	1.0559	0.614838	0.780192	5.87255e-42	2.19487e-37	XP_022544695.1 uncharacterized protein LOC106453336 [Brassica napus]	-	-	-	-	-	-	-
0	BAA08g20560	BAA08g20560	1.22245	0.798097	0.615139	6.61417e-42	2.47205e-37	XP_009109232.1 membrane-anchored ubiquitin-fold protein 3 [Brassica rapa]	-	-	-	-	-	GO:0005515//protein binding	GO:0006289//nucleotide-excision repair
0	BAA07g40860	BAA07g40860	2.35469	1.54459	0.608317	8.92221e-42	3.33467e-37	VDD02305.1 unnamed protein product [Brassica rapa]	-	-	-	-	-	-	GO:0006886//intracellular protein transport
0	BAA09g69060	BAA09g69060	2.3733	1.61396	0.556286	1.31415e-41	4.91162e-37	VDC64587.1 unnamed protein product [Brassica rapa]	-	-	-	-	-	-	-
0	BAA05g32880	BAA05g32880	0.759978	0.529707	0.520763	1.67102e-41	6.24544e-37	XP_009146367.2 (S)-2-hydroxy-acid oxidase GLO1-like isoform X2 [Brassica rapa]	Metabolism;Metabolism;Metabolism;Cellular Processes;Metabolism	Global and overview maps;Global and overview maps;Global and overview maps;Transport and catabolism;Carbohydrate metabolism	ko01100//Metabolic pathways;ko01110//Biosynthesis of secondary metabolites;ko01200//Carbon metabolism;ko04146//Peroxisome;ko00630//Glyoxylate and dicarboxylate metabolism	K11517;K11517;K11517;K11517;K11517	GO:0005737//cytoplasm	GO:0003824//catalytic activity;GO:0003920//GMP reductase activity;GO:0003938//IMP dehydrogenase activity;GO:0004452//isopentenyl-diphosphate delta-isomerase activity;GO:0015930//glutamate synthase activity;GO:0016491//oxidoreductase activity;GO:0016627//oxidoreductase activity, acting on the CH-CH group of donors;GO:0016638//oxidoreductase activity, acting on the CH-NH2 group of donors;GO:0018580…	GO:0000105//histidine biosynthetic process;GO:0006071//glycerol metabolic process;GO:0006355//regulation of transcription, DNA-templated;GO:0006537//glutamate biosynthetic process;GO:0008299//isoprenoid biosynthetic process;GO:0008615//pyridoxine biosynthetic process;GO:0009152//purine ribonucleotide biosynthetic process;GO:0015950//purine nucleotide interconversion;GO:0055114//oxidation-reductio…
0	BAA04g21310	BAA04g21310	0.636387	0.32175	0.983963	2.47746e-41	9.2595e-37	XP_033145138.1 glutamate receptor 2.8 [Brassica rapa]	-	-	-	-	GO:0016020//membrane	GO:0004970//ionotropic glutamate receptor activity;GO:0015276//ligand-gated ion channel activity	-
0	BAA06g01600	BAA06g01600	0.732205	0.417159	0.811649	1.09109e-40	4.07794e-36	XP_009147631.1 proton pump-interactor 4 [Brassica rapa]	-	-	-	-	-	-	-
0	BAA03g19210	BAA03g19210	1.12245	0.694271	0.693086	2.11414e-40	7.90159e-36	XP_009133002.1 dihydroceramide fatty acyl 2-hydroxylase FAH1 [Brassica rapa]	-	-	-	-	-	GO:0005506//iron ion binding;GO:0016491//oxidoreductase activity	GO:0008610//lipid biosynthetic process;GO:0009058//biosynthetic process;GO:0055114//oxidation-reduction process
0	BAA05g08570	BAA05g08570	1.31665	0.936822	0.491027	2.91576e-40	1.08976e-35	XP_009143520.1 thioredoxin-like protein AAED1, chloroplastic [Brassica rapa]	-	-	-	-	GO:0005575//cellular_component;GO:0005622//intracellular;GO:0005623//cell;GO:0005737//cytoplasm;GO:0009507//chloroplast;GO:0009536//plastid;GO:0043226//organelle;GO:0043227//membrane-bounded organelle;GO:0043229//intracellular organelle;GO:0043231//intracellular membrane-bounded organelle;GO:0044424//intracellular part;GO:0044444//cytoplasmic part;GO:0044464//cell part	GO:0003674//molecular_function;GO:0016209//antioxidant activity;GO:0016491//oxidoreductase activity	GO:0008150//biological_process;GO:0008152//metabolic process;GO:0009636//response to toxic substance;GO:0009987//cellular process;GO:0042221//response to chemical;GO:0050896//response to stimulus;GO:0051716//cellular response to stimulus;GO:0055114//oxidation-reduction process;GO:0070887//cellular response to chemical stimulus;GO:0097237//cellular response to toxic substance;GO:0098754//detoxific…
0	BAA04g04620	BAA04g04620	0.929806	0.711389	0.386291	3.17454e-40	1.18649e-35	XP_009139175.1 psbP-like protein 1, chloroplastic isoform X2 [Brassica rapa]	Metabolism	Energy metabolism	ko00195//Photosynthesis	K02717	GO:0005575//cellular_component;GO:0005622//intracellular;GO:0005623//cell;GO:0005737//cytoplasm;GO:0009507//chloroplast;GO:0009521//photosystem;GO:0009523//photosystem II;GO:0009534//chloroplast thylakoid;GO:0009536//plastid;GO:0009543//chloroplast thylakoid lumen;GO:0009579//thylakoid;GO:0009654//photosystem II oxygen evolving complex;GO:0016020//membrane;GO:0019898//extrinsic component of membr…	GO:0003674//molecular_function;GO:0005488//binding;GO:0005509//calcium ion binding;GO:0043167//ion binding;GO:0043169//cation binding;GO:0046872//metal ion binding	GO:0008150//biological_process;GO:0008152//metabolic process;GO:0009987//cellular process;GO:0015979//photosynthesis;GO:0044237//cellular metabolic process
0	BAA04g02920	BAA04g02920	3.81071	2.8577	0.415205	4.1929e-40	1.5671e-35	XP_009139007.1 SUMO-conjugating enzyme SCE1 [Brassica rapa]	Genetic Information Processing;Genetic Information Processing	Translation;Folding, sorting and degradation	ko03013//RNA transport;ko04120//Ubiquitin mediated proteolysis	K10577;K10577	-	-	-
0	BAA04g20610	BAA04g20610	1.33105	0.897022	0.569353	6.15493e-40	2.3004e-35	XP_009140853.2 cytokinin riboside 5'-monophosphate phosphoribohydrolase LOG1 [Brassica rapa]	-	-	-	-	-	GO:0003700//transcription factor activity, sequence-specific DNA binding	GO:0006355//regulation of transcription, DNA-templated
0	BAA02g42970	BAA02g42970	1.63275	1.02114	0.677118	6.2388e-40	2.33175e-35	XP_009129893.1 topless-related protein 3 [Brassica rapa]	-	-	-	-	-	GO:0005515//protein binding	-
0	BAA02g09960	BAA02g09960	5.34734	3.07554	0.797983	7.61917e-40	2.84766e-35	XP_033141463.1 L-ascorbate oxidase [Brassica rapa]	Metabolism;Metabolism	Global and overview maps;Carbohydrate metabolism	ko01100//Metabolic pathways;ko00053//Ascorbate and aldarate metabolism	K00423;K00423	-	GO:0005375//copper ion transmembrane transporter activity;GO:0005507//copper ion binding;GO:0016491//oxidoreductase activity;GO:0050304//nitrous-oxide reductase activity	GO:0006825//copper ion transport;GO:0019333//denitrification pathway;GO:0055114//oxidation-reduction process
0	BAA09g09750	BAA09g09750	2.67671	1.84705	0.535242	1.29065e-39	4.8238e-35	RID44034.1 hypothetical protein BRARA_I00859 [Brassica rapa]	-	-	-	-	GO:0005575//cellular_component;GO:0005622//intracellular;GO:0005623//cell;GO:0005634//nucleus;GO:0005737//cytoplasm;GO:0043226//organelle;GO:0043227//membrane-bounded organelle;GO:0043229//intracellular organelle;GO:0043231//intracellular membrane-bounded organelle;GO:0044424//intracellular part;GO:0044464//cell part	GO:0003674//molecular_function;GO:0003824//catalytic activity;GO:0004842//ubiquitin-protein transferase activity;GO:0005515//protein binding;GO:0016740//transferase activity;GO:0019787//ubiquitin-like protein transferase activity	GO:0006464//cellular protein modification process;GO:0006807//nitrogen compound metabolic process;GO:0008150//biological_process;GO:0008152//metabolic process;GO:0009987//cellular process;GO:0016567//protein ubiquitination;GO:0019538//protein metabolic process;GO:0032446//protein modification by small protein conjugation;GO:0036211//protein modification process;GO:0043170//macromolecule metabolic…
0	BAA03g24520	BAA03g24520	2.03588	1.34878	0.593997	1.44478e-39	5.39987e-35	VDC80467.1 unnamed protein product [Brassica rapa]	Metabolism;Metabolism;Metabolism;Metabolism;Metabolism;Metabolism;Metabolism	Global and overview maps;Global and overview maps;Global and overview maps;Global and overview maps;Carbohydrate metabolism;Global and overview maps;Carbohydrate metabolism	ko01100//Metabolic pathways;ko01110//Biosynthesis of secondary metabolites;ko01200//Carbon metabolism;ko01230//Biosynthesis of amino acids;ko00630//Glyoxylate and dicarboxylate metabolism;ko01210//2-Oxocarboxylic acid metabolism;ko00020//Citrate cycle (TCA cycle)	K01647;K01647;K01647;K01647;K01647;K01647;K01647	GO:0005575//cellular_component;GO:0005618//cell wall;GO:0005622//intracellular;GO:0005623//cell;GO:0005737//cytoplasm;GO:0005739//mitochondrion;GO:0005759//mitochondrial matrix;GO:0009507//chloroplast;GO:0009536//plastid;GO:0030312//external encapsulating structure;GO:0031974//membrane-enclosed lumen;GO:0043226//organelle;GO:0043227//membrane-bounded organelle;GO:0043229//intracellular organelle;…	GO:0000166//nucleotide binding;GO:0003674//molecular_function;GO:0003824//catalytic activity;GO:0004108//citrate (Si)-synthase activity;GO:0005488//binding;GO:0005524//ATP binding;GO:0008144//drug binding;GO:0008270//zinc ion binding;GO:0016740//transferase activity;GO:0016746//transferase activity, transferring acyl groups;GO:0017076//purine nucleotide binding;GO:0030554//adenyl nucleotide bindi…	GO:0006082//organic acid metabolic process;GO:0006091//generation of precursor metabolites and energy;GO:0006099//tricarboxylic acid cycle;GO:0006101//citrate metabolic process;GO:0006355//regulation of transcription, DNA-templated;GO:0008150//biological_process;GO:0008152//metabolic process;GO:0009060//aerobic respiration;GO:0009584//detection of visible light;GO:0009987//cellular process;GO:001…
0	BAA04g10120	BAA04g10120	1.22885	0.953603	0.365851	3.73752e-39	1.3969e-34	XP_009124223.1 phosphoglycolate phosphatase 1A, chloroplastic [Brassica rapa]	Metabolism;Metabolism;Metabolism;Metabolism	Global and overview maps;Global and overview maps;Global and overview maps;Carbohydrate metabolism	ko01100//Metabolic pathways;ko01110//Biosynthesis of secondary metabolites;ko01200//Carbon metabolism;ko00630//Glyoxylate and dicarboxylate metabolism	K19269;K19269;K19269;K19269	-	GO:0004401//histidinol-phosphatase activity;GO:0008962//phosphatidylglycerophosphatase activity;GO:0008967//phosphoglycolate phosphatase activity;GO:0016787//hydrolase activity;GO:0046403//polynucleotide 3'-phosphatase activity	GO:0000012//single strand break repair;GO:0000105//histidine biosynthetic process;GO:0008152//metabolic process;GO:0009853//photorespiration;GO:0015671//oxygen transport;GO:0043094//cellular metabolic compound salvage
0	BAA08g07250	BAA08g07250	1.88552	1.2034	0.647838	1.28021e-38	4.78479e-34	XP_009107646.1 bZIP transcription factor 60 [Brassica rapa]	-	-	-	-	GO:0005575//cellular_component;GO:0005622//intracellular;GO:0005623//cell;GO:0005634//nucleus;GO:0005737//cytoplasm;GO:0005783//endoplasmic reticulum;GO:0005789//endoplasmic reticulum membrane;GO:0012505//endomembrane system;GO:0016020//membrane;GO:0016021//integral component of membrane;GO:0031224//intrinsic component of membrane;GO:0031984//organelle subcompartment;GO:0042175//nuclear outer mem…	GO:0003674//molecular_function;GO:0003676//nucleic acid binding;GO:0003677//DNA binding;GO:0003700//transcription factor activity, sequence-specific DNA binding;GO:0005488//binding;GO:0097159//organic cyclic compound binding;GO:1901363//heterocyclic compound binding	GO:0002376//immune system process;GO:0006139//nucleobase-containing compound metabolic process;GO:0006351//transcription, DNA-templated;GO:0006355//regulation of transcription, DNA-templated;GO:0006725//cellular aromatic compound metabolic process;GO:0006807//nitrogen compound metabolic process;GO:0006950//response to stress;GO:0006986//response to unfolded protein;GO:0007154//cell communication;…
0	BAA02g36310	BAA02g36310	1.75486	1.13999	0.622335	2.50156e-38	9.34957e-34	XP_013752007.1 sarcoplasmic reticulum histidine-rich calcium-binding protein-like [Brassica napus]	-	-	-	-	-	-	-
0	BAA08g08690	BAA08g08690	1.13203	0.591414	0.936668	3.41741e-38	1.27726e-33	XP_009107993.1 inactive poly [ADP-ribose] polymerase RCD1 [Brassica rapa]	-	-	-	-	-	GO:0003950//NAD+ ADP-ribosyltransferase activity	-
0	BAA03g38420	BAA03g38420	2.24208	1.73493	0.369961	5.58846e-38	2.08869e-33	XP_009135416.1 protein DJ-1 homolog A [Brassica rapa]	-	-	-	-	-	GO:0003824//catalytic activity;GO:0008234//cysteine-type peptidase activity;GO:0016884//carbon-nitrogen ligase activity, with glutamine as amido-N-donor	GO:0006508//proteolysis;GO:0042823//pyridoxal phosphate biosynthetic process
0	BAA10g10750	BAA10g10750	10.4523	7.69606	0.441631	5.89617e-38	2.20369e-33	XP_009119810.2 heavy metal-associated isoprenylated plant protein 13 [Brassica rapa]	-	-	-	-	-	GO:0046872//metal ion binding	-
0	BAA02g41490	BAA02g41490	2.98159	1.86618	0.675994	6.07397e-38	2.27015e-33	XP_013699668.1 probably inactive leucine-rich repeat receptor-like protein kinase At5g48380 [Brassica napus]	-	-	-	-	-	GO:0004672//protein kinase activity;GO:0005515//protein binding;GO:0005524//ATP binding	GO:0006468//protein phosphorylation
0	BAA08g20890	BAA08g20890	3.50951	2.19441	0.677439	8.74265e-38	3.26756e-33	CDY24827.1 BnaA08g14830D [Brassica napus]	-	-	-	-	-	-	-
0	BAA01g16910	BAA01g16910	2.87204	2.01012	0.514797	9.82019e-38	3.6703e-33	XP_009138776.1 uncharacterized protein LOC103862826 [Brassica rapa]	-	-	-	-	-	-	-
0	BAA07g32210	BAA07g32210	9.73586	7.33797	0.407928	2.23363e-37	8.34819e-33	RID55387.1 hypothetical protein BRARA_G02653 [Brassica rapa]	Genetic Information Processing	Translation	ko03015//mRNA surveillance pathway	K14400	-	-	-
0	BAA03g47160	BAA03g47160	1.71226	1.16209	0.559183	2.46372e-37	9.20815e-33	XP_009136601.1 GDP-mannose 4,6 dehydratase 2 [Brassica rapa]	Metabolism;Metabolism;Metabolism	Global and overview maps;Carbohydrate metabolism;Carbohydrate metabolism	ko01100//Metabolic pathways;ko00520//Amino sugar and nucleotide sugar metabolism;ko00051//Fructose and mannose metabolism	K01711;K01711;K01711	-	GO:0003824//catalytic activity;GO:0003978//UDP-glucose 4-epimerase activity;GO:0008446//GDP-mannose 4,6-dehydratase activity;GO:0008460//dTDP-glucose 4,6-dehydratase activity;GO:0008831//dTDP-4-dehydrorhamnose reductase activity;GO:0016757//transferase activity, transferring glycosyl groups;GO:0047733//CDP-glucose 4,6-dehydratase activity	GO:0000271//polysaccharide biosynthetic process;GO:0005975//carbohydrate metabolic process;GO:0006012//galactose metabolic process;GO:0009243//O antigen biosynthetic process;GO:0019305//dTDP-rhamnose biosynthetic process
0	BAA04g17330	BAA04g17330	4.49487	3.38072	0.410947	3.16945e-37	1.18458e-32	RID66230.1 hypothetical protein BRARA_D01389 [Brassica rapa]	-	-	-	-	GO:0005575//cellular_component;GO:0005622//intracellular;GO:0005623//cell;GO:0005634//nucleus;GO:0043226//organelle;GO:0043227//membrane-bounded organelle;GO:0043229//intracellular organelle;GO:0043231//intracellular membrane-bounded organelle;GO:0044424//intracellular part;GO:0044464//cell part	GO:0001067//regulatory region nucleic acid binding;GO:0003674//molecular_function;GO:0003676//nucleic acid binding;GO:0003677//DNA binding;GO:0003700//transcription factor activity, sequence-specific DNA binding;GO:0005488//binding;GO:0005515//protein binding;GO:0005516//calmodulin binding;GO:0043565//sequence-specific DNA binding;GO:0044212//transcription regulatory region DNA binding;GO:0097159…	GO:0006139//nucleobase-containing compound metabolic process;GO:0006351//transcription, DNA-templated;GO:0006355//regulation of transcription, DNA-templated;GO:0006725//cellular aromatic compound metabolic process;GO:0006807//nitrogen compound metabolic process;GO:0008150//biological_process;GO:0008152//metabolic process;GO:0009058//biosynthetic process;GO:0009059//macromolecule biosynthetic proc…
0	BAA01g14740	BAA01g14740	0.803971	0.567856	0.501618	4.62208e-37	1.7275e-32	XP_009136287.1 PGR5-like protein 1A, chloroplastic isoform X1 [Brassica rapa]	-	-	-	-	-	GO:0003676//nucleic acid binding;GO:0008270//zinc ion binding	GO:0006351//transcription, DNA-templated
0	BAA09g46560	BAA09g46560	0.781798	0.595445	0.392828	9.15658e-37	3.42227e-32	VDC62550.1 unnamed protein product [Brassica rapa]	Metabolism;Metabolism;Metabolism;Metabolism;Metabolism;Metabolism;Metabolism	Global and overview maps;Global and overview maps;Global and overview maps;Carbohydrate metabolism;Energy metabolism;Carbohydrate metabolism;Carbohydrate metabolism	ko01100//Metabolic pathways;ko01110//Biosynthesis of secondary metabolites;ko01200//Carbon metabolism;ko00010//Glycolysis / Gluconeogenesis;ko00710//Carbon fixation in photosynthetic organisms;ko00051//Fructose and mannose metabolism;ko00030//Pentose phosphate pathway	K03841;K03841;K03841;K03841;K03841;K03841;K03841	GO:0005575//cellular_component;GO:0005576//extracellular region;GO:0005622//intracellular;GO:0005623//cell;GO:0005737//cytoplasm;GO:0005829//cytosol;GO:0009507//chloroplast;GO:0009526//plastid envelope;GO:0009532//plastid stroma;GO:0009536//plastid;GO:0009570//chloroplast stroma;GO:0010319//stromule;GO:0031967//organelle envelope;GO:0031975//envelope;GO:0043226//organelle;GO:0043227//membrane-bou…	GO:0003674//molecular_function;GO:0003824//catalytic activity;GO:0005488//binding;GO:0016787//hydrolase activity;GO:0016788//hydrolase activity, acting on ester bonds;GO:0016791//phosphatase activity;GO:0019203//carbohydrate phosphatase activity;GO:0042132//fructose 1,6-bisphosphate 1-phosphatase activity;GO:0042578//phosphoric ester hydrolase activity;GO:0043167//ion binding;GO:0043169//cation b…	GO:0005975//carbohydrate metabolic process;GO:0005984//disaccharide metabolic process;GO:0005985//sucrose metabolic process;GO:0005986//sucrose biosynthetic process;GO:0005996//monosaccharide metabolic process;GO:0006000//fructose metabolic process;GO:0006002//fructose 6-phosphate metabolic process;GO:0006006//glucose metabolic process;GO:0006091//generation of precursor metabolites and energy;GO…
0	BAA10g31030	BAA10g31030	1.21745	0.824325	0.562582	1.76553e-36	6.59868e-32	XP_009122262.2 ABC transporter G family member 22 isoform X1 [Brassica rapa]	-	-	-	-	GO:0005575//cellular_component;GO:0005887//integral component of plasma membrane;GO:0009380//excinuclease repair complex;GO:0009898//cytoplasmic side of plasma membrane;GO:0016020//membrane;GO:0016021//integral component of membrane;GO:0043190//ATP-binding cassette (ABC) transporter complex;GO:0055051//ATP-binding cassette (ABC) transporter complex, integrated substrate binding;GO:0055052//ATP-bi…	GO:0003674//molecular_function;GO:0003924//GTPase activity;GO:0005260//channel-conductance-controlling ATPase activity;GO:0005319//lipid transporter activity;GO:0005524//ATP binding;GO:0005525//GTP binding;GO:0008565//protein transporter activity;GO:0009381//excinuclease ABC activity;GO:0015220//choline transmembrane transporter activity;GO:0015221//lipopolysaccharide transmembrane transporter ac…	GO:0000910//cytokinesis;GO:0006289//nucleotide-excision repair;GO:0006810//transport;GO:0006817//phosphate ion transport;GO:0006824//cobalt ion transport;GO:0006855//drug transmembrane transport;GO:0006869//lipid transport;GO:0007601//visual perception;GO:0008150//biological_process;GO:0008272//sulfate transport;GO:0015675//nickel cation transport;GO:0015689//molybdate ion transport;GO:0015706//n…
0	BAA05g02360	BAA05g02360	1.49499	0.966174	0.629782	3.03969e-36	1.13609e-31	XP_013637413.1 PREDICTED: transcription initiation factor IIB-1 [Brassica oleracea var. oleracea] [Brassica oleracea]	Genetic Information Processing	Transcription	ko03022//Basal transcription factors	K03124	GO:0005634//nucleus;GO:0005840//ribosome	GO:0003735//structural constituent of ribosome;GO:0017025//TBP-class protein binding	GO:0006412//translation;GO:0051726//regulation of cell cycle
0	BAA01g02930	BAA01g02930	3.784	2.73669	0.46748	3.48533e-36	1.30264e-31	XP_009149208.1 ras-related protein RABB1b [Brassica rapa]	-	-	-	-	GO:0005575//cellular_component;GO:0005622//intracellular;GO:0005623//cell;GO:0005737//cytoplasm;GO:0005768//endosome;GO:0005886//plasma membrane;GO:0009507//chloroplast;GO:0009536//plastid;GO:0012505//endomembrane system;GO:0016020//membrane;GO:0031410//cytoplasmic vesicle;GO:0031982//vesicle;GO:0043226//organelle;GO:0043227//membrane-bounded organelle;GO:0043229//intracellular organelle;GO:00432…	GO:0000166//nucleotide binding;GO:0001882//nucleoside binding;GO:0001883//purine nucleoside binding;GO:0003674//molecular_function;GO:0003824//catalytic activity;GO:0003924//GTPase activity;GO:0005488//binding;GO:0005525//GTP binding;GO:0016462//pyrophosphatase activity;GO:0016787//hydrolase activity;GO:0016817//hydrolase activity, acting on acid anhydrides;GO:0016818//hydrolase activity, acting …	GO:0006400//tRNA modification;GO:0006810//transport;GO:0008104//protein localization;GO:0008150//biological_process;GO:0015031//protein transport;GO:0015833//peptide transport;GO:0030100//regulation of endocytosis;GO:0032879//regulation of localization;GO:0033036//macromolecule localization;GO:0042254//ribosome biogenesis;GO:0042886//amide transport;GO:0045184//establishment of protein localizati…
0	BAA03g09200	BAA03g09200	1.32924	0.902784	0.558145	4.21754e-36	1.5763e-31	XP_013682079.1 inactive beta-amylase 9-like [Brassica napus]	-	-	-	-	-	GO:0016161//beta-amylase activity	GO:0000272//polysaccharide catabolic process
0	BAA04g25490	BAA04g25490	4.49256	3.16972	0.503183	1.34613e-35	5.03118e-31	XP_013662104.1 probable inactive poly [ADP-ribose] polymerase SRO1 [Brassica napus]	-	-	-	-	-	GO:0003950//NAD+ ADP-ribosyltransferase activity	-
0	BAA03g31850	BAA03g31850	2.41628	1.73721	0.476018	1.80213e-35	6.73547e-31	XP_013735627.1 E3 ubiquitin-protein ligase RGLG1-like [Brassica napus]	-	-	-	-	-	GO:0046872//metal ion binding	-
0	BAA03g17890	BAA03g17890	0.6567	0.351049	0.903565	2.16925e-35	8.10756e-31	RID69539.1 hypothetical protein BRARA_C01628 [Brassica rapa]	Metabolism;Metabolism;Metabolism;Metabolism;Metabolism;Metabolism;Metabolism;Metabolism	Global and overview maps;Global and overview maps;Global and overview maps;Global and overview maps;Metabolism of cofactors and vitamins;Amino acid metabolism;Carbohydrate metabolism;Carbohydrate metabolism	ko01100//Metabolic pathways;ko01110//Biosynthesis of secondary metabolites;ko01230//Biosynthesis of amino acids;ko01210//2-Oxocarboxylic acid metabolism;ko00770//Pantothenate and CoA biosynthesis;ko00290//Valine, leucine and isoleucine biosynthesis;ko00650//Butanoate metabolism;ko00660//C5-Branched dibasic acid metabolism	K01653;K01653;K01653;K01653;K01653;K01653;K01653;K01653	GO:0005575//cellular_component;GO:0005622//intracellular;GO:0005623//cell;GO:0005737//cytoplasm;GO:0005777//peroxisome;GO:0005829//cytosol;GO:0005948//acetolactate synthase complex;GO:0009507//chloroplast;GO:0009536//plastid;GO:0032991//macromolecular complex;GO:0042579//microbody;GO:0043226//organelle;GO:0043227//membrane-bounded organelle;GO:0043229//intracellular organelle;GO:0043231//intracel…	GO:0003674//molecular_function;GO:0003824//catalytic activity;GO:0003941//L-serine ammonia-lyase activity;GO:0003984//acetolactate synthase activity;GO:0004617//phosphoglycerate dehydrogenase activity;GO:0005488//binding;GO:0005515//protein binding;GO:0016740//transferase activity;GO:0016744//transferase activity, transferring aldehyde or ketonic groups;GO:0043621//protein self-association	GO:0006082//organic acid metabolic process;GO:0006094//gluconeogenesis;GO:0006520//cellular amino acid metabolic process;GO:0006549//isoleucine metabolic process;GO:0006564//L-serine biosynthetic process;GO:0006565//L-serine catabolic process;GO:0006573//valine metabolic process;GO:0006807//nitrogen compound metabolic process;GO:0008150//biological_process;GO:0008152//metabolic process;GO:0008652…
0	BAA09g40520	BAA09g40520	0.713082	0.415902	0.777823	3.08862e-35	1.15437e-30	RID46535.1 hypothetical protein BRARA_I03187 [Brassica rapa]	-	-	-	-	GO:0005575//cellular_component;GO:0005623//cell;GO:0005886//plasma membrane;GO:0016020//membrane;GO:0016021//integral component of membrane;GO:0031224//intrinsic component of membrane;GO:0044425//membrane part;GO:0044464//cell part;GO:0071944//cell periphery	-	-
0	BAA06g10780	BAA06g10780	1.31521	0.896009	0.553706	7.69683e-35	2.87669e-30	XP_009148680.1 uncharacterized protein LOC103872092 [Brassica rapa]	-	-	-	-	-	GO:0004114//3',5'-cyclic-nucleotide phosphodiesterase activity	-
0	BAA10g24330	BAA10g24330	3.44722	2.52421	0.449599	8.27359e-35	3.09225e-30	XP_009121556.2 UDP-arabinopyranose mutase 2 [Brassica rapa]	Metabolism;Metabolism	Global and overview maps;Carbohydrate metabolism	ko01100//Metabolic pathways;ko00520//Amino sugar and nucleotide sugar metabolism	K13379;K13379	-	-	-
0	BAA03g37120	BAA03g37120	0.927307	0.70865	0.387975	1.13975e-34	4.2598e-30	XP_009135249.2 phosphoglycerate kinase 1, chloroplastic [Brassica rapa]	Metabolism;Metabolism;Metabolism;Metabolism;Metabolism;Metabolism	Global and overview maps;Global and overview maps;Global and overview maps;Global and overview maps;Carbohydrate metabolism;Energy metabolism	ko01100//Metabolic pathways;ko01110//Biosynthesis of secondary metabolites;ko01200//Carbon metabolism;ko01230//Biosynthesis of amino acids;ko00010//Glycolysis / Gluconeogenesis;ko00710//Carbon fixation in photosynthetic organisms	K00927;K00927;K00927;K00927;K00927;K00927	GO:0005737//cytoplasm	GO:0000156//phosphorelay response regulator activity;GO:0003677//DNA binding;GO:0004616//phosphogluconate dehydrogenase (decarboxylating) activity;GO:0004618//phosphoglycerate kinase activity;GO:0005524//ATP binding	GO:0000160//phosphorelay signal transduction system;GO:0006096//glycolytic process;GO:0006098//pentose-phosphate shunt
0	BAA07g18740	BAA07g18740	1.61153	1.19118	0.43604	1.28738e-34	4.8116e-30	XP_009124363.1 outer envelope pore protein 16-1, chloroplastic [Brassica rapa]	-	-	-	-	GO:0005575//cellular_component;GO:0005622//intracellular;GO:0005623//cell;GO:0005737//cytoplasm;GO:0005739//mitochondrion;GO:0005740//mitochondrial envelope;GO:0005743//mitochondrial inner membrane;GO:0005744//mitochondrial inner membrane presequence translocase complex;GO:0005773//vacuole;GO:0009507//chloroplast;GO:0009513//etioplast;GO:0009526//plastid envelope;GO:0009527//plastid outer membran…	GO:0003674//molecular_function;GO:0005215//transporter activity;GO:0005342//organic acid transmembrane transporter activity;GO:0005488//binding;GO:0005515//protein binding;GO:0008509//anion transmembrane transporter activity;GO:0008514//organic anion transmembrane transporter activity;GO:0015075//ion transmembrane transporter activity;GO:0015171//amino acid transmembrane transporter activity;GO:0…	GO:0001101//response to acid chemical;GO:0003333//amino acid transmembrane transport;GO:0006605//protein targeting;GO:0006626//protein targeting to mitochondrion;GO:0006810//transport;GO:0006811//ion transport;GO:0006820//anion transport;GO:0006839//mitochondrial transport;GO:0006865//amino acid transport;GO:0006886//intracellular protein transport;GO:0006950//response to stress;GO:0006996//organ…
0	BAA10g28530	BAA10g28530	1.59743	1.01964	0.647691	7.33787e-34	2.74253e-29	XP_013715727.1 uncharacterized protein LOC106419478 [Brassica napus]	-	-	-	-	-	-	-
0	BAA05g31980	BAA05g31980	1.00367	0.776345	0.370515	7.36548e-34	2.75285e-29	XP_009146256.1 thioredoxin M4, chloroplastic [Brassica rapa]	-	-	-	-	GO:0005737//cytoplasm	GO:0003756//protein disulfide isomerase activity;GO:0015035//protein disulfide oxidoreductase activity;GO:0015036//disulfide oxidoreductase activity;GO:0016209//antioxidant activity;GO:0016491//oxidoreductase activity;GO:0016667//oxidoreductase activity, acting on a sulfur group of donors	GO:0006457//protein folding;GO:0006790//sulfur compound metabolic process;GO:0055114//oxidation-reduction process
0	BAA06g29680	BAA06g29680	1.20394	0.799955	0.589774	8.736e-34	3.26508e-29	CDY08820.1 BnaA06g24040D [Brassica napus]	Metabolism;Metabolism;Metabolism;Cellular Processes;Metabolism;Metabolism;Metabolism;Metabolism;Metabolism;Metabolism	Global and overview maps;Global and overview maps;Global and overview maps;Transport and catabolism;Global and overview maps;Lipid metabolism;Lipid metabolism;Metabolism of other amino acids;Carbohydrate metabolism;Lipid metabolism	ko01100//Metabolic pathways;ko01110//Biosynthesis of secondary metabolites;ko01200//Carbon metabolism;ko04146//Peroxisome;ko01212//Fatty acid metabolism;ko00071//Fatty acid degradation;ko00592//alpha-Linolenic acid metabolism;ko00410//beta-Alanine metabolism;ko00640//Propanoate metabolism;ko01040//Biosynthesis of unsaturated fatty acids	K00232;K00232;K00232;K00232;K00232;K00232;K00232;K00232;K00232;K00232	GO:0005777//peroxisome	GO:0003997//acyl-CoA oxidase activity;GO:0016627//oxidoreductase activity, acting on the CH-CH group of donors;GO:0018515//pimeloyl-CoA dehydrogenase activity;GO:0050660//flavin adenine dinucleotide binding	GO:0006635//fatty acid beta-oxidation;GO:0055114//oxidation-reduction process
0	BAA01g30150	BAA01g30150	0.997427	0.61424	0.69941	1.45749e-33	5.44736e-29	XP_009103743.1 probable nucleoredoxin 1 [Brassica rapa]	-	-	-	-	GO:0005575//cellular_component;GO:0005622//intracellular;GO:0005623//cell;GO:0005737//cytoplasm;GO:0005829//cytosol;GO:0044424//intracellular part;GO:0044444//cytoplasmic part;GO:0044464//cell part	GO:0003674//molecular_function;GO:0003756//protein disulfide isomerase activity;GO:0003824//catalytic activity;GO:0004602//glutathione peroxidase activity;GO:0004791//thioredoxin-disulfide reductase activity;GO:0015035//protein disulfide oxidoreductase activity;GO:0015036//disulfide oxidoreductase activity;GO:0016209//antioxidant activity;GO:0016491//oxidoreductase activity;GO:0016651//oxidoreduc…	GO:0000003//reproduction;GO:0000902//cell morphogenesis;GO:0000904//cell morphogenesis involved in differentiation;GO:0001558//regulation of cell growth;GO:0003006//developmental process involved in reproduction;GO:0006457//protein folding;GO:0006935//chemotaxis;GO:0006979//response to oxidative stress;GO:0008150//biological_process;GO:0008152//metabolic process;GO:0009605//response to external s…
0	BAA01g16590	BAA01g16590	1.7033	1.18681	0.521251	1.65153e-33	6.1726e-29	XP_009138422.1 protein NBR1 homolog [Brassica rapa]	-	-	-	-	-	GO:0005515//protein binding;GO:0008270//zinc ion binding	-
0	BAA05g07260	BAA05g07260	0.934068	0.539352	0.792301	2.46424e-33	9.21008e-29	XP_013748258.1 uncharacterized protein LOC106450970 [Brassica napus]	-	-	-	-	-	-	-
0	BAA05g01240	BAA05g01240	1.75707	1.15163	0.609488	4.37913e-33	1.6367e-28	XP_009142624.1 serine/arginine-rich splicing factor RS31 [Brassica rapa]	Genetic Information Processing	Transcription	ko03040//Spliceosome	K12893	GO:0005575//cellular_component;GO:0005622//intracellular;GO:0005623//cell;GO:0005634//nucleus;GO:0005654//nucleoplasm;GO:0005681//spliceosomal complex;GO:0005737//cytoplasm;GO:0016604//nuclear body;GO:0016607//nuclear speck;GO:0031974//membrane-enclosed lumen;GO:0031981//nuclear lumen;GO:0032991//macromolecular complex;GO:0043226//organelle;GO:0043227//membrane-bounded organelle;GO:0043229//intra…	GO:0003674//molecular_function;GO:0003676//nucleic acid binding;GO:0003723//RNA binding;GO:0004535//poly(A)-specific ribonuclease activity;GO:0005488//binding;GO:0046872//metal ion binding;GO:0097159//organic cyclic compound binding;GO:1901363//heterocyclic compound binding	GO:0000375//RNA splicing, via transesterification reactions;GO:0000377//RNA splicing, via transesterification reactions with bulged adenosine as nucleophile;GO:0000398//mRNA splicing, via spliceosome;GO:0006139//nucleobase-containing compound metabolic process;GO:0006396//RNA processing;GO:0006397//mRNA processing;GO:0006402//mRNA catabolic process;GO:0006725//cellular aromatic compound metabolic…
0	BAA03g20530	BAA03g20530	1.89269	1.31659	0.523633	4.41894e-33	1.65158e-28	VDC80087.1 unnamed protein product [Brassica rapa]	-	-	-	-	-	-	-
0	BAA05g35970	BAA05g35970	3.48433	2.4627	0.500642	6.19328e-33	2.31474e-28	XP_022575543.1 dehydration-responsive element-binding protein 2B [Brassica napus]	-	-	-	-	-	GO:0003700//transcription factor activity, sequence-specific DNA binding	GO:0006355//regulation of transcription, DNA-templated
0	BAA06g39770	BAA06g39770	3.14555	1.9331	0.702395	6.65374e-33	2.48684e-28	XP_022543624.1 uncharacterized protein LOC106349335 isoform X1 [Brassica napus]	-	-	-	-	-	-	-
0	BAA09g20230	BAA09g20230	0.524893	0.300909	0.802693	8.38078e-33	3.13232e-28	XP_009113433.1 uncharacterized protein LOC103838734 [Brassica rapa]	-	-	-	-	GO:0005575//cellular_component	GO:0003674//molecular_function;GO:0003676//nucleic acid binding;GO:0004519//endonuclease activity;GO:0004520//endodeoxyribonuclease activity	GO:0008150//biological_process;GO:0043571//maintenance of CRISPR repeat elements
0	BAA06g00110	BAA06g00110	4.81507	3.41529	0.495551	1.45596e-32	5.44163e-28	XP_009147456.1 cysteine-rich and transmembrane domain-containing protein WIH2 [Brassica rapa]	-	-	-	-	-	-	-
0	BAA06g20600	BAA06g20600	1.38627	0.820385	0.756838	2.11995e-32	7.92331e-28	XP_009149875.1 ABC transporter A family member 7 [Brassica rapa]	-	-	-	-	GO:0005575//cellular_component;GO:0005887//integral component of plasma membrane;GO:0009380//excinuclease repair complex;GO:0009898//cytoplasmic side of plasma membrane;GO:0016021//integral component of membrane;GO:0043190//ATP-binding cassette (ABC) transporter complex;GO:0055051//ATP-binding cassette (ABC) transporter complex, integrated substrate binding;GO:0055052//ATP-binding cassette (ABC) …	GO:0005260//channel-conductance-controlling ATPase activity;GO:0005319//lipid transporter activity;GO:0005524//ATP binding;GO:0008565//protein transporter activity;GO:0009381//excinuclease ABC activity;GO:0015220//choline transmembrane transporter activity;GO:0015221//lipopolysaccharide transmembrane transporter activity;GO:0015412//molybdate transmembrane-transporting ATPase activity;GO:0015413/…	GO:0000910//cytokinesis;GO:0006289//nucleotide-excision repair;GO:0006810//transport;GO:0006817//phosphate ion transport;GO:0006824//cobalt ion transport;GO:0006855//drug transmembrane transport;GO:0006869//lipid transport;GO:0007601//visual perception;GO:0008150//biological_process;GO:0008272//sulfate transport;GO:0015675//nickel cation transport;GO:0015689//molybdate ion transport;GO:0015706//n…
0	BAA06g05000	BAA06g05000	8.14644	6.31815	0.366669	2.5736e-32	9.61883e-28	XP_009147972.1 uncharacterized protein LOC103871475 [Brassica rapa]	-	-	-	-	-	-	-
0	BAA09g51000	BAA09g51000	1.6421	1.13033	0.53879	6.72019e-32	2.51167e-27	XP_009116559.1 citrate synthase 2, peroxisomal [Brassica rapa]	Metabolism;Metabolism;Metabolism;Metabolism;Metabolism;Metabolism;Metabolism	Global and overview maps;Global and overview maps;Global and overview maps;Global and overview maps;Carbohydrate metabolism;Global and overview maps;Carbohydrate metabolism	ko01100//Metabolic pathways;ko01110//Biosynthesis of secondary metabolites;ko01200//Carbon metabolism;ko01230//Biosynthesis of amino acids;ko00630//Glyoxylate and dicarboxylate metabolism;ko01210//2-Oxocarboxylic acid metabolism;ko00020//Citrate cycle (TCA cycle)	K01647;K01647;K01647;K01647;K01647;K01647;K01647	-	GO:0004108//citrate (Si)-synthase activity;GO:0046912//transferase activity, transferring acyl groups, acyl groups converted into alkyl on transfer	GO:0006099//tricarboxylic acid cycle
0	BAA01g04210	BAA01g04210	0.510297	0.286701	0.831789	8.07703e-32	3.01879e-27	RID77474.1 hypothetical protein BRARA_A00385 [Brassica rapa]	Metabolism;Metabolism;Metabolism	Global and overview maps;Global and overview maps;Metabolism of terpenoids and polyketides	ko01100//Metabolic pathways;ko01110//Biosynthesis of secondary metabolites;ko00900//Terpenoid backbone biosynthesis	K03527;K03527;K03527	GO:0005575//cellular_component;GO:0005622//intracellular;GO:0005623//cell;GO:0005737//cytoplasm;GO:0009507//chloroplast;GO:0009532//plastid stroma;GO:0009536//plastid;GO:0009570//chloroplast stroma;GO:0043226//organelle;GO:0043227//membrane-bounded organelle;GO:0043229//intracellular organelle;GO:0043231//intracellular membrane-bounded organelle;GO:0044422//organelle part;GO:0044424//intracellula…	GO:0003674//molecular_function;GO:0003824//catalytic activity;GO:0005488//binding;GO:0016491//oxidoreductase activity;GO:0016725//oxidoreductase activity, acting on CH or CH2 groups;GO:0016726//oxidoreductase activity, acting on CH or CH2 groups, NAD or NADP as acceptor;GO:0043167//ion binding;GO:0043169//cation binding;GO:0046429//4-hydroxy-3-methylbut-2-en-1-yl diphosphate synthase activity;GO:…	GO:0006081//cellular aldehyde metabolic process;GO:0006082//organic acid metabolic process;GO:0006090//pyruvate metabolic process;GO:0006629//lipid metabolic process;GO:0006644//phospholipid metabolic process;GO:0006720//isoprenoid metabolic process;GO:0006793//phosphorus metabolic process;GO:0006796//phosphate-containing compound metabolic process;GO:0008150//biological_process;GO:0008152//metab…
0	BAA06g16320	BAA06g16320	1.00744	0.620889	0.69829	1.04114e-31	3.89127e-27	XP_009149451.1 chlorophyllase-1 [Brassica rapa]	Metabolism;Metabolism;Metabolism	Global and overview maps;Global and overview maps;Metabolism of cofactors and vitamins	ko01100//Metabolic pathways;ko01110//Biosynthesis of secondary metabolites;ko00860//Porphyrin and chlorophyll metabolism	K08099;K08099;K08099	GO:0005575//cellular_component;GO:0005622//intracellular;GO:0005623//cell;GO:0005737//cytoplasm;GO:0005773//vacuole;GO:0043226//organelle;GO:0043227//membrane-bounded organelle;GO:0043229//intracellular organelle;GO:0043231//intracellular membrane-bounded organelle;GO:0044424//intracellular part;GO:0044444//cytoplasmic part;GO:0044464//cell part	GO:0003674//molecular_function;GO:0003824//catalytic activity;GO:0003847//1-alkyl-2-acetylglycerophosphocholine esterase activity;GO:0016787//hydrolase activity;GO:0016788//hydrolase activity, acting on ester bonds;GO:0047746//chlorophyllase activity;GO:0052689//carboxylic ester hydrolase activity;GO:0070205//2-succinyl-6-hydroxy-2,4-cyclohexadiene-1-carboxylate synthase activity	GO:0006725//cellular aromatic compound metabolic process;GO:0006778//porphyrin-containing compound metabolic process;GO:0006787//porphyrin-containing compound catabolic process;GO:0006807//nitrogen compound metabolic process;GO:0006950//response to stress;GO:0006952//defense response;GO:0008150//biological_process;GO:0008152//metabolic process;GO:0009056//catabolic process;GO:0009234//menaquinone…
0	BAA02g16380	BAA02g16380	0.520041	0.307585	0.757639	1.41443e-31	5.28642e-27	XP_009127236.1 scarecrow-like protein 8 [Brassica rapa]	-	-	-	-	-	-	-
0	BAA03g28400	BAA03g28400	3.86909	2.99495	0.369463	1.50142e-31	5.61157e-27	XP_006397109.1 cytochrome c-2 [Eutrema salsugineum]	-	-	-	-	GO:0005575//cellular_component;GO:0005622//intracellular;GO:0005623//cell;GO:0005737//cytoplasm;GO:0005739//mitochondrion;GO:0005740//mitochondrial envelope;GO:0005758//mitochondrial intermembrane space;GO:0009523//photosystem II;GO:0009538//photosystem I reaction center;GO:0009654//photosystem II oxygen evolving complex;GO:0016020//membrane;GO:0031967//organelle envelope;GO:0031970//organelle en…	GO:0003674//molecular_function;GO:0003824//catalytic activity;GO:0004129//cytochrome-c oxidase activity;GO:0005488//binding;GO:0005507//copper ion binding;GO:0009055//electron carrier activity;GO:0010242//oxygen evolving activity;GO:0016491//oxidoreductase activity;GO:0020037//heme binding;GO:0043167//ion binding;GO:0043169//cation binding;GO:0046872//metal ion binding;GO:0046906//tetrapyrrole bi…	GO:0006091//generation of precursor metabolites and energy;GO:0006119//oxidative phosphorylation;GO:0006122//mitochondrial electron transport, ubiquinol to cytochrome c;GO:0006123//mitochondrial electron transport, cytochrome c to oxygen;GO:0006139//nucleobase-containing compound metabolic process;GO:0006163//purine nucleotide metabolic process;GO:0006725//cellular aromatic compound metabolic pro…
0	BAA01g17600	BAA01g17600	4.26704	3.20609	0.412421	1.53045e-31	5.72004e-27	VDC75143.1 unnamed protein product [Brassica rapa]	-	-	-	-	-	GO:0016153//urocanate hydratase activity	GO:0006548//histidine catabolic process
0	BAA02g11500	BAA02g11500	0.822462	0.370392	1.1509	2.38829e-31	8.92622e-27	XP_013680863.1 uncharacterized protein LOC106385494 [Brassica napus]	-	-	-	-	-	-	-
0	BAA02g19680	BAA02g19680	1.61447	1.04155	0.632322	2.40334e-31	8.98247e-27	RID74704.1 hypothetical protein BRARA_B01791 [Brassica rapa]	-	-	-	-	GO:0000408//EKC/KEOPS complex	-	-
0	BAA08g28470	BAA08g28470	0.750145	0.539221	0.476291	4.38632e-31	1.63939e-26	XP_013737936.1 ferredoxin--NADP reductase, leaf isozyme 2, chloroplastic-like [Brassica napus]	Metabolism;Metabolism	Global and overview maps;Energy metabolism	ko01100//Metabolic pathways;ko00195//Photosynthesis	K02641;K02641	GO:0009337//sulfite reductase complex (NADPH)	GO:0004783//sulfite reductase (NADPH) activity;GO:0009055//electron carrier activity;GO:0016002//sulfite reductase activity;GO:0016491//oxidoreductase activity;GO:0016655//oxidoreductase activity, acting on NAD(P)H, quinone or similar compound as acceptor;GO:0051213//dioxygenase activity	GO:0006790//sulfur compound metabolic process;GO:0006814//sodium ion transport;GO:0010124//phenylacetate catabolic process;GO:0010128//benzoate catabolic process via CoA ligation;GO:0055114//oxidation-reduction process
0	BAA01g39680	BAA01g39680	1.27957	0.852104	0.586555	8.97327e-31	3.35376e-26	XP_009117197.1 uncharacterized protein LOC103842334 [Brassica rapa]	-	-	-	-	-	-	-
0	BAA02g07300	BAA02g07300	0.958733	0.583867	0.71549	4.92999e-30	1.84259e-25	XP_009126159.1 protein EXPORTIN 1A isoform X2 [Brassica rapa]	Genetic Information Processing;Genetic Information Processing	Translation;Translation	ko03013//RNA transport;ko03008//Ribosome biogenesis in eukaryotes	K14290;K14290	GO:0016021//integral component of membrane	GO:0005049//nuclear export signal receptor activity;GO:0031267//small GTPase binding	GO:0006886//intracellular protein transport
0	BAA01g21160	BAA01g21160	2.92559	2.13846	0.452157	5.02896e-30	1.87957e-25	XP_009145495.2 peroxisomal acyl-coenzyme A oxidase 1 [Brassica rapa]	Metabolism;Metabolism;Metabolism;Cellular Processes;Metabolism;Metabolism;Metabolism;Metabolism;Metabolism;Metabolism	Global and overview maps;Global and overview maps;Global and overview maps;Transport and catabolism;Global and overview maps;Lipid metabolism;Lipid metabolism;Metabolism of other amino acids;Carbohydrate metabolism;Lipid metabolism	ko01100//Metabolic pathways;ko01110//Biosynthesis of secondary metabolites;ko01200//Carbon metabolism;ko04146//Peroxisome;ko01212//Fatty acid metabolism;ko00071//Fatty acid degradation;ko00592//alpha-Linolenic acid metabolism;ko00410//beta-Alanine metabolism;ko00640//Propanoate metabolism;ko01040//Biosynthesis of unsaturated fatty acids	K00232;K00232;K00232;K00232;K00232;K00232;K00232;K00232;K00232;K00232	GO:0005575//cellular_component;GO:0005622//intracellular;GO:0005623//cell;GO:0005737//cytoplasm;GO:0005777//peroxisome;GO:0005911//cell-cell junction;GO:0009506//plasmodesma;GO:0030054//cell junction;GO:0042579//microbody;GO:0043226//organelle;GO:0043227//membrane-bounded organelle;GO:0043229//intracellular organelle;GO:0043231//intracellular membrane-bounded organelle;GO:0044424//intracellular p…	GO:0000166//nucleotide binding;GO:0003674//molecular_function;GO:0003824//catalytic activity;GO:0003995//acyl-CoA dehydrogenase activity;GO:0003997//acyl-CoA oxidase activity;GO:0005488//binding;GO:0016491//oxidoreductase activity;GO:0016627//oxidoreductase activity, acting on the CH-CH group of donors;GO:0016634//oxidoreductase activity, acting on the CH-CH group of donors, oxygen as acceptor;GO…	GO:0001676//long-chain fatty acid metabolic process;GO:0006082//organic acid metabolic process;GO:0006629//lipid metabolic process;GO:0006631//fatty acid metabolic process;GO:0006635//fatty acid beta-oxidation;GO:0006950//response to stress;GO:0008150//biological_process;GO:0008152//metabolic process;GO:0009056//catabolic process;GO:0009058//biosynthetic process;GO:0009062//fatty acid catabolic p…
0	BAA01g03020	BAA01g03020	0.780484	0.553761	0.495106	1.67925e-29	6.27618e-25	VDC73775.1 unnamed protein product [Brassica rapa]	-	-	-	-	GO:0005575//cellular_component;GO:0005622//intracellular;GO:0005623//cell;GO:0005737//cytoplasm;GO:0009507//chloroplast;GO:0009536//plastid;GO:0009579//thylakoid;GO:0043226//organelle;GO:0043227//membrane-bounded organelle;GO:0043229//intracellular organelle;GO:0043231//intracellular membrane-bounded organelle;GO:0044424//intracellular part;GO:0044444//cytoplasmic part;GO:0044464//cell part	-	GO:0001101//response to acid chemical;GO:0001887//selenium compound metabolic process;GO:0006400//tRNA modification;GO:0006950//response to stress;GO:0006979//response to oxidative stress;GO:0007568//aging;GO:0008150//biological_process;GO:0009611//response to wounding;GO:0009719//response to endogenous stimulus;GO:0009725//response to hormone;GO:0009753//response to jasmonic acid;GO:0010033//res…
0	BAA01g13180	BAA01g13180	2.08863	1.44292	0.533571	1.80849e-29	6.75924e-25	RID78332.1 hypothetical protein BRARA_A01173 [Brassica rapa]	-	-	-	-	GO:0005575//cellular_component;GO:0005623//cell;GO:0005886//plasma membrane;GO:0009986//cell surface;GO:0016020//membrane;GO:0016021//integral component of membrane;GO:0031224//intrinsic component of membrane;GO:0044425//membrane part;GO:0044464//cell part;GO:0071944//cell periphery	GO:0000166//nucleotide binding;GO:0003674//molecular_function;GO:0003824//catalytic activity;GO:0004129//cytochrome-c oxidase activity;GO:0004672//protein kinase activity;GO:0004674//protein serine/threonine kinase activity;GO:0005488//binding;GO:0005515//protein binding;GO:0005516//calmodulin binding;GO:0005524//ATP binding;GO:0008144//drug binding;GO:0016301//kinase activity;GO:0016740//transfe…	GO:0000003//reproduction;GO:0006464//cellular protein modification process;GO:0006468//protein phosphorylation;GO:0006793//phosphorus metabolic process;GO:0006796//phosphate-containing compound metabolic process;GO:0006807//nitrogen compound metabolic process;GO:0007154//cell communication;GO:0008037//cell recognition;GO:0008150//biological_process;GO:0008152//metabolic process;GO:0009856//pollin…
0	BAA09g66860	BAA09g66860	3.80835	2.85419	0.416086	3.17024e-29	1.18488e-24	XP_018510674.2 ran-binding protein 1 homolog a [Brassica rapa]	-	-	-	-	-	-	GO:0046907//intracellular transport
0	BAA01g41970	BAA01g41970	2.92658	2.09706	0.480844	5.23467e-29	1.95646e-24	VDD52952.1 unnamed protein product [Brassica oleracea]	-	-	-	-	-	-	-
0	BAA01g07450	BAA01g07450	0.745399	0.452234	0.720944	8.59163e-29	3.21112e-24	CDY28222.1 BnaA01g06270D [Brassica napus]	-	-	-	-	GO:0016021//integral component of membrane	GO:0015267//channel activity	GO:0019835//cytolysis
0	BAA06g05560	BAA06g05560	5.36375	3.94779	0.442196	1.1774e-28	4.40051e-24	VDC70631.1 unnamed protein product, partial [Brassica rapa]	Genetic Information Processing	Translation	ko03013//RNA transport	K03231	GO:0005737//cytoplasm	GO:0003743//translation initiation factor activity;GO:0003746//translation elongation factor activity;GO:0003747//translation release factor activity;GO:0003924//GTPase activity;GO:0004781//sulfate adenylyltransferase (ATP) activity;GO:0005525//GTP binding	GO:0000103//sulfate assimilation;GO:0001514//selenocysteine incorporation;GO:0006412//translation;GO:0006413//translational initiation;GO:0006414//translational elongation;GO:0006415//translational termination;GO:0006950//response to stress
0	BAA02g46210	BAA02g46210	0.962151	0.526117	0.87088	1.67531e-28	6.26149e-24	XP_009130241.1 uncharacterized protein LOC103855031 [Brassica rapa]	-	-	-	-	-	GO:0046872//metal ion binding	-
0	BAA05g18770	BAA05g18770	1.02505	0.593639	0.788031	1.86776e-28	6.98077e-24	NP_001288913.1 IAA-amino acid hydrolase ILR1-like 4 precursor [Brassica rapa]	-	-	-	-	-	GO:0004180//carboxypeptidase activity;GO:0004222//metalloendopeptidase activity;GO:0008777//acetylornithine deacetylase activity;GO:0009014//succinyl-diaminopimelate desuccinylase activity;GO:0016787//hydrolase activity	GO:0006508//proteolysis;GO:0006592//ornithine biosynthetic process;GO:0009089//lysine biosynthetic process via diaminopimelate
0	BAA01g16860	BAA01g16860	2.00916	1.28545	0.644323	2.07467e-28	7.75407e-24	XP_009138709.1 protein MICRORCHIDIA 7 [Brassica rapa]	-	-	-	-	-	GO:0016887//ATPase activity	GO:0006298//mismatch repair
0	BAA02g39080	BAA02g39080	0.638268	0.381856	0.741132	2.1336e-28	7.97433e-24	XP_009129492.1 probable magnesium transporter NIPA8 [Brassica rapa]	-	-	-	-	GO:0016021//integral component of membrane	GO:0015095//magnesium ion transmembrane transporter activity	GO:0015693//magnesium ion transport
0	BAA07g17960	BAA07g17960	1.40892	0.920896	0.61348	2.65851e-28	9.93617e-24	XP_009103636.1 NPC intracellular cholesterol transporter 1 [Brassica rapa]	-	-	-	-	GO:0016020//membrane;GO:0016021//integral component of membrane	-	-
0	BAA08g07540	BAA08g07540	1.36856	0.958514	0.513786	2.69584e-28	1.00757e-23	CDY41886.1 BnaA08g06130D [Brassica napus]	Metabolism;Metabolism;Metabolism;Metabolism;Metabolism;Metabolism;Metabolism;Metabolism	Global and overview maps;Global and overview maps;Global and overview maps;Global and overview maps;Carbohydrate metabolism;Amino acid metabolism;Metabolism of other amino acids;Metabolism of cofactors and vitamins	ko01100//Metabolic pathways;ko01110//Biosynthesis of secondary metabolites;ko01200//Carbon metabolism;ko01230//Biosynthesis of amino acids;ko00630//Glyoxylate and dicarboxylate metabolism;ko00260//Glycine, serine and threonine metabolism;ko00460//Cyanoamino acid metabolism;ko00670//One carbon pool by folate	K00600;K00600;K00600;K00600;K00600;K00600;K00600;K00600	GO:0005575//cellular_component;GO:0005622//intracellular;GO:0005623//cell;GO:0005634//nucleus;GO:0005737//cytoplasm;GO:0043226//organelle;GO:0043227//membrane-bounded organelle;GO:0043229//intracellular organelle;GO:0043231//intracellular membrane-bounded organelle;GO:0044424//intracellular part;GO:0044464//cell part	GO:0003674//molecular_function;GO:0003824//catalytic activity;GO:0004372//glycine hydroxymethyltransferase activity;GO:0005488//binding;GO:0008144//drug binding;GO:0008890//glycine C-acetyltransferase activity;GO:0016740//transferase activity;GO:0016741//transferase activity, transferring one-carbon groups;GO:0016742//hydroxymethyl-, formyl- and related transferase activity;GO:0016829//lyase acti…	GO:0001505//regulation of neurotransmitter levels;GO:0006082//organic acid metabolic process;GO:0006520//cellular amino acid metabolic process;GO:0006544//glycine metabolic process;GO:0006545//glycine biosynthetic process;GO:0006563//L-serine metabolic process;GO:0006567//threonine catabolic process;GO:0006575//cellular modified amino acid metabolic process;GO:0006725//cellular aromatic compound …
0	BAA08g03320	BAA08g03320	0.720117	0.471811	0.61002	2.83269e-28	1.05872e-23	XP_009107248.1 ATP-dependent Clp protease proteolytic subunit-related protein 1, chloroplastic [Brassica rapa]	-	-	-	-	GO:0005575//cellular_component;GO:0005622//intracellular;GO:0005623//cell;GO:0005737//cytoplasm;GO:0009368//endopeptidase Clp complex;GO:0009507//chloroplast;GO:0009526//plastid envelope;GO:0009532//plastid stroma;GO:0009534//chloroplast thylakoid;GO:0009536//plastid;GO:0009570//chloroplast stroma;GO:0009579//thylakoid;GO:0009840//chloroplastic endopeptidase Clp complex;GO:0009941//chloroplast en…	GO:0003674//molecular_function;GO:0003676//nucleic acid binding;GO:0003723//RNA binding;GO:0003824//catalytic activity;GO:0004175//endopeptidase activity;GO:0004176//ATP-dependent peptidase activity;GO:0004252//serine-type endopeptidase activity;GO:0005488//binding;GO:0008233//peptidase activity;GO:0008236//serine-type peptidase activity;GO:0016787//hydrolase activity;GO:0017171//serine hydrolase…	GO:0006139//nucleobase-containing compound metabolic process;GO:0006364//rRNA processing;GO:0006396//RNA processing;GO:0006508//proteolysis;GO:0006725//cellular aromatic compound metabolic process;GO:0006807//nitrogen compound metabolic process;GO:0006996//organelle organization;GO:0008150//biological_process;GO:0008152//metabolic process;GO:0009657//plastid organization;GO:0009658//chloroplast o…
0	BAA09g65120	BAA09g65120	6.23675	4.73749	0.39667	8.02214e-28	2.99828e-23	XP_009118243.1 transcription factor bHLH167-like [Brassica rapa]	-	-	-	-	-	GO:0046983//protein dimerization activity	-
0	BAA01g08440	BAA01g08440	0.844705	0.508976	0.730849	1.04926e-27	3.92161e-23	XP_009128209.2 TBC1 domain family member 5 homolog A [Brassica rapa]	-	-	-	-	-	-	-
0	BAA10g34800	BAA10g34800	1.22236	0.767406	0.671607	1.31784e-27	4.92541e-23	XP_009122822.1 protein FRIABLE 1 [Brassica rapa]	-	-	-	-	-	-	-
0	BAA09g13100	BAA09g13100	0.618051	0.356603	0.793405	1.98971e-27	7.43656e-23	XP_009112661.1 xyloglucan galactosyltransferase MUR3 [Brassica rapa]	-	-	-	-	GO:0000139//Golgi membrane;GO:0005575//cellular_component;GO:0005622//intracellular;GO:0005623//cell;GO:0005737//cytoplasm;GO:0005768//endosome;GO:0005794//Golgi apparatus;GO:0005795//Golgi stack;GO:0005802//trans-Golgi network;GO:0012505//endomembrane system;GO:0016020//membrane;GO:0016021//integral component of membrane;GO:0030173//integral component of Golgi membrane;GO:0031090//organelle memb…	GO:0003674//molecular_function;GO:0003824//catalytic activity;GO:0016740//transferase activity;GO:0016757//transferase activity, transferring glycosyl groups	GO:0000271//polysaccharide biosynthetic process;GO:0000902//cell morphogenesis;GO:0001101//response to acid chemical;GO:0005975//carbohydrate metabolic process;GO:0005976//polysaccharide metabolic process;GO:0005996//monosaccharide metabolic process;GO:0006004//fucose metabolic process;GO:0006073//cellular glucan metabolic process;GO:0006464//cellular protein modification process;GO:0006486//prot…
0	BAA04g04240	BAA04g04240	2.10159	1.45804	0.527451	2.76389e-27	1.033e-22	XP_009139140.2 proline transporter 2 [Brassica rapa]	-	-	-	-	-	-	-
0	BAA01g44970	BAA01g44970	4.83122	3.68091	0.392327	5.70253e-27	2.13132e-22	RID81111.1 hypothetical protein BRARA_A03717 [Brassica rapa]	Cellular Processes	Transport and catabolism	ko04144//Endocytosis	K10364	GO:0008290//F-actin capping protein complex	-	GO:0051016//barbed-end actin filament capping
0	BAA03g21390	BAA03g21390	0.939975	0.604362	0.637209	1.1043e-26	4.12731e-22	XP_009133281.2 ethanolamine-phosphate cytidylyltransferase [Brassica rapa]	Metabolism;Metabolism;Metabolism	Global and overview maps;Lipid metabolism;Metabolism of other amino acids	ko01100//Metabolic pathways;ko00564//Glycerophospholipid metabolism;ko00440//Phosphonate and phosphinate metabolism	K00967;K00967;K00967	GO:0005737//cytoplasm	GO:0000309//nicotinamide-nucleotide adenylyltransferase activity;GO:0003824//catalytic activity;GO:0003919//FMN adenylyltransferase activity;GO:0004515//nicotinate-nucleotide adenylyltransferase activity;GO:0004595//pantetheine-phosphate adenylyltransferase activity;GO:0008531//riboflavin kinase activity;GO:0016779//nucleotidyltransferase activity;GO:0047348//glycerol-3-phosphate cytidylyltransfe…	GO:0006747//FAD biosynthetic process;GO:0009058//biosynthetic process;GO:0009231//riboflavin biosynthetic process;GO:0009244//lipopolysaccharide core region biosynthetic process;GO:0009398//FMN biosynthetic process;GO:0009435//NAD biosynthetic process;GO:0015937//coenzyme A biosynthetic process
0	BAA09g47950	BAA09g47950	1.40164	0.914463	0.616121	1.30767e-26	4.8874e-22	XP_009116237.2 glucan endo-1,3-beta-glucosidase [Brassica rapa]	-	-	-	-	-	GO:0004553//hydrolase activity, hydrolyzing O-glycosyl compounds	GO:0005975//carbohydrate metabolic process
0	BAA03g09920	BAA03g09920	0.53981	0.320283	0.753104	1.83476e-26	6.8574e-22	VDC79068.1 unnamed protein product [Brassica rapa]	-	-	-	-	GO:0005815//microtubule organizing center	-	-
0	BAA10g01510	BAA10g01510	4.0606	2.93432	0.468665	2.29922e-26	8.59334e-22	XP_009119614.1 protein DEHYDRATION-INDUCED 19 homolog 2 [Brassica rapa]	-	-	-	-	GO:0000109//nucleotide-excision repair complex	GO:0008270//zinc ion binding	GO:0006289//nucleotide-excision repair
0	BAA02g42710	BAA02g42710	1.24336	0.905951	0.456744	2.33281e-26	8.71887e-22	VDC92461.1 unnamed protein product [Brassica rapa]	-	-	-	-	GO:0000109//nucleotide-excision repair complex;GO:0005680//anaphase-promoting complex;GO:0016021//integral component of membrane	GO:0008270//zinc ion binding;GO:0046872//metal ion binding;GO:0061630//ubiquitin protein ligase activity;GO:0097602//cullin family protein binding	GO:0006289//nucleotide-excision repair;GO:0016567//protein ubiquitination;GO:0031145//anaphase-promoting complex-dependent proteasomal ubiquitin-dependent protein catabolic process
0	BAA03g48040	BAA03g48040	1.28196	0.877808	0.546376	3.37101e-26	1.25991e-21	XP_013737074.1 UDP-glycosyltransferase 75D1-like [Brassica napus]	-	-	-	-	GO:0005575//cellular_component;GO:0005622//intracellular;GO:0005623//cell;GO:0005737//cytoplasm;GO:0005829//cytosol;GO:0005856//cytoskeleton;GO:0005875//microtubule associated complex;GO:0005886//plasma membrane;GO:0005953//CAAX-protein geranylgeranyltransferase complex;GO:0005965//protein farnesyltransferase complex;GO:0015630//microtubule cytoskeleton;GO:0016020//membrane;GO:0032991//macromolec…	GO:0003674//molecular_function;GO:0003824//catalytic activity;GO:0004659//prenyltransferase activity;GO:0004660//protein farnesyltransferase activity;GO:0004661//protein geranylgeranyltransferase activity;GO:0004662//CAAX-protein geranylgeranyltransferase activity;GO:0004663//Rab geranylgeranyltransferase activity;GO:0005102//receptor binding;GO:0005488//binding;GO:0005515//protein binding;GO:000…	GO:0001941//postsynaptic membrane organization;GO:0006464//cellular protein modification process;GO:0006807//nitrogen compound metabolic process;GO:0007154//cell communication;GO:0007165//signal transduction;GO:0007166//cell surface receptor signaling pathway;GO:0007167//enzyme linked receptor protein signaling pathway;GO:0007178//transmembrane receptor protein serine/threonine kinase signaling p…
0	BAA06g36120	BAA06g36120	3.96428	2.74679	0.529314	5.65119e-26	2.11213e-21	NP_001288867.1 probable WRKY transcription factor 48 [Brassica rapa]	-	-	-	-	-	GO:0003700//transcription factor activity, sequence-specific DNA binding;GO:0043565//sequence-specific DNA binding	GO:0006355//regulation of transcription, DNA-templated
0	BAA01g06370	BAA01g06370	2.17066	1.60467	0.435858	7.14158e-26	2.66917e-21	VDC74091.1 unnamed protein product [Brassica rapa]	-	-	-	-	-	-	-
0	BAA06g07160	BAA06g07160	1.54127	1.12039	0.460115	8.24189e-26	3.08041e-21	XP_009148289.1 uncharacterized protein LOC103871760 [Brassica rapa]	Genetic Information Processing;Genetic Information Processing;Genetic Information Processing;Genetic Information Processing;Genetic Information Processing	Replication and repair;Replication and repair;Replication and repair;Replication and repair;Replication and repair	ko03420//Nucleotide excision repair;ko03440//Homologous recombination;ko03030//DNA replication;ko03410//Base excision repair;ko03430//Mismatch repair	K03505;K03505;K03505;K03505;K03505	GO:0000228//nuclear chromosome;GO:0005575//cellular_component;GO:0005622//intracellular;GO:0005623//cell;GO:0005634//nucleus;GO:0005657//replication fork;GO:0005694//chromosome;GO:0005730//nucleolus;GO:0005737//cytoplasm;GO:0005739//mitochondrion;GO:0005829//cytosol;GO:0030894//replisome;GO:0031974//membrane-enclosed lumen;GO:0031981//nuclear lumen;GO:0032991//macromolecular complex;GO:0032993//p…	GO:0003674//molecular_function;GO:0003824//catalytic activity;GO:0003887//DNA-directed DNA polymerase activity;GO:0016740//transferase activity;GO:0016772//transferase activity, transferring phosphorus-containing groups;GO:0016779//nucleotidyltransferase activity;GO:0034061//DNA polymerase activity	GO:0000278//mitotic cell cycle;GO:0000731//DNA synthesis involved in DNA repair;GO:0001936//regulation of endothelial cell proliferation;GO:0001938//positive regulation of endothelial cell proliferation;GO:0006139//nucleobase-containing compound metabolic process;GO:0006259//DNA metabolic process;GO:0006260//DNA replication;GO:0006261//DNA-dependent DNA replication;GO:0006271//DNA strand elongati…
0	BAA10g12600	BAA10g12600	0.564028	0.43008	0.391162	8.9161e-26	3.33239e-21	XP_009120006.1 thiamine thiazole synthase, chloroplastic [Brassica rapa]	Metabolism;Metabolism	Global and overview maps;Metabolism of cofactors and vitamins	ko01100//Metabolic pathways;ko00730//Thiamine metabolism	K03146;K03146	GO:0009342//glutamate synthase complex (NADPH)	GO:0000104//succinate dehydrogenase activity;GO:0003677//DNA binding;GO:0003824//catalytic activity;GO:0003899//DNA-directed RNA polymerase activity;GO:0004148//dihydrolipoyl dehydrogenase activity;GO:0004355//glutamate synthase (NADPH) activity;GO:0004729//oxygen-dependent protoporphyrinogen oxidase activity;GO:0008734//L-aspartate oxidase activity;GO:0008812//choline dehydrogenase activity;GO:0…	GO:0006096//glycolytic process;GO:0006099//tricarboxylic acid cycle;GO:0006351//transcription, DNA-templated;GO:0006400//tRNA modification;GO:0006537//glutamate biosynthetic process;GO:0006744//ubiquinone biosynthetic process;GO:0006779//porphyrin-containing compound biosynthetic process;GO:0006790//sulfur compound metabolic process;GO:0009060//aerobic respiration;GO:0009061//anaerobic respiratio…
0	BAA07g17280	BAA07g17280	1.11765	0.65906	0.761981	9.39231e-26	3.51038e-21	VDC98383.1 unnamed protein product [Brassica rapa]	Metabolism;Metabolism	Global and overview maps;Lipid metabolism	ko01100//Metabolic pathways;ko00564//Glycerophospholipid metabolism	K00894;K00894	GO:0005575//cellular_component;GO:0005622//intracellular;GO:0005623//cell;GO:0005737//cytoplasm;GO:0005886//plasma membrane;GO:0016020//membrane;GO:0044424//intracellular part;GO:0044464//cell part;GO:0071944//cell periphery	GO:0000166//nucleotide binding;GO:0003674//molecular_function;GO:0003824//catalytic activity;GO:0004305//ethanolamine kinase activity;GO:0005488//binding;GO:0005524//ATP binding;GO:0008144//drug binding;GO:0016301//kinase activity;GO:0016740//transferase activity;GO:0016772//transferase activity, transferring phosphorus-containing groups;GO:0016773//phosphotransferase activity, alcohol group as a…	GO:0006629//lipid metabolic process;GO:0006644//phospholipid metabolic process;GO:0006646//phosphatidylethanolamine biosynthetic process;GO:0006650//glycerophospholipid metabolic process;GO:0006793//phosphorus metabolic process;GO:0006796//phosphate-containing compound metabolic process;GO:0008150//biological_process;GO:0008152//metabolic process;GO:0008610//lipid biosynthetic process;GO:0008654/…
0	BAA03g38100	BAA03g38100	0.733411	0.553183	0.406866	1.02035e-25	3.81355e-21	XP_013682333.1 peroxisomal (S)-2-hydroxy-acid oxidase GLO2 [Brassica napus]	Metabolism;Metabolism;Metabolism;Cellular Processes;Metabolism	Global and overview maps;Global and overview maps;Global and overview maps;Transport and catabolism;Carbohydrate metabolism	ko01100//Metabolic pathways;ko01110//Biosynthesis of secondary metabolites;ko01200//Carbon metabolism;ko04146//Peroxisome;ko00630//Glyoxylate and dicarboxylate metabolism	K11517;K11517;K11517;K11517;K11517	GO:0005737//cytoplasm	GO:0003824//catalytic activity;GO:0003920//GMP reductase activity;GO:0003938//IMP dehydrogenase activity;GO:0004452//isopentenyl-diphosphate delta-isomerase activity;GO:0015930//glutamate synthase activity;GO:0016491//oxidoreductase activity;GO:0016627//oxidoreductase activity, acting on the CH-CH group of donors;GO:0016638//oxidoreductase activity, acting on the CH-NH2 group of donors;GO:0018580…	GO:0000105//histidine biosynthetic process;GO:0006537//glutamate biosynthetic process;GO:0008299//isoprenoid biosynthetic process;GO:0008615//pyridoxine biosynthetic process;GO:0009152//purine ribonucleotide biosynthetic process;GO:0015950//purine nucleotide interconversion;GO:0055114//oxidation-reduction process
0	BAA08g29790	BAA08g29790	3.12237	2.36723	0.399439	1.68406e-25	6.29419e-21	VDD07378.1 unnamed protein product [Brassica rapa]	Metabolism;Metabolism;Metabolism;Metabolism	Global and overview maps;Global and overview maps;Lipid metabolism;Lipid metabolism	ko01100//Metabolic pathways;ko01110//Biosynthesis of secondary metabolites;ko00592//alpha-Linolenic acid metabolism;ko00591//Linoleic acid metabolism	K00454;K00454;K00454;K00454	-	GO:0005515//protein binding;GO:0016702//oxidoreductase activity, acting on single donors with incorporation of molecular oxygen, incorporation of two atoms of oxygen;GO:0046872//metal ion binding	GO:0055114//oxidation-reduction process
0	BAA07g41340	BAA07g41340	4.03387	3.09578	0.381863	1.94757e-25	7.27905e-21	VDD02350.1 unnamed protein product [Brassica rapa]	Metabolism;Metabolism	Global and overview maps;Energy metabolism	ko01100//Metabolic pathways;ko00910//Nitrogen metabolism	K10534;K10534	-	GO:0009055//electron carrier activity;GO:0016002//sulfite reductase activity;GO:0016491//oxidoreductase activity;GO:0016655//oxidoreductase activity, acting on NAD(P)H, quinone or similar compound as acceptor;GO:0030151//molybdenum ion binding	GO:0006790//sulfur compound metabolic process;GO:0006814//sodium ion transport;GO:0010124//phenylacetate catabolic process;GO:0055114//oxidation-reduction process
0	BAA05g06640	BAA05g06640	1.14994	0.769388	0.579776	2.68125e-25	1.00212e-20	VDC69921.1 unnamed protein product [Brassica rapa]	-	-	-	-	GO:0005680//anaphase-promoting complex	GO:0008270//zinc ion binding;GO:0046872//metal ion binding;GO:0061630//ubiquitin protein ligase activity;GO:0097602//cullin family protein binding	GO:0031145//anaphase-promoting complex-dependent proteasomal ubiquitin-dependent protein catabolic process
0	BAA10g26270	BAA10g26270	0.939167	0.620592	0.597737	2.72615e-25	1.0189e-20	XP_009121809.2 protein adenylyltransferase SelO [Brassica rapa]	-	-	-	-	-	-	-
0	BAA03g62240	BAA03g62240	1.22277	0.815864	0.583758	2.78235e-25	1.0399e-20	XP_009138405.2 chaperone protein dnaJ 11, chloroplastic [Brassica rapa]	-	-	-	-	-	GO:0005515//protein binding	GO:0006457//protein folding;GO:0009408//response to heat
0	BAA07g41010	BAA07g41010	1.5237	1.00979	0.593534	3.73062e-25	1.39432e-20	XP_009106382.1 SNW/SKI-interacting protein [Brassica rapa]	Genetic Information Processing	Transcription	ko03040//Spliceosome	K06063	GO:0005575//cellular_component;GO:0005622//intracellular;GO:0005623//cell;GO:0005634//nucleus;GO:0005654//nucleoplasm;GO:0005681//spliceosomal complex;GO:0005730//nucleolus;GO:0016604//nuclear body;GO:0016607//nuclear speck;GO:0031974//membrane-enclosed lumen;GO:0031981//nuclear lumen;GO:0032991//macromolecular complex;GO:0043226//organelle;GO:0043227//membrane-bounded organelle;GO:0043228//non-m…	GO:0003674//molecular_function;GO:0003676//nucleic acid binding;GO:0003712//transcription cofactor activity;GO:0003723//RNA binding;GO:0005488//binding;GO:0036002//pre-mRNA binding;GO:0097159//organic cyclic compound binding;GO:1901363//heterocyclic compound binding	GO:0000003//reproduction;GO:0000350//generation of catalytic spliceosome for second transesterification step;GO:0000375//RNA splicing, via transesterification reactions;GO:0000377//RNA splicing, via transesterification reactions with bulged adenosine as nucleophile;GO:0000393//spliceosomal conformational changes to generate catalytic conformation;GO:0000398//mRNA splicing, via spliceosome;GO:0001…
0	BAA09g27520	BAA09g27520	1.04631	0.698916	0.582127	3.99426e-25	1.49285e-20	AAG32922.1 HMG-CoA synthase [Brassica juncea]	Metabolism;Metabolism;Metabolism;Metabolism;Metabolism;Metabolism	Global and overview maps;Global and overview maps;Metabolism of terpenoids and polyketides;Amino acid metabolism;Carbohydrate metabolism;Lipid metabolism	ko01100//Metabolic pathways;ko01110//Biosynthesis of secondary metabolites;ko00900//Terpenoid backbone biosynthesis;ko00280//Valine, leucine and isoleucine degradation;ko00650//Butanoate metabolism;ko00072//Synthesis and degradation of ketone bodies	K01641;K01641;K01641;K01641;K01641;K01641	GO:0005575//cellular_component;GO:0005622//intracellular;GO:0005623//cell;GO:0005737//cytoplasm;GO:0005829//cytosol;GO:0005911//cell-cell junction;GO:0009506//plasmodesma;GO:0030054//cell junction;GO:0044424//intracellular part;GO:0044444//cytoplasmic part;GO:0044464//cell part;GO:0055044//symplast	GO:0003674//molecular_function;GO:0003824//catalytic activity;GO:0004315//3-oxoacyl-[acyl-carrier-protein] synthase activity;GO:0004421//hydroxymethylglutaryl-CoA synthase activity;GO:0016740//transferase activity;GO:0016746//transferase activity, transferring acyl groups;GO:0046912//transferase activity, transferring acyl groups, acyl groups converted into alkyl on transfer	GO:0006084//acetyl-CoA metabolic process;GO:0006139//nucleobase-containing compound metabolic process;GO:0006163//purine nucleotide metabolic process;GO:0006629//lipid metabolic process;GO:0006633//fatty acid biosynthetic process;GO:0006637//acyl-CoA metabolic process;GO:0006644//phospholipid metabolic process;GO:0006694//steroid biosynthetic process;GO:0006720//isoprenoid metabolic process;GO:00…
0	BAA09g69620	BAA09g69620	0.794623	0.512023	0.634062	4.38088e-25	1.63735e-20	XP_009118814.2 uncharacterized protein At1g01500 isoform X1 [Brassica rapa]	-	-	-	-	-	-	-
0	BAA05g42720	BAA05g42720	1.2574	0.897727	0.486095	4.87517e-25	1.82209e-20	NP_001288939.1 auxin-responsive protein IAA16 [Brassica rapa]	Environmental Information Processing	Signal transduction	ko04075//Plant hormone signal transduction	K14484	-	-	-
0	BAA05g02330	BAA05g02330	0.477899	0.304275	0.651331	5.32738e-25	1.99111e-20	VDD05561.1 unnamed protein product [Brassica rapa]	-	-	-	-	-	-	-
0	BAA10g34550	BAA10g34550	1.14099	0.877972	0.378042	5.85807e-25	2.18945e-20	XP_009122796.1 uncharacterized protein At5g02240 [Brassica rapa]	-	-	-	-	GO:0005575//cellular_component;GO:0005576//extracellular region;GO:0005622//intracellular;GO:0005623//cell;GO:0005737//cytoplasm;GO:0005773//vacuole;GO:0005774//vacuolar membrane;GO:0005829//cytosol;GO:0005886//plasma membrane;GO:0009507//chloroplast;GO:0009532//plastid stroma;GO:0009536//plastid;GO:0009570//chloroplast stroma;GO:0016020//membrane;GO:0031090//organelle membrane;GO:0043226//organe…	GO:0003824//catalytic activity;GO:0003854//3-beta-hydroxy-delta5-steroid dehydrogenase activity;GO:0008839//4-hydroxy-tetrahydrodipicolinate reductase;GO:0016616//oxidoreductase activity, acting on the CH-OH group of donors, NAD or NADP as acceptor;GO:0016757//transferase activity, transferring glycosyl groups	GO:0001101//response to acid chemical;GO:0005975//carbohydrate metabolic process;GO:0006694//steroid biosynthetic process;GO:0008150//biological_process;GO:0009089//lysine biosynthetic process via diaminopimelate;GO:0009116//nucleoside metabolic process;GO:0009719//response to endogenous stimulus;GO:0009725//response to hormone;GO:0009737//response to abscisic acid;GO:0010033//response to organic…
0	BAA02g42620	BAA02g42620	1.05433	0.666367	0.661935	5.95851e-25	2.22699e-20	XP_009129852.1 sodium/hydrogen exchanger 1 [Brassica rapa]	-	-	-	-	GO:0005887//integral component of plasma membrane;GO:0016021//integral component of membrane	GO:0015299//solute:proton antiporter activity;GO:0015385//sodium:proton antiporter activity	GO:0006812//cation transport;GO:0006814//sodium ion transport;GO:0006818//hydrogen transport;GO:0006883//cellular sodium ion homeostasis;GO:0006885//regulation of pH;GO:0055085//transmembrane transport
0	BAA01g03130	BAA01g03130	1.98865	1.51292	0.394448	6.24608e-25	2.33447e-20	XP_009151594.1 uncharacterized protein LOC103874892 [Brassica rapa]	-	-	-	-	-	-	-
0	BAA03g15680	BAA03g15680	2.16311	1.6108	0.425327	6.89773e-25	2.57803e-20	XP_009132504.1 putative aminoacrylate hydrolase RutD isoform X1 [Brassica rapa]	-	-	-	-	-	GO:0003674//molecular_function;GO:0003824//catalytic activity;GO:0004414//homoserine O-acetyltransferase activity;GO:0016787//hydrolase activity;GO:0016788//hydrolase activity, acting on ester bonds;GO:0047570//3-oxoadipate enol-lactonase activity;GO:0070205//2-succinyl-6-hydroxy-2,4-cyclohexadiene-1-carboxylate synthase activity	GO:0006112//energy reserve metabolic process;GO:0009058//biosynthetic process;GO:0009086//methionine biosynthetic process;GO:0009102//biotin biosynthetic process;GO:0009234//menaquinone biosynthetic process;GO:0015979//photosynthesis;GO:0030163//protein catabolic process;GO:0042952//beta-ketoadipate pathway
0	BAA06g31920	BAA06g31920	1.9853	1.32394	0.584524	7.82255e-25	2.92368e-20	XP_009150855.1 lysM domain-containing GPI-anchored protein 2 isoform X1 [Brassica rapa]	-	-	-	-	-	-	-
0	BAA01g45320	BAA01g45320	3.50537	2.32542	0.592074	1.03999e-24	3.88695e-20	XP_013729706.1 auxin-responsive protein IAA16-like isoform X1 [Brassica napus]	Environmental Information Processing	Signal transduction	ko04075//Plant hormone signal transduction	K14484	-	-	-
0	BAA01g01250	BAA01g01250	1.67517	0.980165	0.773214	1.22022e-24	4.56056e-20	XP_009132240.1 heat shock 70 kDa protein 9, mitochondrial [Brassica rapa]	Genetic Information Processing	Folding, sorting and degradation	ko03018//RNA degradation	K04043	-	GO:0003677//DNA binding;GO:0003899//DNA-directed RNA polymerase activity;GO:0005515//protein binding;GO:0005524//ATP binding;GO:0008741//ribulokinase activity;GO:0016773//phosphotransferase activity, alcohol group as acceptor;GO:0016887//ATPase activity;GO:0051082//unfolded protein binding	GO:0005975//carbohydrate metabolic process;GO:0006351//transcription, DNA-templated;GO:0006457//protein folding;GO:0006950//response to stress;GO:0008360//regulation of cell shape;GO:0019568//arabinose catabolic process
0	BAA03g17730	BAA03g17730	1.07639	0.698204	0.62448	1.24267e-24	4.64449e-20	XP_009132802.1 uncharacterized protein LOC103857387 isoform X1 [Brassica rapa]	-	-	-	-	GO:0032797//SMN complex	-	GO:0000387//spliceosomal snRNP assembly
0	BAA09g46360	BAA09g46360	0.645936	0.379845	0.765979	1.61966e-24	6.05347e-20	XP_013708094.1 ataxin-3 homolog [Brassica napus]	Genetic Information Processing	Folding, sorting and degradation	ko04141//Protein processing in endoplasmic reticulum	K11863	-	GO:0004843//thiol-dependent ubiquitin-specific protease activity	GO:0016579//protein deubiquitination
0	BAA03g21300	BAA03g21300	0.586899	0.316605	0.890428	4.14982e-24	1.551e-19	XP_033143652.1 trichohyalin isoform X2 [Brassica rapa]	-	-	-	-	-	GO:0005524//ATP binding	GO:0007059//chromosome segregation;GO:0030261//chromosome condensation
0	BAA10g26750	BAA10g26750	1.29662	0.871483	0.573207	6.93433e-24	2.59171e-19	VDD33978.1 unnamed protein product [Brassica oleracea]	Genetic Information Processing	Transcription	ko03040//Spliceosome	K12833	-	GO:0003676//nucleic acid binding	GO:0008380//RNA splicing
0	BAA09g34300	BAA09g34300	0.9181	0.545221	0.75181	9.34319e-24	3.49202e-19	XP_009114935.1 bZIP transcription factor 28 [Brassica rapa]	-	-	-	-	GO:0005737//cytoplasm;GO:0030123//AP-3 adaptor complex	GO:0003700//transcription factor activity, sequence-specific DNA binding	GO:0006355//regulation of transcription, DNA-templated;GO:0015031//protein transport;GO:0043093//FtsZ-dependent cytokinesis;GO:0090529//cell septum assembly
0	BAA05g27800	BAA05g27800	2.34167	1.7783	0.39704	1.00374e-23	3.75148e-19	XP_009145736.1 cytosolic Fe-S cluster assembly factor NBP35 [Brassica rapa]	-	-	-	-	GO:0005575//cellular_component;GO:0016611//iron-iron nitrogenase complex;GO:0016612//molybdenum-iron nitrogenase complex;GO:0016613//vanadium-iron nitrogenase complex	GO:0003674//molecular_function;GO:0003746//translation elongation factor activity;GO:0003896//DNA primase activity;GO:0003924//GTPase activity;GO:0004020//adenylylsulfate kinase activity;GO:0005524//ATP binding;GO:0005525//GTP binding;GO:0016163//nitrogenase activity;GO:0016491//oxidoreductase activity;GO:0016765//transferase activity, transferring alkyl or aryl (other than methyl) groups;GO:0016…	GO:0000918//barrier septum site selection;GO:0006260//DNA replication;GO:0006414//translational elongation;GO:0006614//SRP-dependent cotranslational protein targeting to membrane;GO:0006790//sulfur compound metabolic process;GO:0009399//nitrogen fixation;GO:0015809//arginine transport;GO:0015819//lysine transport;GO:0015822//ornithine transport;GO:0015995//chlorophyll biosynthetic process;GO:0016…
0	BAA03g34430	BAA03g34430	0.699658	0.432101	0.695281	1.32105e-23	4.93744e-19	XP_009135975.2 uncharacterized protein LOC103860128 isoform X1 [Brassica rapa]	-	-	-	-	-	-	-
0	BAA06g43780	BAA06g43780	0.588367	0.369678	0.67045	1.32197e-23	4.94085e-19	XP_009101540.1 F-box protein At5g46170 [Brassica rapa]	-	-	-	-	-	GO:0005515//protein binding	-
0	BAA01g37860	BAA01g37860	0.778669	0.465102	0.743461	1.53273e-23	5.72858e-19	XP_009114660.1 kinesin-like protein KIN-13A [Brassica rapa]	-	-	-	-	-	GO:0005524//ATP binding;GO:0008017//microtubule binding	GO:0007018//microtubule-based movement
0	BAA07g43270	BAA07g43270	1.08582	0.720591	0.591538	2.06511e-23	7.71834e-19	XP_009106727.1 protein RAE1 [Brassica rapa]	Genetic Information Processing	Translation	ko03013//RNA transport	K14298	-	GO:0005515//protein binding	-
0	BAA02g44110	BAA02g44110	0.656535	0.351671	0.900645	3.04011e-23	1.13624e-18	XP_018512385.1 pathogenesis-related thaumatin-like protein 3.5 [Brassica rapa]	-	-	-	-	-	-	-
0	BAA06g05020	BAA06g05020	0.98695	0.588185	0.746708	4.98036e-23	1.86141e-18	XP_009147975.1 ABC transporter C family member 4 isoform X1 [Brassica rapa]	Environmental Information Processing	Membrane transport	ko02010//ABC transporters	K05666	GO:0005575//cellular_component;GO:0005737//cytoplasm;GO:0005887//integral component of plasma membrane;GO:0009380//excinuclease repair complex;GO:0009898//cytoplasmic side of plasma membrane;GO:0016021//integral component of membrane;GO:0043190//ATP-binding cassette (ABC) transporter complex;GO:0055051//ATP-binding cassette (ABC) transporter complex, integrated substrate binding;GO:0055052//ATP-b…	GO:0000166//nucleotide binding;GO:0003676//nucleic acid binding;GO:0003677//DNA binding;GO:0003924//GTPase activity;GO:0004140//dephospho-CoA kinase activity;GO:0005260//channel-conductance-controlling ATPase activity;GO:0005319//lipid transporter activity;GO:0005524//ATP binding;GO:0005525//GTP binding;GO:0008565//protein transporter activity;GO:0009381//excinuclease ABC activity;GO:0015220//cho…	GO:0000910//cytokinesis;GO:0006289//nucleotide-excision repair;GO:0006400//tRNA modification;GO:0006810//transport;GO:0006817//phosphate ion transport;GO:0006824//cobalt ion transport;GO:0006855//drug transmembrane transport;GO:0006869//lipid transport;GO:0008150//biological_process;GO:0008272//sulfate transport;GO:0015675//nickel cation transport;GO:0015689//molybdate ion transport;GO:0015706//n…
0	BAA05g40650	BAA05g40650	1.12548	0.74464	0.595919	5.5619e-23	2.07876e-18	CDY37543.1 BnaA05g34080D [Brassica napus]	Metabolism;Metabolism;Metabolism;Metabolism;Metabolism;Metabolism	Global and overview maps;Global and overview maps;Global and overview maps;Amino acid metabolism;Energy metabolism;Metabolism of other amino acids	ko01100//Metabolic pathways;ko01110//Biosynthesis of secondary metabolites;ko01230//Biosynthesis of amino acids;ko00270//Cysteine and methionine metabolism;ko00920//Sulfur metabolism;ko00450//Selenocompound metabolism	K01739;K01739;K01739;K01739;K01739;K01739	GO:0005737//cytoplasm	GO:0003961//O-acetylhomoserine aminocarboxypropyltransferase activity;GO:0004121//cystathionine beta-lyase activity;GO:0004124//cysteine synthase activity;GO:0008710//8-amino-7-oxononanoate synthase activity;GO:0016765//transferase activity, transferring alkyl or aryl (other than methyl) groups;GO:0016829//lyase activity;GO:0016835//carbon-oxygen lyase activity;GO:0018826//methionine gamma-lyase …	GO:0006520//cellular amino acid metabolic process;GO:0008652//cellular amino acid biosynthetic process;GO:0009086//methionine biosynthetic process;GO:0009087//methionine catabolic process;GO:0009093//cysteine catabolic process;GO:0009102//biotin biosynthetic process;GO:0009236//cobalamin biosynthetic process;GO:0019344//cysteine biosynthetic process;GO:0019346//transsulfuration;GO:0019413//acetat…
0	BAA07g34930	BAA07g34930	1.41199	1.01485	0.47646	6.4502e-23	2.41076e-18	CDY38760.1 BnaA07g28320D [Brassica napus]	-	-	-	-	-	GO:0004672//protein kinase activity;GO:0005524//ATP binding	GO:0006468//protein phosphorylation
0	BAA01g39390	BAA01g39390	0.583803	0.434003	0.427776	7.82717e-23	2.92541e-18	RID80531.1 hypothetical protein BRARA_A03191 [Brassica rapa]	Metabolism;Metabolism;Metabolism;Cellular Processes;Metabolism	Global and overview maps;Global and overview maps;Global and overview maps;Transport and catabolism;Carbohydrate metabolism	ko01100//Metabolic pathways;ko01110//Biosynthesis of secondary metabolites;ko01200//Carbon metabolism;ko04146//Peroxisome;ko00630//Glyoxylate and dicarboxylate metabolism	K11517;K11517;K11517;K11517;K11517	GO:0005737//cytoplasm	GO:0003824//catalytic activity;GO:0003920//GMP reductase activity;GO:0003938//IMP dehydrogenase activity;GO:0004452//isopentenyl-diphosphate delta-isomerase activity;GO:0015930//glutamate synthase activity;GO:0016491//oxidoreductase activity;GO:0016627//oxidoreductase activity, acting on the CH-CH group of donors;GO:0016638//oxidoreductase activity, acting on the CH-NH2 group of donors;GO:0018580…	GO:0000105//histidine biosynthetic process;GO:0006071//glycerol metabolic process;GO:0006355//regulation of transcription, DNA-templated;GO:0006537//glutamate biosynthetic process;GO:0008299//isoprenoid biosynthetic process;GO:0008615//pyridoxine biosynthetic process;GO:0009152//purine ribonucleotide biosynthetic process;GO:0015950//purine nucleotide interconversion;GO:0055114//oxidation-reductio…
0	BAA09g60610	BAA09g60610	1.26105	0.823903	0.614084	1.36016e-22	5.08359e-18	XP_013726497.1 lipoxygenase 3, chloroplastic [Brassica napus]	Metabolism;Metabolism;Metabolism;Metabolism	Global and overview maps;Global and overview maps;Lipid metabolism;Lipid metabolism	ko01100//Metabolic pathways;ko01110//Biosynthesis of secondary metabolites;ko00592//alpha-Linolenic acid metabolism;ko00591//Linoleic acid metabolism	K00454;K00454;K00454;K00454	-	GO:0005515//protein binding;GO:0016702//oxidoreductase activity, acting on single donors with incorporation of molecular oxygen, incorporation of two atoms of oxygen;GO:0046872//metal ion binding	GO:0055114//oxidation-reduction process
0	BAA09g38470	BAA09g38470	2.8916	2.13564	0.437202	1.69407e-22	6.3316e-18	XP_009113789.1 uncharacterized protein LOC103839057 [Brassica rapa]	-	-	-	-	-	-	-
0	BAA08g20270	BAA08g20270	0.740057	0.43747	0.758453	1.76308e-22	6.58951e-18	XP_033133024.1 protein DETOXIFICATION 35 isoform X2 [Brassica rapa]	-	-	-	-	GO:0016020//membrane	GO:0015238//drug transmembrane transporter activity;GO:0015297//antiporter activity;GO:0042910//xenobiotic transporter activity	GO:0006855//drug transmembrane transport;GO:0042493//response to drug;GO:0055085//transmembrane transport
0	BAA07g07370	BAA07g07370	0.711823	0.449322	0.663768	2.44539e-22	9.13964e-18	XP_009102454.1 phosphatidylinositol/phosphatidylcholine transfer protein SFH9 isoform X1 [Brassica rapa]	-	-	-	-	GO:0000139//Golgi membrane;GO:0005575//cellular_component;GO:0005622//intracellular;GO:0005623//cell;GO:0005737//cytoplasm;GO:0005794//Golgi apparatus;GO:0005886//plasma membrane;GO:0012505//endomembrane system;GO:0016020//membrane;GO:0031090//organelle membrane;GO:0031984//organelle subcompartment;GO:0043226//organelle;GO:0043227//membrane-bounded organelle;GO:0043229//intracellular organelle;GO…	-	GO:0006810//transport;GO:0008104//protein localization;GO:0008150//biological_process;GO:0015031//protein transport;GO:0015833//peptide transport;GO:0033036//macromolecule localization;GO:0042886//amide transport;GO:0045184//establishment of protein localization;GO:0051179//localization;GO:0051234//establishment of localization;GO:0071702//organic substance transport;GO:0071705//nitrogen compound…
0	BAA08g03780	BAA08g03780	2.3887	1.72773	0.467348	3.14181e-22	1.17425e-17	XP_009107301.1 protein JINGUBANG [Brassica rapa]	-	-	-	-	-	GO:0005515//protein binding	-
0	BAA03g06240	BAA03g06240	0.935957	0.635923	0.557591	4.50437e-22	1.68351e-17	RID68427.1 hypothetical protein BRARA_C00583 [Brassica rapa]	-	-	-	-	-	GO:0003674//molecular_function;GO:0003824//catalytic activity;GO:0016787//hydrolase activity;GO:0047570//3-oxoadipate enol-lactonase activity;GO:0070205//2-succinyl-6-hydroxy-2,4-cyclohexadiene-1-carboxylate synthase activity	GO:0009102//biotin biosynthetic process;GO:0009234//menaquinone biosynthetic process;GO:0015979//photosynthesis;GO:0042952//beta-ketoadipate pathway
0	BAA06g43130	BAA06g43130	0.782312	0.470288	0.7342	5.51259e-22	2.06033e-17	XP_009101452.2 BOI-related E3 ubiquitin-protein ligase 1 isoform X1 [Brassica rapa]	-	-	-	-	-	GO:0005524//ATP binding	GO:0007059//chromosome segregation;GO:0030261//chromosome condensation
0	BAA03g46100	BAA03g46100	0.568611	0.418052	0.443761	5.77549e-22	2.15859e-17	XP_013736929.1 ribulose-phosphate 3-epimerase, chloroplastic [Brassica napus]	Metabolism;Metabolism;Metabolism;Metabolism;Metabolism;Metabolism;Metabolism	Global and overview maps;Global and overview maps;Global and overview maps;Global and overview maps;Carbohydrate metabolism;Energy metabolism;Carbohydrate metabolism	ko01100//Metabolic pathways;ko01110//Biosynthesis of secondary metabolites;ko01200//Carbon metabolism;ko01230//Biosynthesis of amino acids;ko00040//Pentose and glucuronate interconversions;ko00710//Carbon fixation in photosynthetic organisms;ko00030//Pentose phosphate pathway	K01783;K01783;K01783;K01783;K01783;K01783;K01783	GO:0005576//extracellular region	GO:0003824//catalytic activity;GO:0004750//ribulose-phosphate 3-epimerase activity;GO:0004789//thiamine-phosphate diphosphorylase activity;GO:0016740//transferase activity;GO:0016857//racemase and epimerase activity, acting on carbohydrates and derivatives;GO:0047465//N-acylglucosamine-6-phosphate 2-epimerase activity	GO:0005975//carbohydrate metabolic process;GO:0006051//N-acetylmannosamine metabolic process;GO:0006098//pentose-phosphate shunt;GO:0007339//binding of sperm to zona pellucida;GO:0009228//thiamine biosynthetic process;GO:0019475//L-lysine catabolic process to acetate;GO:0055114//oxidation-reduction process
0	BAA03g50940	BAA03g50940	1.26676	0.830964	0.608281	9.78785e-22	3.65821e-17	CAA7051484.1 unnamed protein product [Microthlaspi erraticum]	Metabolism;Metabolism	Global and overview maps;Nucleotide metabolism	ko01100//Metabolic pathways;ko00230//Purine metabolism	K02083;K02083	GO:0005575//cellular_component;GO:0005622//intracellular;GO:0005623//cell;GO:0005737//cytoplasm;GO:0005783//endoplasmic reticulum;GO:0012505//endomembrane system;GO:0043226//organelle;GO:0043227//membrane-bounded organelle;GO:0043229//intracellular organelle;GO:0043231//intracellular membrane-bounded organelle;GO:0044424//intracellular part;GO:0044444//cytoplasmic part;GO:0044464//cell part	GO:0003674//molecular_function;GO:0003676//nucleic acid binding;GO:0003678//DNA helicase activity;GO:0003824//catalytic activity;GO:0004180//carboxypeptidase activity;GO:0005488//binding;GO:0008233//peptidase activity;GO:0008237//metallopeptidase activity;GO:0008270//zinc ion binding;GO:0008777//acetylornithine deacetylase activity;GO:0016787//hydrolase activity;GO:0016810//hydrolase activity, ac…	GO:0000255//allantoin metabolic process;GO:0000256//allantoin catabolic process;GO:0000723//telomere maintenance;GO:0006139//nucleobase-containing compound metabolic process;GO:0006144//purine nucleobase metabolic process;GO:0006145//purine nucleobase catabolic process;GO:0006281//DNA repair;GO:0006508//proteolysis;GO:0006592//ornithine biosynthetic process;GO:0006725//cellular aromatic compound …
0	BAA02g21300	BAA02g21300	2.93372	2.1773	0.430191	1.08283e-21	4.04709e-17	XP_009127790.1 beta carbonic anhydrase 3 isoform X1 [Brassica rapa]	Metabolism;Metabolism	Global and overview maps;Energy metabolism	ko01100//Metabolic pathways;ko00910//Nitrogen metabolism	K01673;K01673	-	GO:0004089//carbonate dehydratase activity;GO:0008270//zinc ion binding	-
0	BAA10g18390	BAA10g18390	0.745665	0.494122	0.593661	2.65102e-21	9.90818e-17	XP_009120594.1 4-hydroxy-3-methylbut-2-en-1-yl diphosphate synthase (ferredoxin), chloroplastic [Brassica rapa]	Metabolism;Metabolism;Metabolism	Global and overview maps;Global and overview maps;Metabolism of terpenoids and polyketides	ko01100//Metabolic pathways;ko01110//Biosynthesis of secondary metabolites;ko00900//Terpenoid backbone biosynthesis	K03526;K03526;K03526	GO:0005575//cellular_component;GO:0005622//intracellular;GO:0005623//cell;GO:0005737//cytoplasm;GO:0009507//chloroplast;GO:0009526//plastid envelope;GO:0009532//plastid stroma;GO:0009536//plastid;GO:0009570//chloroplast stroma;GO:0009941//chloroplast envelope;GO:0031967//organelle envelope;GO:0031975//envelope;GO:0043226//organelle;GO:0043227//membrane-bounded organelle;GO:0043229//intracellular …	GO:0003674//molecular_function;GO:0003824//catalytic activity;GO:0005488//binding;GO:0005506//iron ion binding;GO:0016491//oxidoreductase activity;GO:0016725//oxidoreductase activity, acting on CH or CH2 groups;GO:0043167//ion binding;GO:0043169//cation binding;GO:0046429//4-hydroxy-3-methylbut-2-en-1-yl diphosphate synthase activity;GO:0046872//metal ion binding;GO:0046914//transition metal ion …	GO:0001101//response to acid chemical;GO:0002376//immune system process;GO:0006081//cellular aldehyde metabolic process;GO:0006082//organic acid metabolic process;GO:0006090//pyruvate metabolic process;GO:0006629//lipid metabolic process;GO:0006644//phospholipid metabolic process;GO:0006720//isoprenoid metabolic process;GO:0006721//terpenoid metabolic process;GO:0006793//phosphorus metabolic proc…
0	BAA04g12680	BAA04g12680	0.805436	0.605183	0.4124	2.66648e-21	9.96598e-17	XP_009139963.1 ferredoxin-thioredoxin reductase catalytic chain, chloroplastic [Brassica rapa]	-	-	-	-	GO:0005575//cellular_component;GO:0005622//intracellular;GO:0005623//cell;GO:0005737//cytoplasm;GO:0009507//chloroplast;GO:0009526//plastid envelope;GO:0009532//plastid stroma;GO:0009536//plastid;GO:0009570//chloroplast stroma;GO:0009941//chloroplast envelope;GO:0031967//organelle envelope;GO:0031975//envelope;GO:0043226//organelle;GO:0043227//membrane-bounded organelle;GO:0043229//intracellular …	GO:0003674//molecular_function;GO:0003824//catalytic activity;GO:0005488//binding;GO:0009055//electron carrier activity;GO:0016491//oxidoreductase activity;GO:0016667//oxidoreductase activity, acting on a sulfur group of donors;GO:0016673//oxidoreductase activity, acting on a sulfur group of donors, iron-sulfur protein as acceptor;GO:0016730//oxidoreductase activity, acting on iron-sulfur protein…	GO:0006091//generation of precursor metabolites and energy;GO:0008150//biological_process;GO:0008152//metabolic process;GO:0009987//cellular process;GO:0022900//electron transport chain;GO:0044237//cellular metabolic process;GO:0055114//oxidation-reduction process
0	BAA01g13470	BAA01g13470	0.616385	0.372727	0.725714	3.74019e-21	1.3979e-16	VDC74737.1 unnamed protein product, partial [Brassica rapa]	Genetic Information Processing	Transcription	ko03040//Spliceosome	K12829	GO:0005634//nucleus	-	-
0	BAA09g43640	BAA09g43640	1.85067	1.33519	0.471001	3.82452e-21	1.42941e-16	XP_009115770.1 uncharacterized protein LOC103841012 [Brassica rapa]	-	-	-	-	-	-	-
0	BAA09g56250	BAA09g56250	1.09981	0.684715	0.683678	5.04038e-21	1.88384e-16	XP_013664099.1 calcium uniporter protein 2, mitochondrial-like [Brassica napus]	-	-	-	-	-	-	-
0	BAA02g41290	BAA02g41290	2.12258	1.48105	0.519205	6.41593e-21	2.39795e-16	XP_013696634.1 respiratory burst oxidase homolog protein D-like [Brassica napus]	Organismal Systems;Environmental Information Processing	Environmental adaptation;Signal transduction	ko04626//Plant-pathogen interaction;ko04016//MAPK signaling pathway - plant	K13447;K13447	-	GO:0003700//transcription factor activity, sequence-specific DNA binding;GO:0004601//peroxidase activity;GO:0005509//calcium ion binding;GO:0016491//oxidoreductase activity;GO:0050664//oxidoreductase activity, acting on NAD(P)H, oxygen as acceptor	GO:0006352//DNA-templated transcription, initiation;GO:0006355//regulation of transcription, DNA-templated;GO:0055114//oxidation-reduction process
0	BAA09g35870	BAA09g35870	1.56143	1.20472	0.374168	1.06759e-20	3.99014e-16	VDC61520.1 unnamed protein product [Brassica rapa]	-	-	-	-	GO:0005575//cellular_component;GO:0005737//cytoplasm;GO:0005887//integral component of plasma membrane;GO:0009380//excinuclease repair complex;GO:0009898//cytoplasmic side of plasma membrane;GO:0016020//membrane;GO:0016021//integral component of membrane;GO:0043190//ATP-binding cassette (ABC) transporter complex;GO:0055051//ATP-binding cassette (ABC) transporter complex, integrated substrate bind…	GO:0000166//nucleotide binding;GO:0003677//DNA binding;GO:0003924//GTPase activity;GO:0004527//exonuclease activity;GO:0005260//channel-conductance-controlling ATPase activity;GO:0005319//lipid transporter activity;GO:0005524//ATP binding;GO:0005525//GTP binding;GO:0008565//protein transporter activity;GO:0009381//excinuclease ABC activity;GO:0015220//choline transmembrane transporter activity;GO…	GO:0000910//cytokinesis;GO:0001887//selenium compound metabolic process;GO:0006260//DNA replication;GO:0006289//nucleotide-excision repair;GO:0006310//DNA recombination;GO:0006400//tRNA modification;GO:0006810//transport;GO:0006817//phosphate ion transport;GO:0006824//cobalt ion transport;GO:0006855//drug transmembrane transport;GO:0006869//lipid transport;GO:0007601//visual perception;GO:0008150…
0	BAA07g16610	BAA07g16610	0.677821	0.415473	0.706151	2.29141e-20	8.56416e-16	XP_009103485.1 wall-associated receptor kinase-like 21 [Brassica rapa]	-	-	-	-	GO:0005575//cellular_component;GO:0005623//cell;GO:0005886//plasma membrane;GO:0016020//membrane;GO:0016021//integral component of membrane;GO:0031224//intrinsic component of membrane;GO:0044425//membrane part;GO:0044464//cell part;GO:0071944//cell periphery	GO:0000166//nucleotide binding;GO:0003674//molecular_function;GO:0003824//catalytic activity;GO:0004672//protein kinase activity;GO:0004674//protein serine/threonine kinase activity;GO:0005488//binding;GO:0005524//ATP binding;GO:0008144//drug binding;GO:0016301//kinase activity;GO:0016740//transferase activity;GO:0016772//transferase activity, transferring phosphorus-containing groups;GO:0016773/…	GO:0006464//cellular protein modification process;GO:0006468//protein phosphorylation;GO:0006793//phosphorus metabolic process;GO:0006796//phosphate-containing compound metabolic process;GO:0006807//nitrogen compound metabolic process;GO:0007154//cell communication;GO:0007165//signal transduction;GO:0007166//cell surface receptor signaling pathway;GO:0008150//biological_process;GO:0008152//metabo…
0	BAA01g01700	BAA01g01700	3.6369	2.58919	0.490208	2.51134e-20	9.38615e-16	XP_009123833.1 indole-3-acetic acid-amido synthetase GH3.2 [Brassica rapa]	Environmental Information Processing	Signal transduction	ko04075//Plant hormone signal transduction	K14487	-	GO:0003674//molecular_function;GO:0003824//catalytic activity;GO:0010279//indole-3-acetic acid amido synthetase activity;GO:0016874//ligase activity;GO:0016879//ligase activity, forming carbon-nitrogen bonds;GO:0016881//acid-amino acid ligase activity	GO:0008150//biological_process;GO:0009719//response to endogenous stimulus;GO:0009725//response to hormone;GO:0009733//response to auxin;GO:0010033//response to organic substance;GO:0010252//auxin homeostasis;GO:0042221//response to chemical;GO:0042592//homeostatic process;GO:0048878//chemical homeostasis;GO:0050896//response to stimulus;GO:0065007//biological regulation;GO:0065008//regulation of…
0	BAA08g27260	BAA08g27260	1.04701	0.732854	0.514681	2.71797e-20	1.01584e-15	RID51576.1 hypothetical protein BRARA_H02229 [Brassica rapa]	-	-	-	-	GO:0005575//cellular_component;GO:0005622//intracellular;GO:0005623//cell;GO:0005634//nucleus;GO:0043226//organelle;GO:0043227//membrane-bounded organelle;GO:0043229//intracellular organelle;GO:0043231//intracellular membrane-bounded organelle;GO:0044424//intracellular part;GO:0044464//cell part	GO:0003674//molecular_function;GO:0003676//nucleic acid binding;GO:0003677//DNA binding;GO:0003700//transcription factor activity, sequence-specific DNA binding;GO:0005488//binding;GO:0097159//organic cyclic compound binding;GO:1901363//heterocyclic compound binding	GO:0000160//phosphorelay signal transduction system;GO:0006139//nucleobase-containing compound metabolic process;GO:0006351//transcription, DNA-templated;GO:0006355//regulation of transcription, DNA-templated;GO:0006725//cellular aromatic compound metabolic process;GO:0006807//nitrogen compound metabolic process;GO:0007154//cell communication;GO:0007165//signal transduction;GO:0008150//biological…
0	BAA09g22150	BAA09g22150	0.933973	0.651899	0.518733	2.84717e-20	1.06413e-15	XP_009113882.2 2-oxoglutarate dehydrogenase, mitochondrial [Brassica rapa]	Metabolism;Metabolism;Metabolism;Metabolism	Global and overview maps;Global and overview maps;Global and overview maps;Carbohydrate metabolism	ko01100//Metabolic pathways;ko01110//Biosynthesis of secondary metabolites;ko01200//Carbon metabolism;ko00020//Citrate cycle (TCA cycle)	K00164;K00164;K00164;K00164	GO:0045250//cytosolic pyruvate dehydrogenase complex;GO:0045252//oxoglutarate dehydrogenase complex	GO:0004591//oxoglutarate dehydrogenase (succinyl-transferring) activity;GO:0004739//pyruvate dehydrogenase (acetyl-transferring) activity;GO:0016624//oxidoreductase activity, acting on the aldehyde or oxo group of donors, disulfide as acceptor	GO:0006086//acetyl-CoA biosynthetic process from pyruvate;GO:0006099//tricarboxylic acid cycle;GO:0006554//lysine catabolic process;GO:0006568//tryptophan metabolic process
0	BAA01g42870	BAA01g42870	0.658051	0.413526	0.670223	3.04381e-20	1.13762e-15	XP_009123319.1 phosphatidate phosphatase PAH1 [Brassica rapa]	Metabolism;Metabolism;Metabolism;Metabolism	Global and overview maps;Global and overview maps;Lipid metabolism;Lipid metabolism	ko01100//Metabolic pathways;ko01110//Biosynthesis of secondary metabolites;ko00564//Glycerophospholipid metabolism;ko00561//Glycerolipid metabolism	K15728;K15728;K15728;K15728	-	-	-
0	BAA06g22340	BAA06g22340	0.748779	0.465848	0.684681	4.90867e-20	1.83462e-15	XP_009150092.1 P-loop NTPase domain-containing protein LPA1 homolog 2 [Brassica rapa]	-	-	-	-	GO:0005887//integral component of plasma membrane;GO:0009898//cytoplasmic side of plasma membrane;GO:0043190//ATP-binding cassette (ABC) transporter complex;GO:0055051//ATP-binding cassette (ABC) transporter complex, integrated substrate binding	GO:0003723//RNA binding;GO:0003724//RNA helicase activity;GO:0003924//GTPase activity;GO:0005524//ATP binding;GO:0005525//GTP binding;GO:0009378//four-way junction helicase activity;GO:0015413//nickel-transporting ATPase activity;GO:0016301//kinase activity;GO:0016887//ATPase activity;GO:0033230//cysteine-transporting ATPase activity;GO:0042626//ATPase activity, coupled to transmembrane movement …	GO:0006281//DNA repair;GO:0006310//DNA recombination;GO:0006810//transport;GO:0015675//nickel cation transport;GO:0033228//cysteine export
0	BAA03g37460	BAA03g37460	0.784064	0.512328	0.613903	5.59757e-20	2.09209e-15	XP_009135298.1 proteasome activator subunit 4 [Brassica rapa]	Genetic Information Processing	Folding, sorting and degradation	ko03050//Proteasome	K06699	GO:0000502//proteasome complex;GO:0005575//cellular_component;GO:0005622//intracellular;GO:0005623//cell;GO:0005634//nucleus;GO:0005737//cytoplasm;GO:0005829//cytosol;GO:0005839//proteasome core complex;GO:0016020//membrane;GO:0016021//integral component of membrane;GO:0031224//intrinsic component of membrane;GO:0031597//cytosolic proteasome complex;GO:0032991//macromolecular complex;GO:0034515//…	GO:0003674//molecular_function;GO:0005488//binding;GO:0005515//protein binding;GO:0008047//enzyme activator activity;GO:0016504//peptidase activator activity;GO:0030234//enzyme regulator activity;GO:0042393//histone binding;GO:0044877//macromolecular complex binding;GO:0061134//peptidase regulator activity;GO:0070577//lysine-acetylated histone binding;GO:0070628//proteasome binding;GO:0098772//mo…	GO:0006139//nucleobase-containing compound metabolic process;GO:0006259//DNA metabolic process;GO:0006281//DNA repair;GO:0006508//proteolysis;GO:0006725//cellular aromatic compound metabolic process;GO:0006807//nitrogen compound metabolic process;GO:0006810//transport;GO:0006913//nucleocytoplasmic transport;GO:0006950//response to stress;GO:0006974//cellular response to DNA damage stimulus;GO:000…
0	BAA05g35990	BAA05g35990	2.38978	1.81781	0.394677	6.20114e-20	2.31768e-15	VDC72904.1 unnamed protein product [Brassica rapa]	-	-	-	-	-	-	-
0	BAA07g23660	BAA07g23660	1.12441	0.715728	0.651685	8.71211e-20	3.25615e-15	RID54551.1 hypothetical protein BRARA_G01864 [Brassica rapa]	-	-	-	-	GO:0005575//cellular_component	GO:0003674//molecular_function	GO:0008150//biological_process
0	BAA09g23720	BAA09g23720	0.631364	0.39018	0.694334	8.97905e-20	3.35592e-15	XP_009114290.2 vesicle-associated protein 2-1 [Brassica rapa]	-	-	-	-	-	-	-
0	BAA03g45120	BAA03g45120	0.96805	0.662967	0.546145	1.14271e-19	4.27087e-15	XP_009136335.1 basic leucine zipper 23 [Brassica rapa]	-	-	-	-	-	GO:0003700//transcription factor activity, sequence-specific DNA binding	GO:0006355//regulation of transcription, DNA-templated
0	BAA07g34810	BAA07g34810	1.32831	0.986984	0.428496	1.33822e-19	5.00158e-15	XP_013590366.1 PREDICTED: probable ran guanine nucleotide release factor [Brassica oleracea var. oleracea] [Brassica oleracea]	-	-	-	-	-	-	-
0	BAA02g27680	BAA02g27680	1.45873	1.13553	0.361356	1.38804e-19	5.18778e-15	XP_009128399.1 protein RAE1 [Brassica rapa]	Genetic Information Processing	Translation	ko03013//RNA transport	K14298	-	GO:0005515//protein binding	-
0	BAA05g33120	BAA05g33120	0.695828	0.410333	0.761935	1.76443e-19	6.59455e-15	XP_013701960.2 phosphoinositide phosphatase SAC2 [Brassica napus]	Metabolism;Metabolism	Global and overview maps;Carbohydrate metabolism	ko01100//Metabolic pathways;ko00562//Inositol phosphate metabolism	K22913;K22913	-	GO:0042578//phosphoric ester hydrolase activity	-
0	BAA01g26370	BAA01g26370	0.774563	0.584036	0.407325	2.62609e-19	9.81501e-15	XP_009150687.1 uncharacterized protein LOC103874035 isoform X2 [Brassica rapa]	-	-	-	-	-	GO:0005515//protein binding;GO:0031072//heat shock protein binding;GO:0051082//unfolded protein binding	GO:0006457//protein folding;GO:0009408//response to heat
0	BAA05g23460	BAA05g23460	0.876965	0.658135	0.414134	2.75302e-19	1.02894e-14	XP_009151458.1 granule-bound starch synthase 1, chloroplastic/amyloplastic [Brassica rapa]	Metabolism;Metabolism;Metabolism	Global and overview maps;Global and overview maps;Carbohydrate metabolism	ko01100//Metabolic pathways;ko01110//Biosynthesis of secondary metabolites;ko00500//Starch and sucrose metabolism	K13679;K13679;K13679	GO:0005575//cellular_component;GO:0005618//cell wall;GO:0005619//ascospore wall;GO:0005622//intracellular;GO:0005623//cell;GO:0005628//prospore membrane;GO:0005737//cytoplasm;GO:0009277//fungal-type cell wall;GO:0009501//amyloplast;GO:0009507//chloroplast;GO:0009536//plastid;GO:0009569//chloroplast starch grain;GO:0016020//membrane;GO:0030312//external encapsulating structure;GO:0031160//spore wa…	GO:0000166//nucleotide binding;GO:0003674//molecular_function;GO:0003824//catalytic activity;GO:0004373//glycogen (starch) synthase activity;GO:0004553//hydrolase activity, hydrolyzing O-glycosyl compounds;GO:0004556//alpha-amylase activity;GO:0005488//binding;GO:0008194//UDP-glycosyltransferase activity;GO:0009011//starch synthase activity;GO:0016160//amylase activity;GO:0016740//transferase act…	GO:0000003//reproduction;GO:0000271//polysaccharide biosynthetic process;GO:0003006//developmental process involved in reproduction;GO:0005975//carbohydrate metabolic process;GO:0005976//polysaccharide metabolic process;GO:0005978//glycogen biosynthetic process;GO:0005982//starch metabolic process;GO:0006073//cellular glucan metabolic process;GO:0007049//cell cycle;GO:0008150//biological_process;…
0	BAA09g41160	BAA09g41160	0.597217	0.365663	0.707743	3.04108e-19	1.1366e-14	XP_009115532.2 F-box/kelch-repeat protein At1g23390 [Brassica rapa]	-	-	-	-	GO:0005575//cellular_component;GO:0005622//intracellular;GO:0005623//cell;GO:0005634//nucleus;GO:0005737//cytoplasm;GO:0005829//cytosol;GO:0043226//organelle;GO:0043227//membrane-bounded organelle;GO:0043229//intracellular organelle;GO:0043231//intracellular membrane-bounded organelle;GO:0044424//intracellular part;GO:0044444//cytoplasmic part;GO:0044464//cell part	GO:0005515//protein binding	GO:0006508//proteolysis;GO:0006511//ubiquitin-dependent protein catabolic process;GO:0006807//nitrogen compound metabolic process;GO:0008150//biological_process;GO:0008152//metabolic process;GO:0009056//catabolic process;GO:0009057//macromolecule catabolic process;GO:0009987//cellular process;GO:0010498//proteasomal protein catabolic process;GO:0019538//protein metabolic process;GO:0019941//modif…
0	BAA03g10850	BAA03g10850	1.01778	0.685462	0.57027	3.80366e-19	1.42162e-14	XP_009131855.1 chaperone protein dnaJ 3 [Brassica rapa]	Genetic Information Processing	Folding, sorting and degradation	ko04141//Protein processing in endoplasmic reticulum	K09503	-	GO:0005515//protein binding;GO:0016151//nickel cation binding;GO:0031072//heat shock protein binding;GO:0051082//unfolded protein binding	GO:0006457//protein folding;GO:0009408//response to heat;GO:0051604//protein maturation
0	BAA10g26090	BAA10g26090	1.16262	0.793418	0.551226	4.9871e-19	1.86393e-14	XP_009121785.1 repressor of RNA polymerase III transcription MAF1 homolog [Brassica rapa]	-	-	-	-	GO:0005575//cellular_component;GO:0005622//intracellular;GO:0005623//cell;GO:0005634//nucleus;GO:0005654//nucleoplasm;GO:0005730//nucleolus;GO:0005737//cytoplasm;GO:0005829//cytosol;GO:0005886//plasma membrane;GO:0016020//membrane;GO:0030424//axon;GO:0030425//dendrite;GO:0031974//membrane-enclosed lumen;GO:0031981//nuclear lumen;GO:0036477//somatodendritic compartment;GO:0042995//cell projection;…	GO:0000182//rDNA binding;GO:0000994//RNA polymerase III core binding;GO:0001016//RNA polymerase III regulatory region DNA binding;GO:0001030//RNA polymerase III type 1 promoter DNA binding;GO:0001031//RNA polymerase III type 2 promoter DNA binding;GO:0001032//RNA polymerase III type 3 promoter DNA binding;GO:0001067//regulatory region nucleic acid binding;GO:0003674//molecular_function;GO:0003676…	GO:0000122//negative regulation of transcription from RNA polymerase II promoter;GO:0006139//nucleobase-containing compound metabolic process;GO:0006325//chromatin organization;GO:0006342//chromatin silencing;GO:0006351//transcription, DNA-templated;GO:0006355//regulation of transcription, DNA-templated;GO:0006357//regulation of transcription from RNA polymerase II promoter;GO:0006359//regulation…
0	BAA03g45070	BAA03g45070	0.627994	0.42691	0.556818	5.10726e-19	1.90884e-14	XP_009136325.1 L-ascorbate peroxidase 3 [Brassica rapa]	Metabolism;Metabolism;Metabolism	Global and overview maps;Metabolism of other amino acids;Carbohydrate metabolism	ko01100//Metabolic pathways;ko00480//Glutathione metabolism;ko00053//Ascorbate and aldarate metabolism	K00434;K00434;K00434	-	GO:0004096//catalase activity;GO:0004601//peroxidase activity;GO:0020037//heme binding	GO:0006979//response to oxidative stress;GO:0055114//oxidation-reduction process
0	BAA05g13170	BAA05g13170	1.87207	1.36171	0.459212	5.19329e-19	1.94099e-14	XP_009144015.1 probable CCR4-associated factor 1 homolog 7 [Brassica rapa]	Genetic Information Processing	Folding, sorting and degradation	ko03018//RNA degradation	K12581	GO:0000932//cytoplasmic mRNA processing body;GO:0005575//cellular_component;GO:0005622//intracellular;GO:0005623//cell;GO:0005634//nucleus;GO:0005737//cytoplasm;GO:0030014//CCR4-NOT complex;GO:0030015//CCR4-NOT core complex;GO:0032991//macromolecular complex;GO:0035770//ribonucleoprotein granule;GO:0036464//cytoplasmic ribonucleoprotein granule;GO:0043226//organelle;GO:0043227//membrane-bounded o…	GO:0000175//3'-5'-exoribonuclease activity;GO:0003674//molecular_function;GO:0003676//nucleic acid binding;GO:0003723//RNA binding;GO:0003824//catalytic activity;GO:0004518//nuclease activity;GO:0004527//exonuclease activity;GO:0004532//exoribonuclease activity;GO:0004535//poly(A)-specific ribonuclease activity;GO:0004540//ribonuclease activity;GO:0005488//binding;GO:0008408//3'-5' exonuclease ac…	GO:0000288//nuclear-transcribed mRNA catabolic process, deadenylation-dependent decay;GO:0000291//nuclear-transcribed mRNA catabolic process, exonucleolytic;GO:0000956//nuclear-transcribed mRNA catabolic process;GO:0006139//nucleobase-containing compound metabolic process;GO:0006351//transcription, DNA-templated;GO:0006355//regulation of transcription, DNA-templated;GO:0006401//RNA catabolic proc…
0	BAA05g34070	BAA05g34070	2.37341	1.68928	0.490552	7.003e-19	2.61737e-14	XP_009146535.1 chaperone protein dnaJ 11, chloroplastic [Brassica rapa]	-	-	-	-	-	GO:0005515//protein binding	GO:0006457//protein folding;GO:0009408//response to heat
0	BAA01g22850	BAA01g22850	1.8894	1.45575	0.376166	8.67905e-19	3.2438e-14	XP_009147461.1 UDP-glycosyltransferase 71B5-like isoform X1 [Brassica rapa]	-	-	-	-	-	GO:0008194//UDP-glycosyltransferase activity;GO:0016758//transferase activity, transferring hexosyl groups	-
0	BAA03g17620	BAA03g17620	0.903964	0.611581	0.563723	1.12551e-18	4.20661e-14	XP_009132782.1 uncharacterized protein LOC103857372 [Brassica rapa]	-	-	-	-	GO:0005737//cytoplasm	GO:0004830//tryptophan-tRNA ligase activity	GO:0006436//tryptophanyl-tRNA aminoacylation
0	BAA10g02190	BAA10g02190	0.747801	0.490155	0.609416	1.24566e-18	4.65565e-14	RID40121.1 hypothetical protein BRARA_J00187 [Brassica rapa]	Metabolism;Metabolism;Metabolism	Global and overview maps;Global and overview maps;Metabolism of cofactors and vitamins	ko01100//Metabolic pathways;ko01110//Biosynthesis of secondary metabolites;ko00860//Porphyrin and chlorophyll metabolism	K00228;K00228;K00228	-	GO:0004109//coproporphyrinogen oxidase activity	GO:0006779//porphyrin-containing compound biosynthetic process;GO:0055114//oxidation-reduction process
0	BAA05g35900	BAA05g35900	1.12885	0.797722	0.500901	1.6002e-18	5.98075e-14	XP_009146752.1 trihelix transcription factor ASIL2 isoform X2 [Brassica rapa]	-	-	-	-	-	-	-
0	BAA10g14090	BAA10g14090	0.796503	0.560792	0.506213	1.70063e-18	6.3561e-14	XP_009120153.1 E3 ubiquitin-protein ligase SIRP1 [Brassica rapa]	-	-	-	-	GO:0000109//nucleotide-excision repair complex;GO:0005680//anaphase-promoting complex	GO:0008270//zinc ion binding;GO:0008901//ferredoxin hydrogenase activity;GO:0046872//metal ion binding;GO:0061630//ubiquitin protein ligase activity;GO:0097602//cullin family protein binding	GO:0006289//nucleotide-excision repair;GO:0006464//cellular protein modification process;GO:0031145//anaphase-promoting complex-dependent proteasomal ubiquitin-dependent protein catabolic process
0	BAA03g05860	BAA03g05860	1.87016	1.38661	0.431604	2.19991e-18	8.22215e-14	XP_009131317.1 uncharacterized protein LOC103855999 [Brassica rapa]	-	-	-	-	-	-	-
0	BAA06g39120	BAA06g39120	1.66953	1.16749	0.516031	2.26008e-18	8.44704e-14	XP_013644663.1 transcription factor GTE8 [Brassica napus]	-	-	-	-	GO:0005575//cellular_component;GO:0005622//intracellular;GO:0005623//cell;GO:0005634//nucleus;GO:0005737//cytoplasm;GO:0009507//chloroplast;GO:0009536//plastid;GO:0031237//intrinsic component of periplasmic side of plasma membrane;GO:0043226//organelle;GO:0043227//membrane-bounded organelle;GO:0043229//intracellular organelle;GO:0043231//intracellular membrane-bounded organelle;GO:0044424//intrac…	GO:0005215//transporter activity;GO:0005515//protein binding	GO:0006139//nucleobase-containing compound metabolic process;GO:0006351//transcription, DNA-templated;GO:0006355//regulation of transcription, DNA-templated;GO:0006725//cellular aromatic compound metabolic process;GO:0006807//nitrogen compound metabolic process;GO:0006810//transport;GO:0008150//biological_process;GO:0008152//metabolic process;GO:0009058//biosynthetic process;GO:0009059//macromole…
0	BAA08g18370	BAA08g18370	2.71796	1.85953	0.547585	3.4777e-18	1.29979e-13	XP_009108982.1 gamma-glutamyl peptidase 1 [Brassica rapa]	-	-	-	-	GO:0005951//carbamoyl-phosphate synthase complex	GO:0000107//imidazoleglycerol-phosphate synthase activity;GO:0003922//GMP synthase (glutamine-hydrolyzing) activity;GO:0004088//carbamoyl-phosphate synthase (glutamine-hydrolyzing) activity;GO:0004642//phosphoribosylformylglycinamidine synthase activity;GO:0008234//cysteine-type peptidase activity;GO:0016787//hydrolase activity;GO:0016884//carbon-nitrogen ligase activity, with glutamine as amido-…	GO:0000105//histidine biosynthetic process;GO:0006177//GMP biosynthetic process;GO:0006508//proteolysis;GO:0009152//purine ribonucleotide biosynthetic process;GO:0009220//pyrimidine ribonucleotide biosynthetic process
0	BAA05g18760	BAA05g18760	0.908487	0.545405	0.736137	5.07062e-18	1.89514e-13	XP_009144879.1 glycosyltransferase BC10 [Brassica rapa]	-	-	-	-	GO:0016020//membrane	GO:0016757//transferase activity, transferring glycosyl groups	-
0	BAA10g02610	BAA10g02610	1.01998	0.718524	0.505433	1.04497e-17	3.90557e-13	XP_009119352.2 pre-mRNA-splicing factor SLU7-A [Brassica rapa]	Genetic Information Processing	Transcription	ko03040//Spliceosome	K12819	-	-	-
0	BAA02g33960	BAA02g33960	2.19942	1.646	0.418151	1.04761e-17	3.91543e-13	VDC90625.1 unnamed protein product [Brassica rapa]	-	-	-	-	-	-	-
0	BAA03g47340	BAA03g47340	0.837863	0.543765	0.623732	1.09119e-17	4.07833e-13	XP_009136620.1 proline-rich receptor-like protein kinase PERK10 [Brassica rapa]	-	-	-	-	-	-	-
0	BAA10g02660	BAA10g02660	0.946993	0.663725	0.512767	1.24236e-17	4.64332e-13	XP_009119347.1 vacuolar protein sorting-associated protein 2 homolog 3 isoform X1 [Brassica rapa]	Cellular Processes	Transport and catabolism	ko04144//Endocytosis	K12192	GO:0000815//ESCRT III complex;GO:0005575//cellular_component;GO:0005622//intracellular;GO:0005623//cell;GO:0005737//cytoplasm;GO:0005768//endosome;GO:0010008//endosome membrane;GO:0012505//endomembrane system;GO:0016020//membrane;GO:0016021//integral component of membrane;GO:0031090//organelle membrane;GO:0031410//cytoplasmic vesicle;GO:0031982//vesicle;GO:0032991//macromolecular complex;GO:00364…	GO:0016491//oxidoreductase activity	GO:0006810//transport;GO:0007034//vacuolar transport;GO:0008104//protein localization;GO:0008150//biological_process;GO:0015031//protein transport;GO:0015833//peptide transport;GO:0016192//vesicle-mediated transport;GO:0033036//macromolecule localization;GO:0042886//amide transport;GO:0045184//establishment of protein localization;GO:0051179//localization;GO:0051234//establishment of localization…
0	BAA08g12730	BAA08g12730	1.19618	0.842697	0.505344	1.34143e-17	5.01361e-13	XP_009108347.1 uncharacterized protein LOC103834041 [Brassica rapa]	-	-	-	-	-	GO:0005515//protein binding	-
0	BAA02g17710	BAA02g17710	0.614941	0.421743	0.544083	2.60728e-17	9.74472e-13	XP_009127392.1 membrane-associated protein VIPP1, chloroplastic [Brassica rapa]	-	-	-	-	GO:0000229//cytoplasmic chromosome;GO:0005575//cellular_component;GO:0005622//intracellular;GO:0005623//cell;GO:0005694//chromosome;GO:0005737//cytoplasm;GO:0009295//nucleoid;GO:0009507//chloroplast;GO:0009508//plastid chromosome;GO:0009526//plastid envelope;GO:0009528//plastid inner membrane;GO:0009532//plastid stroma;GO:0009534//chloroplast thylakoid;GO:0009535//chloroplast thylakoid membrane;G…	-	GO:0006996//organelle organization;GO:0008150//biological_process;GO:0009657//plastid organization;GO:0009668//plastid membrane organization;GO:0009987//cellular process;GO:0010027//thylakoid membrane organization;GO:0016032//viral process;GO:0016043//cellular component organization;GO:0016050//vesicle organization;GO:0044403//symbiosis, encompassing mutualism through parasitism;GO:0044419//inter…
0	BAA01g41890	BAA01g41890	0.539039	0.336418	0.680135	2.92478e-17	1.09314e-12	XP_009122379.2 trihelix transcription factor ASIL2 isoform X1 [Brassica rapa]	-	-	-	-	-	-	-
0	BAA01g45980	BAA01g45980	2.32115	1.58923	0.546509	5.11817e-17	1.91292e-12	CDY21175.1 BnaA01g34060D [Brassica napus]	Metabolism;Metabolism;Metabolism;Metabolism;Metabolism	Global and overview maps;Global and overview maps;Biosynthesis of other secondary metabolites;Carbohydrate metabolism;Metabolism of other amino acids	ko01100//Metabolic pathways;ko01110//Biosynthesis of secondary metabolites;ko00940//Phenylpropanoid biosynthesis;ko00500//Starch and sucrose metabolism;ko00460//Cyanoamino acid metabolism	K01188;K01188;K01188;K01188;K01188	GO:0005575//cellular_component;GO:0005622//intracellular;GO:0005623//cell;GO:0005737//cytoplasm;GO:0005783//endoplasmic reticulum;GO:0009341//beta-galactosidase complex;GO:0012505//endomembrane system;GO:0043226//organelle;GO:0043227//membrane-bounded organelle;GO:0043229//intracellular organelle;GO:0043231//intracellular membrane-bounded organelle;GO:0044424//intracellular part;GO:0044444//cytop…	GO:0003674//molecular_function;GO:0003824//catalytic activity;GO:0004553//hydrolase activity, hydrolyzing O-glycosyl compounds;GO:0004565//beta-galactosidase activity;GO:0008422//beta-glucosidase activity;GO:0015926//glucosidase activity;GO:0016787//hydrolase activity;GO:0016798//hydrolase activity, acting on glycosyl bonds	GO:0005975//carbohydrate metabolic process;GO:0006012//galactose metabolic process;GO:0008150//biological_process;GO:0008152//metabolic process;GO:0044238//primary metabolic process;GO:0071704//organic substance metabolic process;GO:1901135//carbohydrate derivative metabolic process;GO:1901657//glycosyl compound metabolic process
0	BAA10g15850	BAA10g15850	1.18279	0.745341	0.666226	5.15555e-17	1.92689e-12	XP_009121301.1 temperature-induced lipocalin-1 [Brassica rapa]	-	-	-	-	GO:0005575//cellular_component;GO:0005622//intracellular;GO:0005623//cell;GO:0005737//cytoplasm;GO:0005739//mitochondrion;GO:0005773//vacuole;GO:0005774//vacuolar membrane;GO:0005783//endoplasmic reticulum;GO:0005794//Golgi apparatus;GO:0005886//plasma membrane;GO:0005911//cell-cell junction;GO:0009506//plasmodesma;GO:0009507//chloroplast;GO:0009526//plastid envelope;GO:0009536//plastid;GO:000989…	GO:0003674//molecular_function;GO:0005215//transporter activity;GO:0045735//nutrient reservoir activity	GO:0000003//reproduction;GO:0001101//response to acid chemical;GO:0003006//developmental process involved in reproduction;GO:0006629//lipid metabolic process;GO:0006873//cellular ion homeostasis;GO:0006875//cellular metal ion homeostasis;GO:0006883//cellular sodium ion homeostasis;GO:0006950//response to stress;GO:0006970//response to osmotic stress;GO:0006972//hyperosmotic response;GO:0007275//m…
0	BAA01g46200	BAA01g46200	0.599443	0.380892	0.65424	6.85727e-17	2.5629e-12	XP_013732186.1 protein EXPORTIN 1B-like [Brassica napus]	Genetic Information Processing;Genetic Information Processing	Translation;Translation	ko03013//RNA transport;ko03008//Ribosome biogenesis in eukaryotes	K14290;K14290	-	GO:0005049//nuclear export signal receptor activity;GO:0031267//small GTPase binding	GO:0006886//intracellular protein transport
0	BAA09g55960	BAA09g55960	1.14648	0.892477	0.361321	8.1854e-17	3.05929e-12	XP_013664080.1 BTB/POZ domain-containing protein At2g24240 [Brassica napus]	-	-	-	-	-	-	GO:0006464//cellular protein modification process;GO:0006807//nitrogen compound metabolic process;GO:0008150//biological_process;GO:0008152//metabolic process;GO:0009987//cellular process;GO:0016043//cellular component organization;GO:0016567//protein ubiquitination;GO:0019538//protein metabolic process;GO:0022607//cellular component assembly;GO:0032446//protein modification by small protein conj…
0	BAA10g29190	BAA10g29190	0.524672	0.330717	0.66582	8.74688e-17	3.26914e-12	XP_009122481.1 DDT domain-containing protein DDB_G0282237 [Brassica rapa]	-	-	-	-	-	-	-
0	BAA09g65880	BAA09g65880	1.42791	0.913015	0.645196	9.29297e-17	3.47325e-12	XP_009118334.1 sugar transporter ERD6 [Brassica rapa]	-	-	-	-	GO:0005887//integral component of plasma membrane;GO:0016021//integral component of membrane	GO:0008028//monocarboxylic acid transmembrane transporter activity;GO:0015114//phosphate ion transmembrane transporter activity;GO:0015295//solute:proton symporter activity;GO:0022857//transmembrane transporter activity;GO:0042910//xenobiotic transporter activity;GO:0051119//sugar transmembrane transporter activity	GO:0006810//transport;GO:0006817//phosphate ion transport;GO:0008643//carbohydrate transport;GO:0015718//monocarboxylic acid transport;GO:0042908//xenobiotic transport;GO:0055085//transmembrane transport
0	BAA07g12400	BAA07g12400	0.645091	0.425416	0.600629	1.43402e-16	5.35963e-12	XP_009103062.1 uncharacterized protein LOC103829148 [Brassica rapa]	-	-	-	-	-	-	-
0	BAA10g01630	BAA10g01630	2.01116	1.52988	0.394604	1.44569e-16	5.40327e-12	XP_009119601.2 thiamine pyrophosphokinase 1 isoform X1 [Brassica rapa]	Metabolism;Metabolism	Global and overview maps;Metabolism of cofactors and vitamins	ko01100//Metabolic pathways;ko00730//Thiamine metabolism	K00949;K00949	-	GO:0004788//thiamine diphosphokinase activity;GO:0005524//ATP binding;GO:0030975//thiamine binding	GO:0006772//thiamine metabolic process;GO:0009229//thiamine diphosphate biosynthetic process
0	BAA07g06390	BAA07g06390	2.0442	1.40631	0.539618	1.60904e-16	6.01377e-12	XP_009102361.1 uncharacterized protein LOC103828515 [Brassica rapa]	-	-	-	-	-	-	-
0	BAA06g20380	BAA06g20380	0.563179	0.408947	0.461681	1.90672e-16	7.12637e-12	XP_013705074.1 aldehyde dehydrogenase family 2 member B4, mitochondrial [Brassica napus]	Metabolism;Metabolism;Metabolism;Metabolism;Metabolism;Metabolism;Metabolism;Metabolism;Metabolism;Metabolism;Metabolism;Metabolism;Metabolism;Metabolism	Global and overview maps;Global and overview maps;Carbohydrate metabolism;Carbohydrate metabolism;Lipid metabolism;Amino acid metabolism;Carbohydrate metabolism;Amino acid metabolism;Amino acid metabolism;Lipid metabolism;Metabolism of other amino acids;Amino acid metabolism;Amino acid metabolism;Metabolism of terpenoids and polyketides	ko01100//Metabolic pathways;ko01110//Biosynthesis of secondary metabolites;ko00010//Glycolysis / Gluconeogenesis;ko00620//Pyruvate metabolism;ko00561//Glycerolipid metabolism;ko00380//Tryptophan metabolism;ko00053//Ascorbate and aldarate metabolism;ko00330//Arginine and proline metabolism;ko00280//Valine, leucine and isoleucine degradation;ko00071//Fatty acid degradation;ko00410//beta-Alanine met…	K00128;K00128;K00128;K00128;K00128;K00128;K00128;K00128;K00128;K00128;K00128;K00128;K00128;K00128	GO:0005575//cellular_component;GO:0005622//intracellular;GO:0005623//cell;GO:0005737//cytoplasm;GO:0005739//mitochondrion;GO:0005759//mitochondrial matrix;GO:0009507//chloroplast;GO:0009536//plastid;GO:0031974//membrane-enclosed lumen;GO:0043226//organelle;GO:0043227//membrane-bounded organelle;GO:0043229//intracellular organelle;GO:0043231//intracellular membrane-bounded organelle;GO:0043233//or…	GO:0000166//nucleotide binding;GO:0003674//molecular_function;GO:0003824//catalytic activity;GO:0003842//1-pyrroline-5-carboxylate dehydrogenase activity;GO:0004029//aldehyde dehydrogenase (NAD) activity;GO:0004491//methylmalonate-semialdehyde dehydrogenase (acylating) activity;GO:0004777//succinate-semialdehyde dehydrogenase (NAD+) activity;GO:0005488//binding;GO:0005524//ATP binding;GO:0008144/…	GO:0006527//arginine catabolic process;GO:0006562//proline catabolic process;GO:0006574//valine catabolic process;GO:0006578//amino-acid betaine biosynthetic process;GO:0008150//biological_process;GO:0008152//metabolic process;GO:0009450//gamma-aminobutyric acid catabolic process;GO:0010035//response to inorganic substance;GO:0010038//response to metal ion;GO:0010124//phenylacetate catabolic proc…
0	BAA05g41300	BAA05g41300	1.74875	1.26967	0.461875	1.91155e-16	7.14442e-12	VDC64743.1 unnamed protein product [Brassica rapa]	-	-	-	-	-	-	GO:0006629//lipid metabolic process
0	BAA06g13770	BAA06g13770	0.836294	0.586516	0.51184	1.99838e-16	7.46894e-12	XP_009149152.1 splicing factor YJU2 [Brassica rapa]	-	-	-	-	-	GO:0008270//zinc ion binding;GO:0016846//carbon-sulfur lyase activity	-
0	BAA09g57690	BAA09g57690	0.847227	0.559404	0.598859	2.45572e-16	9.17824e-12	VDC63566.1 unnamed protein product [Brassica rapa]	-	-	-	-	GO:0000151//ubiquitin ligase complex;GO:0005575//cellular_component;GO:0005622//intracellular;GO:0005623//cell;GO:0005634//nucleus;GO:0005635//nuclear envelope;GO:0005737//cytoplasm;GO:0005829//cytosol;GO:0012505//endomembrane system;GO:0016020//membrane;GO:0016021//integral component of membrane;GO:0031090//organelle membrane;GO:0031224//intrinsic component of membrane;GO:0031965//nuclear membra…	GO:0003674//molecular_function;GO:0003824//catalytic activity;GO:0004842//ubiquitin-protein transferase activity;GO:0005488//binding;GO:0005515//protein binding;GO:0008270//zinc ion binding;GO:0016740//transferase activity;GO:0019787//ubiquitin-like protein transferase activity;GO:0034450//ubiquitin-ubiquitin ligase activity;GO:0043167//ion binding;GO:0043169//cation binding;GO:0046872//metal ion…	GO:0006464//cellular protein modification process;GO:0006508//proteolysis;GO:0006511//ubiquitin-dependent protein catabolic process;GO:0006807//nitrogen compound metabolic process;GO:0008150//biological_process;GO:0008152//metabolic process;GO:0009056//catabolic process;GO:0009057//macromolecule catabolic process;GO:0009605//response to external stimulus;GO:0009607//response to biotic stimulus;GO…
0	BAA09g64000	BAA09g64000	0.886602	0.573555	0.628356	3.33532e-16	1.24658e-11	XP_013698265.1 SNARE-interacting protein KEULE [Brassica napus]	-	-	-	-	GO:0005575//cellular_component;GO:0005622//intracellular;GO:0005623//cell;GO:0005737//cytoplasm;GO:0005773//vacuole;GO:0005829//cytosol;GO:0005856//cytoskeleton;GO:0005886//plasma membrane;GO:0009524//phragmoplast;GO:0016020//membrane;GO:0019898//extrinsic component of membrane;GO:0043226//organelle;GO:0043227//membrane-bounded organelle;GO:0043228//non-membrane-bounded organelle;GO:0043229//intr…	-	GO:0006810//transport;GO:0006887//exocytosis;GO:0006904//vesicle docking involved in exocytosis;GO:0007049//cell cycle;GO:0008104//protein localization;GO:0008150//biological_process;GO:0009987//cellular process;GO:0015031//protein transport;GO:0015833//peptide transport;GO:0016192//vesicle-mediated transport;GO:0022406//membrane docking;GO:0032940//secretion by cell;GO:0033036//macromolecule loc…
0	BAA03g50250	BAA03g50250	0.977101	0.718667	0.443185	3.33594e-16	1.24681e-11	XP_009136953.2 shaggy-related protein kinase eta isoform X1 [Brassica rapa]	Environmental Information Processing	Signal transduction	ko04075//Plant hormone signal transduction	K14502	GO:0005575//cellular_component;GO:0005623//cell;GO:0005886//plasma membrane;GO:0016020//membrane;GO:0044464//cell part;GO:0071944//cell periphery	GO:0000166//nucleotide binding;GO:0003674//molecular_function;GO:0003824//catalytic activity;GO:0004672//protein kinase activity;GO:0004674//protein serine/threonine kinase activity;GO:0005488//binding;GO:0005515//protein binding;GO:0005524//ATP binding;GO:0008144//drug binding;GO:0016301//kinase activity;GO:0016740//transferase activity;GO:0016772//transferase activity, transferring phosphorus-c…	GO:0006464//cellular protein modification process;GO:0006468//protein phosphorylation;GO:0006793//phosphorus metabolic process;GO:0006796//phosphate-containing compound metabolic process;GO:0006807//nitrogen compound metabolic process;GO:0007154//cell communication;GO:0007165//signal transduction;GO:0007275//multicellular organism development;GO:0008150//biological_process;GO:0008152//metabolic p…
0	BAA01g12600	BAA01g12600	1.2915	0.926612	0.47901	3.33644e-16	1.24699e-11	XP_009133895.1 probable UDP-arabinose 4-epimerase 3 [Brassica rapa]	Metabolism;Metabolism	Global and overview maps;Carbohydrate metabolism	ko01100//Metabolic pathways;ko00520//Amino sugar and nucleotide sugar metabolism	K12448;K12448	-	GO:0003824//catalytic activity;GO:0003854//3-beta-hydroxy-delta5-steroid dehydrogenase activity;GO:0003978//UDP-glucose 4-epimerase activity;GO:0004316//3-oxoacyl-[acyl-carrier-protein] reductase (NADPH) activity;GO:0008168//methyltransferase activity;GO:0008446//GDP-mannose 4,6-dehydratase activity;GO:0008460//dTDP-glucose 4,6-dehydratase activity;GO:0008667//2,3-dihydro-2,3-dihydroxybenzoate de…	GO:0000271//polysaccharide biosynthetic process;GO:0005975//carbohydrate metabolic process;GO:0006012//galactose metabolic process;GO:0006633//fatty acid biosynthetic process;GO:0006694//steroid biosynthetic process;GO:0009243//O antigen biosynthetic process;GO:0009244//lipopolysaccharide core region biosynthetic process;GO:0019305//dTDP-rhamnose biosynthetic process;GO:0055114//oxidation-reducti…
0	BAA03g31730	BAA03g31730	0.940727	0.690052	0.44707	3.77055e-16	1.40924e-11	XP_009134579.1 probable adenylate kinase 7, mitochondrial [Brassica rapa]	Metabolism;Metabolism;Metabolism;Metabolism	Global and overview maps;Global and overview maps;Nucleotide metabolism;Metabolism of cofactors and vitamins	ko01100//Metabolic pathways;ko01110//Biosynthesis of secondary metabolites;ko00230//Purine metabolism;ko00730//Thiamine metabolism	K00939;K00939;K00939;K00939	GO:0005575//cellular_component;GO:0005622//intracellular;GO:0005623//cell;GO:0005737//cytoplasm;GO:0005739//mitochondrion;GO:0043226//organelle;GO:0043227//membrane-bounded organelle;GO:0043229//intracellular organelle;GO:0043231//intracellular membrane-bounded organelle;GO:0044424//intracellular part;GO:0044444//cytoplasmic part;GO:0044464//cell part	GO:0000166//nucleotide binding;GO:0003674//molecular_function;GO:0003824//catalytic activity;GO:0004017//adenylate kinase activity;GO:0005488//binding;GO:0005524//ATP binding;GO:0008144//drug binding;GO:0016301//kinase activity;GO:0016740//transferase activity;GO:0016772//transferase activity, transferring phosphorus-containing groups;GO:0016776//phosphotransferase activity, phosphate group as ac…	GO:0006139//nucleobase-containing compound metabolic process;GO:0006725//cellular aromatic compound metabolic process;GO:0006753//nucleoside phosphate metabolic process;GO:0006793//phosphorus metabolic process;GO:0006796//phosphate-containing compound metabolic process;GO:0006807//nitrogen compound metabolic process;GO:0008150//biological_process;GO:0008152//metabolic process;GO:0009058//biosynth…
0	BAA10g12980	BAA10g12980	1.20246	0.887691	0.437858	4.75796e-16	1.77829e-11	XP_009120043.1 grpE protein homolog 1, mitochondrial [Brassica rapa]	-	-	-	-	-	GO:0000774//adenyl-nucleotide exchange factor activity;GO:0042803//protein homodimerization activity;GO:0051087//chaperone binding	GO:0006457//protein folding;GO:0007009//plasma membrane organization
0	BAA03g61570	BAA03g61570	0.523513	0.371122	0.496329	5.60767e-16	2.09587e-11	XP_009138334.1 L-ascorbate peroxidase 3 isoform X2 [Brassica rapa]	Metabolism;Metabolism;Metabolism	Global and overview maps;Metabolism of other amino acids;Carbohydrate metabolism	ko01100//Metabolic pathways;ko00480//Glutathione metabolism;ko00053//Ascorbate and aldarate metabolism	K00434;K00434;K00434	GO:0005575//cellular_component;GO:0005622//intracellular;GO:0005623//cell;GO:0005737//cytoplasm;GO:0005739//mitochondrion;GO:0005773//vacuole;GO:0005774//vacuolar membrane;GO:0005777//peroxisome;GO:0005778//peroxisomal membrane;GO:0005911//cell-cell junction;GO:0009506//plasmodesma;GO:0009507//chloroplast;GO:0009514//glyoxysome;GO:0009526//plastid envelope;GO:0009536//plastid;GO:0009941//chloropl…	GO:0003674//molecular_function;GO:0003824//catalytic activity;GO:0004096//catalase activity;GO:0004130//cytochrome-c peroxidase activity;GO:0004601//peroxidase activity;GO:0005488//binding;GO:0016209//antioxidant activity;GO:0016491//oxidoreductase activity;GO:0016684//oxidoreductase activity, acting on peroxide as acceptor;GO:0016688//L-ascorbate peroxidase activity;GO:0020037//heme binding;GO:0…	GO:0000302//response to reactive oxygen species;GO:0006950//response to stress;GO:0006979//response to oxidative stress;GO:0008150//biological_process;GO:0008152//metabolic process;GO:0009056//catabolic process;GO:0009636//response to toxic substance;GO:0009719//response to endogenous stimulus;GO:0009725//response to hormone;GO:0009735//response to cytokinin;GO:0009987//cellular process;GO:001003…
0	BAA03g27020	BAA03g27020	5.80533	4.41136	0.396153	5.6711e-16	2.11957e-11	XP_009133989.1 tetraspanin-8 [Brassica rapa]	-	-	-	-	GO:0016021//integral component of membrane	-	GO:0006811//ion transport
0	BAA06g30680	BAA06g30680	1.63146	1.11217	0.552783	5.67222e-16	2.11999e-11	XP_033129524.1 BTB/POZ and TAZ domain-containing protein 4 [Brassica rapa]	-	-	-	-	GO:0000151//ubiquitin ligase complex;GO:0005575//cellular_component;GO:0005622//intracellular;GO:0005623//cell;GO:0005634//nucleus;GO:0005737//cytoplasm;GO:0005773//vacuole;GO:0005774//vacuolar membrane;GO:0016020//membrane;GO:0019005//SCF ubiquitin ligase complex;GO:0031090//organelle membrane;GO:0031461//cullin-RING ubiquitin ligase complex;GO:0032991//macromolecular complex;GO:0043226//organel…	GO:0003674//molecular_function;GO:0003712//transcription cofactor activity;GO:0003824//catalytic activity;GO:0004402//histone acetyltransferase activity;GO:0005488//binding;GO:0005515//protein binding;GO:0005516//calmodulin binding;GO:0008080//N-acetyltransferase activity;GO:0008270//zinc ion binding;GO:0016407//acetyltransferase activity;GO:0016410//N-acyltransferase activity;GO:0016740//transfe…	GO:0000302//response to reactive oxygen species;GO:0001101//response to acid chemical;GO:0006325//chromatin organization;GO:0006355//regulation of transcription, DNA-templated;GO:0006464//cellular protein modification process;GO:0006473//protein acetylation;GO:0006475//internal protein amino acid acetylation;GO:0006508//proteolysis;GO:0006511//ubiquitin-dependent protein catabolic process;GO:0006…
0	BAA04g21070	BAA04g21070	1.06037	0.802439	0.402101	1.11627e-15	4.17205e-11	VDD14023.1 unnamed protein product [Brassica rapa]	Genetic Information Processing	Folding, sorting and degradation	ko03060//Protein export	K03217	GO:0005575//cellular_component;GO:0005622//intracellular;GO:0005623//cell;GO:0005737//cytoplasm;GO:0009507//chloroplast;GO:0009534//chloroplast thylakoid;GO:0009535//chloroplast thylakoid membrane;GO:0009536//plastid;GO:0009579//thylakoid;GO:0016020//membrane;GO:0016021//integral component of membrane;GO:0031224//intrinsic component of membrane;GO:0031976//plastid thylakoid;GO:0031984//organelle …	GO:0003674//molecular_function;GO:0005215//transporter activity;GO:0005488//binding;GO:0005515//protein binding;GO:0008565//protein transporter activity;GO:0019904//protein domain specific binding;GO:0020037//heme binding;GO:0032977//membrane insertase activity	GO:0006605//protein targeting;GO:0006612//protein targeting to membrane;GO:0006810//transport;GO:0006886//intracellular protein transport;GO:0006996//organelle organization;GO:0008104//protein localization;GO:0008150//biological_process;GO:0009657//plastid organization;GO:0009668//plastid membrane organization;GO:0009987//cellular process;GO:0010027//thylakoid membrane organization;GO:0015031//pr…
0	BAA03g62230	BAA03g62230	0.884207	0.660678	0.420437	1.26937e-15	4.74427e-11	VDC84251.1 unnamed protein product [Brassica rapa]	-	-	-	-	GO:0030117//membrane coat	GO:0005515//protein binding	GO:0006886//intracellular protein transport;GO:0016192//vesicle-mediated transport
0	BAA08g09170	BAA08g09170	0.993431	0.694246	0.516973	1.35627e-15	5.06905e-11	XP_009108052.1 putative clathrin assembly protein At5g35200 [Brassica rapa]	-	-	-	-	GO:0005575//cellular_component;GO:0005622//intracellular;GO:0005623//cell;GO:0005737//cytoplasm;GO:0005794//Golgi apparatus;GO:0005886//plasma membrane;GO:0005905//coated pit;GO:0012505//endomembrane system;GO:0016020//membrane;GO:0030135//coated vesicle;GO:0030136//clathrin-coated vesicle;GO:0031410//cytoplasmic vesicle;GO:0031982//vesicle;GO:0043226//organelle;GO:0043227//membrane-bounded organ…	GO:0003674//molecular_function;GO:0005488//binding;GO:0005515//protein binding;GO:0005543//phospholipid binding;GO:0005545//1-phosphatidylinositol binding;GO:0008289//lipid binding;GO:0030276//clathrin binding;GO:0035091//phosphatidylinositol binding;GO:0043167//ion binding;GO:0043168//anion binding	GO:0006810//transport;GO:0006897//endocytosis;GO:0008150//biological_process;GO:0009987//cellular process;GO:0016043//cellular component organization;GO:0016192//vesicle-mediated transport;GO:0022607//cellular component assembly;GO:0034622//cellular macromolecular complex assembly;GO:0043933//macromolecular complex subunit organization;GO:0044085//cellular component biogenesis;GO:0048268//clathri…
0	BAA01g06320	BAA01g06320	1.18887	0.876521	0.439725	1.55794e-15	5.82279e-11	XP_018508994.2 protein PHOX4 [Brassica rapa]	-	-	-	-	-	GO:0005515//protein binding	-
0	BAA03g29600	BAA03g29600	0.701161	0.536229	0.386896	1.60711e-15	6.00659e-11	XP_009134315.1 ATP synthase gamma chain 1, chloroplastic [Brassica rapa]	Metabolism;Metabolism;Metabolism	Global and overview maps;Energy metabolism;Energy metabolism	ko01100//Metabolic pathways;ko00190//Oxidative phosphorylation;ko00195//Photosynthesis	K02115;K02115;K02115	GO:0000275//mitochondrial proton-transporting ATP synthase complex, catalytic core F(1);GO:0045261//proton-transporting ATP synthase complex, catalytic core F(1);GO:0045262//plasma membrane proton-transporting ATP synthase complex, catalytic core F(1)	GO:0046933//proton-transporting ATP synthase activity, rotational mechanism	GO:0015986//ATP synthesis coupled proton transport
0	BAA08g36080	BAA08g36080	1.15208	0.801612	0.523267	1.70743e-15	6.38151e-11	XP_009111137.3 pre-mRNA-splicing factor SLU7-A [Brassica rapa]	Genetic Information Processing	Transcription	ko03040//Spliceosome	K12819	-	-	-
0	BAA02g17060	BAA02g17060	0.626257	0.38299	0.70945	1.75529e-15	6.56039e-11	XP_009127318.1 acid phosphatase 1 [Brassica rapa]	-	-	-	-	-	-	-
0	BAA01g10120	BAA01g10120	0.646911	0.434281	0.574937	3.06674e-15	1.14619e-10	RID78036.1 hypothetical protein BRARA_A00894 [Brassica rapa]	-	-	-	-	GO:0005956//protein kinase CK2 complex	GO:0019887//protein kinase regulator activity	-
0	BAA01g42390	BAA01g42390	1.12594	0.861908	0.385522	4.69313e-15	1.75406e-10	VDC77746.1 unnamed protein product [Brassica rapa]	-	-	-	-	GO:0005575//cellular_component;GO:0005622//intracellular;GO:0005623//cell;GO:0005634//nucleus;GO:0005737//cytoplasm;GO:0005783//endoplasmic reticulum;GO:0005789//endoplasmic reticulum membrane;GO:0012505//endomembrane system;GO:0016020//membrane;GO:0016021//integral component of membrane;GO:0031224//intrinsic component of membrane;GO:0031984//organelle subcompartment;GO:0042175//nuclear outer mem…	GO:0003674//molecular_function;GO:0003676//nucleic acid binding;GO:0003677//DNA binding;GO:0003700//transcription factor activity, sequence-specific DNA binding;GO:0003707//steroid hormone receptor activity;GO:0005488//binding;GO:0005496//steroid binding;GO:0043565//sequence-specific DNA binding;GO:0097159//organic cyclic compound binding;GO:1901363//heterocyclic compound binding	GO:0001101//response to acid chemical;GO:0006139//nucleobase-containing compound metabolic process;GO:0006351//transcription, DNA-templated;GO:0006355//regulation of transcription, DNA-templated;GO:0006725//cellular aromatic compound metabolic process;GO:0006807//nitrogen compound metabolic process;GO:0006950//response to stress;GO:0007275//multicellular organism development;GO:0007568//aging;GO:…
0	BAA01g05870	BAA01g05870	1.31516	0.95657	0.45929	4.83043e-15	1.80537e-10	XP_013662274.1 cilia- and flagella-associated protein 251 [Brassica napus]	-	-	-	-	-	-	-
0	BAA03g40950	BAA03g40950	1.46213	1.06137	0.462135	4.96972e-15	1.85743e-10	XP_013684938.1 calcium-dependent protein kinase 9 [Brassica napus]	Organismal Systems	Environmental adaptation	ko04626//Plant-pathogen interaction	K13412	GO:0005575//cellular_component;GO:0005622//intracellular;GO:0005623//cell;GO:0005634//nucleus;GO:0005737//cytoplasm;GO:0005886//plasma membrane;GO:0016020//membrane;GO:0043226//organelle;GO:0043227//membrane-bounded organelle;GO:0043229//intracellular organelle;GO:0043231//intracellular membrane-bounded organelle;GO:0044424//intracellular part;GO:0044464//cell part;GO:0071944//cell periphery	GO:0000166//nucleotide binding;GO:0003674//molecular_function;GO:0003824//catalytic activity;GO:0004672//protein kinase activity;GO:0004674//protein serine/threonine kinase activity;GO:0004683//calmodulin-dependent protein kinase activity;GO:0005488//binding;GO:0005509//calcium ion binding;GO:0005515//protein binding;GO:0005516//calmodulin binding;GO:0005524//ATP binding;GO:0008144//drug binding;…	GO:0001101//response to acid chemical;GO:0006464//cellular protein modification process;GO:0006468//protein phosphorylation;GO:0006793//phosphorus metabolic process;GO:0006796//phosphate-containing compound metabolic process;GO:0006807//nitrogen compound metabolic process;GO:0007154//cell communication;GO:0007165//signal transduction;GO:0008150//biological_process;GO:0008152//metabolic process;GO…
0	BAA04g21640	BAA04g21640	0.515592	0.330807	0.640239	5.16669e-15	1.93105e-10	XP_009141010.1 zinc finger CCCH domain-containing protein 25 isoform X1 [Brassica rapa]	Genetic Information Processing	Transcription	ko03040//Spliceosome	K12872	GO:0000974//Prp19 complex;GO:0005575//cellular_component;GO:0005622//intracellular;GO:0005623//cell;GO:0005634//nucleus;GO:0005681//spliceosomal complex;GO:0005684//U2-type spliceosomal complex;GO:0032991//macromolecular complex;GO:0043226//organelle;GO:0043227//membrane-bounded organelle;GO:0043229//intracellular organelle;GO:0043231//intracellular membrane-bounded organelle;GO:0044422//organell…	GO:0003674//molecular_function;GO:0003676//nucleic acid binding;GO:0003677//DNA binding;GO:0003723//RNA binding;GO:0005488//binding;GO:0017069//snRNA binding;GO:0017070//U6 snRNA binding;GO:0036002//pre-mRNA binding;GO:0043167//ion binding;GO:0043169//cation binding;GO:0046872//metal ion binding;GO:0097159//organic cyclic compound binding;GO:1901363//heterocyclic compound binding	GO:0000375//RNA splicing, via transesterification reactions;GO:0000377//RNA splicing, via transesterification reactions with bulged adenosine as nucleophile;GO:0000387//spliceosomal snRNP assembly;GO:0000398//mRNA splicing, via spliceosome;GO:0006139//nucleobase-containing compound metabolic process;GO:0006396//RNA processing;GO:0006397//mRNA processing;GO:0006725//cellular aromatic compound meta…
0	BAA09g13030	BAA09g13030	1.10761	0.787594	0.491928	5.46191e-15	2.04139e-10	XP_009112657.1 uncharacterized protein LOC103838002 [Brassica rapa]	-	-	-	-	-	-	-
0	BAA01g22100	BAA01g22100	0.804513	0.534728	0.58931	5.90831e-15	2.20823e-10	XP_009146394.1 dihydrolipoyl dehydrogenase 2, chloroplastic [Brassica rapa]	Metabolism;Metabolism;Metabolism;Metabolism;Metabolism;Metabolism;Metabolism;Metabolism;Metabolism;Metabolism;Metabolism;Metabolism	Global and overview maps;Global and overview maps;Global and overview maps;Carbohydrate metabolism;Carbohydrate metabolism;Carbohydrate metabolism;Amino acid metabolism;Amino acid metabolism;Carbohydrate metabolism;Amino acid metabolism;Carbohydrate metabolism;Amino acid metabolism	ko01100//Metabolic pathways;ko01110//Biosynthesis of secondary metabolites;ko01200//Carbon metabolism;ko00010//Glycolysis / Gluconeogenesis;ko00620//Pyruvate metabolism;ko00630//Glyoxylate and dicarboxylate metabolism;ko00260//Glycine, serine and threonine metabolism;ko00380//Tryptophan metabolism;ko00020//Citrate cycle (TCA cycle);ko00280//Valine, leucine and isoleucine degradation;ko00640//Prop…	K00382;K00382;K00382;K00382;K00382;K00382;K00382;K00382;K00382;K00382;K00382;K00382	GO:0005575//cellular_component;GO:0005622//intracellular;GO:0005623//cell;GO:0005737//cytoplasm;GO:0009331//glycerol-3-phosphate dehydrogenase complex;GO:0009507//chloroplast;GO:0009526//plastid envelope;GO:0009532//plastid stroma;GO:0009536//plastid;GO:0009570//chloroplast stroma;GO:0009941//chloroplast envelope;GO:0031967//organelle envelope;GO:0031975//envelope;GO:0043226//organelle;GO:0043227…	GO:0000166//nucleotide binding;GO:0003674//molecular_function;GO:0003824//catalytic activity;GO:0004148//dihydrolipoyl dehydrogenase activity;GO:0004362//glutathione-disulfide reductase activity;GO:0004368//glycerol-3-phosphate dehydrogenase activity;GO:0004791//thioredoxin-disulfide reductase activity;GO:0005488//binding;GO:0009055//electron carrier activity;GO:0015036//disulfide oxidoreductase …	GO:0006071//glycerol metabolic process;GO:0006091//generation of precursor metabolites and energy;GO:0006096//glycolytic process;GO:0006631//fatty acid metabolic process;GO:0006790//sulfur compound metabolic process;GO:0006805//xenobiotic metabolic process;GO:0008150//biological_process;GO:0008152//metabolic process;GO:0009228//thiamine biosynthetic process;GO:0009398//FMN biosynthetic process;GO…
0	BAA03g37550	BAA03g37550	0.821596	0.595943	0.463254	5.93819e-15	2.2194e-10	XP_009135306.1 YTH domain-containing protein ECT2 [Brassica rapa]	-	-	-	-	-	GO:0003723//RNA binding	-
0	BAA08g19830	BAA08g19830	1.81	1.37993	0.391401	6.36328e-15	2.37827e-10	XP_009109155.1 polyadenylate-binding protein RBP45C [Brassica rapa]	-	-	-	-	-	GO:0003676//nucleic acid binding;GO:0003723//RNA binding	GO:0008380//RNA splicing
0	BAA09g22910	BAA09g22910	0.792942	0.541984	0.548967	6.53129e-15	2.44107e-10	XP_033136858.1 serine/threonine-protein kinase-like protein CCR1 [Brassica rapa]	-	-	-	-	-	GO:0004672//protein kinase activity;GO:0005524//ATP binding	GO:0006468//protein phosphorylation
0	BAA09g64790	BAA09g64790	0.491747	0.314227	0.646106	7.23628e-15	2.70456e-10	XP_009118206.2 ESF1 homolog [Brassica rapa]	-	-	-	-	-	-	-
0	BAA03g13520	BAA03g13520	0.569487	0.438083	0.378461	1.00619e-14	3.76063e-10	XP_009132151.1 U-box domain-containing protein 34 [Brassica rapa]	-	-	-	-	-	GO:0004672//protein kinase activity;GO:0004842//ubiquitin-protein transferase activity;GO:0005524//ATP binding	GO:0006468//protein phosphorylation;GO:0016567//protein ubiquitination
0	BAA02g42470	BAA02g42470	1.90901	1.47994	0.367287	1.05117e-14	3.92875e-10	-	-	-	-	-	GO:0032040//small-subunit processome	-	-
0	BAA07g26710	BAA07g26710	1.61259	1.10163	0.54974	1.7373e-14	6.49317e-10	XP_013648683.1 nitrate reductase [NADH], clone PBNBR1412-like [Brassica napus]	Metabolism;Metabolism	Global and overview maps;Energy metabolism	ko01100//Metabolic pathways;ko00910//Nitrogen metabolism	K10534;K10534	-	GO:0009055//electron carrier activity;GO:0016002//sulfite reductase activity;GO:0016491//oxidoreductase activity;GO:0016655//oxidoreductase activity, acting on NAD(P)H, quinone or similar compound as acceptor;GO:0030151//molybdenum ion binding	GO:0006790//sulfur compound metabolic process;GO:0006814//sodium ion transport;GO:0010124//phenylacetate catabolic process;GO:0055114//oxidation-reduction process
0	BAA10g32360	BAA10g32360	0.65042	0.407209	0.675603	2.14974e-14	8.03464e-10	XP_009122544.1 SUN domain-containing protein 1 [Brassica rapa]	-	-	-	-	GO:0000445//THO complex part of transcription export complex;GO:0005575//cellular_component;GO:0005622//intracellular;GO:0005623//cell;GO:0005634//nucleus;GO:0005635//nuclear envelope;GO:0005637//nuclear inner membrane;GO:0005737//cytoplasm;GO:0005783//endoplasmic reticulum;GO:0005789//endoplasmic reticulum membrane;GO:0005856//cytoskeleton;GO:0009524//phragmoplast;GO:0012505//endomembrane system…	GO:0003674//molecular_function;GO:0005488//binding;GO:0005515//protein binding;GO:0005525//GTP binding;GO:0008270//zinc ion binding;GO:0008565//protein transporter activity;GO:0015078//hydrogen ion transmembrane transporter activity;GO:0043495//protein anchor;GO:0043621//protein self-association;GO:0051082//unfolded protein binding	GO:0000003//reproduction;GO:0000280//nuclear division;GO:0006397//mRNA processing;GO:0006996//organelle organization;GO:0006997//nucleus organization;GO:0007049//cell cycle;GO:0007059//chromosome segregation;GO:0007127//meiosis I;GO:0008104//protein localization;GO:0008150//biological_process;GO:0008360//regulation of cell shape;GO:0009405//pathogenesis;GO:0009987//cellular process;GO:0016043//ce…
0	BAA01g02450	BAA01g02450	2.49382	1.8359	0.441866	2.20548e-14	8.24297e-10	VDC73722.1 unnamed protein product [Brassica rapa]	-	-	-	-	-	-	-
0	BAA06g00610	BAA06g00610	1.24268	0.895782	0.472233	3.52938e-14	1.31911e-09	XP_009147513.1 serine/arginine-rich SC35-like splicing factor SCL33 [Brassica rapa]	Genetic Information Processing	Transcription	ko03040//Spliceosome	K12900	-	GO:0003676//nucleic acid binding	GO:0008380//RNA splicing
0	BAA10g28660	BAA10g28660	0.708745	0.477956	0.56839	3.87015e-14	1.44647e-09	XP_009122114.1 probable mediator of RNA polymerase II transcription subunit 26c [Brassica rapa]	-	-	-	-	GO:0005634//nucleus	-	-
0	BAA08g16120	BAA08g16120	0.653995	0.471324	0.472562	4.12366e-14	1.54122e-09	XP_009108739.1 4-hydroxy-3-methylbut-2-enyl diphosphate reductase, chloroplastic [Brassica rapa]	Metabolism;Metabolism;Metabolism	Global and overview maps;Global and overview maps;Metabolism of terpenoids and polyketides	ko01100//Metabolic pathways;ko01110//Biosynthesis of secondary metabolites;ko00900//Terpenoid backbone biosynthesis	K03527;K03527;K03527	-	GO:0046872//metal ion binding;GO:0051745//4-hydroxy-3-methylbut-2-en-1-yl diphosphate reductase activity	GO:0009240//isopentenyl diphosphate biosynthetic process;GO:0015968//stringent response;GO:0019288//isopentenyl diphosphate biosynthetic process, methylerythritol 4-phosphate pathway;GO:0046677//response to antibiotic;GO:0050992//dimethylallyl diphosphate biosynthetic process
0	BAA03g40890	BAA03g40890	1.35435	1.04855	0.369205	4.50158e-14	1.68246e-09	VDC82106.1 unnamed protein product [Brassica rapa]	-	-	-	-	-	-	-
0	BAA07g24900	BAA07g24900	0.575558	0.381963	0.591529	5.18086e-14	1.93635e-09	XP_009104394.2 autophagy-related protein 18a [Brassica rapa]	-	-	-	-	-	GO:0005515//protein binding	-
0	BAA05g36530	BAA05g36530	0.528787	0.335141	0.657916	9.22218e-14	3.44679e-09	XP_009146840.2 uncharacterized protein ycf45 [Brassica rapa]	-	-	-	-	GO:0005575//cellular_component;GO:0005622//intracellular;GO:0005623//cell;GO:0005737//cytoplasm;GO:0005887//integral component of plasma membrane;GO:0009507//chloroplast;GO:0009536//plastid;GO:0009898//cytoplasmic side of plasma membrane;GO:0043190//ATP-binding cassette (ABC) transporter complex;GO:0043226//organelle;GO:0043227//membrane-bounded organelle;GO:0043229//intracellular organelle;GO:00…	GO:0000166//nucleotide binding;GO:0003674//molecular_function;GO:0003676//nucleic acid binding;GO:0003678//DNA helicase activity;GO:0003723//RNA binding;GO:0003724//RNA helicase activity;GO:0003924//GTPase activity;GO:0004386//helicase activity;GO:0005047//signal recognition particle binding;GO:0005488//binding;GO:0005524//ATP binding;GO:0005525//GTP binding;GO:0008144//drug binding;GO:0015416//o…	GO:0002949//tRNA threonylcarbamoyladenosine modification;GO:0006260//DNA replication;GO:0006281//DNA repair;GO:0006457//protein folding;GO:0006464//cellular protein modification process;GO:0006614//SRP-dependent cotranslational protein targeting to membrane;GO:0009306//protein secretion;GO:0015716//organic phosphonate transport;GO:0015809//arginine transport;GO:0015819//lysine transport;GO:001582…
0	BAA01g19610	BAA01g19610	0.934109	0.627643	0.573646	1.13816e-13	4.25387e-09	XP_009143609.1 uncharacterized sugar kinase slr0537 [Brassica rapa]	-	-	-	-	-	GO:0004747//ribokinase activity;GO:0008662//1-phosphofructokinase activity;GO:0047590//5-dehydro-2-deoxygluconokinase activity	GO:0019303//D-ribose catabolic process;GO:0019310//inositol catabolic process
0	BAA05g06160	BAA05g06160	1.28416	0.977797	0.393212	1.80934e-13	6.76241e-09	XP_033146931.1 probable protein phosphatase 2C 30 [Brassica rapa]	-	-	-	-	-	GO:0016791//phosphatase activity	-
0	BAA01g20940	BAA01g20940	0.559607	0.385621	0.537231	1.86317e-13	6.9636e-09	XP_009145241.1 ATP-dependent Clp protease proteolytic subunit-related protein 4, chloroplastic [Brassica rapa]	-	-	-	-	GO:0009368//endopeptidase Clp complex	GO:0004176//ATP-dependent peptidase activity;GO:0004252//serine-type endopeptidase activity	GO:0006508//proteolysis
0	BAA08g16410	BAA08g16410	0.923901	0.694154	0.412483	2.04728e-13	7.65172e-09	XP_009108763.2 cold-regulated protein 28 [Brassica rapa]	-	-	-	-	-	-	-
0	BAA06g36260	BAA06g36260	0.851781	0.613028	0.47453	2.17764e-13	8.13894e-09	XP_009151727.1 GATA transcription factor 16 [Brassica rapa]	-	-	-	-	GO:0005840//ribosome	GO:0003735//structural constituent of ribosome;GO:0008270//zinc ion binding;GO:0043565//sequence-specific DNA binding	GO:0006355//regulation of transcription, DNA-templated;GO:0006412//translation
0	BAA05g34540	BAA05g34540	1.96726	1.48743	0.403368	2.23317e-13	8.34649e-09	XP_009146591.1 ALA-interacting subunit 1 [Brassica rapa]	-	-	-	-	GO:0016020//membrane	-	-
0	BAA02g01180	BAA02g01180	0.93333	0.677499	0.462168	2.90906e-13	1.08726e-08	XP_009125527.1 iron-sulfur assembly protein IscA-like 2, mitochondrial [Brassica rapa]	-	-	-	-	-	GO:0003674//molecular_function;GO:0005198//structural molecule activity;GO:0005506//iron ion binding	GO:0016226//iron-sulfur cluster assembly
0	BAA09g63050	BAA09g63050	1.24274	0.800176	0.635135	3.20017e-13	1.19606e-08	XP_013602246.1 PREDICTED: LAG1 longevity assurance homolog 3 [Brassica oleracea var. oleracea] [Brassica oleracea]	Metabolism;Metabolism	Global and overview maps;Lipid metabolism	ko01100//Metabolic pathways;ko00600//Sphingolipid metabolism	K23727;K23727	GO:0005575//cellular_component;GO:0005622//intracellular;GO:0005623//cell;GO:0005737//cytoplasm;GO:0005783//endoplasmic reticulum;GO:0005789//endoplasmic reticulum membrane;GO:0012505//endomembrane system;GO:0016020//membrane;GO:0016021//integral component of membrane;GO:0031224//intrinsic component of membrane;GO:0031984//organelle subcompartment;GO:0042175//nuclear outer membrane-endoplasmic re…	GO:0003674//molecular_function;GO:0003824//catalytic activity;GO:0016410//N-acyltransferase activity;GO:0016740//transferase activity;GO:0016746//transferase activity, transferring acyl groups;GO:0016747//transferase activity, transferring acyl groups other than amino-acyl groups;GO:0050291//sphingosine N-acyltransferase activity	GO:0000038//very long-chain fatty acid metabolic process;GO:0006082//organic acid metabolic process;GO:0006629//lipid metabolic process;GO:0006631//fatty acid metabolic process;GO:0006633//fatty acid biosynthetic process;GO:0006643//membrane lipid metabolic process;GO:0006665//sphingolipid metabolic process;GO:0006672//ceramide metabolic process;GO:0006807//nitrogen compound metabolic process;GO:…
0	BAA02g02640	BAA02g02640	0.862178	0.565629	0.608129	3.3321e-13	1.24537e-08	XP_009125700.2 formin-like protein 20 [Brassica rapa]	-	-	-	-	-	-	-
0	BAA06g14530	BAA06g14530	2.63423	1.86428	0.498762	3.67416e-13	1.37322e-08	XP_013641739.1 kunitz trypsin inhibitor 2-like [Brassica napus]	-	-	-	-	GO:0005575//cellular_component;GO:0005576//extracellular region;GO:0005618//cell wall;GO:0005623//cell;GO:0030312//external encapsulating structure;GO:0044464//cell part;GO:0048046//apoplast;GO:0071944//cell periphery	GO:0003674//molecular_function;GO:0004857//enzyme inhibitor activity;GO:0004866//endopeptidase inhibitor activity;GO:0030234//enzyme regulator activity;GO:0030414//peptidase inhibitor activity;GO:0061134//peptidase regulator activity;GO:0061135//endopeptidase regulator activity;GO:0098772//molecular function regulator	GO:0008150//biological_process;GO:0009892//negative regulation of metabolic process;GO:0010466//negative regulation of peptidase activity;GO:0010605//negative regulation of macromolecule metabolic process;GO:0010951//negative regulation of endopeptidase activity;GO:0019222//regulation of metabolic process;GO:0030162//regulation of proteolysis;GO:0031323//regulation of cellular metabolic process;G…
0	BAA07g37530	BAA07g37530	1.07478	0.809961	0.408117	3.79601e-13	1.41876e-08	XP_009105942.1 mitochondrial import inner membrane translocase subunit TIM23-2 [Brassica rapa]	-	-	-	-	GO:0016020//membrane	GO:0004722//protein serine/threonine phosphatase activity	GO:0030436//asexual sporulation
0	BAA09g38930	BAA09g38930	1.05825	0.785177	0.430585	4.32438e-13	1.61624e-08	XP_013642123.1 uncharacterized protein LOC106347173 [Brassica napus]	-	-	-	-	GO:0016020//membrane	GO:0004675//transmembrane receptor protein serine/threonine kinase activity;GO:0005524//ATP binding	GO:0006468//protein phosphorylation
0	BAA10g30930	BAA10g30930	1.21348	0.898019	0.434332	4.49504e-13	1.68002e-08	XP_033137765.1 nucleolin 1-like [Brassica rapa]	-	-	-	-	-	GO:0003676//nucleic acid binding	GO:0008380//RNA splicing
0	BAA06g06250	BAA06g06250	0.838243	0.576611	0.539769	6.26488e-13	2.3415e-08	XP_009148131.1 PRA1 family protein E [Brassica rapa]	-	-	-	-	GO:0005575//cellular_component;GO:0005622//intracellular;GO:0005623//cell;GO:0005737//cytoplasm;GO:0005768//endosome;GO:0005783//endoplasmic reticulum;GO:0005794//Golgi apparatus;GO:0010008//endosome membrane;GO:0012505//endomembrane system;GO:0016020//membrane;GO:0016021//integral component of membrane;GO:0031090//organelle membrane;GO:0031224//intrinsic component of membrane;GO:0031410//cytopla…	-	GO:0006810//transport;GO:0008150//biological_process;GO:0016192//vesicle-mediated transport;GO:0051179//localization;GO:0051234//establishment of localization
0	BAA06g06060	BAA06g06060	0.67239	0.515622	0.382986	7.15952e-13	2.67587e-08	RID57132.1 hypothetical protein BRARA_F00532 [Brassica rapa]	Metabolism;Metabolism;Metabolism	Global and overview maps;Global and overview maps;Metabolism of cofactors and vitamins	ko01100//Metabolic pathways;ko01110//Biosynthesis of secondary metabolites;ko00860//Porphyrin and chlorophyll metabolism	K03404;K03404;K03404	GO:0005575//cellular_component;GO:0005622//intracellular;GO:0005623//cell;GO:0005737//cytoplasm;GO:0009507//chloroplast;GO:0009532//plastid stroma;GO:0009534//chloroplast thylakoid;GO:0009536//plastid;GO:0009570//chloroplast stroma;GO:0009579//thylakoid;GO:0010007//magnesium chelatase complex;GO:0019031//viral envelope;GO:0031976//plastid thylakoid;GO:0031984//organelle subcompartment;GO:0032991/…	GO:0000166//nucleotide binding;GO:0003674//molecular_function;GO:0003677//DNA binding;GO:0003824//catalytic activity;GO:0004176//ATP-dependent peptidase activity;GO:0004252//serine-type endopeptidase activity;GO:0005488//binding;GO:0005524//ATP binding;GO:0008134//transcription factor binding;GO:0008144//drug binding;GO:0016851//magnesium chelatase activity;GO:0016874//ligase activity;GO:0016887/…	GO:0006260//DNA replication;GO:0006355//regulation of transcription, DNA-templated;GO:0006508//proteolysis;GO:0006725//cellular aromatic compound metabolic process;GO:0006778//porphyrin-containing compound metabolic process;GO:0006779//porphyrin-containing compound biosynthetic process;GO:0006807//nitrogen compound metabolic process;GO:0008150//biological_process;GO:0008152//metabolic process;GO:…
0	BAA01g39990	BAA01g39990	0.966272	0.634047	0.607839	8.94254e-13	3.34228e-08	XP_009117581.2 casein kinase 1-like protein HD16 [Brassica rapa]	-	-	-	-	-	GO:0004672//protein kinase activity;GO:0005524//ATP binding	GO:0006468//protein phosphorylation
0	BAA07g34860	BAA07g34860	1.2733	0.902576	0.496451	8.99509e-13	3.36191e-08	XP_009105640.1 delta-aminolevulinic acid dehydratase 1, chloroplastic [Brassica rapa]	Metabolism;Metabolism;Metabolism	Global and overview maps;Global and overview maps;Metabolism of cofactors and vitamins	ko01100//Metabolic pathways;ko01110//Biosynthesis of secondary metabolites;ko00860//Porphyrin and chlorophyll metabolism	K01698;K01698;K01698	-	GO:0004655//porphobilinogen synthase activity;GO:0046872//metal ion binding	GO:0033014//tetrapyrrole biosynthetic process
0	BAA01g08980	BAA01g08980	0.720805	0.474856	0.60212	9.25231e-13	3.45805e-08	XP_013681900.1 nucleolar and coiled-body phosphoprotein 1-like isoform X2 [Brassica napus]	Cellular Processes	Transport and catabolism	ko04144//Endocytosis	K19476	-	-	GO:0015031//protein transport
0	BAA02g30900	BAA02g30900	0.984886	0.671904	0.551701	1.53255e-12	5.72791e-08	XP_009128687.1 transcription initiation factor IIE subunit beta isoform X2 [Brassica rapa]	Genetic Information Processing	Transcription	ko03022//Basal transcription factors	K03137	-	GO:0016787//hydrolase activity	GO:0006367//transcription initiation from RNA polymerase II promoter;GO:0008152//metabolic process
0	BAA07g25060	BAA07g25060	0.508937	0.331973	0.61642	1.57788e-12	5.89734e-08	XP_009104411.1 protein HUA2-LIKE 3 [Brassica rapa]	-	-	-	-	-	-	-
0	BAA05g35320	BAA05g35320	0.607613	0.408562	0.572598	1.83031e-12	6.8408e-08	XP_009146679.2 T-complex protein 1 subunit eta [Brassica rapa]	-	-	-	-	-	GO:0005515//protein binding;GO:0005524//ATP binding;GO:0016887//ATPase activity	GO:0006457//protein folding
0	BAA05g25720	BAA05g25720	1.28966	0.931992	0.468596	2.7025e-12	1.01006e-07	XP_013743113.1 chitin elicitor receptor kinase 1-like isoform X1 [Brassica napus]	Organismal Systems	Environmental adaptation	ko04626//Plant-pathogen interaction	K13429	GO:0005575//cellular_component;GO:0005622//intracellular;GO:0005623//cell;GO:0005886//plasma membrane;GO:0016020//membrane;GO:0016021//integral component of membrane;GO:0019867//outer membrane;GO:0031224//intrinsic component of membrane;GO:0044425//membrane part;GO:0044464//cell part;GO:0071944//cell periphery	GO:0000166//nucleotide binding;GO:0003674//molecular_function;GO:0003824//catalytic activity;GO:0004672//protein kinase activity;GO:0004674//protein serine/threonine kinase activity;GO:0004675//transmembrane receptor protein serine/threonine kinase activity;GO:0004888//transmembrane signaling receptor activity;GO:0005488//binding;GO:0005515//protein binding;GO:0005524//ATP binding;GO:0008061//chi…	GO:0000746//conjugation;GO:0002218//activation of innate immune response;GO:0002220//innate immune response activating cell surface receptor signaling pathway;GO:0002221//pattern recognition receptor signaling pathway;GO:0002237//response to molecule of bacterial origin;GO:0002238//response to molecule of fungal origin;GO:0002253//activation of immune response;GO:0002376//immune system process;GO…
0	BAA05g07600	BAA05g07600	1.84025	1.40519	0.389136	2.81612e-12	1.05252e-07	XP_013752205.1 uncharacterized protein At5g01610-like [Brassica napus]	-	-	-	-	-	-	-
0	BAA03g35270	BAA03g35270	0.55793	0.403098	0.468956	3.75062e-12	1.4018e-07	XP_009135038.1 poly [ADP-ribose] polymerase tankyrase-2 [Brassica rapa]	-	-	-	-	-	GO:0005515//protein binding	-
0	BAA03g21050	BAA03g21050	0.684086	0.497361	0.459885	3.91488e-12	1.46319e-07	CDY07744.1 BnaA03g17670D [Brassica napus]	-	-	-	-	GO:0005575//cellular_component;GO:0005622//intracellular;GO:0005623//cell;GO:0005737//cytoplasm;GO:0009380//excinuclease repair complex;GO:0009507//chloroplast;GO:0009532//plastid stroma;GO:0009536//plastid;GO:0009570//chloroplast stroma;GO:0043226//organelle;GO:0043227//membrane-bounded organelle;GO:0043229//intracellular organelle;GO:0043231//intracellular membrane-bounded organelle;GO:0044422/…	GO:0003674//molecular_function;GO:0003824//catalytic activity;GO:0005488//binding;GO:0009055//electron carrier activity;GO:0009381//excinuclease ABC activity;GO:0015035//protein disulfide oxidoreductase activity;GO:0015036//disulfide oxidoreductase activity;GO:0016491//oxidoreductase activity;GO:0016667//oxidoreductase activity, acting on a sulfur group of donors;GO:0016787//hydrolase activity;GO…	GO:0006091//generation of precursor metabolites and energy;GO:0006289//nucleotide-excision repair;GO:0006810//transport;GO:0006811//ion transport;GO:0006812//cation transport;GO:0008150//biological_process;GO:0008152//metabolic process;GO:0009987//cellular process;GO:0019725//cellular homeostasis;GO:0022900//electron transport chain;GO:0042592//homeostatic process;GO:0044237//cellular metabolic p…
0	BAA02g30080	BAA02g30080	0.49917	0.339683	0.555342	4.31976e-12	1.61451e-07	VDC89862.1 unnamed protein product [Brassica rapa]	-	-	-	-	-	-	-
0	BAA04g14180	BAA04g14180	0.556292	0.381185	0.545353	4.52037e-12	1.68949e-07	XP_009140088.1 general transcription and DNA repair factor IIH helicase subunit XPB1 [Brassica rapa]	Genetic Information Processing;Genetic Information Processing	Replication and repair;Transcription	ko03420//Nucleotide excision repair;ko03022//Basal transcription factors	K10843;K10843	-	GO:0003677//DNA binding;GO:0005524//ATP binding;GO:0016787//hydrolase activity	-
0	BAA08g23940	BAA08g23940	1.89371	1.42023	0.415088	4.73078e-12	1.76813e-07	XP_013656828.1 gibberellin 2-beta-dioxygenase 2-like [Brassica napus]	Metabolism;Metabolism	Global and overview maps;Metabolism of terpenoids and polyketides	ko01110//Biosynthesis of secondary metabolites;ko00904//Diterpenoid biosynthesis	K04125;K04125	-	GO:0016491//oxidoreductase activity	GO:0055114//oxidation-reduction process
0	BAA10g27590	BAA10g27590	0.858077	0.625978	0.454995	4.98835e-12	1.8644e-07	VDD20096.1 unnamed protein product [Brassica rapa]	-	-	-	-	GO:0000139//Golgi membrane;GO:0005575//cellular_component;GO:0005622//intracellular;GO:0005623//cell;GO:0005737//cytoplasm;GO:0005794//Golgi apparatus;GO:0012505//endomembrane system;GO:0016020//membrane;GO:0016021//integral component of membrane;GO:0031090//organelle membrane;GO:0031224//intrinsic component of membrane;GO:0031984//organelle subcompartment;GO:0043226//organelle;GO:0043227//membra…	GO:0003674//molecular_function;GO:0003824//catalytic activity;GO:0016740//transferase activity;GO:0016757//transferase activity, transferring glycosyl groups	GO:0006464//cellular protein modification process;GO:0006486//protein glycosylation;GO:0006807//nitrogen compound metabolic process;GO:0008150//biological_process;GO:0008152//metabolic process;GO:0009058//biosynthetic process;GO:0009059//macromolecule biosynthetic process;GO:0009100//glycoprotein metabolic process;GO:0009101//glycoprotein biosynthetic process;GO:0009987//cellular process;GO:00160…
0	BAA08g26580	BAA08g26580	0.989682	0.748948	0.4021	5.05883e-12	1.89074e-07	XP_009110057.1 uncharacterized protein LOC103835626 [Brassica rapa]	-	-	-	-	GO:0005577//fibrinogen complex;GO:0005685//U1 snRNP;GO:0016021//integral component of membrane;GO:0017119//Golgi transport complex;GO:0019028//viral capsid;GO:0019031//viral envelope	GO:0003674//molecular_function;GO:0003729//mRNA binding;GO:0005102//receptor binding;GO:0005198//structural molecule activity;GO:0005524//ATP binding	GO:0006376//mRNA splice site selection;GO:0006891//intra-Golgi vesicle-mediated transport;GO:0007059//chromosome segregation;GO:0007155//cell adhesion;GO:0030168//platelet activation;GO:0030261//chromosome condensation;GO:0030436//asexual sporulation;GO:0032418//lysosome localization;GO:0044780//bacterial-type flagellum assembly;GO:0051258//protein polymerization
0	BAA01g03430	BAA01g03430	1.56841	1.17658	0.414703	5.36094e-12	2.00365e-07	VDC73816.1 unnamed protein product [Brassica rapa]	Environmental Information Processing	Signal transduction	ko04075//Plant hormone signal transduction	K14500	GO:0005575//cellular_component;GO:0005622//intracellular;GO:0005623//cell;GO:0005737//cytoplasm;GO:0005773//vacuole;GO:0005886//plasma membrane;GO:0005911//cell-cell junction;GO:0009506//plasmodesma;GO:0016020//membrane;GO:0030054//cell junction;GO:0043226//organelle;GO:0043227//membrane-bounded organelle;GO:0043229//intracellular organelle;GO:0043231//intracellular membrane-bounded organelle;GO:…	GO:0000166//nucleotide binding;GO:0003674//molecular_function;GO:0003824//catalytic activity;GO:0004672//protein kinase activity;GO:0004674//protein serine/threonine kinase activity;GO:0004675//transmembrane receptor protein serine/threonine kinase activity;GO:0004888//transmembrane signaling receptor activity;GO:0005488//binding;GO:0005524//ATP binding;GO:0008144//drug binding;GO:0016301//kinase…	GO:0001101//response to acid chemical;GO:0006464//cellular protein modification process;GO:0006468//protein phosphorylation;GO:0006793//phosphorus metabolic process;GO:0006796//phosphate-containing compound metabolic process;GO:0006807//nitrogen compound metabolic process;GO:0006950//response to stress;GO:0006952//defense response;GO:0007154//cell communication;GO:0007165//signal transduction;GO:…
0	BAA07g35860	BAA07g35860	0.779973	0.548212	0.508689	5.47516e-12	2.04634e-07	XP_009105745.1 transmembrane protein 214 [Brassica rapa]	-	-	-	-	-	-	-
0	BAA01g03220	BAA01g03220	0.882484	0.612195	0.527579	7.81207e-12	2.91976e-07	XP_013640156.1 plant intracellular Ras-group-related LRR protein 4-like [Brassica napus]	-	-	-	-	-	GO:0004553//hydrolase activity, hydrolyzing O-glycosyl compounds;GO:0005515//protein binding	GO:0005975//carbohydrate metabolic process
0	BAA02g22860	BAA02g22860	1.19757	0.909224	0.397405	1.49493e-11	5.58731e-07	XP_009127938.1 uncharacterized protein LOC103852786 [Brassica rapa]	-	-	-	-	-	-	-
0	BAA10g27130	BAA10g27130	1.87368	1.30956	0.516797	1.8598e-11	6.95102e-07	RID42318.1 hypothetical protein BRARA_J02211 [Brassica rapa]	Metabolism;Metabolism	Global and overview maps;Lipid metabolism	ko01100//Metabolic pathways;ko00561//Glycerolipid metabolism	K01054;K01054	-	GO:0003674//molecular_function;GO:0003824//catalytic activity;GO:0016787//hydrolase activity;GO:0016831//carboxy-lyase activity;GO:0047570//3-oxoadipate enol-lactonase activity;GO:0070205//2-succinyl-6-hydroxy-2,4-cyclohexadiene-1-carboxylate synthase activity	GO:0006629//lipid metabolic process;GO:0009058//biosynthetic process;GO:0009102//biotin biosynthetic process;GO:0009234//menaquinone biosynthetic process;GO:0015979//photosynthesis;GO:0042952//beta-ketoadipate pathway
0	BAA07g39770	BAA07g39770	1.04229	0.677499	0.621467	2.00652e-11	7.49938e-07	RID56171.1 hypothetical protein BRARA_G03387 [Brassica rapa]	Cellular Processes	Transport and catabolism	ko04144//Endocytosis	K18468	-	-	-
0	BAA09g14020	BAA09g14020	0.696286	0.484969	0.521787	2.10747e-11	7.87668e-07	XP_013721096.1 nuclear pore complex protein NUP98B-like [Brassica napus]	-	-	-	-	-	-	-
0	BAA06g20540	BAA06g20540	0.82242	0.574831	0.516738	3.19348e-11	1.19356e-06	XP_013622416.1 PREDICTED: U-box domain-containing protein 39 [Brassica oleracea var. oleracea] [Brassica oleracea]	-	-	-	-	GO:0005575//cellular_component;GO:0005622//intracellular;GO:0005623//cell;GO:0005634//nucleus;GO:0005737//cytoplasm;GO:0043226//organelle;GO:0043227//membrane-bounded organelle;GO:0043229//intracellular organelle;GO:0043231//intracellular membrane-bounded organelle;GO:0044424//intracellular part;GO:0044464//cell part	GO:0003674//molecular_function;GO:0003824//catalytic activity;GO:0004842//ubiquitin-protein transferase activity;GO:0005515//protein binding;GO:0016740//transferase activity;GO:0019787//ubiquitin-like protein transferase activity	GO:0006464//cellular protein modification process;GO:0006807//nitrogen compound metabolic process;GO:0008150//biological_process;GO:0008152//metabolic process;GO:0009987//cellular process;GO:0016567//protein ubiquitination;GO:0019538//protein metabolic process;GO:0032446//protein modification by small protein conjugation;GO:0036211//protein modification process;GO:0043170//macromolecule metabolic…
0	BAA08g19290	BAA08g19290	0.611612	0.391741	0.642716	4.37297e-11	1.6344e-06	VDD05267.1 unnamed protein product [Brassica rapa]	-	-	-	-	GO:0005575//cellular_component;GO:0005623//cell;GO:0005886//plasma membrane;GO:0016020//membrane;GO:0016021//integral component of membrane;GO:0031224//intrinsic component of membrane;GO:0044425//membrane part;GO:0044464//cell part;GO:0071944//cell periphery	GO:0000166//nucleotide binding;GO:0003674//molecular_function;GO:0003824//catalytic activity;GO:0004672//protein kinase activity;GO:0004674//protein serine/threonine kinase activity;GO:0005488//binding;GO:0005524//ATP binding;GO:0008144//drug binding;GO:0016301//kinase activity;GO:0016740//transferase activity;GO:0016772//transferase activity, transferring phosphorus-containing groups;GO:0016773/…	GO:0006464//cellular protein modification process;GO:0006468//protein phosphorylation;GO:0006793//phosphorus metabolic process;GO:0006796//phosphate-containing compound metabolic process;GO:0006807//nitrogen compound metabolic process;GO:0008150//biological_process;GO:0008152//metabolic process;GO:0009987//cellular process;GO:0016310//phosphorylation;GO:0019538//protein metabolic process;GO:00362…
0	BAA07g09320	BAA07g09320	1.03861	0.774353	0.423589	4.38492e-11	1.63886e-06	RID53117.1 hypothetical protein BRARA_G00537 [Brassica rapa]	-	-	-	-	GO:0005575//cellular_component;GO:0005622//intracellular;GO:0005623//cell;GO:0005634//nucleus;GO:0005737//cytoplasm;GO:0005886//plasma membrane;GO:0009507//chloroplast;GO:0009526//plastid envelope;GO:0009532//plastid stroma;GO:0009534//chloroplast thylakoid;GO:0009535//chloroplast thylakoid membrane;GO:0009536//plastid;GO:0009570//chloroplast stroma;GO:0009579//thylakoid;GO:0009941//chloroplast e…	-	GO:0000302//response to reactive oxygen species;GO:0001101//response to acid chemical;GO:0006950//response to stress;GO:0006952//defense response;GO:0006979//response to oxidative stress;GO:0006996//organelle organization;GO:0008150//biological_process;GO:0009605//response to external stimulus;GO:0009607//response to biotic stimulus;GO:0009617//response to bacterium;GO:0009657//plastid organizati…
0	BAA05g09000	BAA05g09000	0.960625	0.723499	0.408983	4.64626e-11	1.73654e-06	XP_009143555.1 LOW QUALITY PROTEIN: UDP-glycosyltransferase 73C3-like [Brassica rapa]	Metabolism;Metabolism	Global and overview maps;Metabolism of terpenoids and polyketides	ko01110//Biosynthesis of secondary metabolites;ko00908//Zeatin biosynthesis	K13496;K13496	-	GO:0008194//UDP-glycosyltransferase activity	-
0	BAA06g33850	BAA06g33850	2.37223	1.79141	0.40515	6.93413e-11	2.59163e-06	XP_013643728.1 uncharacterized protein LOC106348523 [Brassica napus]	-	-	-	-	-	-	-
0	BAA03g27770	BAA03g27770	0.648941	0.410204	0.661746	8.24597e-11	3.08193e-06	XP_009134083.1 oxysterol-binding protein-related protein 1C isoform X1 [Brassica rapa]	-	-	-	-	-	GO:0008289//lipid binding	-
0	BAA09g20430	BAA09g20430	0.838165	0.623415	0.42704	9.52646e-11	3.56052e-06	XP_009114056.1 uncharacterized protein LOC103839296 [Brassica rapa]	-	-	-	-	-	-	-
0	BAA07g35530	BAA07g35530	1.11881	0.807004	0.471321	1.21154e-10	4.52814e-06	CDY47136.1 BnaA08g05470D [Brassica napus]	-	-	-	-	-	-	-
0	BAA03g01650	BAA03g01650	0.646947	0.477729	0.437454	2.13312e-10	7.97252e-06	XP_033145073.1 probable calcium-binding protein CML50 isoform X1 [Brassica rapa]	Organismal Systems	Environmental adaptation	ko04626//Plant-pathogen interaction	K13448	-	GO:0005509//calcium ion binding	-
0	BAA07g18730	BAA07g18730	0.625873	0.443758	0.496097	2.25241e-10	8.41839e-06	XP_013647697.1 probable protein phosphatase 2C 23 [Brassica napus]	-	-	-	-	GO:0005575//cellular_component;GO:0005622//intracellular;GO:0005623//cell;GO:0005634//nucleus;GO:0005886//plasma membrane;GO:0016020//membrane;GO:0043226//organelle;GO:0043227//membrane-bounded organelle;GO:0043229//intracellular organelle;GO:0043231//intracellular membrane-bounded organelle;GO:0044424//intracellular part;GO:0044464//cell part;GO:0071944//cell periphery	GO:0003674//molecular_function;GO:0003824//catalytic activity;GO:0004721//phosphoprotein phosphatase activity;GO:0004722//protein serine/threonine phosphatase activity;GO:0005488//binding;GO:0016787//hydrolase activity;GO:0016788//hydrolase activity, acting on ester bonds;GO:0016791//phosphatase activity;GO:0042578//phosphoric ester hydrolase activity;GO:0043167//ion binding;GO:0043169//cation bi…	GO:0006464//cellular protein modification process;GO:0006470//protein dephosphorylation;GO:0006793//phosphorus metabolic process;GO:0006796//phosphate-containing compound metabolic process;GO:0006807//nitrogen compound metabolic process;GO:0007275//multicellular organism development;GO:0008150//biological_process;GO:0008152//metabolic process;GO:0009987//cellular process;GO:0016311//dephosphoryla…
0	BAA06g08980	BAA06g08980	1.68189	1.28877	0.384089	2.32126e-10	8.67573e-06	RID57421.1 hypothetical protein BRARA_F00794 [Brassica rapa]	-	-	-	-	-	-	-
0	BAA02g46770	BAA02g46770	0.805191	0.578577	0.476821	3.14681e-10	1.17612e-05	XP_009130442.1 uncharacterized protein LOC103855230 [Brassica rapa]	-	-	-	-	-	-	-
0	BAA09g21610	BAA09g21610	0.691402	0.502545	0.460274	3.52996e-10	1.31932e-05	XP_009113926.1 tubulin beta-4 chain [Brassica rapa]	Cellular Processes	Transport and catabolism	ko04145//Phagosome	K07375	-	GO:0003924//GTPase activity	GO:0000910//cytokinesis
0	BAA06g10750	BAA06g10750	1.13153	0.809592	0.483009	4.09016e-10	1.5287e-05	XP_009148678.1 probable WRKY transcription factor 4 [Brassica rapa]	-	-	-	-	-	GO:0003700//transcription factor activity, sequence-specific DNA binding;GO:0043565//sequence-specific DNA binding	GO:0006355//regulation of transcription, DNA-templated
0	BAA09g48470	BAA09g48470	1.03404	0.746658	0.469777	4.14257e-10	1.54828e-05	RID47215.1 hypothetical protein BRARA_I03833 [Brassica rapa]	-	-	-	-	GO:0005789//endoplasmic reticulum membrane	-	GO:0006506//GPI anchor biosynthetic process
0	BAA05g32080	BAA05g32080	0.579123	0.395364	0.550689	4.73742e-10	1.77061e-05	XP_013698815.1 proton pump-interactor 2-like [Brassica napus]	-	-	-	-	-	GO:0008478//pyridoxal kinase activity	GO:0009443//pyridoxal 5'-phosphate salvage
0	BAA07g13250	BAA07g13250	0.741608	0.497517	0.57591	5.36703e-10	2.00593e-05	XP_009103133.1 probable galacturonosyltransferase-like 8 [Brassica rapa]	-	-	-	-	-	GO:0016757//transferase activity, transferring glycosyl groups	-
0	BAA05g07380	BAA05g07380	0.782325	0.604213	0.372711	8.47884e-10	3.16897e-05	XP_018514662.1 transcription elongation factor TFIIS [Brassica rapa]	-	-	-	-	GO:0005634//nucleus	GO:0003676//nucleic acid binding;GO:0003700//transcription factor activity, sequence-specific DNA binding;GO:0004833//tryptophan 2,3-dioxygenase activity;GO:0008270//zinc ion binding	GO:0006351//transcription, DNA-templated;GO:0019441//tryptophan catabolic process to kynurenine
0	BAA02g38740	BAA02g38740	0.606309	0.436266	0.474846	1.02481e-09	3.83021e-05	XP_009129572.1 F-box protein SKIP14 [Brassica rapa]	-	-	-	-	-	GO:0005515//protein binding	-
0	BAA01g47200	BAA01g47200	1.92407	1.391	0.468037	1.03113e-09	3.85385e-05	CDY28671.1 BnaCnng05570D [Brassica napus]	Genetic Information Processing	Transcription	ko03040//Spliceosome	K12823	GO:0005658//alpha DNA polymerase:primase complex;GO:0009380//excinuclease repair complex;GO:0022627//cytosolic small ribosomal subunit;GO:0033588//Elongator holoenzyme complex	GO:0003676//nucleic acid binding;GO:0003677//DNA binding;GO:0003688//DNA replication origin binding;GO:0003690//double-stranded DNA binding;GO:0003735//structural constituent of ribosome;GO:0004003//ATP-dependent DNA helicase activity;GO:0004386//helicase activity;GO:0004527//exonuclease activity;GO:0005515//protein binding;GO:0005524//ATP binding;GO:0008026//ATP-dependent helicase activity;GO:00…	GO:0002098//tRNA wobble uridine modification;GO:0006139//nucleobase-containing compound metabolic process;GO:0006260//DNA replication;GO:0006268//DNA unwinding involved in DNA replication;GO:0006281//DNA repair;GO:0006289//nucleotide-excision repair;GO:0006310//DNA recombination;GO:0006412//translation;GO:0043571//maintenance of CRISPR repeat elements
0	BAA08g32980	BAA08g32980	0.942231	0.66716	0.498048	1.04052e-09	3.88893e-05	XP_009144460.1 dynamin-2A [Brassica rapa]	Cellular Processes	Transport and catabolism	ko04144//Endocytosis	K01528	GO:0005737//cytoplasm	GO:0003924//GTPase activity;GO:0005525//GTP binding	GO:0042254//ribosome biogenesis
0	BAA02g38480	BAA02g38480	1.54079	1.12784	0.450112	1.06513e-09	3.98092e-05	XP_009129042.1 phospholipid-transporting ATPase 10 [Brassica rapa]	-	-	-	-	GO:0031004//potassium ion-transporting ATPase complex	GO:0004008//copper-exporting ATPase activity;GO:0004647//phosphoserine phosphatase activity;GO:0005375//copper ion transmembrane transporter activity;GO:0005388//calcium-transporting ATPase activity;GO:0008556//potassium-transporting ATPase activity;GO:0008967//phosphoglycolate phosphatase activity;GO:0015434//cadmium-transporting ATPase activity;GO:0015444//magnesium-importing ATPase activity;GO…	GO:0006545//glycine biosynthetic process;GO:0006564//L-serine biosynthetic process;GO:0006813//potassium ion transport;GO:0006816//calcium ion transport;GO:0006825//copper ion transport;GO:0008152//metabolic process;GO:0015691//cadmium ion transport;GO:0015693//magnesium ion transport;GO:0030001//metal ion transport
0	BAA01g04170	BAA01g04170	0.874728	0.60575	0.530111	1.12836e-09	4.21726e-05	XP_013650451.1 extra-large guanine nucleotide-binding protein 2-like [Brassica napus]	-	-	-	-	-	GO:0003924//GTPase activity;GO:0019001//guanyl nucleotide binding;GO:0031683//G-protein beta/gamma-subunit complex binding	GO:0007186//G-protein coupled receptor signaling pathway
0	BAA02g23850	BAA02g23850	1.65223	1.23558	0.419228	1.15704e-09	4.32444e-05	XP_013676722.1 60S ribosomal protein L6-3-like [Brassica napus]	Genetic Information Processing	Translation	ko03010//Ribosome	K02934	GO:0005840//ribosome	GO:0003735//structural constituent of ribosome	GO:0006412//translation
0	BAA10g26800	BAA10g26800	0.566599	0.377621	0.585391	1.5175e-09	5.67166e-05	XP_009121878.1 uncharacterized protein LOC103846666 [Brassica rapa]	-	-	-	-	-	-	-
0	BAA05g39490	BAA05g39490	0.55092	0.390495	0.496539	1.61547e-09	6.03783e-05	CDY24709.1 BnaA05g31080D [Brassica napus]	Metabolism;Metabolism	Global and overview maps;Nucleotide metabolism	ko01100//Metabolic pathways;ko00230//Purine metabolism	K00942;K00942	GO:0005575//cellular_component;GO:0005622//intracellular;GO:0005623//cell;GO:0005737//cytoplasm;GO:0005739//mitochondrion;GO:0005829//cytosol;GO:0009507//chloroplast;GO:0009536//plastid;GO:0043226//organelle;GO:0043227//membrane-bounded organelle;GO:0043229//intracellular organelle;GO:0043231//intracellular membrane-bounded organelle;GO:0044424//intracellular part;GO:0044444//cytoplasmic part;GO:…	GO:0000166//nucleotide binding;GO:0003674//molecular_function;GO:0003824//catalytic activity;GO:0003924//GTPase activity;GO:0004140//dephospho-CoA kinase activity;GO:0004385//guanylate kinase activity;GO:0005488//binding;GO:0005524//ATP binding;GO:0005525//GTP binding;GO:0008144//drug binding;GO:0016301//kinase activity;GO:0016740//transferase activity;GO:0016772//transferase activity, transferri…	GO:0006139//nucleobase-containing compound metabolic process;GO:0006163//purine nucleotide metabolic process;GO:0006725//cellular aromatic compound metabolic process;GO:0006753//nucleoside phosphate metabolic process;GO:0006793//phosphorus metabolic process;GO:0006796//phosphate-containing compound metabolic process;GO:0006807//nitrogen compound metabolic process;GO:0008150//biological_process;GO…
0	BAA10g00610	BAA10g00610	0.748168	0.57187	0.387677	2.71904e-09	0.000101624	XP_009119687.1 zinc finger CCCH domain-containing protein 1 [Brassica rapa]	-	-	-	-	GO:0000109//nucleotide-excision repair complex;GO:0005575//cellular_component;GO:0005622//intracellular;GO:0005623//cell;GO:0005634//nucleus;GO:0005681//spliceosomal complex;GO:0005684//U2-type spliceosomal complex;GO:0032991//macromolecular complex;GO:0043226//organelle;GO:0043227//membrane-bounded organelle;GO:0043229//intracellular organelle;GO:0043231//intracellular membrane-bounded organelle…	GO:0003674//molecular_function;GO:0003676//nucleic acid binding;GO:0003677//DNA binding;GO:0005488//binding;GO:0043167//ion binding;GO:0043169//cation binding;GO:0046872//metal ion binding;GO:0061630//ubiquitin protein ligase activity;GO:0097159//organic cyclic compound binding;GO:1901363//heterocyclic compound binding	GO:0000375//RNA splicing, via transesterification reactions;GO:0000377//RNA splicing, via transesterification reactions with bulged adenosine as nucleophile;GO:0000398//mRNA splicing, via spliceosome;GO:0006139//nucleobase-containing compound metabolic process;GO:0006289//nucleotide-excision repair;GO:0006396//RNA processing;GO:0006397//mRNA processing;GO:0006725//cellular aromatic compound metab…
0	BAA06g14280	BAA06g14280	0.597512	0.425071	0.491264	2.85365e-09	0.000106655	XP_009149228.1 serine/threonine protein phosphatase 2A 55 kDa regulatory subunit B beta isoform isoform X2 [Brassica rapa]	Genetic Information Processing	Translation	ko03015//mRNA surveillance pathway	K04354	GO:0000159//protein phosphatase type 2A complex;GO:0005575//cellular_component;GO:0005622//intracellular;GO:0005623//cell;GO:0005737//cytoplasm;GO:0005829//cytosol;GO:0008287//protein serine/threonine phosphatase complex;GO:0032991//macromolecular complex;GO:0044424//intracellular part;GO:0044444//cytoplasmic part;GO:0044464//cell part;GO:1902494//catalytic complex;GO:1903293//phosphatase complex	GO:0003674//molecular_function;GO:0005515//protein binding;GO:0019208//phosphatase regulator activity;GO:0019888//protein phosphatase regulator activity;GO:0030234//enzyme regulator activity;GO:0098772//molecular function regulator	GO:0000278//mitotic cell cycle;GO:0006464//cellular protein modification process;GO:0006470//protein dephosphorylation;GO:0006793//phosphorus metabolic process;GO:0006796//phosphate-containing compound metabolic process;GO:0006807//nitrogen compound metabolic process;GO:0007049//cell cycle;GO:0008150//biological_process;GO:0008152//metabolic process;GO:0009987//cellular process;GO:0010921//regula…
0	BAA01g07550	BAA01g07550	0.591241	0.403774	0.550199	2.921e-09	0.000109172	XP_009127520.1 autophagy-related protein 11 [Brassica rapa]	Cellular Processes	Transport and catabolism	ko04136//Autophagy - other eukaryotes	K08330	-	GO:0003700//transcription factor activity, sequence-specific DNA binding	GO:0006355//regulation of transcription, DNA-templated;GO:0006914//autophagy
0	BAA07g21410	BAA07g21410	0.850857	0.582657	0.546268	2.94796e-09	0.00011018	XP_009103933.1 GATA transcription factor 8 [Brassica rapa]	-	-	-	-	-	GO:0008270//zinc ion binding;GO:0043565//sequence-specific DNA binding	GO:0006355//regulation of transcription, DNA-templated
0	BAA09g20320	BAA09g20320	0.544315	0.382221	0.510036	3.21633e-09	0.00012021	XP_009113445.1 stromal processing peptidase, chloroplastic [Brassica rapa]	-	-	-	-	GO:0005575//cellular_component;GO:0005622//intracellular;GO:0005623//cell;GO:0005737//cytoplasm;GO:0005739//mitochondrion;GO:0009507//chloroplast;GO:0009532//plastid stroma;GO:0009536//plastid;GO:0009570//chloroplast stroma;GO:0043226//organelle;GO:0043227//membrane-bounded organelle;GO:0043229//intracellular organelle;GO:0043231//intracellular membrane-bounded organelle;GO:0044422//organelle par…	GO:0003674//molecular_function;GO:0003824//catalytic activity;GO:0004175//endopeptidase activity;GO:0004222//metalloendopeptidase activity;GO:0005488//binding;GO:0008233//peptidase activity;GO:0008237//metallopeptidase activity;GO:0016787//hydrolase activity;GO:0043167//ion binding;GO:0043169//cation binding;GO:0046872//metal ion binding;GO:0070011//peptidase activity, acting on L-amino acid pept…	GO:0000003//reproduction;GO:0003006//developmental process involved in reproduction;GO:0006508//proteolysis;GO:0006807//nitrogen compound metabolic process;GO:0007275//multicellular organism development;GO:0008150//biological_process;GO:0008152//metabolic process;GO:0009790//embryo development;GO:0009791//post-embryonic development;GO:0009793//embryo development ending in seed dormancy;GO:0010154…
0	BAA02g07040	BAA02g07040	1.00428	0.7559	0.409888	3.8037e-09	0.000142163	XP_009126126.1 ABC transporter F family member 1 [Brassica rapa]	-	-	-	-	GO:0005575//cellular_component;GO:0005887//integral component of plasma membrane;GO:0009288//bacterial-type flagellum;GO:0009380//excinuclease repair complex;GO:0009898//cytoplasmic side of plasma membrane;GO:0016021//integral component of membrane;GO:0030257//type III protein secretion system complex;GO:0043190//ATP-binding cassette (ABC) transporter complex;GO:0055051//ATP-binding cassette (ABC…	GO:0003723//RNA binding;GO:0003724//RNA helicase activity;GO:0003924//GTPase activity;GO:0005260//channel-conductance-controlling ATPase activity;GO:0005319//lipid transporter activity;GO:0005524//ATP binding;GO:0005525//GTP binding;GO:0008565//protein transporter activity;GO:0009381//excinuclease ABC activity;GO:0015220//choline transmembrane transporter activity;GO:0015221//lipopolysaccharide t…	GO:0000910//cytokinesis;GO:0001539//cilium or flagellum-dependent cell motility;GO:0002949//tRNA threonylcarbamoyladenosine modification;GO:0006289//nucleotide-excision repair;GO:0006810//transport;GO:0006817//phosphate ion transport;GO:0006824//cobalt ion transport;GO:0006855//drug transmembrane transport;GO:0006869//lipid transport;GO:0007601//visual perception;GO:0008150//biological_process;GO…
0	BAA01g44250	BAA01g44250	0.553862	0.367425	0.592078	3.9612e-09	0.00014805	XP_013640808.1 serine/threonine-protein phosphatase 4 regulatory subunit 3-like isoform X8 [Brassica napus]	-	-	-	-	-	-	-
0	BAA03g36670	BAA03g36670	1.13826	0.795496	0.516899	5.53024e-09	0.000206693	VDC81676.1 unnamed protein product [Brassica rapa]	-	-	-	-	GO:0005575//cellular_component;GO:0005622//intracellular;GO:0005623//cell;GO:0005737//cytoplasm;GO:0005783//endoplasmic reticulum;GO:0005789//endoplasmic reticulum membrane;GO:0012505//endomembrane system;GO:0016020//membrane;GO:0016021//integral component of membrane;GO:0031224//intrinsic component of membrane;GO:0031984//organelle subcompartment;GO:0042175//nuclear outer membrane-endoplasmic re…	GO:0003674//molecular_function;GO:0005215//transporter activity;GO:0005342//organic acid transmembrane transporter activity;GO:0008509//anion transmembrane transporter activity;GO:0008514//organic anion transmembrane transporter activity;GO:0015075//ion transmembrane transporter activity;GO:0015171//amino acid transmembrane transporter activity;GO:0015173//aromatic amino acid transmembrane transp…	GO:0003333//amino acid transmembrane transport;GO:0006810//transport;GO:0006811//ion transport;GO:0006820//anion transport;GO:0006865//amino acid transport;GO:0008150//biological_process;GO:0009605//response to external stimulus;GO:0009607//response to biotic stimulus;GO:0009624//response to nematode;GO:0015711//organic anion transport;GO:0015801//aromatic amino acid transport;GO:0015804//neutral…
0	BAA02g10170	BAA02g10170	0.630077	0.482962	0.383616	5.96475e-09	0.000222933	RID73820.1 hypothetical protein BRARA_B00946 [Brassica rapa]	-	-	-	-	GO:0005680//anaphase-promoting complex	GO:0008270//zinc ion binding;GO:0046872//metal ion binding;GO:0061630//ubiquitin protein ligase activity;GO:0097602//cullin family protein binding	GO:0031145//anaphase-promoting complex-dependent proteasomal ubiquitin-dependent protein catabolic process
0	BAA06g45700	BAA06g45700	2.12353	1.50318	0.498447	7.37983e-09	0.000275821	RID60691.1 hypothetical protein BRARA_F03825 [Brassica rapa]	-	-	-	-	GO:0000323//lytic vacuole;GO:0005575//cellular_component;GO:0005576//extracellular region;GO:0005615//extracellular space;GO:0005622//intracellular;GO:0005623//cell;GO:0005737//cytoplasm;GO:0005764//lysosome;GO:0005773//vacuole;GO:0005783//endoplasmic reticulum;GO:0005829//cytosol;GO:0012505//endomembrane system;GO:0043226//organelle;GO:0043227//membrane-bounded organelle;GO:0043229//intracellula…	GO:0003674//molecular_function;GO:0003824//catalytic activity;GO:0004175//endopeptidase activity;GO:0004197//cysteine-type endopeptidase activity;GO:0008233//peptidase activity;GO:0008234//cysteine-type peptidase activity;GO:0016787//hydrolase activity;GO:0070011//peptidase activity, acting on L-amino acid peptides	GO:0006508//proteolysis;GO:0006807//nitrogen compound metabolic process;GO:0006950//response to stress;GO:0006970//response to osmotic stress;GO:0008150//biological_process;GO:0008152//metabolic process;GO:0009056//catabolic process;GO:0009057//macromolecule catabolic process;GO:0009628//response to abiotic stimulus;GO:0009651//response to salt stress;GO:0009987//cellular process;GO:0019538//prot…
0	BAA07g41000	BAA07g41000	1.15444	0.831944	0.472631	8.50187e-09	0.000317757	XP_009106381.1 pentatricopeptide repeat-containing protein At1g77170, mitochondrial [Brassica rapa]	-	-	-	-	GO:0005575//cellular_component;GO:0005622//intracellular;GO:0005623//cell;GO:0005634//nucleus;GO:0005654//nucleoplasm;GO:0005681//spliceosomal complex;GO:0005730//nucleolus;GO:0005737//cytoplasm;GO:0005739//mitochondrion;GO:0016604//nuclear body;GO:0016607//nuclear speck;GO:0031974//membrane-enclosed lumen;GO:0031981//nuclear lumen;GO:0032991//macromolecular complex;GO:0043226//organelle;GO:00432…	GO:0003674//molecular_function;GO:0003676//nucleic acid binding;GO:0003712//transcription cofactor activity;GO:0003723//RNA binding;GO:0003824//catalytic activity;GO:0004518//nuclease activity;GO:0004519//endonuclease activity;GO:0005488//binding;GO:0016787//hydrolase activity;GO:0016788//hydrolase activity, acting on ester bonds;GO:0036002//pre-mRNA binding;GO:0097159//organic cyclic compound bi…	GO:0000003//reproduction;GO:0000350//generation of catalytic spliceosome for second transesterification step;GO:0000375//RNA splicing, via transesterification reactions;GO:0000377//RNA splicing, via transesterification reactions with bulged adenosine as nucleophile;GO:0000393//spliceosomal conformational changes to generate catalytic conformation;GO:0000398//mRNA splicing, via spliceosome;GO:0001…
0	BAA07g16650	BAA07g16650	0.629278	0.447245	0.49263	1.06584e-08	0.000398358	XP_013598748.1 PREDICTED: succinate dehydrogenase [ubiquinone] flavoprotein subunit 1, mitochondrial isoform X1 [Brassica oleracea var. oleracea] [Brassica oleracea]	Metabolism;Metabolism;Metabolism;Metabolism;Metabolism	Global and overview maps;Global and overview maps;Global and overview maps;Energy metabolism;Carbohydrate metabolism	ko01100//Metabolic pathways;ko01110//Biosynthesis of secondary metabolites;ko01200//Carbon metabolism;ko00190//Oxidative phosphorylation;ko00020//Citrate cycle (TCA cycle)	K00234;K00234;K00234;K00234;K00234	GO:0009331//glycerol-3-phosphate dehydrogenase complex	GO:0000104//succinate dehydrogenase activity;GO:0003824//catalytic activity;GO:0004148//dihydrolipoyl dehydrogenase activity;GO:0004368//glycerol-3-phosphate dehydrogenase activity;GO:0004791//thioredoxin-disulfide reductase activity;GO:0008734//L-aspartate oxidase activity;GO:0009973//adenylyl-sulfate reductase activity;GO:0016166//phytoene dehydrogenase activity;GO:0016491//oxidoreductase activ…	GO:0006071//glycerol metabolic process;GO:0006096//glycolytic process;GO:0006099//tricarboxylic acid cycle;GO:0006400//tRNA modification;GO:0006805//xenobiotic metabolic process;GO:0009060//aerobic respiration;GO:0009061//anaerobic respiration;GO:0009228//thiamine biosynthetic process;GO:0009398//FMN biosynthetic process;GO:0015995//chlorophyll biosynthetic process;GO:0016117//carotenoid biosynth…
0	BAA10g32510	BAA10g32510	0.534334	0.381531	0.485942	1.08481e-08	0.000405447	XP_009122558.1 calcium-dependent protein kinase 1 [Brassica rapa]	Organismal Systems	Environmental adaptation	ko04626//Plant-pathogen interaction	K13412	GO:0005737//cytoplasm;GO:0016021//integral component of membrane	GO:0000166//nucleotide binding;GO:0003674//molecular_function;GO:0004672//protein kinase activity;GO:0004812//aminoacyl-tRNA ligase activity;GO:0005509//calcium ion binding;GO:0005515//protein binding;GO:0005524//ATP binding	GO:0006418//tRNA aminoacylation for protein translation;GO:0006468//protein phosphorylation;GO:0030436//asexual sporulation
0	BAA06g00620	BAA06g00620	0.559286	0.368921	0.600272	1.27812e-08	0.000477696	XP_009147514.1 transcription initiation factor TFIID subunit 7 [Brassica rapa]	Genetic Information Processing	Transcription	ko03022//Basal transcription factors	K03132	GO:0005669//transcription factor TFIID complex	-	GO:0006367//transcription initiation from RNA polymerase II promoter
0	BAA05g39480	BAA05g39480	0.556547	0.392374	0.504272	1.41857e-08	0.000530192	XP_009129652.1 BTB/POZ and MATH domain-containing protein 2 isoform X1 [Brassica rapa]	-	-	-	-	-	GO:0005515//protein binding	-
0	BAA09g27770	BAA09g27770	0.750999	0.560716	0.421541	1.42228e-08	0.000531577	XP_013718617.1 5-amino-6-(5-phospho-D-ribitylamino)uracil phosphatase, chloroplastic-like [Brassica napus]	Metabolism;Metabolism;Metabolism	Global and overview maps;Global and overview maps;Metabolism of cofactors and vitamins	ko01100//Metabolic pathways;ko01110//Biosynthesis of secondary metabolites;ko00740//Riboflavin metabolism	K22912;K22912;K22912	GO:0005575//cellular_component;GO:0005622//intracellular;GO:0005623//cell;GO:0005737//cytoplasm;GO:0009507//chloroplast;GO:0009536//plastid;GO:0043226//organelle;GO:0043227//membrane-bounded organelle;GO:0043229//intracellular organelle;GO:0043231//intracellular membrane-bounded organelle;GO:0044424//intracellular part;GO:0044444//cytoplasmic part;GO:0044464//cell part	GO:0003674//molecular_function;GO:0003824//catalytic activity;GO:0005488//binding;GO:0005515//protein binding;GO:0008801//beta-phosphoglucomutase activity;GO:0008967//phosphoglycolate phosphatase activity;GO:0016787//hydrolase activity;GO:0016788//hydrolase activity, acting on ester bonds;GO:0016791//phosphatase activity;GO:0016827//hydrolase activity, acting on acid carbon-phosphorus bonds;GO:00…	GO:0006464//cellular protein modification process;GO:0006468//protein phosphorylation;GO:0006766//vitamin metabolic process;GO:0006767//water-soluble vitamin metabolic process;GO:0006771//riboflavin metabolic process;GO:0006793//phosphorus metabolic process;GO:0006796//phosphate-containing compound metabolic process;GO:0006805//xenobiotic metabolic process;GO:0006807//nitrogen compound metabolic …
0	BAA06g06800	BAA06g06800	1.17341	0.887996	0.402076	1.70265e-08	0.000636367	XP_009148246.1 cinnamoyl-CoA reductase 1 isoform X1 [Brassica rapa]	-	-	-	-	-	GO:0003824//catalytic activity;GO:0003854//3-beta-hydroxy-delta5-steroid dehydrogenase activity;GO:0003978//UDP-glucose 4-epimerase activity;GO:0004043//L-aminoadipate-semialdehyde dehydrogenase activity;GO:0008446//GDP-mannose 4,6-dehydratase activity;GO:0008460//dTDP-glucose 4,6-dehydratase activity;GO:0008667//2,3-dihydro-2,3-dihydroxybenzoate dehydrogenase activity;GO:0008712//ADP-glyceromann…	GO:0000271//polysaccharide biosynthetic process;GO:0005975//carbohydrate metabolic process;GO:0006012//galactose metabolic process;GO:0006694//steroid biosynthetic process;GO:0008152//metabolic process;GO:0009243//O antigen biosynthetic process;GO:0009244//lipopolysaccharide core region biosynthetic process;GO:0019305//dTDP-rhamnose biosynthetic process;GO:0019878//lysine biosynthetic process via…
0	BAA01g07990	BAA01g07990	1.21605	0.895784	0.440977	1.71646e-08	0.000641526	XP_009127808.2 UDP-glucuronate 4-epimerase 1 [Brassica rapa]	Metabolism;Metabolism	Global and overview maps;Carbohydrate metabolism	ko01100//Metabolic pathways;ko00520//Amino sugar and nucleotide sugar metabolism	K08679;K08679	-	GO:0003824//catalytic activity;GO:0003854//3-beta-hydroxy-delta5-steroid dehydrogenase activity;GO:0003978//UDP-glucose 4-epimerase activity;GO:0008446//GDP-mannose 4,6-dehydratase activity;GO:0008460//dTDP-glucose 4,6-dehydratase activity;GO:0008712//ADP-glyceromanno-heptose 6-epimerase activity;GO:0008831//dTDP-4-dehydrorhamnose reductase activity;GO:0016616//oxidoreductase activity, acting on …	GO:0000271//polysaccharide biosynthetic process;GO:0005975//carbohydrate metabolic process;GO:0006012//galactose metabolic process;GO:0006694//steroid biosynthetic process;GO:0009243//O antigen biosynthetic process;GO:0009244//lipopolysaccharide core region biosynthetic process;GO:0019305//dTDP-rhamnose biosynthetic process;GO:0055114//oxidation-reduction process
0	BAA02g44210	BAA02g44210	1.16626	0.877521	0.410388	1.72932e-08	0.000646333	XP_009130062.1 protein fantom [Brassica rapa]	-	-	-	-	GO:0010007//magnesium chelatase complex	GO:0016851//magnesium chelatase activity;GO:0016887//ATPase activity	GO:0015995//chlorophyll biosynthetic process
0	BAA09g37460	BAA09g37460	1.16842	0.881112	0.407156	2.11015e-08	0.000788668	XP_009113667.1 MACPF domain-containing protein NSL1 [Brassica rapa]	-	-	-	-	-	-	-
0	BAA07g24680	BAA07g24680	0.780246	0.510538	0.611911	2.23344e-08	0.000834748	XP_013648504.1 ABC transporter B family member 21 [Brassica napus]	Environmental Information Processing	Membrane transport	ko02010//ABC transporters	K05658	GO:0005575//cellular_component;GO:0005622//intracellular;GO:0005623//cell;GO:0005737//cytoplasm;GO:0005773//vacuole;GO:0005774//vacuolar membrane;GO:0005886//plasma membrane;GO:0005887//integral component of plasma membrane;GO:0009380//excinuclease repair complex;GO:0009898//cytoplasmic side of plasma membrane;GO:0016020//membrane;GO:0016021//integral component of membrane;GO:0031090//organelle m…	GO:0000166//nucleotide binding;GO:0003674//molecular_function;GO:0003676//nucleic acid binding;GO:0003824//catalytic activity;GO:0003924//GTPase activity;GO:0004020//adenylylsulfate kinase activity;GO:0004140//dephospho-CoA kinase activity;GO:0004849//uridine kinase activity;GO:0005215//transporter activity;GO:0005260//channel-conductance-controlling ATPase activity;GO:0005319//lipid transporter …	GO:0000910//cytokinesis;GO:0002949//tRNA threonylcarbamoyladenosine modification;GO:0006289//nucleotide-excision repair;GO:0006355//regulation of transcription, DNA-templated;GO:0006790//sulfur compound metabolic process;GO:0006810//transport;GO:0006817//phosphate ion transport;GO:0006824//cobalt ion transport;GO:0006855//drug transmembrane transport;GO:0006869//lipid transport;GO:0007186//G-prot…
0	BAA02g27190	BAA02g27190	1.05722	0.779643	0.439389	2.43322e-08	0.000909416	-	-	-	-	-	-	-	-
0	BAA02g44040	BAA02g44040	0.936474	0.650461	0.525777	2.51765e-08	0.000940974	XP_009129999.1 uncharacterized protein LOC103854785 [Brassica rapa]	-	-	-	-	-	GO:0016709//oxidoreductase activity, acting on paired donors, with incorporation or reduction of molecular oxygen, NAD(P)H as one donor, and incorporation of one atom of oxygen	GO:0006744//ubiquinone biosynthetic process
0	BAA03g56510	BAA03g56510	1.44582	1.11483	0.375063	2.74846e-08	0.00102724	XP_009137789.1 dnaJ homolog subfamily B member 1 [Brassica rapa]	-	-	-	-	-	GO:0005515//protein binding	GO:0006457//protein folding;GO:0009408//response to heat
0	BAA03g01030	BAA03g01030	0.92777	0.700545	0.40529	2.87708e-08	0.00107531	RID67887.1 hypothetical protein BRARA_C00088 [Brassica rapa]	Genetic Information Processing	Translation	ko03010//Ribosome	K02930	GO:0005840//ribosome;GO:0022625//cytosolic large ribosomal subunit	GO:0003735//structural constituent of ribosome	GO:0006412//translation
0	BAA03g37820	BAA03g37820	0.711241	0.52245	0.445045	3.06142e-08	0.0011442	KAF2578550.1 hypothetical protein F2Q68_00002949 [Brassica cretica]	Genetic Information Processing	Translation	ko03013//RNA transport	K03257	GO:0005658//alpha DNA polymerase:primase complex;GO:0009380//excinuclease repair complex	GO:0003676//nucleic acid binding;GO:0003677//DNA binding;GO:0003688//DNA replication origin binding;GO:0003690//double-stranded DNA binding;GO:0004003//ATP-dependent DNA helicase activity;GO:0004386//helicase activity;GO:0005515//protein binding;GO:0005524//ATP binding;GO:0008026//ATP-dependent helicase activity;GO:0009381//excinuclease ABC activity;GO:0016787//hydrolase activity;GO:0016818//hydr…	GO:0006139//nucleobase-containing compound metabolic process;GO:0006260//DNA replication;GO:0006268//DNA unwinding involved in DNA replication;GO:0006281//DNA repair;GO:0006289//nucleotide-excision repair;GO:0006310//DNA recombination;GO:0043571//maintenance of CRISPR repeat elements
0	BAA09g05160	BAA09g05160	0.772159	0.56141	0.459843	4.13879e-08	0.00154687	KAF3499368.1 hypothetical protein F2Q69_00039754 [Brassica cretica]	-	-	-	-	GO:0005887//integral component of plasma membrane;GO:0016021//integral component of membrane	GO:0015299//solute:proton antiporter activity;GO:0015385//sodium:proton antiporter activity	GO:0006812//cation transport;GO:0006814//sodium ion transport;GO:0006818//hydrogen transport;GO:0006883//cellular sodium ion homeostasis;GO:0006885//regulation of pH;GO:0055085//transmembrane transport
0	BAA08g15510	BAA08g15510	0.646246	0.423758	0.608845	4.2657e-08	0.00159431	XP_009108622.1 serine/threonine-protein kinase BSK1 isoform X1 [Brassica rapa]	Environmental Information Processing	Signal transduction	ko04075//Plant hormone signal transduction	K14500	-	GO:0004672//protein kinase activity;GO:0005524//ATP binding	GO:0006468//protein phosphorylation
0	BAA04g15600	BAA04g15600	1.7203	1.31993	0.382202	4.44686e-08	0.00166201	XP_009140257.1 translocon-associated protein subunit alpha isoform X2 [Brassica rapa]	Genetic Information Processing	Folding, sorting and degradation	ko04141//Protein processing in endoplasmic reticulum	K13249	GO:0005789//endoplasmic reticulum membrane	-	-
0	BAA04g03700	BAA04g03700	0.783992	0.568694	0.463188	4.91205e-08	0.00183588	XP_009139085.1 protein encore [Brassica rapa]	-	-	-	-	-	GO:0003676//nucleic acid binding	-
0	BAA03g55850	BAA03g55850	0.592432	0.402933	0.556111	6.71115e-08	0.00250829	XP_009137676.1 protein PELOTA 1 [Brassica rapa]	Genetic Information Processing	Translation	ko03015//mRNA surveillance pathway	K06965	GO:0005783//endoplasmic reticulum	GO:0003747//translation release factor activity	GO:0006402//mRNA catabolic process;GO:0006415//translational termination;GO:0045047//protein targeting to ER
0	BAA03g08710	BAA03g08710	0.796401	0.555882	0.518716	8.00128e-08	0.00299048	RID68642.1 hypothetical protein BRARA_C00789 [Brassica rapa]	-	-	-	-	-	-	-
0	BAA03g04770	BAA03g04770	1.21612	0.923349	0.397343	8.9678e-08	0.00335171	XP_009131193.1 putative protein TPRXL [Brassica rapa]	-	-	-	-	-	-	-
0	BAA08g30620	BAA08g30620	1.17466	0.903374	0.378846	1.269e-07	0.0047429	XP_009110505.1 fruit protein pKIWI502 [Brassica rapa]	-	-	-	-	GO:0009337//sulfite reductase complex (NADPH)	GO:0004783//sulfite reductase (NADPH) activity;GO:0009055//electron carrier activity;GO:0016002//sulfite reductase activity;GO:0016491//oxidoreductase activity;GO:0016655//oxidoreductase activity, acting on NAD(P)H, quinone or similar compound as acceptor;GO:0051213//dioxygenase activity	GO:0006790//sulfur compound metabolic process;GO:0006814//sodium ion transport;GO:0010124//phenylacetate catabolic process;GO:0010128//benzoate catabolic process via CoA ligation;GO:0055114//oxidation-reduction process
0	BAA10g00620	BAA10g00620	1.19878	0.89364	0.423797	1.31304e-07	0.0049075	XP_033138040.1 protein TSS [Brassica rapa]	-	-	-	-	-	GO:0005515//protein binding	-
0	BAA03g43480	BAA03g43480	1.81486	1.39676	0.377771	1.69948e-07	0.00635179	XP_009136137.1 eukaryotic translation initiation factor 1A [Brassica rapa]	Genetic Information Processing	Translation	ko03013//RNA transport	K03236	-	GO:0003723//RNA binding;GO:0003743//translation initiation factor activity	GO:0006413//translational initiation
0	BAA03g43930	BAA03g43930	0.672417	0.446946	0.589255	1.751e-07	0.00654436	RID72153.1 hypothetical protein BRARA_C04058 [Brassica rapa]	-	-	-	-	GO:0000428//DNA-directed RNA polymerase complex;GO:0000785//chromatin;GO:0005575//cellular_component;GO:0005622//intracellular;GO:0005623//cell;GO:0005634//nucleus;GO:0005654//nucleoplasm;GO:0005694//chromosome;GO:0008023//transcription elongation factor complex;GO:0016020//membrane;GO:0016591//DNA-directed RNA polymerase II, holoenzyme;GO:0016593//Cdc73/Paf1 complex;GO:0030880//RNA polymerase co…	GO:0000993//RNA polymerase II core binding;GO:0001098//basal transcription machinery binding;GO:0001099//basal RNA polymerase II transcription machinery binding;GO:0003674//molecular_function;GO:0005215//transporter activity;GO:0005488//binding;GO:0005515//protein binding;GO:0008318//protein prenyltransferase activity;GO:0019899//enzyme binding;GO:0042802//identical protein binding;GO:0043175//RN…	GO:0000003//reproduction;GO:0000122//negative regulation of transcription from RNA polymerase II promoter;GO:0003006//developmental process involved in reproduction;GO:0006139//nucleobase-containing compound metabolic process;GO:0006325//chromatin organization;GO:0006351//transcription, DNA-templated;GO:0006355//regulation of transcription, DNA-templated;GO:0006357//regulation of transcription fr…
0	BAA02g25310	BAA02g25310	1.5569	1.14327	0.445503	1.84735e-07	0.00690448	XP_009128168.1 UPF0725 protein At2g20620 [Brassica rapa]	-	-	-	-	-	GO:0000166//nucleotide binding;GO:0004812//aminoacyl-tRNA ligase activity;GO:0005524//ATP binding	GO:0006418//tRNA aminoacylation for protein translation
0	BAA07g33880	BAA07g33880	1.95784	1.50554	0.378981	2.08202e-07	0.00778157	XP_013649325.1 probable carboxylesterase 6 [Brassica napus]	-	-	-	-	-	GO:0016787//hydrolase activity	-
0	BAA03g47930	BAA03g47930	0.605712	0.442827	0.45189	2.38815e-07	0.00892571	RID72541.1 hypothetical protein BRARA_C04430 [Brassica rapa]	Genetic Information Processing	Translation	ko03015//mRNA surveillance pathway	K11584	GO:0005575//cellular_component;GO:0005622//intracellular;GO:0005623//cell;GO:0005634//nucleus;GO:0005737//cytoplasm;GO:0005829//cytosol;GO:0043226//organelle;GO:0043227//membrane-bounded organelle;GO:0043229//intracellular organelle;GO:0043231//intracellular membrane-bounded organelle;GO:0044424//intracellular part;GO:0044444//cytoplasmic part;GO:0044464//cell part	GO:0003674//molecular_function;GO:0005488//binding;GO:0005515//protein binding;GO:0019208//phosphatase regulator activity;GO:0019888//protein phosphatase regulator activity;GO:0019899//enzyme binding;GO:0030234//enzyme regulator activity;GO:0032182//ubiquitin-like protein binding;GO:0043130//ubiquitin binding;GO:0051117//ATPase binding;GO:0098772//molecular function regulator	GO:0000045//autophagosome assembly;GO:0006508//proteolysis;GO:0006511//ubiquitin-dependent protein catabolic process;GO:0006807//nitrogen compound metabolic process;GO:0006914//autophagy;GO:0006996//organelle organization;GO:0006997//nucleus organization;GO:0006998//nuclear envelope organization;GO:0007030//Golgi organization;GO:0007033//vacuole organization;GO:0008150//biological_process;GO:0008…
0	BAA05g21130	BAA05g21130	0.582994	0.402626	0.534041	3.2595e-07	0.0121824	XP_009145042.1 probable protein phosphatase 2C 12 [Brassica rapa]	-	-	-	-	-	GO:0016791//phosphatase activity	-
0	BAA05g07660	BAA05g07660	1.47057	1.00625	0.547396	5.25766e-07	0.0196505	AUG68896.1 ammonium transporter 2 [Brassica rapa subsp. chinensis] [Brassica rapa]	-	-	-	-	GO:0016020//membrane	GO:0008519//ammonium transmembrane transporter activity	GO:0015696//ammonium transport
0	BAA02g11150	BAA02g11150	0.7262	0.503391	0.52869	5.56738e-07	0.0208081	XP_013681256.1 E3 SUMO-protein ligase SIZ1-like isoform X1 [Brassica napus]	-	-	-	-	GO:0030127//COPII vesicle coat	GO:0008270//zinc ion binding	GO:0006886//intracellular protein transport;GO:0006888//ER to Golgi vesicle-mediated transport
0	BAA03g14830	BAA03g14830	0.538571	0.373566	0.527773	6.04135e-07	0.0225796	XP_009132428.2 autophagy-related protein 18f isoform X1 [Brassica rapa]	-	-	-	-	-	GO:0005515//protein binding	-
0	BAA02g21310	BAA02g21310	1.07307	0.819194	0.389465	7.78521e-07	0.0290972	XP_033141480.1 uncharacterized protein LOC103852649 [Brassica rapa]	-	-	-	-	-	-	-
0	BAA04g19300	BAA04g19300	0.721581	0.466928	0.627962	9.2603e-07	0.0346104	XP_013744058.1 nuclear poly(A) polymerase 2-like isoform X3 [Brassica napus]	Genetic Information Processing	Translation	ko03015//mRNA surveillance pathway	K14376	GO:0005575//cellular_component;GO:0005622//intracellular;GO:0005623//cell;GO:0005634//nucleus;GO:0005737//cytoplasm;GO:0043226//organelle;GO:0043227//membrane-bounded organelle;GO:0043229//intracellular organelle;GO:0043231//intracellular membrane-bounded organelle;GO:0044424//intracellular part;GO:0044464//cell part	GO:0000166//nucleotide binding;GO:0003674//molecular_function;GO:0003676//nucleic acid binding;GO:0003723//RNA binding;GO:0003824//catalytic activity;GO:0004652//polynucleotide adenylyltransferase activity;GO:0005488//binding;GO:0005524//ATP binding;GO:0008144//drug binding;GO:0016740//transferase activity;GO:0016772//transferase activity, transferring phosphorus-containing groups;GO:0016779//nuc…	GO:0006139//nucleobase-containing compound metabolic process;GO:0006378//mRNA polyadenylation;GO:0006396//RNA processing;GO:0006397//mRNA processing;GO:0006725//cellular aromatic compound metabolic process;GO:0006807//nitrogen compound metabolic process;GO:0008150//biological_process;GO:0008152//metabolic process;GO:0009987//cellular process;GO:0010467//gene expression;GO:0016070//RNA metabolic p…
0	BAA10g26020	BAA10g26020	0.66924	0.513642	0.38176	9.82163e-07	0.0367083	XP_009121774.1 uncharacterized protein LOC103846582 [Brassica rapa]	-	-	-	-	-	-	-
0	BAA03g34870	BAA03g34870	0.520897	0.351751	0.566443	1.02155e-06	0.0381803	KAF3510446.1 hypothetical protein F2Q69_00003111 [Brassica cretica]	-	-	-	-	GO:0030479//actin cortical patch	-	GO:0006281//DNA repair;GO:0051016//barbed-end actin filament capping
0	BAA04g27080	BAA04g27080	0.634828	0.478773	0.407022	1.06633e-06	0.0398542	XP_009141670.1 uncharacterized protein LOC103865605 [Brassica rapa]	-	-	-	-	-	-	-
0	BAA09g15240	BAA09g15240	3.52874	2.714	0.37873	1.4122e-06	0.0527811	CDY47854.1 BnaA09g12330D [Brassica napus]	-	-	-	-	-	-	-
0	BAA04g17340	BAA04g17340	1.02931	0.778469	0.402964	2.4083e-06	0.0900103	XP_009140458.1 ethylene-responsive transcription factor ERF008 [Brassica rapa]	-	-	-	-	GO:0005575//cellular_component;GO:0005622//intracellular;GO:0005623//cell;GO:0005634//nucleus;GO:0043226//organelle;GO:0043227//membrane-bounded organelle;GO:0043229//intracellular organelle;GO:0043231//intracellular membrane-bounded organelle;GO:0044424//intracellular part;GO:0044464//cell part	GO:0003674//molecular_function;GO:0003676//nucleic acid binding;GO:0003677//DNA binding;GO:0003700//transcription factor activity, sequence-specific DNA binding;GO:0005488//binding;GO:0097159//organic cyclic compound binding;GO:1901363//heterocyclic compound binding	GO:0000160//phosphorelay signal transduction system;GO:0006139//nucleobase-containing compound metabolic process;GO:0006351//transcription, DNA-templated;GO:0006355//regulation of transcription, DNA-templated;GO:0006725//cellular aromatic compound metabolic process;GO:0006807//nitrogen compound metabolic process;GO:0007154//cell communication;GO:0007165//signal transduction;GO:0008150//biological…
0	BAA07g29440	BAA07g29440	0.656106	0.468345	0.486356	2.67007e-06	0.0997939	XP_013648986.1 putative F-box/kelch-repeat protein At3g24610 [Brassica napus]	-	-	-	-	-	GO:0005515//protein binding	-
0	BAA10g30340	BAA10g30340	0.778213	0.58086	0.421975	2.83085e-06	0.105803	VDD20595.1 unnamed protein product [Brassica rapa]	Metabolism;Metabolism;Metabolism;Metabolism;Metabolism	Global and overview maps;Global and overview maps;Amino acid metabolism;Energy metabolism;Amino acid metabolism	ko01100//Metabolic pathways;ko01200//Carbon metabolism;ko00250//Alanine, aspartate and glutamate metabolism;ko00910//Nitrogen metabolism;ko00220//Arginine biosynthesis	K00261;K00261;K00261;K00261;K00261	-	GO:0016491//oxidoreductase activity;GO:0051287//NAD binding	GO:0006520//cellular amino acid metabolic process;GO:0055114//oxidation-reduction process
0	BAA03g26540	BAA03g26540	0.680412	0.502131	0.438346	3.18098e-06	0.118889	XP_009133914.1 ETHYLENE INSENSITIVE 3-like 1 protein [Brassica rapa]	Environmental Information Processing;Environmental Information Processing	Signal transduction;Signal transduction	ko04075//Plant hormone signal transduction;ko04016//MAPK signaling pathway - plant	K14514;K14514	GO:0005575//cellular_component;GO:0005622//intracellular;GO:0005623//cell;GO:0005634//nucleus;GO:0043226//organelle;GO:0043227//membrane-bounded organelle;GO:0043229//intracellular organelle;GO:0043231//intracellular membrane-bounded organelle;GO:0044424//intracellular part;GO:0044464//cell part	GO:0003674//molecular_function;GO:0003676//nucleic acid binding;GO:0003677//DNA binding;GO:0003700//transcription factor activity, sequence-specific DNA binding;GO:0005488//binding;GO:0043565//sequence-specific DNA binding;GO:0097159//organic cyclic compound binding;GO:1901363//heterocyclic compound binding	GO:0000160//phosphorelay signal transduction system;GO:0006139//nucleobase-containing compound metabolic process;GO:0006351//transcription, DNA-templated;GO:0006355//regulation of transcription, DNA-templated;GO:0006725//cellular aromatic compound metabolic process;GO:0006807//nitrogen compound metabolic process;GO:0006950//response to stress;GO:0006952//defense response;GO:0007154//cell communic…
0	BAA09g63250	BAA09g63250	0.684766	0.475131	0.527286	3.66307e-06	0.136907	XP_013710981.1 uncharacterized protein LOC106414942 isoform X1 [Brassica napus]	-	-	-	-	-	-	-
0	BAA10g34080	BAA10g34080	0.543234	0.404163	0.426634	3.94103e-06	0.147296	XP_009122746.1 60S ribosomal protein L4-1 [Brassica rapa]	Genetic Information Processing	Translation	ko03010//Ribosome	K02930	GO:0005840//ribosome;GO:0022625//cytosolic large ribosomal subunit	GO:0003735//structural constituent of ribosome	GO:0006412//translation
0	BAA03g60990	BAA03g60990	0.607147	0.444214	0.450791	4.49851e-06	0.168132	XP_009138267.1 V-type proton ATPase subunit H [Brassica rapa]	Metabolism;Metabolism;Cellular Processes	Global and overview maps;Energy metabolism;Transport and catabolism	ko01100//Metabolic pathways;ko00190//Oxidative phosphorylation;ko04145//Phagosome	K02144;K02144;K02144	GO:0000139//Golgi membrane;GO:0000221//vacuolar proton-transporting V-type ATPase, V1 domain;GO:0005737//cytoplasm	GO:0005515//protein binding;GO:0046961//proton-transporting ATPase activity, rotational mechanism	GO:0006886//intracellular protein transport;GO:0048280//vesicle fusion with Golgi apparatus;GO:1902600//hydrogen ion transmembrane transport
0	BAA07g32270	BAA07g32270	0.648293	0.499379	0.376511	5.42483e-06	0.202753	RID55394.1 hypothetical protein BRARA_G02660 [Brassica rapa]	-	-	-	-	GO:0005575//cellular_component;GO:0005622//intracellular;GO:0005623//cell;GO:0005737//cytoplasm;GO:0009368//endopeptidase Clp complex;GO:0009507//chloroplast;GO:0009526//plastid envelope;GO:0009532//plastid stroma;GO:0009534//chloroplast thylakoid;GO:0009536//plastid;GO:0009570//chloroplast stroma;GO:0009579//thylakoid;GO:0009840//chloroplastic endopeptidase Clp complex;GO:0009941//chloroplast en…	GO:0003674//molecular_function;GO:0003824//catalytic activity;GO:0004175//endopeptidase activity;GO:0004176//ATP-dependent peptidase activity;GO:0004252//serine-type endopeptidase activity;GO:0008233//peptidase activity;GO:0008236//serine-type peptidase activity;GO:0016787//hydrolase activity;GO:0017171//serine hydrolase activity;GO:0070011//peptidase activity, acting on L-amino acid peptides	GO:0006465//signal peptide processing;GO:0006508//proteolysis;GO:0006807//nitrogen compound metabolic process;GO:0008150//biological_process;GO:0008152//metabolic process;GO:0019538//protein metabolic process;GO:0043170//macromolecule metabolic process;GO:0044238//primary metabolic process;GO:0071704//organic substance metabolic process;GO:1901564//organonitrogen compound metabolic process
0	BAA10g23320	BAA10g23320	0.91839	0.579988	0.663085	5.66571e-06	0.211756	XP_013611975.1 PREDICTED: SART-1 family protein DOT2 [Brassica oleracea var. oleracea] [Brassica oleracea]	Genetic Information Processing	Transcription	ko03040//Spliceosome	K11984	GO:0005575//cellular_component;GO:0005622//intracellular;GO:0005623//cell;GO:0005634//nucleus;GO:0005730//nucleolus;GO:0030532//small nuclear ribonucleoprotein complex;GO:0031974//membrane-enclosed lumen;GO:0031981//nuclear lumen;GO:0032991//macromolecular complex;GO:0043226//organelle;GO:0043227//membrane-bounded organelle;GO:0043228//non-membrane-bounded organelle;GO:0043229//intracellular orga…	-	GO:0000003//reproduction;GO:0000375//RNA splicing, via transesterification reactions;GO:0000377//RNA splicing, via transesterification reactions with bulged adenosine as nucleophile;GO:0000387//spliceosomal snRNP assembly;GO:0000398//mRNA splicing, via spliceosome;GO:0000481//maturation of 5S rRNA;GO:0003002//regionalization;GO:0003006//developmental process involved in reproduction;GO:0006139//n…
0	BAS59g00070	BAS59g00070	1.4104	1.08684	0.375964	6.03459e-06	0.225543	QGW48351.1 hypothetical protein [Raphanus sativus]	-	-	-	-	-	-	-
0	BAA06g17550	BAA06g17550	1.29036	0.941733	0.454384	6.17531e-06	0.230802	XP_009149571.1 DEAD-box ATP-dependent RNA helicase 42 [Brassica rapa]	Genetic Information Processing	Transcription	ko03040//Spliceosome	K12811	GO:0005575//cellular_component;GO:0005622//intracellular;GO:0005623//cell;GO:0005634//nucleus;GO:0005730//nucleolus;GO:0005737//cytoplasm;GO:0031974//membrane-enclosed lumen;GO:0031981//nuclear lumen;GO:0043226//organelle;GO:0043227//membrane-bounded organelle;GO:0043228//non-membrane-bounded organelle;GO:0043229//intracellular organelle;GO:0043231//intracellular membrane-bounded organelle;GO:004…	GO:0000166//nucleotide binding;GO:0003674//molecular_function;GO:0003676//nucleic acid binding;GO:0003677//DNA binding;GO:0003723//RNA binding;GO:0003724//RNA helicase activity;GO:0003824//catalytic activity;GO:0004003//ATP-dependent DNA helicase activity;GO:0004004//ATP-dependent RNA helicase activity;GO:0004386//helicase activity;GO:0005488//binding;GO:0005524//ATP binding;GO:0008026//ATP-depen…	GO:0000375//RNA splicing, via transesterification reactions;GO:0000377//RNA splicing, via transesterification reactions with bulged adenosine as nucleophile;GO:0000398//mRNA splicing, via spliceosome;GO:0006139//nucleobase-containing compound metabolic process;GO:0006268//DNA unwinding involved in DNA replication;GO:0006281//DNA repair;GO:0006310//DNA recombination;GO:0006396//RNA processing;GO:0…
0	BAA05g26390	BAA05g26390	0.565321	0.391944	0.528424	6.68934e-06	0.250014	CDY19588.1 BnaA05g19960D [Brassica napus]	-	-	-	-	GO:0005575//cellular_component;GO:0005622//intracellular;GO:0005623//cell;GO:0005737//cytoplasm;GO:0005739//mitochondrion;GO:0043226//organelle;GO:0043227//membrane-bounded organelle;GO:0043229//intracellular organelle;GO:0043231//intracellular membrane-bounded organelle;GO:0044424//intracellular part;GO:0044444//cytoplasmic part;GO:0044464//cell part	GO:0003674//molecular_function;GO:0005198//structural molecule activity;GO:0005488//binding;GO:0005506//iron ion binding;GO:0043167//ion binding;GO:0043169//cation binding;GO:0046872//metal ion binding;GO:0046914//transition metal ion binding;GO:0048037//cofactor binding;GO:0051536//iron-sulfur cluster binding;GO:0051540//metal cluster binding	GO:0006790//sulfur compound metabolic process;GO:0008150//biological_process;GO:0008152//metabolic process;GO:0009399//nitrogen fixation;GO:0009987//cellular process;GO:0016043//cellular component organization;GO:0016226//iron-sulfur cluster assembly;GO:0022607//cellular component assembly;GO:0031163//metallo-sulfur cluster assembly;GO:0044085//cellular component biogenesis;GO:0044237//cellular m…
0	BAA08g22640	BAA08g22640	0.741717	0.528516	0.488922	6.89525e-06	0.25771	XP_009109454.1 apoptotic chromatin condensation inducer in the nucleus [Brassica rapa]	Genetic Information Processing;Genetic Information Processing;Genetic Information Processing	Transcription;Translation;Translation	ko03040//Spliceosome;ko03013//RNA transport;ko03015//mRNA surveillance pathway	K12875;K12875;K12875	-	-	-
0	BAA04g23280	BAA04g23280	1.56335	1.18984	0.393869	9.47286e-06	0.354048	XP_009141172.1 delta-9 acyl-lipid desaturase 2 [Brassica rapa]	-	-	-	-	-	GO:0003723//RNA binding	GO:0006629//lipid metabolic process
0	BAA02g30420	BAA02g30420	0.797428	0.610192	0.38609	1.20504e-05	0.450382	RID75672.1 hypothetical protein BRARA_B02706 [Brassica rapa]	-	-	-	-	-	-	-
0	BAA09g08510	BAA09g08510	0.762969	0.592113	0.365753	1.92673e-05	0.720116	XP_009112088.2 glutamate-1-semialdehyde 2,1-aminomutase, chloroplastic [Brassica rapa]	Metabolism;Metabolism;Metabolism	Global and overview maps;Global and overview maps;Metabolism of cofactors and vitamins	ko01100//Metabolic pathways;ko01110//Biosynthesis of secondary metabolites;ko00860//Porphyrin and chlorophyll metabolism	K01845;K01845;K01845	GO:0005737//cytoplasm	GO:0003867//4-aminobutyrate transaminase activity;GO:0004015//adenosylmethionine-8-amino-7-oxononanoate transaminase activity;GO:0004587//ornithine-oxo-acid transaminase activity;GO:0008483//transaminase activity;GO:0030170//pyridoxal phosphate binding;GO:0033094//butane-1,4-diamine:2-oxoglutarate aminotransferase activity;GO:0042286//glutamate-1-semialdehyde 2,1-aminomutase activity;GO:0045303//…	GO:0006779//porphyrin-containing compound biosynthetic process;GO:0008152//metabolic process;GO:0009102//biotin biosynthetic process;GO:0009447//putrescine catabolic process;GO:0009450//gamma-aminobutyric acid catabolic process;GO:0019491//ectoine biosynthetic process
0	BAA01g17070	BAA01g17070	0.596195	0.460536	0.37247	2.66008e-05	0.994206	RID78722.1 hypothetical protein BRARA_A01518 [Brassica rapa]	-	-	-	-	-	GO:0008270//zinc ion binding;GO:0043565//sequence-specific DNA binding	GO:0006355//regulation of transcription, DNA-templated
0	BAA05g40930	BAA05g40930	0.490795	0.372038	0.399673	3.59436e-05	1	XP_009147360.1 RCC1 and BTB domain-containing protein 1 [Brassica rapa]	-	-	-	-	-	-	-
0	BAA06g07100	BAA06g07100	0.666224	0.479263	0.475192	3.8607e-05	1	RID57242.1 hypothetical protein BRARA_F00634 [Brassica rapa]	Metabolism;Metabolism;Metabolism;Metabolism	Global and overview maps;Global and overview maps;Global and overview maps;Amino acid metabolism	ko01100//Metabolic pathways;ko01110//Biosynthesis of secondary metabolites;ko01230//Biosynthesis of amino acids;ko00340//Histidine metabolism	K00765;K00765;K00765;K00765	GO:0005575//cellular_component;GO:0005622//intracellular;GO:0005623//cell;GO:0005737//cytoplasm;GO:0009507//chloroplast;GO:0009532//plastid stroma;GO:0009536//plastid;GO:0009570//chloroplast stroma;GO:0043226//organelle;GO:0043227//membrane-bounded organelle;GO:0043229//intracellular organelle;GO:0043231//intracellular membrane-bounded organelle;GO:0044422//organelle part;GO:0044424//intracellula…	GO:0000287//magnesium ion binding;GO:0003674//molecular_function;GO:0003824//catalytic activity;GO:0003879//ATP phosphoribosyltransferase activity;GO:0005488//binding;GO:0016740//transferase activity;GO:0016757//transferase activity, transferring glycosyl groups;GO:0016763//transferase activity, transferring pentosyl groups;GO:0043167//ion binding;GO:0043169//cation binding;GO:0046872//metal ion …	GO:0000105//histidine biosynthetic process;GO:0006082//organic acid metabolic process;GO:0006520//cellular amino acid metabolic process;GO:0006547//histidine metabolic process;GO:0006725//cellular aromatic compound metabolic process;GO:0006807//nitrogen compound metabolic process;GO:0008150//biological_process;GO:0008152//metabolic process;GO:0008652//cellular amino acid biosynthetic process;GO:0…
0	BAA09g64020	BAA09g64020	0.559533	0.431356	0.375344	5.69115e-05	1	CDY26556.1 BnaA09g47210D [Brassica napus]	Organismal Systems	Environmental adaptation	ko04626//Plant-pathogen interaction	K13448	-	GO:0004553//hydrolase activity, hydrolyzing O-glycosyl compounds;GO:0005509//calcium ion binding;GO:0005515//protein binding	GO:0000272//polysaccharide catabolic process
0	BAA09g61560	BAA09g61560	0.702296	0.534024	0.395176	6.44052e-05	1	XP_013662218.1 mediator of RNA polymerase II transcription subunit 15a-like isoform X1 [Brassica napus]	-	-	-	-	-	GO:0003712//transcription cofactor activity	GO:0006355//regulation of transcription, DNA-templated
0	BAA08g20950	BAA08g20950	0.89348	0.648723	0.461834	9.62518e-05	1	XP_013656472.1 DNA-directed RNA polymerase II subunit 1 [Brassica napus]	Genetic Information Processing	Transcription	ko03020//RNA polymerase	K03006	GO:0000345//cytosolic DNA-directed RNA polymerase complex;GO:0005886//plasma membrane	GO:0003674//molecular_function;GO:0003677//DNA binding;GO:0003899//DNA-directed RNA polymerase activity	GO:0006351//transcription, DNA-templated;GO:0006366//transcription from RNA polymerase II promoter;GO:0008150//biological_process
0	BAA10g11090	BAA10g11090	0.558766	0.412338	0.438416	0.000125856	1	XP_009119838.2 PP2A regulatory subunit TAP46 [Brassica rapa]	Cellular Processes	Transport and catabolism	ko04136//Autophagy - other eukaryotes	K17606	GO:0000159//protein phosphatase type 2A complex;GO:0005575//cellular_component;GO:0005622//intracellular;GO:0005623//cell;GO:0005737//cytoplasm;GO:0005829//cytosol;GO:0008287//protein serine/threonine phosphatase complex;GO:0016020//membrane;GO:0019898//extrinsic component of membrane;GO:0032991//macromolecular complex;GO:0044424//intracellular part;GO:0044425//membrane part;GO:0044444//cytoplasm…	GO:0003674//molecular_function;GO:0004857//enzyme inhibitor activity;GO:0004864//protein phosphatase inhibitor activity;GO:0005488//binding;GO:0005515//protein binding;GO:0019208//phosphatase regulator activity;GO:0019212//phosphatase inhibitor activity;GO:0019888//protein phosphatase regulator activity;GO:0019899//enzyme binding;GO:0019900//kinase binding;GO:0019902//phosphatase binding;GO:00199…	GO:0000122//negative regulation of transcription from RNA polymerase II promoter;GO:0000226//microtubule cytoskeleton organization;GO:0000278//mitotic cell cycle;GO:0001101//response to acid chemical;GO:0001558//regulation of cell growth;GO:0001775//cell activation;GO:0001932//regulation of protein phosphorylation;GO:0001933//negative regulation of protein phosphorylation;GO:0002009//morphogenesi…
0	BAA03g22060	BAA03g22060	0.694847	0.538223	0.368493	0.000128824	1	XP_009133377.1 probable E3 ubiquitin-protein ligase RHC2A [Brassica rapa]	-	-	-	-	GO:0000109//nucleotide-excision repair complex;GO:0005680//anaphase-promoting complex	GO:0008270//zinc ion binding;GO:0016151//nickel cation binding;GO:0046872//metal ion binding;GO:0061630//ubiquitin protein ligase activity;GO:0097602//cullin family protein binding	GO:0006289//nucleotide-excision repair;GO:0031145//anaphase-promoting complex-dependent proteasomal ubiquitin-dependent protein catabolic process;GO:0051604//protein maturation
0	BAA02g46310	BAA02g46310	1.17702	0.883598	0.413676	0.000130379	1	XP_022562093.1 cyclin-dependent kinase G1 isoform X1 [Brassica napus]	-	-	-	-	GO:0005575//cellular_component;GO:0005622//intracellular;GO:0005623//cell;GO:0005634//nucleus;GO:0005654//nucleoplasm;GO:0005681//spliceosomal complex;GO:0016604//nuclear body;GO:0016607//nuclear speck;GO:0031974//membrane-enclosed lumen;GO:0031981//nuclear lumen;GO:0032991//macromolecular complex;GO:0043226//organelle;GO:0043227//membrane-bounded organelle;GO:0043229//intracellular organelle;GO:…	GO:0000166//nucleotide binding;GO:0003674//molecular_function;GO:0003824//catalytic activity;GO:0004672//protein kinase activity;GO:0004674//protein serine/threonine kinase activity;GO:0004693//cyclin-dependent protein serine/threonine kinase activity;GO:0005488//binding;GO:0005524//ATP binding;GO:0008144//drug binding;GO:0016301//kinase activity;GO:0016740//transferase activity;GO:0016772//trans…	GO:0000003//reproduction;GO:0000375//RNA splicing, via transesterification reactions;GO:0000377//RNA splicing, via transesterification reactions with bulged adenosine as nucleophile;GO:0000398//mRNA splicing, via spliceosome;GO:0006109//regulation of carbohydrate metabolic process;GO:0006139//nucleobase-containing compound metabolic process;GO:0006396//RNA processing;GO:0006397//mRNA processing;G…
0	BAA03g17570	BAA03g17570	0.787057	0.59789	0.396587	0.000141436	1	XP_009132779.1 hydroxyacylglutathione hydrolase 2, mitochondrial [Brassica rapa]	Metabolism;Metabolism	Global and overview maps;Carbohydrate metabolism	ko01100//Metabolic pathways;ko00620//Pyruvate metabolism	K01069;K01069	GO:0005575//cellular_component;GO:0005622//intracellular;GO:0005623//cell;GO:0005737//cytoplasm;GO:0005739//mitochondrion;GO:0043226//organelle;GO:0043227//membrane-bounded organelle;GO:0043229//intracellular organelle;GO:0043231//intracellular membrane-bounded organelle;GO:0044424//intracellular part;GO:0044444//cytoplasmic part;GO:0044464//cell part	GO:0003674//molecular_function;GO:0003824//catalytic activity;GO:0004416//hydroxyacylglutathione hydrolase activity;GO:0005488//binding;GO:0005506//iron ion binding;GO:0008270//zinc ion binding;GO:0016787//hydrolase activity;GO:0016788//hydrolase activity, acting on ester bonds;GO:0016790//thiolester hydrolase activity;GO:0043167//ion binding;GO:0043169//cation binding;GO:0046872//metal ion bindi…	GO:0006081//cellular aldehyde metabolic process;GO:0006082//organic acid metabolic process;GO:0006089//lactate metabolic process;GO:0008150//biological_process;GO:0008152//metabolic process;GO:0009056//catabolic process;GO:0009438//methylglyoxal metabolic process;GO:0009987//cellular process;GO:0019243//methylglyoxal catabolic process to D-lactate via S-lactoyl-glutathione;GO:0019752//carboxylic …
0	BAA07g34350	BAA07g34350	0.637548	0.484803	0.395136	0.000227819	1	XP_022544850.1 ras GTPase-activating protein-binding protein 2 isoform X1 [Brassica napus]	-	-	-	-	-	GO:0003676//nucleic acid binding	GO:0008380//RNA splicing
0	BAA05g41200	BAA05g41200	0.541769	0.411457	0.396934	0.000267433	1	XP_009147324.1 aspartic proteinase-like protein 2 [Brassica rapa]	-	-	-	-	-	GO:0046872//metal ion binding	-
0	BAA04g08940	BAA04g08940	1.25818	0.943902	0.414632	0.000326114	1	RID65543.1 hypothetical protein BRARA_D00731 [Brassica rapa]	Metabolism;Metabolism;Metabolism;Metabolism;Metabolism	Global and overview maps;Global and overview maps;Global and overview maps;Lipid metabolism;Metabolism of cofactors and vitamins	ko01100//Metabolic pathways;ko01110//Biosynthesis of secondary metabolites;ko01212//Fatty acid metabolism;ko00061//Fatty acid biosynthesis;ko00780//Biotin metabolism	K00059;K00059;K00059;K00059;K00059	-	GO:0003674//molecular_function;GO:0003824//catalytic activity;GO:0004316//3-oxoacyl-[acyl-carrier-protein] reductase (NADPH) activity;GO:0004757//sepiapterin reductase activity;GO:0008667//2,3-dihydro-2,3-dihydroxybenzoate dehydrogenase activity;GO:0008678//2-deoxy-D-gluconate 3-dehydrogenase activity;GO:0016491//oxidoreductase activity;GO:0050662//coenzyme binding;GO:0051287//NAD binding	GO:0000272//polysaccharide catabolic process;GO:0006633//fatty acid biosynthetic process;GO:0006729//tetrahydrobiopterin biosynthetic process;GO:0008150//biological_process;GO:0008152//metabolic process;GO:0055114//oxidation-reduction process
0	BAA03g44570	BAA03g44570	0.578614	0.410421	0.495495	0.00034803	1	RID72217.1 hypothetical protein BRARA_C04120 [Brassica rapa]	Genetic Information Processing;Genetic Information Processing;Genetic Information Processing	Translation;Translation;Folding, sorting and degradation	ko03013//RNA transport;ko03015//mRNA surveillance pathway;ko03018//RNA degradation	K13126;K13126;K13126	-	GO:0003676//nucleic acid binding;GO:0003723//RNA binding	GO:0008380//RNA splicing;GO:0051607//defense response to virus
0	BAA09g55420	BAA09g55420	0.899434	0.681439	0.400433	0.000356586	1	RID47884.1 hypothetical protein BRARA_I04445 [Brassica rapa]	-	-	-	-	GO:0000502//proteasome complex;GO:0009360//DNA polymerase III complex;GO:0009368//endopeptidase Clp complex;GO:0009379//Holliday junction helicase complex;GO:0033104//type VI protein secretion system complex	GO:0003677//DNA binding;GO:0003723//RNA binding;GO:0003724//RNA helicase activity;GO:0003887//DNA-directed DNA polymerase activity;GO:0003924//GTPase activity;GO:0004176//ATP-dependent peptidase activity;GO:0004222//metalloendopeptidase activity;GO:0004252//serine-type endopeptidase activity;GO:0005198//structural molecule activity;GO:0005524//ATP binding;GO:0005525//GTP binding;GO:0008134//trans…	GO:0002949//tRNA threonylcarbamoyladenosine modification;GO:0006260//DNA replication;GO:0006281//DNA repair;GO:0006310//DNA recombination;GO:0006355//regulation of transcription, DNA-templated;GO:0006457//protein folding;GO:0006508//proteolysis;GO:0006576//cellular biogenic amine metabolic process;GO:0009306//protein secretion;GO:0010498//proteasomal protein catabolic process;GO:0019941//modifica…
0	BAA09g20910	BAA09g20910	0.580096	0.445283	0.38157	0.000371193	1	CDY32954.1 BnaA09g16390D [Brassica napus]	-	-	-	-	GO:0005575//cellular_component;GO:0005622//intracellular;GO:0005623//cell;GO:0005634//nucleus;GO:0005737//cytoplasm;GO:0005911//cell-cell junction;GO:0009506//plasmodesma;GO:0030054//cell junction;GO:0043226//organelle;GO:0043227//membrane-bounded organelle;GO:0043229//intracellular organelle;GO:0043231//intracellular membrane-bounded organelle;GO:0044424//intracellular part;GO:0044464//cell part…	GO:0000166//nucleotide binding;GO:0003674//molecular_function;GO:0003824//catalytic activity;GO:0004672//protein kinase activity;GO:0004674//protein serine/threonine kinase activity;GO:0005488//binding;GO:0005524//ATP binding;GO:0008144//drug binding;GO:0016301//kinase activity;GO:0016740//transferase activity;GO:0016772//transferase activity, transferring phosphorus-containing groups;GO:0016773/…	GO:0006464//cellular protein modification process;GO:0006468//protein phosphorylation;GO:0006793//phosphorus metabolic process;GO:0006796//phosphate-containing compound metabolic process;GO:0006807//nitrogen compound metabolic process;GO:0006810//transport;GO:0006897//endocytosis;GO:0008150//biological_process;GO:0008152//metabolic process;GO:0008360//regulation of cell shape;GO:0009987//cellular…
0	BAA03g26400	BAA03g26400	0.867266	0.668492	0.375565	0.00041951	1	XP_009133902.1 F-box protein At2g27310 [Brassica rapa]	-	-	-	-	-	GO:0003968//RNA-directed RNA polymerase activity;GO:0005515//protein binding;GO:0016817//hydrolase activity, acting on acid anhydrides	-
0	BAA04g14320	BAA04g14320	1.73949	1.34677	0.369158	0.00041977	1	XP_018477158.1 PREDICTED: disease resistance protein RML1A-like [Raphanus sativus]	-	-	-	-	GO:0016020//membrane	GO:0008948//oxaloacetate decarboxylase activity;GO:0015081//sodium ion transmembrane transporter activity	GO:0036376//sodium ion export from cell
0	BAA03g30810	BAA03g30810	0.649322	0.484099	0.423632	0.000482255	1	RID70856.1 hypothetical protein BRARA_C02836 [Brassica rapa]	-	-	-	-	GO:0005575//cellular_component;GO:0005622//intracellular;GO:0005623//cell;GO:0005737//cytoplasm;GO:0009507//chloroplast;GO:0009532//plastid stroma;GO:0009536//plastid;GO:0009570//chloroplast stroma;GO:0043226//organelle;GO:0043227//membrane-bounded organelle;GO:0043229//intracellular organelle;GO:0043231//intracellular membrane-bounded organelle;GO:0044422//organelle part;GO:0044424//intracellula…	GO:0003674//molecular_function;GO:0005198//structural molecule activity;GO:0005488//binding;GO:0005506//iron ion binding;GO:0008061//chitin binding;GO:0043167//ion binding;GO:0043169//cation binding;GO:0046872//metal ion binding;GO:0046914//transition metal ion binding;GO:0048037//cofactor binding;GO:0051536//iron-sulfur cluster binding;GO:0051540//metal cluster binding	GO:0006790//sulfur compound metabolic process;GO:0008150//biological_process;GO:0008152//metabolic process;GO:0009399//nitrogen fixation;GO:0009987//cellular process;GO:0016043//cellular component organization;GO:0016226//iron-sulfur cluster assembly;GO:0022607//cellular component assembly;GO:0031163//metallo-sulfur cluster assembly;GO:0044085//cellular component biogenesis;GO:0044237//cellular m…
0	BAA05g03370	BAA05g03370	0.77742	0.570796	0.445719	0.000486177	1	KAF3579035.1 hypothetical protein DY000_02028579 [Brassica cretica]	-	-	-	-	-	-	-
0	BAA06g35550	BAA06g35550	0.722652	0.544853	0.407434	0.00055466	1	XP_009151223.2 protein HASTY 1 [Brassica rapa]	Genetic Information Processing	Translation	ko03013//RNA transport	K14289	-	GO:0031267//small GTPase binding	GO:0006886//intracellular protein transport
0	BAA03g23130	BAA03g23130	0.58575	0.419705	0.480911	0.00106961	1	CDY35405.1 BnaA03g19550D [Brassica napus]	Metabolism	Metabolism of other amino acids	ko00450//Selenocompound metabolism	K00384	GO:0005575//cellular_component;GO:0005622//intracellular;GO:0005623//cell;GO:0005737//cytoplasm;GO:0009342//glutamate synthase complex (NADPH);GO:0009507//chloroplast;GO:0009532//plastid stroma;GO:0009536//plastid;GO:0009570//chloroplast stroma;GO:0043226//organelle;GO:0043227//membrane-bounded organelle;GO:0043229//intracellular organelle;GO:0043231//intracellular membrane-bounded organelle;GO:0…	GO:0000104//succinate dehydrogenase activity;GO:0003674//molecular_function;GO:0003756//protein disulfide isomerase activity;GO:0003824//catalytic activity;GO:0004148//dihydrolipoyl dehydrogenase activity;GO:0004355//glutamate synthase (NADPH) activity;GO:0004362//glutathione-disulfide reductase activity;GO:0004791//thioredoxin-disulfide reductase activity;GO:0004800//thyroxine 5'-deiodinase acti…	GO:0000302//response to reactive oxygen species;GO:0000303//response to superoxide;GO:0000305//response to oxygen radical;GO:0006096//glycolytic process;GO:0006099//tricarboxylic acid cycle;GO:0006109//regulation of carbohydrate metabolic process;GO:0006457//protein folding;GO:0006537//glutamate biosynthetic process;GO:0006790//sulfur compound metabolic process;GO:0006801//superoxide metabolic pr…
0	BAA01g17640	BAA01g17640	0.602154	0.449125	0.423016	0.00114076	1	XP_009139437.1 beta-carotene 3-hydroxylase 1, chloroplastic [Brassica rapa]	Metabolism;Metabolism;Metabolism	Global and overview maps;Global and overview maps;Metabolism of terpenoids and polyketides	ko01100//Metabolic pathways;ko01110//Biosynthesis of secondary metabolites;ko00906//Carotenoid biosynthesis	K15746;K15746;K15746	GO:0005575//cellular_component;GO:0005622//intracellular;GO:0005623//cell;GO:0005737//cytoplasm;GO:0009507//chloroplast;GO:0009526//plastid envelope;GO:0009536//plastid;GO:0009941//chloroplast envelope;GO:0016020//membrane;GO:0016021//integral component of membrane;GO:0031090//organelle membrane;GO:0031224//intrinsic component of membrane;GO:0031967//organelle envelope;GO:0031969//chloroplast mem…	GO:0003674//molecular_function;GO:0003824//catalytic activity;GO:0005488//binding;GO:0005506//iron ion binding;GO:0016491//oxidoreductase activity;GO:0016787//hydrolase activity;GO:0043167//ion binding;GO:0043169//cation binding;GO:0046872//metal ion binding;GO:0046914//transition metal ion binding	GO:0006629//lipid metabolic process;GO:0006720//isoprenoid metabolic process;GO:0006721//terpenoid metabolic process;GO:0008150//biological_process;GO:0008152//metabolic process;GO:0008299//isoprenoid biosynthetic process;GO:0008610//lipid biosynthetic process;GO:0009058//biosynthetic process;GO:0009987//cellular process;GO:0016108//tetraterpenoid metabolic process;GO:0016109//tetraterpenoid bios…
0	BAA03g01960	BAA03g01960	0.667722	0.456598	0.548323	0.00120628	1	XP_009130848.1 phospholipid-transporting ATPase 1 [Brassica rapa]	-	-	-	-	GO:0031004//potassium ion-transporting ATPase complex	GO:0004008//copper-exporting ATPase activity;GO:0004647//phosphoserine phosphatase activity;GO:0005375//copper ion transmembrane transporter activity;GO:0005388//calcium-transporting ATPase activity;GO:0008556//potassium-transporting ATPase activity;GO:0015434//cadmium-transporting ATPase activity;GO:0015444//magnesium-importing ATPase activity;GO:0016787//hydrolase activity;GO:0016791//phosphata…	GO:0006545//glycine biosynthetic process;GO:0006564//L-serine biosynthetic process;GO:0006813//potassium ion transport;GO:0006816//calcium ion transport;GO:0006825//copper ion transport;GO:0008152//metabolic process;GO:0015691//cadmium ion transport;GO:0015693//magnesium ion transport;GO:0030001//metal ion transport
0	BAA10g13070	BAA10g13070	2.89017	2.25007	0.361182	0.00122632	1	XP_009120052.1 putative lipid-transfer protein DIR1 [Brassica rapa]	-	-	-	-	-	-	-
0	BAA09g02640	BAA09g02640	1.00401	0.774619	0.374213	0.00144928	1	XP_009121973.1 uncharacterized protein LOC103846736 [Brassica rapa]	-	-	-	-	-	GO:0005515//protein binding	-
0	BAA10g25510	BAA10g25510	0.637749	0.470994	0.437279	0.00166047	1	XP_009121712.1 uncharacterized protein LOC103846524 [Brassica rapa]	-	-	-	-	-	-	-
0	BAA03g04100	BAA03g04100	0.565264	0.44005	0.361259	0.00183186	1	VDC78547.1 unnamed protein product [Brassica rapa]	Metabolism	Energy metabolism	ko00190//Oxidative phosphorylation	K01507	GO:0005737//cytoplasm	GO:0000287//magnesium ion binding;GO:0004427//inorganic diphosphatase activity	GO:0006796//phosphate-containing compound metabolic process
0	BAA02g15040	BAA02g15040	1.1417	0.867542	0.396177	0.0018473	1	RID74284.1 hypothetical protein BRARA_B01390 [Brassica rapa]	Cellular Processes	Transport and catabolism	ko04144//Endocytosis	K12486	-	GO:0005096//GTPase activator activity	-
0	BAA06g09670	BAA06g09670	0.917918	0.706317	0.37805	0.00218679	1	XP_009148567.1 E3 ubiquitin-protein ligase At1g12760 [Brassica rapa]	-	-	-	-	-	GO:0008270//zinc ion binding;GO:0008324//cation transmembrane transporter activity;GO:0046872//metal ion binding	GO:0006812//cation transport
0	BAA05g31110	BAA05g31110	0.56681	0.42468	0.416488	0.00340476	1	VDC72436.1 unnamed protein product [Brassica rapa]	-	-	-	-	GO:0000139//Golgi membrane;GO:0005575//cellular_component;GO:0005622//intracellular;GO:0005623//cell;GO:0005634//nucleus;GO:0005635//nuclear envelope;GO:0005654//nucleoplasm;GO:0005737//cytoplasm;GO:0005794//Golgi apparatus;GO:0005802//trans-Golgi network;GO:0005829//cytosol;GO:0012505//endomembrane system;GO:0012506//vesicle membrane;GO:0016020//membrane;GO:0016604//nuclear body;GO:0016607//nucl…	GO:0003674//molecular_function;GO:0005488//binding;GO:0005515//protein binding;GO:0030276//clathrin binding	GO:0006810//transport;GO:0006886//intracellular protein transport;GO:0008104//protein localization;GO:0008150//biological_process;GO:0009987//cellular process;GO:0015031//protein transport;GO:0015833//peptide transport;GO:0016043//cellular component organization;GO:0016192//vesicle-mediated transport;GO:0022607//cellular component assembly;GO:0033036//macromolecule localization;GO:0034613//cellul…
0	BAA05g40900	BAA05g40900	0.831449	0.575935	0.529721	0.00390814	1	XP_009147364.2 auxin transport protein BIG [Brassica rapa]	-	-	-	-	GO:0005575//cellular_component;GO:0005622//intracellular;GO:0005623//cell;GO:0005737//cytoplasm;GO:0005829//cytosol;GO:0005911//cell-cell junction;GO:0009506//plasmodesma;GO:0016020//membrane;GO:0016021//integral component of membrane;GO:0030054//cell junction;GO:0031224//intrinsic component of membrane;GO:0044424//intracellular part;GO:0044425//membrane part;GO:0044444//cytoplasmic part;GO:00444…	GO:0003674//molecular_function;GO:0005488//binding;GO:0008270//zinc ion binding;GO:0043167//ion binding;GO:0043169//cation binding;GO:0046872//metal ion binding;GO:0046914//transition metal ion binding	GO:0000003//reproduction;GO:0000902//cell morphogenesis;GO:0003006//developmental process involved in reproduction;GO:0006810//transport;GO:0007154//cell communication;GO:0007165//signal transduction;GO:0007275//multicellular organism development;GO:0008150//biological_process;GO:0009314//response to radiation;GO:0009416//response to light stimulus;GO:0009605//response to external stimulus;GO:000…
0	BAA09g36780	BAA09g36780	0.85695	0.663772	0.368523	0.00399817	1	VDC61602.1 unnamed protein product [Brassica rapa]	-	-	-	-	-	-	-
0	BAA09g09400	BAA09g09400	0.552291	0.415374	0.411018	0.00908205	1	VDC58954.1 unnamed protein product [Brassica rapa]	Metabolism;Metabolism;Genetic Information Processing	Global and overview maps;Metabolism of cofactors and vitamins;Folding, sorting and degradation	ko01100//Metabolic pathways;ko00730//Thiamine metabolism;ko04122//Sulfur relay system	K04487;K04487;K04487	GO:0005575//cellular_component;GO:0005622//intracellular;GO:0005623//cell;GO:0005737//cytoplasm;GO:0005739//mitochondrion;GO:0043226//organelle;GO:0043227//membrane-bounded organelle;GO:0043229//intracellular organelle;GO:0043231//intracellular membrane-bounded organelle;GO:0044424//intracellular part;GO:0044444//cytoplasmic part;GO:0044464//cell part	GO:0000166//nucleotide binding;GO:0003674//molecular_function;GO:0003824//catalytic activity;GO:0004837//tyrosine decarboxylase activity;GO:0005488//binding;GO:0005524//ATP binding;GO:0008144//drug binding;GO:0008270//zinc ion binding;GO:0008710//8-amino-7-oxononanoate synthase activity;GO:0016740//transferase activity;GO:0016782//transferase activity, transferring sulfur-containing groups;GO:001…	GO:0006520//cellular amino acid metabolic process;GO:0006790//sulfur compound metabolic process;GO:0008150//biological_process;GO:0008152//metabolic process;GO:0009102//biotin biosynthetic process;GO:0009987//cellular process;GO:0015940//pantothenate biosynthetic process;GO:0016043//cellular component organization;GO:0016226//iron-sulfur cluster assembly;GO:0019346//transsulfuration;GO:0019441//t…
0	BAA05g33910	BAA05g33910	0.736991	0.56291	0.388743	0.00909651	1	XP_009146490.1 YTH domain-containing protein ECT2 [Brassica rapa]	-	-	-	-	GO:0045203//integral component of cell outer membrane	GO:0003723//RNA binding	-
1	BAA10g22210	BAA10g22210	0.519122	0.0688796	2.91393	0	0	XP_009121008.1 uncharacterized protein LOC103845864 isoform X1 [Brassica rapa]	-	-	-	-	GO:0031012//extracellular matrix	GO:0004222//metalloendopeptidase activity;GO:0008270//zinc ion binding	GO:0006508//proteolysis
1	BAA03g14500	BAA03g14500	1.02056	0.150683	2.75977	0	0	XP_022573243.1 putative lipid-transfer protein DIR1 [Brassica napus]	-	-	-	-	-	-	-
1	BAA01g39170	BAA01g39170	8.90938	1.35408	2.71801	0	0	XP_009116688.2 cytochrome P450 72A15 [Brassica rapa]	-	-	-	-	-	GO:0005506//iron ion binding;GO:0016705//oxidoreductase activity, acting on paired donors, with incorporation or reduction of molecular oxygen;GO:0020037//heme binding	GO:0055114//oxidation-reduction process
1	BAA05g18750	BAA05g18750	0.601858	0.0944215	2.67224	0	0	XP_009144878.1 probable LRR receptor-like serine/threonine-protein kinase At1g51880 isoform X3 [Brassica rapa]	-	-	-	-	-	GO:0004672//protein kinase activity;GO:0005515//protein binding;GO:0005524//ATP binding	GO:0006468//protein phosphorylation
1	BAA03g48040	BAA03g48040	3.23864	0.533265	2.60247	0	0	XP_013737074.1 UDP-glycosyltransferase 75D1-like [Brassica napus]	-	-	-	-	GO:0005575//cellular_component;GO:0005622//intracellular;GO:0005623//cell;GO:0005737//cytoplasm;GO:0005829//cytosol;GO:0005856//cytoskeleton;GO:0005875//microtubule associated complex;GO:0005886//plasma membrane;GO:0005953//CAAX-protein geranylgeranyltransferase complex;GO:0005965//protein farnesyltransferase complex;GO:0015630//microtubule cytoskeleton;GO:0016020//membrane;GO:0032991//macromolec…	GO:0003674//molecular_function;GO:0003824//catalytic activity;GO:0004659//prenyltransferase activity;GO:0004660//protein farnesyltransferase activity;GO:0004661//protein geranylgeranyltransferase activity;GO:0004662//CAAX-protein geranylgeranyltransferase activity;GO:0004663//Rab geranylgeranyltransferase activity;GO:0005102//receptor binding;GO:0005488//binding;GO:0005515//protein binding;GO:000…	GO:0001941//postsynaptic membrane organization;GO:0006464//cellular protein modification process;GO:0006807//nitrogen compound metabolic process;GO:0007154//cell communication;GO:0007165//signal transduction;GO:0007166//cell surface receptor signaling pathway;GO:0007167//enzyme linked receptor protein signaling pathway;GO:0007178//transmembrane receptor protein serine/threonine kinase signaling p…
1	BAA04g08830	BAA04g08830	1.0213	0.175064	2.54445	0	0	XP_009124038.1 cysteine-rich receptor-like protein kinase 10 [Brassica rapa]	-	-	-	-	-	-	-
1	BAA03g16960	BAA03g16960	6.95048	1.19445	2.54077	0	0	KAF2581520.1 hypothetical protein F2Q68_00001191 [Brassica cretica]	-	-	-	-	-	GO:0003674//molecular_function;GO:0003676//nucleic acid binding;GO:0003677//DNA binding;GO:0005488//binding;GO:0097159//organic cyclic compound binding;GO:1901363//heterocyclic compound binding	GO:0007275//multicellular organism development;GO:0008150//biological_process;GO:0009653//anatomical structure morphogenesis;GO:0009965//leaf morphogenesis;GO:0010016//shoot system morphogenesis;GO:0032501//multicellular organismal process;GO:0032502//developmental process;GO:0048366//leaf development;GO:0048367//shoot system development;GO:0048731//system development;GO:0048827//phyllome develop…
1	BAA03g46860	BAA03g46860	1.79802	0.317344	2.50229	0	0	VDC82682.1 unnamed protein product [Brassica rapa]	Organismal Systems	Environmental adaptation	ko04626//Plant-pathogen interaction	K13448	-	GO:0003674//molecular_function;GO:0004553//hydrolase activity, hydrolyzing O-glycosyl compounds;GO:0005488//binding;GO:0005509//calcium ion binding;GO:0005515//protein binding;GO:0043167//ion binding;GO:0043169//cation binding;GO:0046872//metal ion binding	GO:0000272//polysaccharide catabolic process
1	BAA02g29370	BAA02g29370	9.48382	1.6861	2.49178	0	0	XP_009144554.1 glutathione S-transferase F3 [Brassica rapa]	Metabolism;Metabolism	Global and overview maps;Metabolism of other amino acids	ko01100//Metabolic pathways;ko00480//Glutathione metabolism	K00799;K00799	GO:0016611//iron-iron nitrogenase complex	GO:0005515//protein binding;GO:0016034//maleylacetoacetate isomerase activity;GO:0016163//nitrogenase activity	GO:0006559//L-phenylalanine catabolic process;GO:0006572//tyrosine catabolic process;GO:0006749//glutathione metabolic process;GO:0009399//nitrogen fixation
1	BAA06g04130	BAA06g04130	0.897754	0.161197	2.4775	0	0	XP_009147884.1 prostaglandin reductase-3 [Brassica rapa]	-	-	-	-	-	GO:0003824//catalytic activity;GO:0004024//alcohol dehydrogenase activity, zinc-dependent;GO:0004316//3-oxoacyl-[acyl-carrier-protein] reductase (NADPH) activity;GO:0004757//sepiapterin reductase activity;GO:0004764//shikimate 3-dehydrogenase (NADP+) activity;GO:0008270//zinc ion binding;GO:0008667//2,3-dihydro-2,3-dihydroxybenzoate dehydrogenase activity;GO:0008678//2-deoxy-D-gluconate 3-dehydro…	GO:0000272//polysaccharide catabolic process;GO:0006113//fermentation;GO:0006567//threonine catabolic process;GO:0006633//fatty acid biosynthetic process;GO:0006729//tetrahydrobiopterin biosynthetic process;GO:0006813//potassium ion transport;GO:0008152//metabolic process;GO:0009404//toxin metabolic process;GO:0009423//chorismate biosynthetic process;GO:0010127//mycothiol-dependent detoxification…
1	BAA04g28470	BAA04g28470	1.93501	0.356156	2.44176	0	0	XP_009141819.1 CASP-like protein 4D1 [Brassica rapa]	-	-	-	-	GO:0005575//cellular_component;GO:0005623//cell;GO:0005886//plasma membrane;GO:0016020//membrane;GO:0016021//integral component of membrane;GO:0031224//intrinsic component of membrane;GO:0044425//membrane part;GO:0044464//cell part;GO:0071944//cell periphery	GO:0003674//molecular_function;GO:0005488//binding;GO:0048037//cofactor binding;GO:0051536//iron-sulfur cluster binding;GO:0051540//metal cluster binding	-
1	BAA07g33170	BAA07g33170	2.05083	0.3903	2.39355	0	0	RID55487.1 hypothetical protein BRARA_G02742 [Brassica rapa]	-	-	-	-	-	GO:0031071//cysteine desulfurase activity	GO:0016226//iron-sulfur cluster assembly
1	BAA04g21510	BAA04g21510	0.649684	0.127362	2.3508	0	0	XP_009140995.1 tropinone reductase isoform X1 [Brassica rapa]	Metabolism;Metabolism;Metabolism	Global and overview maps;Global and overview maps;Biosynthesis of other secondary metabolites	ko01100//Metabolic pathways;ko01110//Biosynthesis of secondary metabolites;ko00960//Tropane, piperidine and pyridine alkaloid biosynthesis	K08081;K08081;K08081	-	GO:0003674//molecular_function;GO:0003824//catalytic activity;GO:0004316//3-oxoacyl-[acyl-carrier-protein] reductase (NADPH) activity;GO:0004757//sepiapterin reductase activity;GO:0008667//2,3-dihydro-2,3-dihydroxybenzoate dehydrogenase activity;GO:0008678//2-deoxy-D-gluconate 3-dehydrogenase activity;GO:0016491//oxidoreductase activity;GO:0016630//protochlorophyllide reductase activity;GO:001675…	GO:0000272//polysaccharide catabolic process;GO:0005975//carbohydrate metabolic process;GO:0006633//fatty acid biosynthetic process;GO:0006729//tetrahydrobiopterin biosynthetic process;GO:0008150//biological_process;GO:0008152//metabolic process;GO:0015995//chlorophyll biosynthetic process;GO:0055114//oxidation-reduction process
1	BAA06g12360	BAA06g12360	1.46718	0.293392	2.32215	0	0	XP_009148958.1 F-box/kelch-repeat protein At1g15670 [Brassica rapa]	-	-	-	-	-	GO:0005515//protein binding	-
[truncated: 19,095 more rows]
