# Supplementary material for: Single-cell transcriptome reveals dominant subgenome expression and transcriptional response to heat stress in Chinese cabbage
Source: Genome Biol. 2022 Dec 19;23:262. doi: 10.1186/s13059-022-02834-4 (PMC9762029; doi:10.1186/s13059-022-02834-4)
Supplement: Supplementary file 5 — Additional file 5: Table S4. Gene Ontology and Kyoto Encyclopedia of Genes and Genomes analyses for cluster-enriched genes in 19 cell clusters. [file 13059_2022_2834_MOESM5_ESM.xlsx]

## Sheet: p-value for GO
Type	Term	Cluster_0	Cluster_1	Cluster_10	Cluster_11	Cluster_12	Cluster_13	Cluster_14	Cluster_15	Cluster_16	Cluster_17	Cluster_18	Cluster_2	Cluster_3	Cluster_4	Cluster_5	Cluster_6	Cluster_7	Cluster_8	Cluster_9
Biological Process	GO:0000003 reproduction	0.105982	0.00355595	0.829925	0.999999	0.844257	1	0.995887	0.989388	0.908928	0.31234	0.999999	1	0.421542	0.153129	0.517929	0.0652477	0.882885	1	0.0203921
Biological Process	GO:0000027 ribosomal large subunit assembly	NA	NA	NA	0.0428627	NA	0.275997	NA	NA	NA	NA	0.334128	0.341548	NA	NA	NA	NA	NA	0.199315	NA
Biological Process	GO:0000028 ribosomal small subunit assembly	NA	0.107213	NA	0.077403	NA	0.358596	NA	0.232388	NA	NA	0.100324	0.104945	NA	NA	0.174964	NA	NA	0.0350011	NA
Biological Process	GO:0000032 cell wall mannoprotein biosynthetic process	NA	NA	NA	NA	NA	NA	NA	NA	0.0388349	NA	0.0966568	NA	NA	NA	NA	NA	NA	NA	NA
Biological Process	GO:0000038 very long-chain fatty acid metabolic process	0.236871	0.593306	NA	NA	NA	NA	NA	NA	NA	NA	0.0490969	NA	0.311836	NA	0.257156	0.227294	NA	NA	NA
Biological Process	GO:0000041 transition metal ion transport	0.0325654	0.00226785	0.00159443	0.996767	0.00107804	0.991091	0.875894	0.856442	0.529483	0.818361	0.855525	0.999616	0.00189261	0.0783244	0.00229857	0.952452	0.978326	0.999292	0.0100964
Biological Process	GO:0000045 autophagosome assembly	0.147258	0.00140744	0.467925	NA	0.189527	NA	NA	0.644589	NA	0.138846	0.162758	0.894342	0.239933	0.118075	0.528715	NA	0.468808	NA	0.0172948
Biological Process	GO:0000096 sulfur amino acid metabolic process	0.0205866	0.0033354	0.0712071	0.205638	0.191008	2.30934e-05	0.227401	0.0537004	0.0341228	0.301084	0.807584	0.000137528	0.778482	0.228774	0.148097	0.466182	0.012675	0.997703	0.0368276
Biological Process	GO:0000097 sulfur amino acid biosynthetic process	0.0318648	0.0023199	0.0499095	0.133313	0.143008	5.53742e-06	0.392639	0.123703	0.0210283	0.244395	0.810081	3.27042e-05	0.853083	0.331053	0.108732	0.598712	0.00767319	0.996023	0.0370742
Biological Process	GO:0000101 sulfur amino acid transport	0.00159454	0.00324337	0.866527	0.999677	0.00544377	0.916509	0.861657	NA	0.331878	NA	0.980931	0.999667	0.599891	0.844809	0.0094519	0.702778	0.971113	NA	0.0117062
Biological Process	GO:0000103 sulfate assimilation	0.0258971	0.0104823	NA	1.50161e-06	0.735751	1.72734e-09	NA	0.00680576	0.755365	0.663454	0.00253682	4.16932e-07	NA	NA	0.349145	NA	NA	0.000135332	0.0126034
Biological Process	GO:0000105 histidine biosynthetic process	0.0129096	0.883447	0.319442	0.969797	0.880984	0.0243605	0.477046	0.847439	0.00177503	0.348082	0.858252	6.33948e-05	0.98675	0.134471	0.126478	0.341333	0.321122	0.972243	0.971141
Biological Process	GO:0000122 negative regulation of transcription from RNA polymerase II promoter	0.0559812	0.00685903	NA	0.909202	0.643219	NA	NA	NA	NA	NA	0.939089	NA	0.701804	NA	NA	0.200642	NA	NA	0.0127495
Biological Process	GO:0000162 tryptophan biosynthetic process	NA	0.968039	NA	0.771061	0.340112	1.31015e-06	NA	NA	0.365232	NA	NA	2.00042e-05	NA	0.594045	0.679434	0.627244	0.615844	0.263374	0.674261
Biological Process	GO:0000165 MAPK cascade	0.596302	0.0722235	0.566831	0.916796	NA	NA	NA	NA	0.307915	NA	0.944989	0.949214	0.714654	0.546353	0.631197	0.211651	NA	NA	0.0150459
Biological Process	GO:0000187 activation of MAPK activity	NA	0.0750699	NA	NA	NA	NA	NA	NA	NA	NA	NA	NA	NA	NA	NA	NA	NA	NA	0.00315029
Biological Process	GO:0000188 inactivation of MAPK activity	NA	0.14677	0.0430341	NA	NA	NA	NA	NA	NA	NA	NA	NA	NA	NA	NA	NA	NA	NA	NA
Biological Process	GO:0000209 protein polyubiquitination	NA	0.0292748	0.0849419	0.811726	0.145031	0.776974	NA	0.238047	0.40701	0.663454	0.275509	NA	0.200651	0.626502	0.711432	0.289626	0.277622	NA	0.242327
Biological Process	GO:0000245 spliceosomal complex assembly	0.435981	0.283033	0.410325	0.0175705	0.490513	0.766391	NA	0.579352	NA	NA	0.0312046	0.847625	NA	NA	NA	NA	NA	0.0164368	0.726439
Biological Process	GO:0000266 mitochondrial fission	NA	0.256249	NA	0.563168	NA	0.535685	NA	NA	NA	0.0332353	0.619406	NA	NA	NA	NA	NA	0.243767	NA	NA
Biological Process	GO:0000271 polysaccharide biosynthetic process	0.0979159	0.00126632	0.589621	0.995521	0.0823876	0.890121	0.582677	0.138662	0.644206	0.487022	0.0813411	0.557261	0.0255768	0.378695	0.0281696	0.133586	0.441698	0.999485	0.117373
Biological Process	GO:0000272 polysaccharide catabolic process	0.128475	0.0636417	0.0896886	0.861929	0.00382105	0.142176	0.0317736	0.374596	0.0301439	0.0552476	0.647452	0.408751	0.0593065	0.745683	0.000744021	0.0240486	0.0441834	0.87852	0.021547
Biological Process	GO:0000278 mitotic cell cycle	0.513654	0.0891394	0.901588	0.149408	0.991648	0.998916	0.573408	0.935393	NA	0.651086	0.987188	0.999459	0.95766	0.961661	0.952852	0.642386	0.902545	0.990539	0.0352916
Biological Process	GO:0000280 nuclear division	0.579451	0.175864	0.97733	0.538171	0.95306	0.99997	0.879827	0.997988	0.882318	0.352685	0.996272	0.999979	0.996573	0.972058	0.824983	0.980084	NA	0.999235	0.0404658
Biological Process	GO:0000281 mitotic cytokinesis	0.44321	0.00967498	NA	0.11107	0.831624	0.730649	0.182198	0.663066	NA	NA	NA	0.209294	0.341132	0.732425	0.492043	0.055406	0.753173	0.928931	0.0512557
Biological Process	GO:0000289 nuclear-transcribed mRNA poly(A) tail shortening	NA	NA	0.0706923	NA	NA	0.182773	NA	0.113257	0.094283	NA	NA	0.229834	0.104071	0.0669229	0.0837006	0.0021922	0.0708715	NA	NA
Biological Process	GO:0000291 nuclear-transcribed mRNA catabolic process, exonucleolytic	0.29522	NA	0.275804	NA	NA	0.588679	NA	0.410838	0.353296	NA	0.673268	0.683185	0.383498	0.262785	0.0550969	0.0427997	0.276418	NA	0.547029
Biological Process	GO:0000302 response to reactive oxygen species	0.00327305	0.178105	1.23172e-05	0.0771416	0.0263776	0.0532003	0.0180155	0.000676858	0.00283862	0.0026717	0.081343	3.47454e-06	0.496682	0.501959	0.354515	3.34992e-07	1.82949e-06	0.430299	0.629733
Biological Process	GO:0000303 response to superoxide	0.0628923	0.747475	0.00620467	0.0232552	0.385495	0.00315597	0.0189846	0.464896	0.0916144	NA	0.733426	0.00910898	NA	NA	NA	0.325941	NA	0.514554	0.607801
Biological Process	GO:0000304 response to singlet oxygen	NA	NA	NA	NA	NA	NA	NA	NA	NA	NA	NA	0.0144932	NA	NA	NA	NA	NA	NA	NA
Biological Process	GO:0000305 response to oxygen radical	0.0628923	0.747475	0.00620467	0.0232552	0.385495	0.00315597	0.0189846	0.464896	0.0916144	NA	0.733426	0.00910898	NA	NA	NA	0.325941	NA	0.514554	0.607801
Biological Process	GO:0000335 negative regulation of transposition, DNA-mediated	NA	NA	NA	NA	NA	NA	NA	NA	NA	NA	0.0495554	NA	NA	NA	NA	NA	NA	NA	NA
Biological Process	GO:0000337 regulation of transposition, DNA-mediated	NA	NA	NA	NA	NA	NA	NA	NA	NA	NA	0.0495554	NA	NA	NA	NA	NA	NA	NA	NA
Biological Process	GO:0000350 generation of catalytic spliceosome for second transesterification step	0.00494456	NA	NA	NA	NA	NA	NA	NA	NA	NA	NA	NA	NA	NA	0.115189	NA	NA	NA	0.0232813
Biological Process	GO:0000354 cis assembly of pre-catalytic spliceosome	NA	NA	NA	0.0426389	NA	NA	NA	NA	NA	NA	NA	NA	NA	NA	NA	NA	NA	0.0273999	NA
Biological Process	GO:0000375 RNA splicing, via transesterification reactions	0.0291241	0.495835	0.274221	0.281046	0.801832	0.999706	0.567792	0.627764	0.993781	0.801004	0.336054	0.998219	0.999661	0.734068	0.950983	0.973378	0.774659	0.659342	0.0183394
Biological Process	GO:0000377 RNA splicing, via transesterification reactions with bulged adenosine as nucleophile	0.0206434	0.401356	0.380068	0.211272	0.762588	0.99945	0.531205	0.706085	0.991321	0.894484	0.254043	0.996603	0.999482	0.851818	0.937449	0.994593	0.878066	0.595616	0.0105752
Biological Process	GO:0000380 alternative mRNA splicing, via spliceosome	NA	0.333774	NA	0.633092	0.349964	NA	NA	0.424844	NA	NA	0.316762	NA	NA	0.0394787	NA	NA	0.286986	0.472319	0.194534
Biological Process	GO:0000387 spliceosomal snRNP assembly	0.00545574	0.0283891	NA	0.0726277	0.349964	0.604964	NA	0.424844	NA	NA	0.0250187	0.69932	NA	NA	0.331176	NA	NA	0.130113	0.194534
Biological Process	GO:0000390 spliceosomal complex disassembly	NA	0.378882	NA	NA	NA	NA	NA	NA	NA	NA	NA	NA	NA	NA	NA	0.127586	NA	NA	0.0380864
Biological Process	GO:0000393 spliceosomal conformational changes to generate catalytic conformation	0.00652421	NA	NA	NA	NA	NA	NA	NA	NA	NA	NA	NA	NA	NA	0.130527	NA	NA	NA	0.0303228
Biological Process	GO:0000398 mRNA splicing, via spliceosome	0.00125994	0.0573801	0.252851	0.0113197	0.80923	0.995476	0.569499	0.318089	0.990294	0.690207	0.0233588	0.992912	0.994164	0.624065	0.771221	0.971243	0.856372	0.191388	0.000249148
Biological Process	GO:0000413 protein peptidyl-prolyl isomerization	0.394177	0.94034	0.00161518	6.93775e-05	0.214149	1.29174e-06	NA	0.000205374	0.00151462	0.00200936	0.000305894	2.63456e-07	NA	0.331812	0.778167	0.372078	0.0372677	0.0307786	0.954931
Biological Process	GO:0000447 endonucleolytic cleavage in ITS1 to separate SSU-rRNA from 5.8S rRNA and LSU-rRNA from tricistronic rRNA transcript (SSU-rRNA, 5.8S rRNA, LSU-rRNA)	NA	0.0211685	NA	NA	NA	NA	NA	NA	NA	NA	NA	NA	NA	NA	0.189268	NA	NA	NA	0.350711
Biological Process	GO:0000470 maturation of LSU-rRNA	NA	NA	NA	0.147117	NA	0.130244	NA	NA	0.271638	NA	0.556671	0.00742672	NA	NA	NA	NA	NA	0.0698252	NA
Biological Process	GO:0000472 endonucleolytic cleavage to generate mature 5'-end of SSU-rRNA from (SSU-rRNA, 5.8S rRNA, LSU-rRNA)	NA	0.0468752	NA	NA	NA	NA	NA	NA	NA	NA	NA	NA	NA	NA	0.115189	NA	NA	NA	NA
Biological Process	GO:0000480 endonucleolytic cleavage in 5'-ETS of tricistronic rRNA transcript (SSU-rRNA, 5.8S rRNA, LSU-rRNA)	NA	0.00907398	NA	NA	NA	NA	NA	NA	NA	NA	NA	NA	NA	NA	0.145598	NA	NA	NA	0.276669
Biological Process	GO:0000481 maturation of 5S rRNA	0.0157711	NA	NA	NA	NA	NA	NA	NA	NA	NA	NA	NA	NA	NA	NA	NA	NA	NA	NA
Biological Process	GO:0000488 maturation of LSU-rRNA from tetracistronic rRNA transcript (SSU-rRNA, LSU-rRNA, 4.5S-rRNA, 5S-rRNA)	NA	NA	NA	NA	NA	0.0395607	NA	NA	NA	NA	NA	0.0508855	NA	NA	NA	NA	NA	NA	NA
Biological Process	GO:0000489 maturation of SSU-rRNA from tetracistronic rRNA transcript (SSU-rRNA, LSU-rRNA, 4.5S-rRNA, 5S-rRNA)	NA	NA	NA	NA	NA	0.0395607	NA	NA	NA	NA	NA	0.0508855	NA	NA	NA	NA	NA	NA	NA
Biological Process	GO:0000738 DNA catabolic process, exonucleolytic	NA	NA	NA	NA	NA	NA	NA	NA	NA	0.0301716	NA	NA	NA	NA	NA	NA	NA	NA	NA
Biological Process	GO:0000753 cell morphogenesis involved in conjugation with cellular fusion	NA	NA	0.014555	NA	NA	NA	NA	0.0237516	NA	NA	0.0495554	NA	NA	0.0137569	NA	NA	0.014593	NA	NA
Biological Process	GO:0000767 cell morphogenesis involved in conjugation	NA	NA	0.014555	NA	NA	NA	NA	0.0237516	NA	NA	0.0495554	NA	NA	0.0137569	NA	NA	0.014593	NA	NA
Biological Process	GO:0000902 cell morphogenesis	0.00127956	0.237074	0.989195	0.910413	0.8235	0.983519	0.459618	0.0157122	0.396946	0.324974	0.130009	0.989395	0.0175575	0.611785	0.0188499	0.000255413	0.163823	0.848869	0.0134658
Biological Process	GO:0000910 cytokinesis	0.000281063	0.000389472	0.923905	0.251611	0.0689266	0.8651	0.560118	0.179969	0.839465	0.861583	0.919766	0.961302	0.257044	0.349675	0.137984	0.00295804	0.837181	0.677935	0.000274974
Biological Process	GO:0000911 cytokinesis by cell plate formation	0.444888	0.00250901	NA	0.0713987	NA	NA	NA	NA	NA	NA	NA	NA	NA	NA	NA	NA	NA	NA	0.00930758
Biological Process	GO:0000917 barrier septum assembly	0.359393	0.426932	NA	0.336689	NA	0.0973204	0.205334	0.490039	NA	NA	NA	0.000400772	0.459727	NA	NA	0.0660574	0.337561	0.540818	0.635061
Biological Process	GO:0000918 barrier septum site selection	0.260767	0.256249	NA	0.563168	NA	0.0372814	NA	NA	NA	NA	NA	0.000262533	NA	NA	NA	0.250391	NA	NA	0.495354
Biological Process	GO:0000919 cell plate assembly	0.133326	0.00907398	NA	0.324453	NA	NA	NA	NA	NA	NA	NA	NA	NA	NA	NA	NA	NA	NA	0.00315029
Biological Process	GO:0000920 cell separation after cytokinesis	NA	NA	0.0288987	NA	NA	NA	NA	NA	NA	NA	NA	NA	NA	0.0273251	NA	NA	NA	NA	0.069437
Biological Process	GO:0000966 RNA 5'-end processing	NA	0.0540777	NA	NA	0.272635	NA	NA	NA	NA	NA	NA	NA	NA	NA	0.0343205	NA	NA	NA	NA
Biological Process	GO:0001101 response to acid chemical	0.000524149	4.53757e-06	0.0191573	0.992307	0.000481474	0.00823702	0.0157584	0.061592	2.61367e-06	0.20951	0.978765	0.366182	2.81894e-10	8.7875e-08	4.71683e-07	1.91906e-07	0.00099282	0.931593	0.000622269
Biological Process	GO:0001178 regulation of transcriptional start site selection at RNA polymerase II promoter	NA	0.0515315	NA	NA	NA	NA	NA	NA	NA	NA	NA	NA	NA	NA	NA	NA	NA	NA	0.0353424
Biological Process	GO:0001195 maintenance of transcriptional fidelity during DNA-templated transcription elongation from RNA polymerase III promoter	NA	NA	NA	NA	0.0185453	NA	NA	NA	NA	NA	0.0495554	NA	NA	0.0137569	NA	NA	NA	0.0273999	NA
Biological Process	GO:0001207 histone displacement	NA	0.0515315	NA	NA	NA	NA	NA	NA	NA	NA	NA	NA	NA	NA	NA	NA	NA	NA	0.0353424
Biological Process	GO:0001208 histone H2A-H2B dimer displacement	NA	0.0515315	NA	NA	NA	NA	NA	NA	NA	NA	NA	NA	NA	NA	NA	NA	NA	NA	0.0353424
Biological Process	GO:0001505 regulation of neurotransmitter levels	0.495461	0.657276	0.467925	0.846682	0.189527	0.0266492	0.297465	0.0818801	0.0519266	0.138846	0.887779	0.0659615	0.611625	0.449063	0.528715	0.0267794	0.0247419	0.697479	0.451994
Biological Process	GO:0001514 selenocysteine incorporation	0.638908	0.421009	NA	3.94274e-07	NA	0.00363229	NA	0.00409267	NA	0.625259	0.00113699	5.55732e-07	NA	NA	NA	NA	NA	5.93268e-05	0.395153
Biological Process	GO:0001539 cilium or flagellum-dependent cell motility	0.189467	0.116683	0.0126824	0.219221	0.100471	0.730649	0.541957	0.898507	0.285817	NA	0.698827	0.867921	0.614882	NA	0.492043	0.763811	NA	0.738027	0.120081
Biological Process	GO:0001546 preantral ovarian follicle growth	NA	NA	NA	NA	NA	NA	NA	NA	NA	NA	0.0495554	NA	NA	NA	NA	NA	NA	NA	NA
Biological Process	GO:0001555 oocyte growth	NA	NA	NA	NA	NA	NA	NA	NA	NA	NA	0.0495554	NA	NA	NA	NA	NA	NA	NA	NA
Biological Process	GO:0001560 regulation of cell growth by extracellular stimulus	NA	NA	NA	NA	NA	0.114053	NA	NA	NA	NA	NA	0.145025	NA	NA	NA	NA	0.0431448	NA	NA
Biological Process	GO:0001655 urogenital system development	NA	0.0468752	NA	NA	NA	NA	NA	NA	NA	NA	NA	NA	0.142606	NA	NA	NA	NA	NA	NA
Biological Process	GO:0001666 response to hypoxia	NA	0.139641	0.018987	NA	0.0353929	NA	NA	0.064911	NA	0.0212683	0.000553844	0.869752	0.57588	0.100344	NA	0.446672	0.110703	NA	0.754469
Biological Process	GO:0001676 long-chain fatty acid metabolic process	0.272434	0.0175451	0.254236	NA	NA	0.18643	0.151378	NA	0.327146	0.263957	0.63828	0.270841	0.355773	0.0304561	0.295135	0.26168	0.254811	NA	0.156236
Biological Process	GO:0001732 formation of cytoplasmic translation initiation complex	NA	NA	NA	NA	NA	NA	NA	NA	NA	0.015201	NA	NA	NA	NA	NA	NA	NA	NA	NA
Biological Process	GO:0001755 neural crest cell migration	NA	NA	NA	0.0426389	NA	NA	NA	NA	NA	0.015201	NA	NA	NA	NA	NA	NA	NA	NA	NA
Biological Process	GO:0001773 myeloid dendritic cell activation	NA	NA	NA	NA	NA	NA	NA	NA	NA	NA	NA	NA	0.0217375	NA	NA	0.015049	NA	NA	NA
Biological Process	GO:0001775 cell activation	0.33753	0.0159827	NA	0.407705	NA	0.808244	NA	NA	NA	0.321655	0.523813	0.904469	0.812257	NA	NA	0.684652	NA	0.879307	0.506216
Biological Process	GO:0001818 negative regulation of cytokine production	NA	NA	NA	NA	NA	NA	NA	NA	NA	NA	NA	0.0338456	NA	NA	NA	NA	NA	NA	NA
Biological Process	GO:0001822 kidney development	NA	0.0346498	NA	NA	NA	NA	NA	NA	NA	NA	NA	NA	0.12355	NA	NA	NA	NA	NA	NA
Biological Process	GO:0001836 release of cytochrome c from mitochondria	NA	NA	0.0569643	0.159962	NA	NA	0.0322857	NA	NA	NA	0.183978	NA	0.0841603	0.0539056	NA	0.0588541	0.00124992	NA	NA
Biological Process	GO:0001838 embryonic epithelial tube formation	NA	0.190743	NA	NA	NA	NA	NA	NA	NA	NA	NA	0.0144932	0.00274917	NA	NA	0.0588541	NA	NA	NA
Biological Process	GO:0001841 neural tube formation	NA	0.14677	NA	NA	NA	NA	NA	NA	NA	NA	NA	0.145025	0.00139469	NA	NA	0.0444727	NA	NA	NA
Biological Process	GO:0001843 neural tube closure	NA	0.14677	NA	NA	NA	NA	NA	NA	NA	NA	NA	0.145025	0.00139469	NA	NA	0.0444727	NA	NA	NA
Biological Process	GO:0001887 selenium compound metabolic process	0.0335446	0.0443833	NA	NA	0.763899	0.00331873	NA	NA	0.447414	NA	0.741438	0.00173117	0.81635	0.656371	0.740243	0.689411	NA	NA	0.136499
Biological Process	GO:0001890 placenta development	NA	0.0515315	NA	NA	NA	NA	NA	NA	NA	NA	NA	NA	NA	NA	NA	NA	NA	NA	0.0353424
Biological Process	GO:0001894 tissue homeostasis	NA	0.0468752	NA	NA	NA	NA	NA	NA	NA	NA	0.299401	NA	0.0092134	NA	NA	0.100716	NA	NA	0.22268
Biological Process	GO:0001895 retina homeostasis	NA	0.0148505	NA	NA	NA	NA	NA	NA	NA	NA	NA	NA	0.0841603	NA	NA	NA	NA	NA	0.134057
Biological Process	GO:0001933 negative regulation of protein phosphorylation	0.338678	0.00175002	0.317091	NA	NA	NA	NA	NA	0.402592	NA	0.371692	0.742962	0.435425	NA	0.365378	NA	NA	NA	0.0124682
Biological Process	GO:0001934 positive regulation of protein phosphorylation	NA	0.835987	0.597518	0.0481879	NA	0.229832	NA	0.182543	NA	0.613573	0.369368	0.617295	0.744412	0.576777	NA	0.609853	0.0620892	0.090054	0.175827
Biological Process	GO:0001935 endothelial cell proliferation	0.031294	0.100409	NA	NA	NA	NA	NA	NA	NA	NA	NA	NA	NA	NA	NA	NA	NA	0.05405	0.069437
Biological Process	GO:0001936 regulation of endothelial cell proliferation	0.031294	0.100409	NA	NA	NA	NA	NA	NA	NA	NA	NA	NA	NA	NA	NA	NA	NA	0.05405	0.069437
Biological Process	GO:0001938 positive regulation of endothelial cell proliferation	0.031294	0.100409	NA	NA	NA	NA	NA	NA	NA	NA	NA	NA	NA	NA	NA	NA	NA	0.05405	0.069437
Biological Process	GO:0001947 heart looping	NA	0.100409	NA	NA	NA	NA	NA	NA	NA	NA	NA	NA	0.0430032	NA	NA	NA	NA	NA	NA
Biological Process	GO:0001952 regulation of cell-matrix adhesion	NA	NA	NA	0.122544	NA	NA	NA	NA	NA	0.0449151	NA	0.145025	NA	NA	NA	NA	NA	NA	NA
Biological Process	GO:0001953 negative regulation of cell-matrix adhesion	NA	NA	NA	0.122544	NA	NA	NA	NA	NA	0.0449151	NA	0.145025	NA	NA	NA	NA	NA	NA	NA
Biological Process	GO:0001961 positive regulation of cytokine-mediated signaling pathway	NA	NA	NA	NA	NA	0.0395607	NA	NA	NA	NA	NA	NA	NA	NA	NA	NA	NA	NA	NA
Biological Process	GO:0002009 morphogenesis of an epithelium	0.338678	0.00959231	NA	0.678092	NA	0.650057	NA	0.464896	NA	NA	0.371692	0.384305	0.108935	NA	NA	0.325941	NA	0.514554	0.0124682
Biological Process	GO:0002026 regulation of the force of heart contraction	NA	0.0515315	NA	NA	0.0185453	NA	NA	NA	NA	NA	NA	NA	NA	NA	NA	NA	NA	NA	NA
Biological Process	GO:0002028 regulation of sodium ion transport	NA	0.00768781	NA	NA	0.0546124	NA	NA	NA	NA	NA	NA	NA	NA	NA	NA	NA	NA	NA	NA
Biological Process	GO:0002062 chondrocyte differentiation	NA	NA	0.0430341	NA	NA	NA	NA	NA	NA	NA	NA	NA	NA	NA	NA	NA	NA	NA	NA
Biological Process	GO:0002063 chondrocyte development	NA	NA	0.014555	NA	NA	NA	NA	NA	NA	NA	NA	NA	NA	NA	NA	NA	NA	NA	NA
Biological Process	GO:0002082 regulation of oxidative phosphorylation	NA	NA	NA	NA	NA	NA	0.00817056	0.0237516	NA	NA	NA	NA	NA	NA	NA	NA	NA	NA	0.0353424
Biological Process	GO:0002143 tRNA wobble position uridine thiolation	NA	NA	NA	NA	NA	NA	NA	NA	0.0388349	NA	0.0966568	NA	NA	NA	NA	NA	NA	NA	NA
Biological Process	GO:0002165 instar larval or pupal development	0.212203	0.0390367	NA	NA	NA	0.45427	NA	NA	NA	NA	0.533543	NA	NA	NA	NA	NA	NA	NA	0.0145679
Biological Process	GO:0002181 cytoplasmic translation	NA	NA	NA	1.76093e-06	NA	0.000453682	0.255875	0.000186059	NA	0.424093	6.7243e-06	8.49019e-06	NA	0.392876	NA	NA	0.0154204	2.99134e-08	NA
Biological Process	GO:0002213 defense response to insect	NA	NA	NA	NA	0.139098	0.0373562	NA	0.174967	0.00993663	NA	NA	0.0590527	NA	NA	0.130527	0.114253	0.110966	NA	NA
Biological Process	GO:0002218 activation of innate immune response	0.398903	0.226782	0.0787474	0.752224	0.450846	NA	NA	0.175814	0.469593	0.387655	0.210083	NA	0.0317791	0.0714401	0.0176729	NA	0.375433	NA	0.313143
Biological Process	GO:0002220 innate immune response activating cell surface receptor signaling pathway	0.0157711	0.0515315	NA	NA	NA	NA	NA	NA	NA	NA	NA	NA	0.0217375	NA	NA	NA	NA	NA	0.0353424
Biological Process	GO:0002224 toll-like receptor signaling pathway	NA	NA	0.0288987	NA	NA	NA	NA	0.04694	NA	NA	0.0966568	NA	NA	0.0273251	NA	NA	0.0289736	NA	NA
Biological Process	GO:0002229 defense response to oomycetes	0.32807	0.0374091	NA	NA	0.373872	NA	NA	NA	NA	NA	NA	0.729168	0.422868	0.29282	0.000843469	0.315632	NA	NA	0.220664
Biological Process	GO:0002237 response to molecule of bacterial origin	0.317294	0.00674872	0.0472403	NA	NA	0.245209	0.178797	NA	0.378432	NA	0.704875	0.120475	0.00166134	0.282947	0.00798401	0.00541383	0.2974	NA	0.00936903
Biological Process	GO:0002238 response to molecule of fungal origin	0.0764126	0.00126238	NA	0.195786	NA	NA	NA	0.113257	NA	0.0737347	NA	NA	0.00451602	NA	0.0837006	NA	NA	NA	0.0116208
Biological Process	GO:0002239 response to oomycetes	0.417736	0.0957873	NA	NA	0.13079	NA	NA	NA	NA	NA	0.507617	0.830825	0.168393	0.0793863	0.000281018	0.403026	NA	NA	0.339295
Biological Process	GO:0002252 immune effector process	0.796624	0.0333686	NA	0.804887	NA	NA	NA	0.910042	NA	0.018398	0.736293	NA	0.0671927	0.400891	0.250715	0.781118	0.770728	0.763348	0.279225
Biological Process	GO:0002253 activation of immune response	0.462284	0.0486099	0.110226	0.817438	0.518375	NA	NA	0.236786	0.53834	0.449995	0.30455	NA	0.00995454	0.100344	0.0298084	0.446672	0.436584	NA	0.158443
Biological Process	GO:0002274 myeloid leukocyte activation	NA	0.142229	NA	0.103843	NA	NA	NA	NA	NA	0.0160937	0.483606	NA	0.248564	NA	NA	0.178949	NA	0.303197	0.373668
Biological Process	GO:0002275 myeloid cell activation involved in immune response	NA	0.107213	NA	0.077403	NA	NA	NA	NA	NA	0.0115777	0.428327	NA	NA	NA	NA	NA	NA	0.263366	0.326912
Biological Process	GO:0002283 neutrophil activation involved in immune response	NA	0.107213	NA	0.077403	NA	NA	NA	NA	NA	0.0115777	0.428327	NA	NA	NA	NA	NA	NA	0.263366	0.326912
Biological Process	GO:0002367 cytokine production involved in immune response	NA	NA	NA	NA	NA	NA	NA	NA	NA	NA	NA	NA	0.0217375	NA	NA	0.015049	NA	NA	NA
Biological Process	GO:0002369 T cell cytokine production	NA	NA	NA	NA	NA	NA	NA	NA	NA	NA	NA	NA	0.0217375	NA	NA	0.015049	NA	NA	NA
Biological Process	GO:0002376 immune system process	0.195941	0.00120268	0.243363	0.932909	0.13822	0.740582	0.648782	0.501452	0.546804	0.0481066	0.638721	0.885198	0.000259028	0.000184789	0.000299874	0.271472	0.24549	0.680654	0.0550475
Biological Process	GO:0002429 immune response-activating cell surface receptor signaling pathway	0.105321	0.00408628	NA	NA	NA	NA	NA	NA	NA	NA	NA	NA	0.0092134	NA	NA	0.100716	NA	NA	0.0232813
Biological Process	GO:0002444 myeloid leukocyte mediated immunity	NA	0.124422	NA	0.0903357	NA	NA	NA	NA	NA	0.0137547	0.116573	NA	NA	NA	NA	NA	NA	0.283558	0.350711
Biological Process	GO:0002446 neutrophil mediated immunity	NA	0.124422	NA	0.0903357	NA	NA	NA	NA	NA	0.0137547	0.116573	NA	NA	NA	NA	NA	NA	0.283558	0.350711
Biological Process	GO:0002456 T cell mediated immunity	NA	NA	NA	NA	NA	NA	NA	NA	NA	NA	NA	NA	0.0217375	NA	NA	0.015049	NA	NA	NA
Biological Process	GO:0002532 production of molecular mediator involved in inflammatory response	NA	NA	NA	NA	NA	NA	NA	NA	NA	NA	NA	0.00749953	NA	NA	NA	NA	NA	NA	NA
Biological Process	GO:0002534 cytokine production involved in inflammatory response	NA	NA	NA	NA	NA	NA	NA	NA	NA	NA	NA	0.00749953	NA	NA	NA	NA	NA	NA	NA
Biological Process	GO:0002679 respiratory burst involved in defense response	NA	0.100409	NA	NA	NA	NA	NA	NA	NA	NA	NA	NA	0.0430032	0.0273251	NA	NA	NA	NA	NA
Biological Process	GO:0002682 regulation of immune system process	0.332733	0.00268012	0.289894	0.99643	0.911145	0.889274	0.653864	0.814457	0.922775	0.862048	0.620952	0.962787	0.0228488	0.102843	0.0741847	0.580507	0.850585	0.871957	0.087286
Biological Process	GO:0002684 positive regulation of immune system process	0.3144	0.00372517	0.282018	0.956791	0.740665	0.945538	0.446503	0.512824	0.760175	0.668584	0.481198	0.976843	0.0716976	0.260704	0.129298	0.664875	0.653502	NA	0.0417751
Biological Process	GO:0002709 regulation of T cell mediated immunity	NA	NA	NA	NA	NA	NA	NA	NA	NA	NA	NA	NA	0.0217375	NA	NA	0.015049	NA	NA	NA
Biological Process	GO:0002711 positive regulation of T cell mediated immunity	NA	NA	NA	NA	NA	NA	NA	NA	NA	NA	NA	NA	0.0217375	NA	NA	0.015049	NA	NA	NA
Biological Process	GO:0002718 regulation of cytokine production involved in immune response	NA	NA	NA	NA	NA	NA	NA	NA	NA	NA	NA	NA	0.0217375	NA	NA	0.015049	NA	NA	NA
Biological Process	GO:0002720 positive regulation of cytokine production involved in immune response	NA	NA	NA	NA	NA	NA	NA	NA	NA	NA	NA	NA	0.0217375	NA	NA	0.015049	NA	NA	NA
Biological Process	GO:0002724 regulation of T cell cytokine production	NA	NA	NA	NA	NA	NA	NA	NA	NA	NA	NA	NA	0.0217375	NA	NA	0.015049	NA	NA	NA
Biological Process	GO:0002726 positive regulation of T cell cytokine production	NA	NA	NA	NA	NA	NA	NA	NA	NA	NA	NA	NA	0.0217375	NA	NA	0.015049	NA	NA	NA
Biological Process	GO:0002752 cell surface pattern recognition receptor signaling pathway	0.0157711	0.0515315	NA	NA	NA	NA	NA	NA	NA	NA	NA	NA	0.0217375	NA	NA	NA	NA	NA	0.0353424
Biological Process	GO:0002755 MyD88-dependent toll-like receptor signaling pathway	NA	NA	0.014555	NA	NA	NA	NA	0.0237516	NA	NA	0.0495554	NA	NA	0.0137569	NA	NA	0.014593	NA	NA
Biological Process	GO:0002757 immune response-activating signal transduction	0.212203	0.0390367	0.197472	NA	NA	NA	NA	0.302791	NA	NA	0.533543	NA	0.0410806	0.187665	NA	0.203487	0.197936	NA	0.0967097
Biological Process	GO:0002761 regulation of myeloid leukocyte differentiation	NA	NA	NA	NA	NA	NA	NA	NA	NA	NA	NA	NA	0.0217375	NA	NA	0.015049	NA	NA	NA
Biological Process	GO:0002763 positive regulation of myeloid leukocyte differentiation	NA	NA	NA	NA	NA	NA	NA	NA	NA	NA	NA	NA	0.0217375	NA	NA	0.015049	NA	NA	NA
Biological Process	GO:0002764 immune response-regulating signaling pathway	0.212203	0.0390367	0.197472	NA	NA	NA	NA	0.302791	NA	NA	0.533543	NA	0.0410806	0.187665	NA	0.203487	0.197936	NA	0.0967097
Biological Process	GO:0002768 immune response-regulating cell surface receptor signaling pathway	0.105321	0.00408628	NA	NA	NA	NA	NA	NA	NA	NA	NA	NA	0.0092134	NA	NA	0.100716	NA	NA	0.0232813
Biological Process	GO:0002790 peptide secretion	0.453655	0.311624	NA	0.00508331	0.50926	0.189296	NA	0.227972	NA	0.441493	0.0103631	0.304809	0.566441	NA	NA	0.438205	NA	0.279584	0.390569
Biological Process	GO:0002832 negative regulation of response to biotic stimulus	NA	NA	NA	0.43255	NA	0.408362	NA	NA	0.227029	NA	NA	0.492924	0.248564	NA	NA	0.0157906	0.173992	NA	NA
Biological Process	GO:0002949 tRNA threonylcarbamoyladenosine modification	0.0214172	3.76945e-06	NA	0.761198	0.00554529	0.919079	NA	0.599823	0.669925	0.000364863	0.870212	0.885597	0.735915	0.696305	0.188237	0.125206	0.726851	0.954614	4.148e-06
Biological Process	GO:0003008 system process	0.0245798	0.00247442	0.62647	0.996219	0.000267778	0.99869	0.838098	NA	0.93267	0.966612	0.861285	0.999223	0.710523	0.810081	0.0910186	0.847782	0.96171	NA	0.0510996
Biological Process	GO:0003014 renal system process	NA	0.0515315	NA	NA	NA	NA	NA	NA	NA	NA	0.0495554	NA	NA	NA	NA	NA	NA	NA	NA
Biological Process	GO:0003032 detection of oxygen	NA	NA	0.0288987	NA	NA	NA	NA	NA	NA	0.0301716	0.00245394	NA	NA	0.0273251	NA	NA	NA	NA	NA
Biological Process	GO:0003143 embryonic heart tube morphogenesis	NA	0.100409	NA	NA	NA	NA	NA	NA	NA	NA	NA	NA	0.0430032	NA	NA	NA	NA	NA	NA
Biological Process	GO:0003205 cardiac chamber development	NA	0.0515315	NA	NA	NA	NA	NA	NA	NA	NA	NA	NA	0.0217375	NA	NA	NA	NA	NA	NA
Biological Process	GO:0003230 cardiac atrium development	NA	0.0515315	NA	NA	NA	NA	NA	NA	NA	NA	NA	NA	0.0217375	NA	NA	NA	NA	NA	NA
Biological Process	GO:0003279 cardiac septum development	NA	0.0515315	NA	NA	NA	NA	NA	NA	NA	NA	NA	NA	0.0217375	NA	NA	NA	NA	NA	NA
Biological Process	GO:0003283 atrial septum development	NA	0.0515315	NA	NA	NA	NA	NA	NA	NA	NA	NA	NA	0.0217375	NA	NA	NA	NA	NA	NA
Biological Process	GO:0003341 cilium movement	7.2122e-11	0.000128342	NA	NA	0.186128	NA	0.0863087	NA	NA	NA	NA	NA	0.0227821	NA	0.000769102	0.153656	NA	NA	1.96325e-08
Biological Process	GO:0003351 epithelial cilium movement	NA	0.0515315	NA	NA	NA	NA	NA	NA	NA	NA	NA	NA	0.0217375	NA	NA	NA	NA	NA	NA
Biological Process	GO:0003352 regulation of cilium movement	8.08572e-12	0.000717814	NA	NA	0.155069	NA	NA	NA	NA	NA	NA	NA	NA	NA	0.00995179	NA	NA	NA	2.27937e-09
Biological Process	GO:0003400 regulation of COPII vesicle coating	0.0465727	0.14677	NA	NA	0.0546124	NA	NA	NA	NA	NA	NA	NA	NA	NA	NA	NA	NA	NA	0.102328
Biological Process	GO:0005513 detection of calcium ion	NA	0.272012	NA	NA	0.106248	NA	0.0480373	NA	0.112047	NA	NA	NA	NA	NA	0.0995824	NA	NA	NA	0.194195
Biological Process	GO:0005975 carbohydrate metabolic process	0.00448718	0.210964	0.158894	0.999823	0.00259748	0.394827	0.0654098	0.193034	6.94855e-05	0.193962	0.113204	0.0163431	0.087489	0.810733	0.02832	0.00395754	0.206992	1	0.143252
Biological Process	GO:0005976 polysaccharide metabolic process	0.0362542	0.000775568	0.269466	0.986741	0.0041936	0.55442	0.0038667	0.0515493	0.0648062	0.0713502	0.0669787	0.284542	0.00108264	0.288337	0.000370836	0.00173705	0.0301919	0.999061	0.0183913
Biological Process	GO:0005982 starch metabolic process	0.0610404	0.951149	0.566831	0.916796	NA	0.0743582	0.373831	NA	NA	0.582742	NA	0.00054563	0.714654	NA	0.631197	0.57905	NA	NA	0.603104
Biological Process	GO:0005984 disaccharide metabolic process	0.232698	0.820325	0.193165	0.903813	0.328508	0.166293	NA	0.976744	0.954891	0.688493	0.790628	0.0283108	0.967893	0.363171	0.509205	0.906756	NA	0.987055	0.475205
Biological Process	GO:0005985 sucrose metabolic process	0.255987	0.835987	0.597518	0.933119	0.687128	0.4465	NA	0.775105	0.707502	0.242885	0.819177	0.0374562	NA	0.576777	NA	NA	NA	NA	0.648871
Biological Process	GO:0005986 sucrose biosynthetic process	0.100109	NA	NA	0.772928	NA	0.391553	NA	0.558607	0.490216	NA	0.822569	0.00677701	NA	NA	NA	NA	NA	NA	0.705999
Biological Process	GO:0005988 lactose metabolic process	NA	0.107213	0.0106545	0.00986374	0.186128	0.00802552	NA	NA	NA	NA	0.428327	0.104945	NA	NA	NA	NA	NA	0.263366	0.326912
Biological Process	GO:0005990 lactose catabolic process	NA	0.107213	0.0106545	0.00986374	0.186128	0.00802552	NA	NA	NA	NA	0.428327	0.104945	NA	NA	NA	NA	NA	0.263366	0.326912
Biological Process	GO:0005996 monosaccharide metabolic process	0.00682733	0.0025567	0.0968805	0.783337	0.0533952	0.105152	0.537277	0.00876498	0.0473767	0.123315	2.95554e-05	0.0309979	0.419476	0.199436	0.154893	0.0190552	0.0294427	0.983458	0.00439359
Biological Process	GO:0005997 xylulose metabolic process	7.825e-06	0.0200519	NA	0.383394	NA	0.12266	NA	0.0366299	0.458971	0.0114327	0.00370793	0.207812	0.494237	0.349278	0.418547	5.441e-10	0.0102404	0.208231	9.03509e-06
Biological Process	GO:0006000 fructose metabolic process	0.100109	0.52894	0.0131107	7.1858e-05	0.13079	0.0440772	0.00267039	0.000133746	0.490216	0.0940966	0.000203675	0.000244039	0.526546	NA	NA	0.403026	0.0014648	0.611397	0.705999
Biological Process	GO:0006002 fructose 6-phosphate metabolic process	0.0227487	NA	NA	NA	NA	0.116903	NA	0.302791	0.257062	NA	0.533543	0.000662261	NA	NA	NA	NA	NA	NA	NA
Biological Process	GO:0006006 glucose metabolic process	0.341355	0.0381852	0.0429511	0.325822	0.0355933	0.00210787	0.659525	0.0925924	0.0446352	0.320938	0.202363	7.52634e-07	0.781003	0.269441	0.192932	0.863491	0.572093	0.87743	0.684522
Biological Process	GO:0006007 glucose catabolic process	NA	NA	0.000211303	NA	0.0367473	NA	NA	0.000563258	NA	0.000230503	0.0966568	NA	NA	0.0273251	NA	NA	NA	0.05405	NA
Biological Process	GO:0006014 D-ribose metabolic process	0.462284	0.325956	0.110226	0.0832935	0.518375	0.0181228	NA	0.064911	NA	0.449995	0.30455	0.318951	NA	0.417624	NA	NA	NA	0.289798	0.403116
Biological Process	GO:0006020 inositol metabolic process	0.696978	0.343976	0.0239192	0.0405858	0.406469	0.00948265	0.459996	0.0329812	0.18232	0.68351	0.011656	0.0136736	0.808073	0.646689	NA	0.679819	0.299238	0.612922	0.273527
Biological Process	GO:0006021 inositol biosynthetic process	NA	NA	NA	NA	NA	0.0373562	NA	NA	NA	NA	0.334128	0.0590527	NA	NA	NA	0.114253	NA	NA	NA
Biological Process	GO:0006026 aminoglycan catabolic process	NA	0.52894	NA	0.428624	0.47105	0.746723	0.0314067	0.193016	0.0286118	0.406153	0.507617	0.522034	0.526546	0.0793863	0.0207886	0.0925121	0.39355	NA	0.705999
Biological Process	GO:0006030 chitin metabolic process	NA	0.254688	NA	0.428624	0.47105	0.746723	0.0314067	0.193016	0.0286118	0.406153	0.507617	0.248724	0.526546	0.0793863	0.0207886	0.0925121	0.39355	NA	0.339295
Biological Process	GO:0006032 chitin catabolic process	NA	0.496314	NA	0.398654	0.450846	0.7254	0.0280638	0.175814	0.0244033	0.387655	0.475401	0.489531	0.505244	0.0714401	0.0176729	0.0833859	0.375433	NA	0.684033
Biological Process	GO:0006037 cell wall chitin metabolic process	NA	0.0515315	NA	NA	NA	NA	NA	NA	NA	NA	NA	NA	NA	NA	NA	NA	NA	NA	0.0353424
Biological Process	GO:0006038 cell wall chitin biosynthetic process	NA	0.0515315	NA	NA	NA	NA	NA	NA	NA	NA	NA	NA	NA	NA	NA	NA	NA	NA	0.0353424
Biological Process	GO:0006040 amino sugar metabolic process	0.733267	0.426601	0.704432	0.279829	0.789055	0.231514	0.0306628	0.315449	0.222654	0.0378492	0.78585	0.0250428	0.839103	0.106617	0.174393	0.0366922	0.0333463	0.667754	0.565908
Biological Process	GO:0006044 N-acetylglucosamine metabolic process	NA	0.441269	NA	0.380854	NA	0.358596	NA	NA	NA	0.0115777	NA	0.437068	NA	NA	NA	NA	0.149335	0.263366	NA
Biological Process	GO:0006046 N-acetylglucosamine catabolic process	NA	NA	NA	0.353267	NA	0.332166	NA	NA	NA	0.00956818	NA	0.406875	NA	NA	NA	NA	0.136732	0.242605	NA
Biological Process	GO:0006050 mannosamine metabolic process	0.160457	0.441269	0.148974	0.077403	NA	0.0678655	0.0863087	0.232388	NA	0.155092	0.428327	0.00165097	NA	0.14136	NA	0.0113574	0.0107079	0.263366	NA
Biological Process	GO:0006051 N-acetylmannosamine metabolic process	0.160457	0.441269	0.148974	0.077403	NA	0.0678655	0.0863087	0.232388	NA	0.155092	0.428327	0.00165097	NA	0.14136	NA	0.0113574	0.0107079	0.263366	NA
Biological Process	GO:0006056 mannoprotein metabolic process	NA	NA	NA	NA	NA	NA	NA	NA	0.0388349	NA	0.0966568	NA	NA	NA	NA	NA	NA	NA	NA
Biological Process	GO:0006057 mannoprotein biosynthetic process	NA	NA	NA	NA	NA	NA	NA	NA	0.0388349	NA	0.0966568	NA	NA	NA	NA	NA	NA	NA	NA
Biological Process	GO:0006064 glucuronate catabolic process	NA	NA	0.0430341	NA	NA	NA	NA	NA	NA	0.0449151	NA	0.145025	NA	NA	NA	NA	NA	NA	NA
Biological Process	GO:0006066 alcohol metabolic process	0.0844662	0.240921	0.0542454	0.674582	7.09105e-05	0.141812	0.691056	0.456214	0.0010427	0.648558	0.0423759	0.0827845	0.835116	0.850223	0.479698	0.121894	0.609423	0.980241	0.674018
Biological Process	GO:0006067 ethanol metabolic process	NA	NA	NA	NA	NA	0.0395607	NA	NA	NA	NA	NA	NA	NA	NA	NA	NA	NA	NA	NA
Biological Process	GO:0006069 ethanol oxidation	NA	NA	NA	NA	NA	0.0395607	NA	NA	NA	NA	NA	NA	NA	NA	NA	NA	NA	NA	NA
Biological Process	GO:0006071 glycerol metabolic process	0.0258971	0.302914	0.276621	0.954861	0.0102688	0.309052	0.44193	0.818956	0.0508327	0.663454	0.973044	0.0688778	NA	NA	0.349145	0.0916748	0.648357	0.861267	0.720546
Biological Process	GO:0006072 glycerol-3-phosphate metabolic process	0.0903141	0.816224	NA	0.752224	NA	0.363009	NA	NA	0.469593	NA	0.475401	0.021705	NA	NA	NA	NA	NA	NA	0.684033
Biological Process	GO:0006073 cellular glucan metabolic process	0.322467	0.994462	0.805587	0.885992	0.91305	0.502248	0.0030626	0.402277	0.832802	0.0825689	0.496849	0.0285858	0.0287629	0.382674	0.403963	0.00537785	0.431264	0.988266	0.951225
Biological Process	GO:0006074 (1->3)-beta-D-glucan metabolic process	0.260767	NA	NA	NA	NA	NA	NA	NA	NA	0.00281895	NA	NA	0.341448	NA	0.282696	NA	NA	0.410244	0.495354
Biological Process	GO:0006075 (1->3)-beta-D-glucan biosynthetic process	0.260767	NA	NA	NA	NA	NA	NA	NA	NA	0.00281895	NA	NA	0.341448	NA	0.282696	NA	NA	0.410244	0.495354
Biological Process	GO:0006081 cellular aldehyde metabolic process	0.0214248	0.0735299	0.173503	0.0496365	0.0513144	1.92864e-10	0.350553	0.410681	0.000185557	0.751567	0.139377	1.7269e-18	0.0257028	0.026518	0.824983	0.745487	0.00148707	0.16995	0.12533
Biological Process	GO:0006082 organic acid metabolic process	4.10013e-09	4.39606e-08	9.74728e-05	0.998226	2.62573e-08	7.4784e-13	0.867036	0.973135	2.23036e-08	0.63779	0.962909	5.70439e-22	0.434263	2.46276e-05	0.000557086	0.813507	0.454964	1	0.000424231
Biological Process	GO:0006084 acetyl-CoA metabolic process	0.765471	0.0373084	0.46969	0.471441	0.22577	0.0458656	0.763193	0.788411	0.969111	0.74741	0.0954951	0.00812242	0.332373	0.696305	0.360142	0.930225	NA	0.861528	0.279329
Biological Process	GO:0006085 acetyl-CoA biosynthetic process	0.87799	0.0401187	0.301796	0.33274	0.444141	0.0158398	0.662321	0.824365	0.927251	0.598518	0.208378	0.00297369	0.160808	0.544152	0.401477	0.865556	NA	0.704867	0.501463
Biological Process	GO:0006086 acetyl-CoA biosynthetic process from pyruvate	0.569741	0.0184512	NA	0.189073	0.257867	0.00106472	0.352897	0.720653	0.650296	NA	0.492306	6.0172e-05	0.688376	NA	0.233964	NA	NA	0.428328	0.117089
Biological Process	GO:0006089 lactate metabolic process	0.359393	0.772855	0.00765227	0.704985	NA	0.0973204	NA	0.142274	0.00205963	NA	NA	0.0516662	0.123231	0.321634	0.387204	0.346096	0.337561	NA	0.635061
Biological Process	GO:0006090 pyruvate metabolic process	0.0296305	0.021754	0.00268671	0.284928	0.0761066	5.11474e-10	0.797755	0.0929145	3.63578e-05	0.646323	0.259038	8.42338e-18	0.985976	0.877149	0.292741	0.996024	0.434194	0.869924	0.14455
Biological Process	GO:0006091 generation of precursor metabolites and energy	0.0230404	0.0227864	7.00686e-12	1.10633e-05	2.93655e-05	7.76205e-20	0.140904	0.00297853	5.36378e-07	0.0470247	0.00503187	1.28714e-32	0.944111	0.402156	0.261555	0.99521	0.0326816	0.78789	0.248878
Biological Process	GO:0006094 gluconeogenesis	0.234456	0.0468139	0.0195179	0.166872	0.0476082	0.000994623	0.581628	0.0408577	0.0181832	0.218575	0.0801871	3.47539e-07	0.903121	0.429483	0.112634	0.800225	0.459413	0.790906	0.518548
Biological Process	GO:0006096 glycolytic process	0.110258	0.0692528	0.000390829	0.294153	0.103638	3.07923e-05	0.877819	0.0194768	1.31615e-05	0.544192	0.3858	8.01943e-10	0.996418	0.868047	0.453521	0.979464	0.512088	0.83093	0.292729
Biological Process	GO:0006098 pentose-phosphate shunt	0.139771	0.0250722	NA	0.137216	0.195024	1.9122e-05	0.490222	NA	0.803378	0.354908	0.22077	7.99485e-11	0.00893707	0.0266413	NA	NA	0.336775	0.0746015	0.557654
Biological Process	GO:0006099 tricarboxylic acid cycle	0.0399522	0.000106012	8.18939e-06	0.024778	5.43165e-06	0.000394315	0.0820458	0.199528	0.00208032	0.810167	0.0729449	1.08896e-07	0.987873	0.763809	0.457233	NA	0.334315	0.974751	0.0259474
Biological Process	GO:0006101 citrate metabolic process	0.042712	5.01835e-05	9.61468e-06	0.0278199	1.3869e-06	0.00047473	0.0855448	0.209552	0.0023362	0.816684	0.0804791	1.52235e-07	0.988653	0.77097	0.468602	NA	0.344227	0.976487	0.0134691
Biological Process	GO:0006102 isocitrate metabolic process	NA	0.0809789	0.033776	0.209018	0.0523326	0.18643	0.151378	0.0807651	NA	NA	0.260797	0.648274	NA	0.242059	NA	NA	NA	NA	0.032038
Biological Process	GO:0006107 oxaloacetate metabolic process	NA	NA	0.0569643	NA	NA	0.149106	NA	NA	0.00224323	0.059435	NA	0.0144932	NA	NA	NA	NA	NA	NA	NA
Biological Process	GO:0006108 malate metabolic process	NA	NA	0.185612	0.456757	NA	0.0162067	NA	NA	0.00232263	0.0185893	0.15077	0.000460753	NA	NA	NA	NA	0.186052	NA	NA
Biological Process	GO:0006113 fermentation	0.644617	0.243065	NA	0.941333	0.340112	0.0432643	NA	0.459113	0.135222	NA	0.63122	0.0169481	0.167864	0.225066	NA	NA	0.615844	0.836031	0.197291
Biological Process	GO:0006119 oxidative phosphorylation	0.487364	0.01983	7.7898e-09	0.008365	1.11186e-05	0.083403	0.00488366	0.00306204	NA	0.0037318	0.00017747	NA	0.00208863	0.0199522	0.520391	0.471316	0.00322627	0.320304	0.0601602
Biological Process	GO:0006120 mitochondrial electron transport, NADH to ubiquinone	NA	0.124422	0.00061045	0.0903357	NA	0.0103893	0.0937772	0.250628	NA	NA	0.00215675	NA	0.00194169	0.0113713	NA	0.166398	0.0127264	0.283558	NA
Biological Process	GO:0006121 mitochondrial electron transport, succinate to ubiquinone	NA	NA	0.0430341	NA	0.0546124	NA	NA	NA	NA	0.0449151	NA	NA	NA	0.0407072	NA	NA	NA	NA	NA
Biological Process	GO:0006122 mitochondrial electron transport, ubiquinol to cytochrome c	0.199573	0.0324426	1.14362e-06	0.00233472	3.7472e-06	NA	0.108532	0.00399203	NA	0.00112031	0.000407699	NA	0.0361133	NA	0.217136	NA	0.0172133	0.322299	0.0119641
Biological Process	GO:0006123 mitochondrial electron transport, cytochrome c to oxygen	0.061611	0.190743	0.0569643	NA	0.00200904	NA	NA	NA	NA	NA	NA	NA	0.0841603	NA	NA	NA	NA	NA	0.134057
Biological Process	GO:0006140 regulation of nucleotide metabolic process	NA	NA	NA	NA	NA	NA	0.0480373	0.134323	NA	NA	0.262863	NA	NA	NA	NA	NA	NA	NA	0.194195
Biological Process	GO:0006163 purine nucleotide metabolic process	0.0299047	0.0059819	8.59072e-23	0.000319597	0.000309332	1.21822e-05	0.546214	7.59469e-06	3.78676e-07	0.00142113	4.33141e-05	4.74615e-10	0.960231	0.90225	0.225383	0.996316	0.0755408	0.389039	0.153036
Biological Process	GO:0006164 purine nucleotide biosynthetic process	0.312854	0.234695	1.40845e-14	0.00105898	0.0360692	0.00600808	0.621267	2.52688e-05	0.00012008	0.00292555	7.60207e-06	0.000123196	0.989439	0.994398	0.555244	0.996962	0.355331	0.131174	0.579738
Biological Process	GO:0006165 nucleoside diphosphate phosphorylation	0.115289	0.0757335	0.00043399	0.140145	0.108847	1.33057e-05	0.880819	0.00914172	1.53149e-05	0.553421	0.29935	8.8874e-11	0.996648	0.872294	0.463581	0.980386	0.324777	0.712909	0.305646
Biological Process	GO:0006166 purine ribonucleoside salvage	NA	NA	0.00928299	0.134355	0.429872	0.113963	NA	0.158878	0.448137	0.368582	0.441935	0.791468	NA	NA	NA	NA	NA	0.198164	NA
Biological Process	GO:0006167 AMP biosynthetic process	NA	NA	NA	0.0330682	NA	0.246167	NA	0.154889	NA	NA	0.299401	NA	NA	NA	NA	NA	NA	0.176752	NA
Biological Process	GO:0006169 adenosine salvage	NA	NA	NA	0.00181652	NA	0.0775578	NA	0.04694	NA	NA	0.0966568	NA	NA	NA	NA	NA	NA	0.05405	NA
Biological Process	GO:0006177 GMP biosynthetic process	0.141813	0.368856	NA	NA	NA	0.083403	NA	NA	0.565009	NA	0.345841	0.0187536	NA	NA	0.164599	0.471316	NA	0.688942	0.77963
Biological Process	GO:0006183 GTP biosynthetic process	NA	NA	NA	0.0166676	NA	0.182773	NA	0.113257	NA	NA	0.224422	0.0233441	NA	NA	NA	NA	0.0708715	0.129704	NA
Biological Process	GO:0006208 pyrimidine nucleobase catabolic process	NA	0.14677	0.0430341	NA	NA	0.114053	NA	NA	NA	NA	NA	0.145025	NA	NA	NA	NA	NA	NA	0.102328
Biological Process	GO:0006212 uracil catabolic process	NA	0.14677	0.0430341	NA	NA	0.114053	NA	NA	NA	NA	NA	0.145025	NA	NA	NA	NA	NA	NA	0.102328
Biological Process	GO:0006213 pyrimidine nucleoside metabolic process	0.484895	0.0397014	NA	0.820613	0.298729	0.113964	NA	0.916324	0.602553	NA	0.994729	0.427425	0.658648	NA	0.535167	NA	0.780657	0.7775	0.29985
Biological Process	GO:0006220 pyrimidine nucleotide metabolic process	0.630813	0.547989	0.134771	0.930927	0.92063	0.087848	NA	0.833797	0.745452	0.87422	0.804572	0.0203228	0.948932	NA	0.415392	0.871565	0.863261	0.719121	0.954182
Biological Process	GO:0006221 pyrimidine nucleotide biosynthetic process	0.622712	0.532025	0.129638	0.926484	0.917586	0.0818118	NA	0.827561	0.737996	0.870287	0.794091	0.0181806	0.946625	NA	0.406126	0.867589	0.859159	0.709679	0.951356
Biological Process	GO:0006228 UTP biosynthetic process	NA	NA	NA	0.00529493	NA	0.114053	NA	0.0695784	NA	NA	0.141426	0.00749953	NA	NA	NA	NA	0.0431448	0.0799709	NA
Biological Process	GO:0006259 DNA metabolic process	0.462026	0.561938	0.99506	1	0.942161	1	0.996102	0.999964	0.99944	0.779769	1	1	0.990866	0.999646	0.856863	0.849967	0.992071	0.999999	0.0274127
Biological Process	GO:0006260 DNA replication	0.587286	0.232648	0.975897	0.998606	0.736583	0.999904	0.987905	0.897101	0.950579	0.42423	0.999918	1	0.998216	0.962354	0.921742	0.807143	0.989889	0.975203	0.015163
Biological Process	GO:0006261 DNA-dependent DNA replication	0.517156	0.0525848	0.994295	0.994923	0.811035	0.994453	0.983145	0.736764	0.85252	0.219934	0.957866	0.999954	0.958602	0.991882	0.972775	0.754226	0.931062	0.982778	0.00154602
Biological Process	GO:0006270 DNA replication initiation	0.635426	0.0163683	0.982891	0.905983	0.253379	0.92323	NA	0.483679	0.298802	0.0260322	0.614377	0.972751	0.940872	0.895243	0.859539	0.401495	0.769611	0.982229	0.00457205
Biological Process	GO:0006274 DNA replication termination	NA	NA	NA	NA	NA	NA	0.0322857	NA	NA	NA	NA	NA	0.0841603	NA	0.0675394	NA	NA	NA	0.134057
Biological Process	GO:0006275 regulation of DNA replication	0.508962	0.0196029	0.447173	0.547931	0.271525	0.906724	0.855811	0.197713	0.489929	0.00335429	0.82831	0.981766	0.887941	0.836274	0.776169	0.280383	0.669107	0.625922	0.000278772
Biological Process	GO:0006281 DNA repair	0.0102417	0.0171875	0.975919	1	0.462605	0.999985	0.935898	0.989934	0.985392	0.203283	0.999992	1	0.559198	0.956296	0.110116	0.388746	0.730135	0.999379	5.28472e-05
Biological Process	GO:0006283 transcription-coupled nucleotide-excision repair	NA	0.314532	0.275804	0.240889	NA	NA	NA	0.410838	NA	NA	0.673268	NA	NA	NA	NA	NA	NA	0.120897	0.00681974
Biological Process	GO:0006284 base-excision repair	NA	0.531563	0.547311	0.90515	0.636463	0.887176	NA	0.727302	NA	0.0489443	0.935906	0.940579	NA	NA	0.611297	NA	NA	0.777266	0.298057
Biological Process	GO:0006289 nucleotide-excision repair	0.00112226	0.00439854	0.628325	0.997621	0.0756599	0.995663	0.647701	0.864453	0.869435	0.570148	0.998102	1	0.0490517	0.43145	0.0140972	0.0372107	0.0501986	0.842932	2.47215e-05
Biological Process	GO:0006307 DNA dealkylation involved in DNA repair	NA	0.345125	NA	NA	NA	NA	NA	NA	NA	NA	NA	NA	NA	NA	NA	NA	NA	NA	0.0303228
Biological Process	GO:0006310 DNA recombination	0.606979	0.238869	0.99944	1	0.557292	1	0.947931	0.99724	0.988153	0.250399	0.999984	1	0.944111	0.999787	0.820368	0.971073	0.999893	0.999989	0.0139827
Biological Process	GO:0006323 DNA packaging	0.958082	0.125456	0.656557	0.852106	0.810133	0.999957	0.807581	0.962389	0.957192	0.811703	0.765184	1	0.999793	0.0873105	0.903906	0.943824	0.932719	0.0214474	0.362554
Biological Process	GO:0006325 chromatin organization	0.97195	0.357808	0.985693	0.695602	0.874536	0.995727	0.819425	0.896083	0.998503	0.830711	0.167583	0.999992	0.97782	0.21083	0.984736	0.910519	0.530292	1.72121e-05	0.147406
Biological Process	GO:0006333 chromatin assembly or disassembly	NA	0.894416	NA	0.0269998	0.283558	0.362347	0.560433	0.0320764	0.862508	0.450526	3.17871e-05	0.399957	NA	0.00262076	NA	0.781118	0.429895	2.83479e-15	0.690994
Biological Process	GO:0006334 nucleosome assembly	NA	0.876974	NA	0.0273775	0.366991	0.29112	0.432673	0.00592647	NA	0.28236	2.96185e-05	0.27402	NA	0.00262096	NA	0.649235	0.266794	9.1869e-17	0.705769
Biological Process	GO:0006338 chromatin remodeling	0.93666	0.0342226	NA	0.979943	0.833489	0.914789	0.759249	NA	0.967854	0.929963	0.759221	NA	0.728807	0.426051	0.579038	0.73664	0.246584	0.952463	0.0438864
Biological Process	GO:0006342 chromatin silencing	0.71113	0.213509	0.681878	0.651865	0.768291	NA	NA	NA	NA	0.697765	0.749316	NA	NA	0.291301	NA	NA	NA	0.0201417	0.523713
Biological Process	GO:0006351 transcription, DNA-templated	0.817541	0.862206	0.652761	1	0.557557	1	0.349768	0.79929	0.0268994	0.248873	0.999995	1	0.816659	0.307017	0.767524	0.000170925	0.66053	0.983047	0.650865
Biological Process	GO:0006352 DNA-templated transcription, initiation	0.525464	0.796518	0.272108	0.0525031	6.3591e-07	0.999941	0.861657	0.00191334	0.991561	2.06108e-05	9.05855e-06	0.984569	0.768543	0.001908	0.985225	0.878541	0.682888	4.32518e-15	0.343143
Biological Process	GO:0006353 DNA-templated transcription, termination	NA	0.829212	0.00194099	0.262144	NA	0.436016	NA	0.426914	0.701638	NA	0.812077	0.606215	0.738719	NA	0.656159	NA	NA	0.233908	0.888915
Biological Process	GO:0006354 DNA-templated transcription, elongation	0.724623	0.0233494	0.330317	0.26339	0.444722	0.835545	NA	0.85774	NA	0.125786	0.574582	0.595818	NA	0.674948	NA	NA	NA	0.383366	0.0244297
Biological Process	GO:0006355 regulation of transcription, DNA-templated	0.857318	0.610891	0.891891	1	0.887443	1	0.259493	0.942735	0.0240265	0.570469	1	1	0.688085	0.572945	0.532461	6.05166e-06	0.565136	1	0.660108
Biological Process	GO:0006356 regulation of transcription from RNA polymerase I promoter	0.105321	0.0468752	NA	NA	NA	NA	NA	NA	NA	NA	NA	NA	NA	NA	NA	NA	NA	NA	0.00138423
Biological Process	GO:0006359 regulation of transcription from RNA polymerase III promoter	0.0465727	0.14677	NA	NA	NA	NA	NA	NA	NA	NA	NA	NA	NA	NA	NA	NA	NA	NA	0.102328
Biological Process	GO:0006360 transcription from RNA polymerase I promoter	0.369507	0.0152495	0.346508	0.352395	NA	0.690007	NA	0.502164	NA	NA	0.771162	0.780274	NA	NA	NA	NA	NA	0.188159	0.00319754
Biological Process	GO:0006362 transcription elongation from RNA polymerase I promoter	NA	0.0239092	NA	NA	NA	NA	NA	NA	NA	NA	NA	NA	NA	NA	NA	NA	NA	NA	0.000417154
Biological Process	GO:0006363 termination of RNA polymerase I transcription	NA	0.0468752	0.0975531	0.262919	NA	NA	NA	0.154889	NA	NA	NA	NA	NA	NA	NA	NA	NA	0.176752	0.22268
Biological Process	GO:0006364 rRNA processing	0.121051	0.981179	NA	0.376534	0.965324	0.464428	0.94974	0.933471	0.926587	0.802733	0.913146	0.049499	0.996963	NA	0.754172	NA	0.969703	0.196719	0.736469
Biological Process	GO:0006368 transcription elongation from RNA polymerase II promoter	0.666565	0.0642319	0.265821	0.170999	0.725643	0.763264	NA	0.810015	NA	0.28236	0.671225	0.468761	NA	NA	NA	NA	NA	0.567431	0.0349751
Biological Process	GO:0006384 transcription initiation from RNA polymerase III promoter	NA	NA	NA	NA	0.0185453	NA	NA	NA	NA	NA	0.0495554	NA	NA	0.0137569	NA	NA	NA	0.0273999	NA
Biological Process	GO:0006385 transcription elongation from RNA polymerase III promoter	NA	NA	NA	NA	0.0185453	NA	NA	NA	NA	NA	0.0495554	NA	NA	0.0137569	NA	NA	NA	0.0273999	NA
Biological Process	GO:0006396 RNA processing	0.031922	0.00501488	0.988477	0.139263	0.767238	0.995346	0.950182	0.994332	0.99072	0.674583	0.788681	0.920653	0.98882	0.999659	0.985792	0.992855	0.993956	0.403493	3.96755e-05
Biological Process	GO:0006397 mRNA processing	0.0517853	0.0794713	0.729125	0.1613	0.99517	0.976871	0.772306	0.904217	0.967119	0.874042	0.200448	0.982644	0.999793	0.911352	0.992074	0.980404	0.932385	0.706908	0.00164635
Biological Process	GO:0006399 tRNA metabolic process	0.00194029	0.0149025	0.965183	0.985458	0.443658	0.995536	0.925532	0.99936	0.635531	0.394432	0.919019	0.593274	0.724519	0.988525	0.5144	0.973616	0.997675	0.999115	0.000104351
Biological Process	GO:0006400 tRNA modification	0.0585576	0.00149942	0.845066	0.974131	0.106761	0.910186	0.906866	0.988864	0.221963	0.130133	0.820555	0.17979	0.188561	0.891289	0.467577	0.93242	0.987331	0.999751	0.000177759
Biological Process	GO:0006406 mRNA export from nucleus	NA	0.452695	0.505599	0.612753	0.593162	0.85619	0.0586559	0.316257	NA	0.0364483	0.69486	NA	NA	0.485992	NA	NA	0.506514	NA	0.509736
Biological Process	GO:0006408 snRNA export from nucleus	NA	NA	NA	0.0426389	NA	NA	NA	NA	NA	NA	NA	NA	NA	NA	NA	NA	NA	NA	NA
Biological Process	GO:0006412 translation	0.326711	0.999622	0.827724	2.67321e-204	0.99299	3.23817e-112	0.00644583	1.35783e-60	0.984688	0.945899	2.88415e-93	5.9605e-176	1	0.999526	0.99688	0.999321	1.44334e-27	2.2092e-228	0.249788
Biological Process	GO:0006413 translational initiation	0.260038	0.00484668	0.0332877	1.98005e-06	0.0856131	0.0616632	0.151057	0.00597707	0.401633	0.0397705	0.0337504	3.15313e-05	0.973099	NA	NA	0.91747	0.910939	0.00567812	0.00562711
Biological Process	GO:0006414 translational elongation	0.690779	0.252229	0.178588	2.55629e-13	0.772716	6.37281e-09	0.350114	5.57701e-10	0.798777	0.403543	6.26132e-11	1.60722e-13	NA	0.877267	0.739405	0.899367	0.179722	1.74037e-10	0.0879327
Biological Process	GO:0006415 translational termination	0.459064	0.0295619	0.0550639	4.82332e-09	0.273481	0.00048951	0.553133	3.66811e-06	0.301875	0.187338	1.36737e-06	1.74997e-08	0.63178	0.391211	0.0908555	0.774352	0.419866	7.80244e-05	0.0587444
Biological Process	GO:0006417 regulation of translation	0.885251	0.946364	0.0471856	0.000310542	0.850392	0.00954177	0.929914	9.97791e-05	0.987707	0.11969	0.178005	0.0021959	0.999192	0.937633	0.811385	0.534133	0.506931	0.033026	0.3518
Biological Process	GO:0006418 tRNA aminoacylation for protein translation	0.000282729	0.477785	NA	0.931737	0.955911	0.978716	NA	0.998174	0.888555	0.982011	0.837789	0.859939	NA	NA	0.473586	NA	NA	0.929481	0.00248567
Biological Process	GO:0006425 glutaminyl-tRNA aminoacylation	0.0172529	0.142229	NA	NA	NA	NA	NA	NA	0.0259469	NA	NA	0.139334	NA	NA	NA	NA	NA	NA	0.0752155
Biological Process	GO:0006433 prolyl-tRNA aminoacylation	1.54573e-08	0.0175423	NA	0.367969	0.429872	NA	NA	NA	NA	NA	0.782515	0.791468	NA	NA	0.0148378	NA	NA	0.198164	6.9171e-06
Biological Process	GO:0006435 threonyl-tRNA aminoacylation	NA	NA	NA	0.0804783	NA	0.620606	NA	NA	NA	NA	0.704875	0.347107	NA	NA	NA	NA	NA	0.0270256	NA
Biological Process	GO:0006448 regulation of translational elongation	NA	0.297309	0.00199661	0.0196225	0.499974	0.0572735	0.261963	2.28472e-05	NA	0.108503	0.0346585	0.0381998	NA	0.40124	0.134472	0.429609	0.101366	0.0801406	0.141599
Biological Process	GO:0006449 regulation of translational termination	NA	0.345125	2.95324e-06	0.00368479	0.139098	0.0373562	0.0635337	2.0451e-05	NA	0.00607444	0.0563069	0.0590527	NA	NA	NA	0.114253	0.0056113	0.199315	NA
Biological Process	GO:0006451 translational readthrough	0.644617	0.432677	NA	7.13666e-08	NA	0.00100126	NA	0.000870964	NA	0.63097	0.000322764	1.12623e-07	NA	NA	NA	NA	NA	1.02964e-05	0.404727
Biological Process	GO:0006452 translational frameshifting	NA	0.100409	0.0288987	NA	0.0367473	NA	NA	0.04694	NA	NA	NA	NA	NA	NA	NA	NA	NA	NA	NA
Biological Process	GO:0006457 protein folding	1.27584e-07	0.00134165	0.141765	5.61705e-08	0.639173	4.025e-09	0.968082	1.18852e-05	0.0153165	0.00938892	3.31431e-08	3.93103e-08	0.734501	0.777349	0.549409	3.013e-12	0.00050405	0.00581625	9.42613e-05
Biological Process	GO:0006458 'de novo' protein folding	NA	NA	0.0120819	5.7072e-05	NA	0.00167343	NA	0.0429533	0.136358	0.396975	0.0221719	2.82964e-05	NA	0.36708	0.438549	0.00146378	0.0834196	0.0121753	NA
Biological Process	GO:0006461 protein complex assembly	0.474993	0.00297215	0.0345805	0.011562	0.458508	9.23551e-05	0.458014	0.0465	0.905406	0.00307856	4.08953e-05	4.49971e-05	0.913876	0.306307	0.890821	0.541737	0.375538	1.78773e-05	0.101078
Biological Process	GO:0006464 cellular protein modification process	0.799063	1.99928e-06	0.723704	1	0.611218	1	0.999642	0.999992	0.0654569	0.649222	0.999996	1	0.179789	0.988654	0.0399419	0.766276	0.999973	1	4.2196e-05
Biological Process	GO:0006465 signal peptide processing	0.0399586	0.0997496	NA	0.33619	0.0593828	0.0404146	0.325748	NA	0.0144028	0.520933	0.000511084	0.0339922	NA	NA	0.568224	0.517367	NA	0.736778	0.0889425
Biological Process	GO:0006468 protein phosphorylation	0.977519	0.000523919	0.999144	1	0.974311	1	0.999331	1	0.958558	0.999978	1	1	0.114954	0.955561	0.0240042	0.908525	0.999861	1	0.0133937
Biological Process	GO:0006470 protein dephosphorylation	0.220793	0.0352717	0.177647	0.938663	0.894335	0.909661	0.813655	0.716959	0.212732	0.601802	0.797376	0.899067	0.650199	0.941395	0.87106	0.594989	0.574104	0.99662	0.0140083
Biological Process	GO:0006486 protein glycosylation	0.0151255	0.59604	0.971693	0.978731	0.466891	0.999395	0.137196	0.51509	0.00861536	0.714452	0.000440701	0.999957	0.430331	0.848109	0.409425	0.159354	0.870516	0.963367	0.0125907
Biological Process	GO:0006487 protein N-linked glycosylation	NA	0.945684	NA	0.0845158	0.0189361	0.891648	0.0103291	0.00974044	0.00441753	0.203689	0.00544959	0.943609	0.701804	NA	NA	0.200642	0.191536	0.191016	0.307792
Biological Process	GO:0006493 protein O-linked glycosylation	NA	0.547884	NA	NA	NA	NA	NA	NA	NA	NA	0.0353401	NA	0.280894	NA	NA	0.203487	NA	NA	NA
Biological Process	GO:0006497 protein lipidation	0.349008	0.375011	0.1052	NA	0.176354	0.819618	NA	0.847068	0.0186283	0.332795	0.344097	0.765377	0.508056	0.661112	0.153361	NA	NA	NA	0.523713
Biological Process	GO:0006508 proteolysis	0.0593007	0.000683963	0.994188	0.999996	0.221239	0.999633	0.999996	0.999955	0.601408	0.00167295	0.996302	1	0.974531	0.963282	0.33128	0.77265	0.994425	0.999999	4.44625e-05
Biological Process	GO:0006511 ubiquitin-dependent protein catabolic process	0.22887	1.22026e-06	0.419806	0.982962	0.0881931	0.999999	0.998942	0.82469	0.962777	2.7214e-05	0.441327	1	0.0589228	0.164433	0.0173437	0.0734845	0.31546	0.990101	5.27717e-07
Biological Process	GO:0006515 misfolded or incompletely synthesized protein catabolic process	NA	0.0424667	0.317091	NA	NA	NA	0.192174	0.126078	0.402592	NA	NA	NA	0.0183239	0.302558	0.365378	0.325941	NA	NA	0.233837
Biological Process	GO:0006518 peptide metabolic process	0.197563	0.953059	0.163305	1.6666e-192	0.636692	9.88763e-114	0.00343644	2.27307e-57	0.583177	0.431626	1.13676e-89	4.72452e-174	0.999952	0.951143	0.604996	0.935095	4.74703e-29	1.24117e-213	0.114774
Biological Process	GO:0006520 cellular amino acid metabolic process	1.14243e-08	1.52138e-09	0.0030953	0.990107	0.000186939	3.41557e-12	0.649689	0.927012	2.29793e-07	0.740444	0.906476	3.3654e-18	0.063344	2.08087e-06	0.000969783	0.577356	0.131741	0.999999	9.32202e-06
Biological Process	GO:0006522 alanine metabolic process	0.110183	0.112456	NA	0.791904	0.0287913	0.169364	NA	0.579352	0.0052384	0.424093	NA	0.034429	0.546932	0.392876	0.467271	NA	NA	NA	0.0372849
Biological Process	GO:0006527 arginine catabolic process	0.555814	0.121093	NA	NA	0.0146954	0.872621	0.342171	NA	0.26425	NA	0.925326	0.740004	0.304579	0.155527	0.590325	0.53887	NA	NA	0.542413
Biological Process	GO:0006528 asparagine metabolic process	NA	0.825706	0.0120819	0.762801	0.124555	0.736277	0.237308	0.0429533	0.136358	0.0894274	0.0221719	0.821743	NA	0.36708	NA	0.393893	0.384558	NA	0.695214
Biological Process	GO:0006529 asparagine biosynthetic process	NA	0.825706	0.0120819	0.762801	0.124555	0.736277	0.237308	0.0429533	0.136358	0.0894274	0.0221719	0.821743	NA	0.36708	NA	0.393893	0.384558	NA	0.695214
Biological Process	GO:0006531 aspartate metabolic process	0.608963	0.592134	0.579376	NA	0.669012	0.204631	NA	0.758247	0.028514	0.0607443	0.950317	0.180437	0.726951	0.00884774	0.0826445	0.591652	0.212833	NA	0.880606
Biological Process	GO:0006534 cysteine metabolic process	0.0510476	0.014053	0.845347	0.911536	0.0879755	1.11081e-05	0.278173	0.807576	0.0393492	0.304322	0.880074	0.0286125	0.939061	0.828559	0.378088	0.854912	0.115549	NA	0.0147876
Biological Process	GO:0006535 cysteine biosynthetic process from serine	0.576541	0.144369	NA	0.676549	0.26476	0.000245413	0.0721107	NA	0.286117	NA	0.504874	0.00149306	0.695164	0.527062	0.611297	NA	0.186256	NA	0.123134
Biological Process	GO:0006536 glutamate metabolic process	0.0622066	0.564539	0.73129	0.982477	0.416576	0.0492421	0.767072	0.794756	0.023905	0.934153	0.99361	1.17041e-05	0.899917	0.91458	0.194199	0.932323	0.926524	0.992804	0.435526
Biological Process	GO:0006537 glutamate biosynthetic process	0.0184764	0.523961	0.574808	0.978368	0.444141	0.0369878	0.662321	0.824365	0.00458699	0.868274	0.962045	8.60285e-07	0.784562	0.840086	0.19646	0.865556	0.857063	0.97469	0.32428
Biological Process	GO:0006541 glutamine metabolic process	0.0234015	0.139641	0.110226	0.23095	0.518375	0.0181228	NA	0.608659	0.0406951	NA	0.582281	0.0464708	0.57588	0.417624	NA	NA	NA	NA	0.403116
Biological Process	GO:0006542 glutamine biosynthetic process	0.00224662	0.00974262	0.220677	NA	0.272635	0.0277307	NA	NA	0.00415357	NA	0.578654	0.213339	0.311836	0.209875	NA	NA	NA	NA	0.119679
Biological Process	GO:0006544 glycine metabolic process	0.162094	0.000540041	0.132194	0.997132	0.0126597	0.280533	NA	0.620093	0.0488769	0.333407	0.799386	0.0801904	0.0727008	0.280619	0.00896171	0.869592	0.861225	NA	0.00808954
Biological Process	GO:0006545 glycine biosynthetic process	0.0870609	0.00108856	0.0693454	NA	0.0141996	0.926013	NA	0.720624	0.34482	0.218575	0.776472	0.911026	0.0816439	0.179529	0.0104457	0.800225	0.790157	NA	0.00433641
Biological Process	GO:0006546 glycine catabolic process	NA	0.173129	NA	0.704985	0.408098	0.00441735	NA	0.490039	0.0170693	NA	0.759217	5.48488e-05	0.459727	NA	0.387204	NA	NA	NA	0.635061
Biological Process	GO:0006547 histidine metabolic process	0.00924658	0.364248	0.408269	0.986952	0.785063	0.032366	0.545705	0.90194	0.00476582	0.440422	0.929337	0.000187467	0.53467	0.0011057	0.0943311	0.432897	0.410172	0.985435	0.957362
Biological Process	GO:0006548 histidine catabolic process	0.369507	0.00316418	NA	NA	0.419087	0.690007	NA	NA	NA	NA	NA	0.780274	0.00340841	4.33766e-05	0.397835	NA	NA	NA	0.647972
Biological Process	GO:0006549 isoleucine metabolic process	0.834734	0.0666062	0.491326	0.00891758	0.622501	3.15668e-09	0.235858	0.281353	0.0240623	NA	0.923229	3.82865e-10	0.231589	0.461904	0.861878	0.509033	0.00634503	0.374627	0.0188519
Biological Process	GO:0006551 leucine metabolic process	NA	0.144369	0.0439947	0.406425	0.0786414	0.164679	0.358195	0.368292	0.657167	NA	0.504874	0.294872	NA	0.527062	NA	NA	0.186256	NA	0.298057
Biological Process	GO:0006553 lysine metabolic process	0.140304	0.000898594	0.103825	0.121978	0.031332	4.18593e-06	0.183619	0.776667	0.00295782	0.920447	0.00910851	1.33009e-10	0.0365751	0.725085	0.950891	0.778983	0.208059	0.942334	0.0331168
Biological Process	GO:0006554 lysine catabolic process	0.13106	0.00397294	NA	0.242412	0.169515	0.209786	0.279932	NA	NA	NA	0.596174	0.0509742	0.585113	NA	0.152401	NA	NA	0.299993	0.0518634
Biological Process	GO:0006555 methionine metabolic process	0.0844168	0.0212188	0.0227841	0.0681246	0.477955	0.0208328	0.466351	0.0168629	0.176828	0.16923	0.843872	0.000816222	0.602893	0.126394	0.117874	0.327712	0.0230692	0.969496	0.240059
Biological Process	GO:0006556 S-adenosylmethionine biosynthetic process	NA	0.0750699	NA	0.00535282	NA	0.000261598	0.00230345	0.00100657	NA	NA	0.367136	NA	0.000778359	0.000203952	NA	0.127586	0.123944	NA	NA
Biological Process	GO:0006558 L-phenylalanine metabolic process	0.161352	0.00117884	0.00145243	0.51585	0.000622041	3.77998e-05	0.43906	0.265348	0.000979514	0.000114735	0.95038	0.00040224	0.205701	0.00022652	2.13123e-08	0.0578413	0.00147861	0.737971	0.464238
Biological Process	GO:0006559 L-phenylalanine catabolic process	0.14641	0.000776256	0.00115053	0.477849	0.000469765	2.32566e-05	0.422327	0.241557	0.000743923	8.51113e-05	0.940097	0.000254474	0.185732	0.000172645	1.29005e-08	0.0507244	0.0011715	0.713871	0.429754
Biological Process	GO:0006560 proline metabolic process	0.602683	0.350129	0.57315	0.920351	0.00439202	0.196419	0.378958	NA	0.105227	NA	0.159171	0.00249343	0.72087	0.552607	0.637602	0.585399	0.574105	0.474429	0.876222
Biological Process	GO:0006561 proline biosynthetic process	NA	0.885922	0.452066	0.832697	0.0401891	0.0777757	NA	NA	0.0461407	NA	0.0507677	0.000936147	NA	NA	NA	0.463225	0.452933	0.310164	NA
Biological Process	GO:0006562 proline catabolic process	0.359393	0.426932	NA	NA	0.00168056	0.677224	0.205334	NA	0.10391	NA	0.759217	0.420553	0.459727	0.321634	0.387204	NA	NA	NA	NA
Biological Process	GO:0006563 L-serine metabolic process	0.00408151	1.0114e-06	0.158595	0.924281	0.0112429	0.00506721	0.477046	0.687394	0.0921794	0.574692	0.858252	0.0227708	0.0109625	0.0191893	0.00232086	0.341333	0.321122	0.995771	0.000219098
Biological Process	GO:0006564 L-serine biosynthetic process	0.00665111	2.58422e-06	0.0529474	0.939081	0.0152256	0.472833	NA	0.420947	0.13851	0.354162	0.918158	0.412437	0.00343722	0.0126859	0.00073357	0.158045	0.604372	0.979184	0.00133235
Biological Process	GO:0006565 L-serine catabolic process	0.133326	0.000717814	NA	NA	0.155069	0.0467908	NA	NA	NA	NA	NA	0.375064	NA	0.11723	0.00995179	0.127586	NA	NA	0.0380864
Biological Process	GO:0006566 threonine metabolic process	0.680181	0.0807657	0.365372	0.444639	0.519449	1.65227e-06	0.341224	0.468286	0.00896931	NA	0.747524	4.67295e-07	0.627144	0.606336	NA	NA	0.171121	0.983812	0.0162106
Biological Process	GO:0006567 threonine catabolic process	0.279404	0.0527982	NA	0.943841	0.709753	0.0152439	NA	0.466997	0.139726	NA	0.845227	0.118621	0.421887	0.230141	NA	NA	0.621464	0.840535	0.0837417
Biological Process	GO:0006568 tryptophan metabolic process	0.230284	0.634831	NA	0.659797	0.131367	3.68413e-06	0.211832	NA	0.151571	NA	0.897886	2.17514e-05	0.400258	0.0572222	0.0361136	0.210471	0.787037	0.161603	0.0787123
Biological Process	GO:0006569 tryptophan catabolic process	0.0227487	0.547884	NA	NA	0.244871	0.45427	0.11582	NA	0.0340417	NA	0.533543	0.175709	0.00382558	0.00103898	0.00201427	0.0208403	NA	NA	0.0967097
Biological Process	GO:0006570 tyrosine metabolic process	0.156304	0.00245575	0.00134545	0.503278	0.000567281	0.000100817	0.433512	0.257349	0.000894969	0.000104013	0.793681	0.000129261	0.353851	0.00358616	1.80702e-08	0.0554059	0.0013698	0.730113	0.305095
Biological Process	GO:0006572 tyrosine catabolic process	0.120682	0.0021957	0.000729166	0.406652	0.000270901	3.06669e-05	0.39101	0.199802	0.000433486	4.74928e-05	0.91617	0.00010226	0.289872	0.00210133	4.85139e-09	0.0391389	0.000742727	0.665569	0.36604
Biological Process	GO:0006573 valine metabolic process	0.354723	0.000188007	NA	0.120721	0.0157759	0.000271463	0.47748	0.562901	0.460537	NA	0.757001	0.000166081	0.00165996	0.00470289	0.398727	0.333957	0.687477	0.0657497	0.0216181
Biological Process	GO:0006574 valine catabolic process	0.453655	0.0441784	NA	0.809295	0.00523758	0.0620919	0.268001	NA	0.17066	NA	0.568039	0.0117122	0.049172	0.0152617	0.485599	NA	NA	0.652322	0.74546
Biological Process	GO:0006575 cellular modified amino acid metabolic process	0.0861535	0.046359	0.0130037	0.439638	0.00598637	9.32266e-07	0.449083	0.212837	2.6769e-05	0.018517	0.929792	7.72343e-06	0.129623	0.000189712	7.59693e-05	0.190293	0.00103787	0.926222	0.271117
Biological Process	GO:0006576 cellular biogenic amine metabolic process	0.0272342	0.0285125	0.0719671	0.553148	0.000592998	0.00301238	0.234541	0.743884	0.00275306	0.00922913	0.00615873	0.000204957	0.0158763	0.479961	0.0244669	0.0852652	0.537182	0.668802	0.081461
Biological Process	GO:0006577 amino-acid betaine metabolic process	0.0455815	0.820447	NA	NA	0.00502337	0.658816	0.502654	0.870821	0.00141477	0.728585	0.612904	0.0673924	0.846043	0.692523	0.434737	NA	0.713941	NA	0.807279
Biological Process	GO:0006578 amino-acid betaine biosynthetic process	0.0455815	0.820447	NA	NA	0.00502337	0.658816	0.502654	0.870821	0.00141477	0.728585	0.612904	0.0673924	0.846043	0.692523	0.434737	NA	0.713941	NA	0.807279
Biological Process	GO:0006580 ethanolamine metabolic process	0.101903	0.0292748	NA	0.185461	6.47872e-06	0.536781	0.44193	0.0885426	0.0508327	0.0937905	0.00823129	0.491071	0.458784	0.626502	0.125428	0.0916748	0.648357	0.861267	0.242327
Biological Process	GO:0006586 indolalkylamine metabolic process	0.230284	0.634831	NA	0.659797	0.131367	3.68413e-06	0.211832	NA	0.151571	NA	0.897886	2.17514e-05	0.400258	0.0572222	0.0361136	0.210471	0.787037	0.161603	0.0787123
Biological Process	GO:0006591 ornithine metabolic process	0.261842	0.223852	NA	0.755892	0.326537	0.0379875	NA	NA	0.351049	NA	0.826036	0.00441981	NA	NA	NA	0.615738	NA	NA	0.657505
Biological Process	GO:0006592 ornithine biosynthetic process	0.136413	0.159073	NA	0.526707	0.176147	0.0221203	NA	NA	0.191863	NA	0.609717	0.000936147	NA	NA	NA	0.463225	NA	NA	0.771543
Biological Process	GO:0006595 polyamine metabolic process	0.0203798	0.582523	0.000618939	0.799394	0.55053	0.0975438	0.193983	0.685028	0.0454595	0.00406441	0.729093	0.00444292	0.169159	NA	0.246077	0.440322	0.424892	0.512191	0.684455
Biological Process	GO:0006596 polyamine biosynthetic process	0.0862731	0.252831	4.87632e-05	0.538367	0.346868	0.264513	0.4185	0.466997	0.00952966	0.000500428	0.845227	0.0184531	0.173217	NA	0.685003	0.632868	0.250552	0.270815	0.682387
Biological Process	GO:0006597 spermine biosynthetic process	0.173703	NA	1.99398e-05	0.407265	NA	NA	0.0937772	NA	0.211561	2.36399e-05	NA	NA	0.231859	NA	NA	0.166398	0.0127264	0.283558	NA
Biological Process	GO:0006605 protein targeting	0.0989251	1.6686e-06	0.568316	0.0674036	0.313708	0.0593484	0.776748	0.832962	0.991907	0.158973	0.19818	0.00607334	0.135792	0.3414	0.149143	0.266923	0.745741	0.734594	0.00011471
Biological Process	GO:0006612 protein targeting to membrane	0.119401	1.0727e-05	0.826004	0.576865	0.379762	0.000873713	0.624123	0.31337	0.905773	0.271243	0.7082	0.00758775	0.118061	0.48882	0.152327	0.00934976	0.826803	0.636746	0.0254148
Biological Process	GO:0006613 cotranslational protein targeting to membrane	0.217857	0.00022745	0.776517	0.637293	0.293666	0.00716792	NA	0.224301	0.867867	0.202814	0.574053	0.0348704	0.182013	0.757241	0.26003	0.0191151	0.777396	0.532301	0.152675
Biological Process	GO:0006614 SRP-dependent cotranslational protein targeting to membrane	0.209653	0.000181854	0.76984	0.621763	0.283558	0.00624838	NA	0.214262	0.862508	0.195038	0.736293	0.0309905	0.173408	0.750395	0.250715	0.0176984	0.770728	0.518946	0.142989
Biological Process	GO:0006616 SRP-dependent cotranslational protein targeting to membrane, translocation	NA	NA	NA	0.00181652	NA	0.0015636	NA	NA	NA	NA	0.0966568	NA	NA	NA	NA	NA	NA	0.00074974	NA
Biological Process	GO:0006617 SRP-dependent cotranslational protein targeting to membrane, signal sequence recognition	NA	0.0327171	0.296749	0.272953	NA	0.00217708	NA	NA	NA	0.307736	NA	0.000140065	0.410032	NA	0.342777	0.305166	NA	0.139484	0.578508
Biological Process	GO:0006620 posttranslational protein targeting to membrane	NA	0.272012	NA	0.230083	NA	0.215109	NA	NA	NA	NA	0.0322152	NA	0.12355	0.0797617	NA	NA	NA	0.153555	0.194195
Biological Process	GO:0006621 protein retention in ER lumen	NA	NA	NA	0.479933	NA	NA	NA	NA	NA	NA	0.0353401	NA	0.280894	NA	NA	NA	NA	0.340878	NA
Biological Process	GO:0006623 protein targeting to vacuole	NA	0.053294	0.443961	NA	NA	NA	0.279932	NA	NA	NA	0.596174	NA	0.215793	0.425647	NA	0.455011	NA	0.671141	0.0128864
Biological Process	GO:0006629 lipid metabolic process	0.124062	0.00977886	0.832411	0.999961	0.000107539	0.163773	0.980392	0.999696	0.0490959	0.978525	0.843317	0.00040488	0.270708	0.237038	0.0140122	0.975497	0.987015	1	0.185138
Biological Process	GO:0006631 fatty acid metabolic process	0.323179	0.00196178	0.351574	0.130481	6.0009e-06	0.0038456	0.861152	0.893343	0.264811	0.671347	0.610358	1.17086e-06	0.512147	0.063945	0.0513738	0.782785	0.354532	0.645056	0.0450164
Biological Process	GO:0006633 fatty acid biosynthetic process	0.57848	0.445055	0.338742	0.160563	1.4442e-05	0.280883	0.829269	0.819434	0.354755	0.707133	0.374797	0.0263383	0.927332	0.622014	0.00842954	0.698842	0.673013	0.500483	0.510675
Biological Process	GO:0006635 fatty acid beta-oxidation	0.261842	1.60235e-05	NA	NA	0.00624947	0.921607	NA	NA	0.713251	NA	0.609992	0.837289	NA	NA	0.668	NA	NA	NA	0.000353369
Biological Process	GO:0006636 unsaturated fatty acid biosynthetic process	NA	NA	NA	NA	0.244871	0.45427	NA	NA	0.0340417	NA	0.533543	0.175709	NA	0.187665	NA	NA	NA	NA	0.41718
Biological Process	GO:0006637 acyl-CoA metabolic process	0.803774	0.0370892	0.524281	0.564956	0.27782	0.0753399	0.790793	0.832224	0.977097	0.786933	0.0905162	0.0173596	0.396916	0.738524	0.418799	0.944508	NA	0.895788	0.231072
Biological Process	GO:0006638 neutral lipid metabolic process	0.260767	0.0146202	NA	NA	NA	NA	0.144382	NA	NA	NA	NA	0.629402	0.341448	0.231479	NA	0.250391	0.243767	NA	0.0039301
Biological Process	GO:0006639 acylglycerol metabolic process	0.260767	0.0146202	NA	NA	NA	NA	0.144382	NA	NA	NA	NA	0.629402	0.341448	0.231479	NA	0.250391	0.243767	NA	0.0039301
Biological Process	GO:0006643 membrane lipid metabolic process	0.174311	0.418306	0.599016	0.93713	0.253993	0.800099	0.678622	0.842768	0.756295	NA	0.0197243	0.709496	0.579804	0.568249	0.0925071	0.344288	0.143577	NA	0.540955
Biological Process	GO:0006655 phosphatidylglycerol biosynthetic process	NA	0.0957873	NA	NA	0.47105	NA	NA	0.558607	NA	0.0940966	NA	0.830825	0.526546	0.375798	0.44829	NA	NA	NA	0.0310092
Biological Process	GO:0006662 glycerol ether metabolic process	NA	0.256249	0.00249302	0.0450007	NA	0.000701838	0.144382	0.366747	0.313678	0.0332353	0.0128055	0.000262533	NA	NA	NA	NA	NA	0.410244	0.495354
Biological Process	GO:0006665 sphingolipid metabolic process	0.110183	0.283033	NA	0.791904	0.490513	0.766391	NA	0.21042	0.510039	NA	0.101021	NA	0.0429476	0.392876	0.0241857	0.101912	0.411144	NA	0.365131
Biological Process	GO:0006673 inositolphosphoceramide metabolic process	NA	NA	NA	0.0426389	NA	NA	NA	NA	NA	NA	0.0495554	NA	NA	NA	NA	NA	NA	NA	NA
Biological Process	GO:0006690 icosanoid metabolic process	NA	0.0468752	NA	NA	NA	NA	0.0558171	NA	NA	NA	NA	NA	0.142606	0.00378639	NA	0.100716	0.0977967	NA	0.22268
Biological Process	GO:0006694 steroid biosynthetic process	0.350468	0.0538426	0.485253	0.831001	0.00670906	0.182225	0.869449	0.3719	0.00127001	0.891675	0.0218151	0.0486323	0.0915712	0.442198	0.426466	0.170074	0.29348	0.991871	0.166836
Biological Process	GO:0006720 isoprenoid metabolic process	0.0968184	0.962489	0.987268	0.998812	0.567422	0.0308848	0.828907	0.999998	0.193389	0.999796	0.996785	0.000105467	0.955758	0.981959	0.481224	0.918238	0.987479	0.999325	0.921869
Biological Process	GO:0006721 terpenoid metabolic process	0.125704	0.87829	0.899054	0.971002	0.543365	0.103134	0.886599	0.998302	0.262218	0.982827	0.999979	0.00447255	0.997066	NA	0.48353	0.761595	0.89987	0.933222	0.71917
Biological Process	GO:0006725 cellular aromatic compound metabolic process	0.0636562	0.18905	0.0428163	1	0.155814	0.999967	0.998264	0.999983	0.22698	0.640993	1	1	0.96439	0.8271	0.567642	0.61597	0.981636	1	0.148099
Biological Process	GO:0006729 tetrahydrobiopterin biosynthetic process	0.557597	0.733371	0.823423	0.56932	0.176492	0.0187579	0.621013	NA	0.201757	NA	0.982396	0.00707924	NA	NA	0.873487	NA	NA	0.631076	0.924203
Biological Process	GO:0006730 one-carbon metabolic process	0.511276	0.000411247	NA	0.0417296	0.569619	0.000342153	0.0522974	0.00414931	0.59014	NA	0.898643	0.194595	0.00040737	3.36826e-05	0.183194	0.0301268	0.0278526	0.350479	0.073837
Biological Process	GO:0006732 coenzyme metabolic process	0.128307	0.000469512	0.496818	0.98085	0.0181906	1.56987e-05	0.7802	0.883028	0.0413756	0.899468	0.965432	6.65727e-11	0.406657	0.380877	0.220247	0.952653	0.502315	0.999952	0.00629504
Biological Process	GO:0006733 oxidoreduction coenzyme metabolic process	0.350597	0.000179862	0.108593	0.966122	0.140582	0.000192638	0.617408	0.585708	0.00174777	0.643769	0.806615	4.91246e-09	0.340458	0.19117	0.598053	0.951161	0.469061	0.995871	0.00490714
Biological Process	GO:0006739 NADP metabolic process	0.089378	0.100744	NA	0.172474	0.319019	2.06348e-05	0.217819	0.725423	0.880372	0.485526	0.161298	3.47117e-09	0.00235677	0.00366872	NA	0.803243	0.464247	0.170578	0.52596
Biological Process	GO:0006743 ubiquinone metabolic process	0.693519	0.071522	0.456983	0.999862	0.708066	0.666944	0.876207	0.998313	0.0276367	0.799536	0.992864	0.179385	0.358818	0.563148	0.043826	0.649892	0.459671	0.999995	0.0402698
Biological Process	GO:0006744 ubiquinone biosynthetic process	0.693519	0.071522	0.456983	0.999862	0.708066	0.666944	0.876207	0.998313	0.0276367	0.799536	0.992864	0.179385	0.358818	0.563148	0.043826	0.649892	0.459671	0.999995	0.0402698
Biological Process	GO:0006749 glutathione metabolic process	0.222634	0.00236483	1.58757e-05	0.0310462	3.00927e-05	3.69182e-05	0.356018	0.0731295	0.000226623	0.000577158	0.228282	0.000294966	0.117397	0.00130477	4.83367e-07	0.00863037	0.000430599	0.409257	0.0935342
Biological Process	GO:0006750 glutathione biosynthetic process	NA	0.825706	0.0120819	0.164903	0.461043	0.37735	NA	0.0429533	0.0264625	0.396975	0.49167	0.505957	NA	0.0753795	NA	0.0879132	0.0121668	0.600435	0.695214
Biological Process	GO:0006751 glutathione catabolic process	NA	NA	NA	NA	NA	0.0210917	NA	NA	NA	NA	0.0322152	0.269032	NA	NA	NA	NA	NA	NA	NA
Biological Process	GO:0006753 nucleoside phosphate metabolic process	0.076029	0.000293395	6.49107e-18	0.00643621	0.000240428	3.75509e-07	0.424125	0.000711748	2.01473e-05	0.00659772	0.000543069	6.82711e-13	0.70544	0.670687	0.374336	0.999365	0.19806	0.413093	0.035286
Biological Process	GO:0006754 ATP biosynthetic process	0.932473	0.647247	1.0436e-22	3.25553e-09	0.00442688	0.00013557	0.160789	2.34468e-08	0.00192089	1.15122e-05	2.32741e-12	1.58182e-06	0.884878	0.904499	0.793535	NA	0.0380844	0.00024394	0.716943
Biological Process	GO:0006757 ATP generation from ADP	0.110258	0.0692528	0.000390829	0.294153	0.103638	3.07923e-05	0.877819	0.0194768	1.31615e-05	0.544192	0.3858	8.01943e-10	0.996418	0.868047	0.453521	0.979464	0.512088	0.83093	0.292729
Biological Process	GO:0006760 folic acid-containing compound metabolic process	0.720197	0.922699	0.691099	0.446141	0.43844	0.0137303	NA	0.854268	0.795408	0.706911	0.982962	0.050429	NA	NA	0.753553	NA	0.111949	0.647964	0.540864
Biological Process	GO:0006766 vitamin metabolic process	0.00370516	0.55014	0.408616	0.99829	0.670436	0.000631228	0.932427	0.999107	0.00138424	0.959993	0.998945	1.05397e-07	0.727797	0.67187	0.361552	0.917354	0.743272	0.999254	0.539053
Biological Process	GO:0006767 water-soluble vitamin metabolic process	0.00306417	0.63181	0.387371	0.997748	0.648251	0.000444706	0.92746	0.998901	0.00109641	0.955376	0.998561	2.26454e-07	0.705709	0.652916	0.339175	0.909156	0.725918	0.999064	0.579495
Biological Process	GO:0006769 nicotinamide metabolic process	NA	0.0515315	NA	NA	NA	NA	NA	NA	NA	NA	NA	NA	NA	NA	NA	NA	NA	NA	0.0353424
Biological Process	GO:0006771 riboflavin metabolic process	0.105113	0.268818	0.401604	0.782623	0.480873	0.405609	NA	NA	0.500225	NA	0.249956	0.100407	0.536851	NA	NA	NA	NA	0.622059	0.0340627
Biological Process	GO:0006772 thiamine metabolic process	0.0245798	0.0653872	0.220718	0.46958	0.0547089	0.00132141	0.838098	0.969042	0.145385	0.851742	0.861285	2.93834e-06	0.34914	0.95378	0.186573	0.965449	0.96171	0.72717	0.16114
Biological Process	GO:0006775 fat-soluble vitamin metabolic process	NA	NA	NA	0.353267	NA	0.332166	NA	NA	NA	NA	NA	0.0120492	NA	NA	NA	NA	NA	NA	NA
Biological Process	GO:0006778 porphyrin-containing compound metabolic process	0.022083	0.139231	0.970171	0.738008	0.386524	1.24478e-06	NA	0.998136	0.0375667	0.940735	0.999736	7.91288e-13	0.714384	0.958795	0.419003	0.937407	0.850298	0.978435	0.479932
Biological Process	GO:0006779 porphyrin-containing compound biosynthetic process	0.0470226	0.281947	0.985356	0.763774	0.411672	4.83991e-06	NA	0.99613	0.0373125	0.964402	0.999618	1.21696e-11	0.733255	0.939428	0.45355	0.962314	0.89478	0.980963	0.71288
Biological Process	GO:0006782 protoporphyrinogen IX biosynthetic process	NA	NA	NA	0.324453	NA	0.304648	NA	NA	NA	NA	0.367136	0.0087628	NA	NA	NA	NA	NA	NA	NA
Biological Process	GO:0006783 heme biosynthetic process	NA	0.0222441	NA	0.686308	NA	0.645657	NA	NA	NA	NA	0.76404	0.0209209	0.117432	NA	0.24681	0.566061	0.55486	NA	0.86208
Biological Process	GO:0006787 porphyrin-containing compound catabolic process	0.115316	0.0399985	NA	0.800789	NA	0.0572735	NA	NA	0.51966	0.432859	NA	0.0381998	0.556794	NA	0.476515	0.429609	NA	NA	0.0406761
Biological Process	GO:0006790 sulfur compound metabolic process	0.000189559	1.19509e-05	0.00910476	0.21359	0.000994108	1.69964e-13	0.749413	0.560337	0.00106534	0.36639	0.753312	7.08544e-15	0.479043	0.102527	0.000765743	0.752665	0.121296	0.989048	0.00398831
Biological Process	GO:0006793 phosphorus metabolic process	0.0691734	3.03447e-09	0.00201813	1	0.147089	0.985985	0.996989	0.998775	0.233518	0.985769	0.999456	0.853449	0.208988	0.953417	0.0184396	0.997882	0.997162	1	0.000114593
Biological Process	GO:0006796 phosphate-containing compound metabolic process	0.192051	3.18675e-07	0.00174921	1	0.379183	0.993804	0.995092	0.999001	0.187407	0.98231	0.999609	0.901428	0.285779	0.948472	0.115414	0.99844	0.994747	1	0.000532324
Biological Process	GO:0006801 superoxide metabolic process	0.136413	NA	0.00292503	0.0960909	0.176147	0.0221203	0.044239	0.627056	0.191863	NA	0.609717	0.016776	NA	NA	NA	0.463225	NA	0.310164	NA
Biological Process	GO:0006805 xenobiotic metabolic process	0.00143629	0.0108197	0.0393435	0.917502	0.0139123	0.0700716	0.724114	0.979499	0.267655	0.698283	0.849184	1.00228e-05	0.0789008	0.0669403	0.453003	0.991297	0.943048	0.998343	0.213412
Biological Process	GO:0006807 nitrogen compound metabolic process	0.012771	0.0350619	6.67616e-05	5.30581e-30	0.0404277	4.10447e-30	0.926929	4.17098e-12	0.000339702	0.361289	6.80067e-13	1.53685e-38	0.998182	0.854822	0.672788	0.739697	7.39698e-07	7.55544e-52	0.00411379
Biological Process	GO:0006810 transport	0.539294	1.1456e-09	0.000134357	0.999695	4.14403e-05	1	0.34604	0.727888	0.975958	0.023603	0.0396193	1	0.00551452	0.696242	0.0878543	0.544691	0.756736	1	7.33611e-05
Biological Process	GO:0006811 ion transport	0.101331	0.0119368	2.88087e-08	0.978328	1.92546e-06	0.96814	0.178633	0.433568	0.234141	0.376241	0.460189	0.988043	0.00242149	0.0504087	0.00875528	0.289717	0.415792	1	0.220342
Biological Process	GO:0006812 cation transport	0.0403908	0.000128932	1.20667e-10	0.463122	4.10927e-08	0.701946	0.148972	0.182327	0.161339	0.0823746	0.0552819	0.828623	0.000122419	0.0617181	0.000918103	0.321599	0.414238	0.999436	0.0551237
Biological Process	GO:0006813 potassium ion transport	0.829584	0.00691741	0.786531	0.983683	0.0409525	0.576271	0.678562	0.673053	0.326916	0.26723	0.946903	0.863305	0.0483164	0.355467	0.0114319	0.259942	0.238418	0.996821	0.0472116
Biological Process	GO:0006814 sodium ion transport	0.000460011	0.0159263	0.345541	0.57408	0.496483	0.114551	0.326327	0.968155	0.941559	0.0676797	0.717504	0.0144222	0.0131279	0.135231	0.451952	0.0213994	0.347024	0.905973	0.572711
Biological Process	GO:0006816 calcium ion transport	0.711108	0.00125404	0.0799714	0.991588	0.00272078	NA	0.367768	0.317569	0.370594	0.0103864	0.665571	0.999732	0.0217844	0.171177	0.00172548	0.0318745	0.402386	NA	0.0525055
Biological Process	GO:0006817 phosphate ion transport	0.00652786	0.131463	0.861356	0.999992	0.00913682	0.996984	0.934421	0.996884	0.321732	0.961956	0.997456	0.987977	0.930197	0.83453	0.215728	0.875988	0.954889	NA	0.0467213
Biological Process	GO:0006818 hydrogen transport	0.875031	0.498936	4.86194e-12	0.000189874	3.53826e-05	0.194695	0.0982996	0.00550363	0.148936	0.015385	3.10947e-05	0.0477005	0.593227	0.789171	0.724627	0.727738	0.265476	0.332621	0.716998
Biological Process	GO:0006820 anion transport	0.11643	0.0566171	0.754445	1	0.0164822	0.999665	0.978306	0.998045	0.390805	0.993634	0.999192	0.999949	0.661992	0.346946	0.210482	0.960701	0.990776	1	0.102892
Biological Process	GO:0006821 chloride transport	0.00184241	0.0357415	0.722597	0.995628	0.00158469	0.992852	0.761229	NA	0.666151	0.931035	0.975329	0.99886	0.525182	0.693299	0.0324609	0.739532	0.923188	NA	0.0211204
Biological Process	GO:0006824 cobalt ion transport	0.00924658	0.0116551	0.837948	0.999364	0.00314441	0.943017	0.840755	NA	0.273998	NA	0.999076	0.996894	0.53467	0.814039	0.0413031	0.851326	0.962829	NA	0.054148
Biological Process	GO:0006825 copper ion transport	0.177654	0.0230243	0.000216887	0.976803	0.035048	0.986339	0.860507	0.341025	0.69206	0.299008	0.910091	0.99838	0.151367	0.64112	0.00919531	0.877077	0.680166	0.961005	0.0112827
Biological Process	GO:0006826 iron ion transport	NA	0.264865	0.123912	0.148767	0.463329	0.650923	0.498544	0.321965	0.49253	NA	0.000866173	0.42604	8.80501e-05	0.00609458	0.770247	0.72078	NA	0.674148	0.801981
Biological Process	GO:0006833 water transport	NA	0.784573	NA	0.124651	0.419087	0.319305	3.51803e-06	0.0308248	NA	NA	NA	0.181466	0.00340841	0.0600535	0.397835	0.000890801	3.32135e-06	0.188159	0.647972
Biological Process	GO:0006839 mitochondrial transport	0.383009	0.934934	0.123912	0.288124	NA	0.426285	0.498544	0.867668	0.811037	0.365869	0.0231035	0.255659	0.547891	0.0287769	0.178693	0.361268	0.124615	0.674148	0.801981
Biological Process	GO:0006848 pyruvate transport	NA	NA	0.0975531	0.262919	NA	0.246167	0.0558171	NA	NA	NA	0.00365593	0.306236	NA	NA	NA	NA	0.0977967	NA	NA
Biological Process	GO:0006850 mitochondrial pyruvate transport	NA	NA	0.0975531	0.262919	NA	0.246167	0.0558171	NA	NA	NA	0.00365593	0.306236	NA	NA	NA	NA	0.0977967	NA	NA
Biological Process	GO:0006855 drug transmembrane transport	0.00141202	0.136581	0.885339	0.999996	0.000893268	0.985938	0.319169	0.990017	0.682954	0.970286	0.998685	0.993286	0.489469	0.709657	0.0420619	0.273872	0.400552	0.999368	0.35238
Biological Process	GO:0006862 nucleotide transport	NA	0.0425915	0.164697	NA	0.0655265	NA	NA	NA	NA	NA	0.921425	NA	0.0947593	0.00492941	0.583086	0.173461	NA	NA	0.259362
Biological Process	GO:0006865 amino acid transport	0.0041336	0.000323776	0.826135	0.999834	0.0157514	0.950623	0.961171	0.995766	0.152397	NA	0.97592	0.999423	0.484137	0.791573	0.0425241	0.936853	0.997036	0.999983	0.0131693
Biological Process	GO:0006869 lipid transport	0.101553	0.189355	0.9635	0.999817	0.000866722	0.967519	0.943533	NA	0.680305	0.995329	0.990799	0.999706	0.770391	0.707551	0.152747	0.968495	0.994201	0.999941	0.172814
Biological Process	GO:0006873 cellular ion homeostasis	0.451363	0.187395	0.0277169	0.906419	0.0728226	0.986972	0.725251	0.89006	0.59723	0.910373	0.252239	0.961352	0.666504	0.171177	0.758673	0.212102	0.901224	0.987412	0.655026
Biological Process	GO:0006875 cellular metal ion homeostasis	0.345663	0.370915	0.0129359	0.819203	0.229952	0.969045	0.662321	0.958459	0.480492	0.868274	0.788688	0.966914	0.549647	0.109453	0.669601	0.138594	0.857063	0.97469	0.690242
Biological Process	GO:0006878 cellular copper ion homeostasis	NA	NA	0.00558293	NA	0.139098	NA	NA	NA	NA	NA	NA	NA	NA	NA	NA	NA	NA	NA	NA
Biological Process	GO:0006880 intracellular sequestering of iron ion	NA	NA	0.0569643	NA	NA	NA	0.0322857	NA	NA	NA	NA	NA	0.0841603	0.0539056	NA	0.0588541	NA	NA	NA
Biological Process	GO:0006883 cellular sodium ion homeostasis	0.00860176	0.0112831	NA	NA	0.396902	NA	NA	NA	NA	0.338857	0.746649	NA	NA	0.312162	0.376387	0.336095	NA	NA	0.247052
Biological Process	GO:0006886 intracellular protein transport	0.15553	5.43508e-07	0.943276	0.958513	0.661994	0.988075	0.847202	0.994248	0.995963	0.685099	0.488609	0.975063	0.7966	0.918354	0.35291	0.771353	0.989195	0.995657	1.62459e-05
Biological Process	GO:0006887 exocytosis	0.881828	0.00386207	0.860504	0.680899	0.713278	0.97109	0.667844	0.620093	0.93009	0.333407	0.0693564	0.969421	0.167881	0.280619	0.00896171	0.601221	NA	0.976065	0.0485475
Biological Process	GO:0006888 ER to Golgi vesicle-mediated transport	0.489969	0.00266134	NA	0.652402	0.5773	0.985099	0.0105549	0.450198	0.873018	NA	0.0730436	0.995671	0.394398	0.7639	0.838238	0.794048	NA	0.545445	0.162644
Biological Process	GO:0006890 retrograde vesicle-mediated transport, Golgi to ER	NA	0.636781	NA	0.755892	NA	NA	0.0939093	0.780459	NA	NA	0.035758	NA	NA	NA	0.668	NA	NA	0.518205	0.657505
Biological Process	GO:0006891 intra-Golgi vesicle-mediated transport	0.627215	0.214423	0.22808	0.496127	0.687128	NA	0.0142848	0.775105	NA	NA	0.369368	NA	0.744412	0.576777	0.291846	NA	0.59848	0.821743	0.648871
Biological Process	GO:0006897 endocytosis	0.226127	0.000282596	NA	NA	0.5773	NA	0.574678	0.91832	0.607817	NA	0.00537442	NA	0.89875	NA	0.838238	NA	NA	NA	0.00378319
Biological Process	GO:0006901 vesicle coating	0.039096	0.0175451	NA	NA	0.0523326	NA	NA	NA	NA	NA	NA	NA	NA	NA	NA	NA	NA	0.426415	0.032038
Biological Process	GO:0006903 vesicle targeting	0.199573	0.523307	NA	NA	0.0269533	NA	NA	NA	NA	NA	NA	NA	NA	NA	NA	NA	NA	0.322299	0.395815
Biological Process	GO:0006904 vesicle docking involved in exocytosis	0.426931	0.0323856	NA	0.443311	NA	0.756756	NA	0.569104	NA	0.415191	0.249956	0.839445	NA	NA	0.122807	NA	NA	NA	0.352258
Biological Process	GO:0006906 vesicle fusion	0.555814	0.267799	NA	NA	NA	NA	0.00839639	NA	NA	0.542489	NA	0.930478	0.304579	NA	0.590325	0.53887	NA	0.757865	0.033586
Biological Process	GO:0006909 phagocytosis	NA	0.295167	NA	NA	0.325145	NA	NA	0.396493	NA	NA	0.00310207	NA	NA	NA	NA	NA	NA	NA	NA
Biological Process	GO:0006914 autophagy	0.319794	0.000768723	0.278029	0.995929	0.0302512	0.962039	0.645197	0.0802745	0.710422	0.0127345	0.433869	0.888831	0.762424	0.0964241	0.89007	0.567705	0.279327	0.970074	0.0349441
Biological Process	GO:0006915 apoptotic process	0.714386	0.00331343	0.404688	0.991904	0.793894	0.753479	0.370693	0.977842	NA	0.695189	0.672023	0.988405	0.860776	0.888673	0.761762	0.689894	0.67356	0.932934	0.0249689
Biological Process	GO:0006919 activation of cysteine-type endopeptidase activity involved in apoptotic process	NA	NA	NA	NA	NA	NA	0.0243129	0.0695784	NA	NA	NA	NA	NA	NA	NA	NA	NA	NA	0.102328
Biological Process	GO:0006928 movement of cell or subcellular component	0.00404262	0.0778673	0.677316	0.606958	0.304996	0.988369	0.960846	0.999196	0.504256	0.938885	0.997647	0.995861	0.750995	0.995794	0.52098	0.982254	NA	0.998716	0.0230475
Biological Process	GO:0006937 regulation of muscle contraction	NA	0.100409	NA	NA	0.0367473	NA	NA	NA	NA	NA	NA	NA	NA	NA	NA	NA	NA	NA	NA
Biological Process	GO:0006941 striated muscle contraction	NA	0.0515315	NA	NA	0.0185453	NA	NA	NA	NA	NA	NA	NA	NA	NA	NA	NA	NA	NA	NA
Biological Process	GO:0006942 regulation of striated muscle contraction	NA	0.0515315	NA	NA	0.0185453	NA	NA	NA	NA	NA	NA	NA	NA	NA	NA	NA	NA	NA	NA
Biological Process	GO:0006950 response to stress	1.18241e-06	9.79483e-09	0.00065413	0.996593	0.000184782	0.0481706	0.114529	0.207351	0.0443214	0.00106164	0.791473	0.284431	2.03288e-06	5.6973e-05	4.79552e-05	3.74485e-10	0.00170221	0.999	1.99458e-08
Biological Process	GO:0006952 defense response	0.0667014	2.50298e-05	0.00260801	0.917043	0.000117068	0.00168484	0.0137733	0.0487192	0.00258645	0.0289603	0.90278	0.0894116	1.92402e-06	7.19756e-08	7.64366e-07	0.00778622	0.000584042	0.833474	0.00123721
Biological Process	GO:0006954 inflammatory response	NA	NA	NA	NA	NA	NA	NA	NA	NA	NA	NA	0.0120492	NA	NA	NA	NA	NA	NA	NA
Biological Process	GO:0006955 immune response	0.561857	0.0135719	0.181327	0.872633	0.0727331	0.603036	0.733823	0.481025	0.428903	0.0543742	0.506379	0.823844	0.0100395	0.000491866	0.00138299	0.202738	0.182939	0.504126	0.155968
Biological Process	GO:0006970 response to osmotic stress	0.10722	0.0105694	5.76303e-07	0.0635811	0.000215634	0.0514537	0.0182204	0.000289923	0.00111864	0.0454033	0.000983248	0.876381	8.33783e-05	0.00151122	0.0938656	0.0427869	0.0355664	0.547803	0.081461
Biological Process	GO:0006974 cellular response to DNA damage stimulus	0.0149287	0.0192529	0.982073	1	0.44832	0.999994	0.946608	0.993467	0.989928	0.244225	0.999995	1	0.62129	0.966328	0.140523	0.441068	0.770912	0.999658	4.90835e-05
Biological Process	GO:0006979 response to oxidative stress	0.0335341	0.0407809	1.31013e-08	0.176929	0.000853908	0.00124062	0.0555406	0.0733302	0.000632079	0.00491901	0.497156	2.905e-07	0.0398008	0.122329	0.0305336	0.00174097	0.00128947	0.940299	0.304376
Biological Process	GO:0006982 response to lipid hydroperoxide	NA	NA	NA	0.0426389	NA	NA	NA	NA	NA	NA	NA	0.0508855	NA	NA	NA	NA	0.014593	0.0273999	NA
Biological Process	GO:0006986 response to unfolded protein	0.0672355	0.04789	0.058402	0.691832	NA	0.663915	NA	0.13412	NA	0.338857	0.389622	0.756055	0.44771	0.312162	0.376387	0.0619378	0.0586713	0.168381	0.0142359
Biological Process	GO:0006991 response to sterol depletion	NA	NA	NA	NA	NA	NA	0.0480373	0.134323	NA	NA	NA	NA	NA	NA	NA	NA	NA	NA	0.194195
Biological Process	GO:0006995 cellular response to nitrogen starvation	NA	0.0714639	0.00249302	0.563168	NA	NA	0.144382	NA	0.313678	NA	0.242101	0.251618	NA	NA	NA	NA	NA	NA	0.495354
Biological Process	GO:0006996 organelle organization	0.897141	0.00581624	0.896172	0.735443	0.991548	0.999999	0.982281	0.988509	0.999727	0.028712	0.68699	1	0.999987	0.926237	0.999879	0.99148	0.977508	0.620899	0.00596789
Biological Process	GO:0006997 nucleus organization	0.23261	0.350129	0.57315	0.920351	NA	NA	NA	NA	NA	NA	0.789263	NA	NA	0.552607	0.266116	NA	NA	0.800739	0.0162952
Biological Process	GO:0006998 nuclear envelope organization	0.0257311	0.198212	0.209159	NA	NA	NA	NA	NA	NA	NA	0.556671	NA	NA	0.198846	0.244048	NA	NA	NA	0.00200772
Biological Process	GO:0007005 mitochondrion organization	0.903336	0.732024	0.0288679	0.0363887	0.839181	0.387636	0.601281	0.701061	0.533851	0.175529	0.00591005	0.277245	0.972014	0.663004	0.804037	0.511238	0.487271	0.079024	0.376158
Biological Process	GO:0007009 plasma membrane organization	0.0762064	0.00316418	NA	NA	NA	NA	0.211834	NA	NA	0.358825	NA	NA	NA	NA	0.397835	NA	NA	NA	0.0182276
Biological Process	GO:0007010 cytoskeleton organization	0.839104	0.450471	0.0462481	0.00947184	0.820337	0.991956	0.586336	0.00796187	0.593507	0.0274481	0.381658	0.996667	0.558679	0.251245	0.887031	0.919683	0.457303	0.690436	0.848002
Biological Process	GO:0007015 actin filament organization	0.158339	0.161284	0.00171394	0.722922	0.0785371	0.674213	NA	0.0562987	0.0918295	0.14661	0.262021	0.652096	0.121383	0.336835	0.446482	NA	0.722256	NA	0.369814
Biological Process	GO:0007018 microtubule-based movement	0.000562127	0.227311	NA	0.601111	0.936676	0.997395	0.701617	NA	0.946034	0.895444	NA	NA	0.832138	NA	0.469879	0.893037	NA	0.983353	0.0154823
Biological Process	GO:0007028 cytoplasm organization	NA	NA	NA	NA	NA	NA	NA	NA	NA	NA	0.0221997	NA	NA	NA	NA	NA	NA	NA	NA
Biological Process	GO:0007029 endoplasmic reticulum organization	NA	0.0536773	NA	NA	0.0946073	NA	0.205334	0.142274	NA	NA	0.407319	NA	NA	NA	0.0843058	NA	NA	NA	0.0161544
Biological Process	GO:0007031 peroxisome organization	NA	0.693339	0.49086	0.865499	NA	NA	NA	0.669357	0.598191	0.00518835	0.400446	0.417125	NA	0.471526	0.552834	0.502479	0.491763	NA	NA
Biological Process	GO:0007032 endosome organization	NA	0.593306	0.0248763	NA	NA	NA	NA	NA	NA	0.22932	0.204948	NA	NA	0.209875	NA	NA	0.221188	NA	0.119679
Biological Process	GO:0007033 vacuole organization	0.33753	0.0017174	0.672383	0.963721	0.412936	NA	0.464421	0.27002	NA	0.321655	0.174542	0.98122	0.229016	0.281111	0.735649	0.684652	0.673344	NA	0.00534318
Biological Process	GO:0007034 vacuolar transport	0.826626	0.00434728	0.47723	0.951441	0.607862	NA	0.0615282	0.929332	NA	0.8152	0.303851	0.99684	0.429296	0.448139	0.854408	0.812029	0.802188	0.953229	3.39034e-05
Biological Process	GO:0007045 cell-substrate adherens junction assembly	NA	NA	NA	0.122544	NA	NA	NA	NA	NA	0.0449151	NA	0.145025	NA	NA	NA	NA	NA	NA	NA
Biological Process	GO:0007049 cell cycle	0.00862632	0.0743944	0.831825	0.688215	0.78597	0.999982	0.861302	0.875921	0.999552	0.147406	0.999509	1	0.97842	0.900312	0.505544	0.193329	0.964301	0.997202	0.000657928
Biological Process	GO:0007052 mitotic spindle organization	0.379462	0.462281	0.35603	0.729633	NA	NA	0.218281	0.514001	NA	NA	NA	NA	NA	0.34019	NA	NA	NA	NA	0.0204584
Biological Process	GO:0007067 mitotic nuclear division	0.642709	0.100346	0.86849	0.135863	0.924986	0.996247	0.678622	0.964065	NA	0.350016	0.819495	NA	0.952207	0.852903	0.910967	0.877306	NA	0.978594	0.024867
Biological Process	GO:0007114 cell budding	NA	NA	NA	NA	NA	NA	NA	NA	0.0196093	NA	0.0495554	NA	NA	NA	NA	NA	NA	NA	NA
Biological Process	GO:0007129 synapsis	0.462284	0.325956	NA	0.817438	0.518375	NA	NA	NA	0.0406951	0.449995	NA	0.596998	NA	NA	0.494526	NA	NA	NA	0.754469
Biological Process	GO:0007130 synaptonemal complex assembly	0.317294	0.123887	NA	0.648751	0.36203	NA	NA	NA	0.0111711	0.307736	NA	0.347107	NA	NA	0.342777	NA	NA	NA	0.578508
Biological Process	GO:0007154 cell communication	0.584383	0.00040596	0.258074	1	0.170954	0.999949	0.241177	0.819939	0.293826	0.490585	0.997425	1	0.0384952	0.52917	0.37074	0.0999314	0.599641	1	0.0131372
Biological Process	GO:0007157 heterophilic cell-cell adhesion via plasma membrane cell adhesion molecules	NA	NA	NA	NA	NA	NA	NA	NA	NA	0.015201	NA	NA	NA	NA	NA	NA	NA	NA	NA
Biological Process	GO:0007160 cell-matrix adhesion	NA	NA	NA	0.122544	NA	NA	NA	NA	NA	0.0449151	NA	0.145025	NA	NA	NA	NA	NA	NA	NA
Biological Process	GO:0007165 signal transduction	0.609673	0.00132805	0.225637	0.999978	0.136764	0.999873	0.138217	0.690293	0.191616	0.44958	0.977075	1	0.00880961	0.369593	0.29035	0.0366833	0.35617	1	0.0144528
Biological Process	GO:0007166 cell surface receptor signaling pathway	0.282666	0.00642386	0.414797	0.965457	0.79009	0.994118	0.550536	0.621238	0.936913	0.858655	0.996357	0.99935	0.0259968	0.374334	0.903701	0.439577	0.963915	0.998123	0.029622
Biological Process	GO:0007167 enzyme linked receptor protein signaling pathway	0.124782	0.00382431	0.527719	0.967491	0.896716	0.955061	NA	0.785555	0.689273	NA	0.997897	0.998225	0.0166972	0.23263	0.622684	0.841024	NA	0.965591	0.0279232
Biological Process	GO:0007169 transmembrane receptor protein tyrosine kinase signaling pathway	NA	0.653033	0.033776	0.581808	NA	0.554067	NA	0.381798	NA	NA	NA	0.648274	NA	0.242059	NA	NA	NA	0.426415	0.156236
Biological Process	GO:0007172 signal complex assembly	NA	NA	NA	NA	NA	NA	NA	NA	NA	NA	NA	NA	0.0430032	NA	NA	0.0298721	NA	NA	NA
Biological Process	GO:0007173 epidermal growth factor receptor signaling pathway	NA	0.309535	0.0975531	NA	NA	0.246167	NA	NA	NA	NA	NA	NA	NA	0.0924242	NA	NA	NA	NA	0.0232813
Biological Process	GO:0007178 transmembrane receptor protein serine/threonine kinase signaling pathway	0.0759258	0.00204571	NA	0.98784	0.849575	0.983172	NA	0.912187	0.591866	NA	0.994162	NA	0.00656052	0.405704	0.524624	0.784424	NA	NA	0.0668731
Biological Process	GO:0007186 G-protein coupled receptor signaling pathway	0.0286218	0.0160417	0.0553033	0.000397481	0.000744826	0.749099	0.0043582	4.11595e-05	0.159884	0.154526	0.000962375	0.996429	0.112179	0.47265	0.628027	0.150088	0.00171708	0.579536	0.0152427
Biological Process	GO:0007204 positive regulation of cytosolic calcium ion concentration	NA	0.0346498	NA	NA	0.106248	NA	NA	NA	NA	NA	NA	NA	NA	NA	NA	NA	NA	NA	NA
Biological Process	GO:0007212 dopamine receptor signaling pathway	NA	0.0515315	NA	NA	0.0185453	NA	NA	NA	NA	NA	NA	NA	NA	NA	NA	NA	NA	NA	0.0353424
Biological Process	GO:0007216 G-protein coupled glutamate receptor signaling pathway	NA	0.14677	NA	NA	NA	NA	0.0243129	NA	NA	NA	NA	NA	0.0638075	0.0407072	NA	0.0444727	0.0431448	NA	0.102328
Biological Process	GO:0007229 integrin-mediated signaling pathway	NA	NA	NA	0.0834613	NA	NA	NA	NA	NA	0.0301716	NA	NA	NA	NA	NA	NA	NA	NA	NA
Biological Process	GO:0007231 osmosensory signaling pathway	NA	0.100409	NA	NA	NA	NA	NA	NA	NA	NA	NA	NA	0.0430032	0.0273251	NA	NA	NA	NA	NA
Biological Process	GO:0007250 activation of NF-kappaB-inducing kinase activity	NA	NA	NA	NA	NA	NA	NA	NA	NA	NA	NA	NA	0.0217375	NA	NA	0.015049	NA	NA	NA
Biological Process	GO:0007254 JNK cascade	NA	0.0750699	NA	NA	NA	NA	NA	NA	0.163279	NA	0.367136	NA	0.179487	NA	NA	0.127586	NA	NA	0.0380864
Biological Process	GO:0007257 activation of JUN kinase activity	NA	0.0515315	NA	NA	NA	NA	NA	NA	NA	NA	NA	NA	NA	NA	NA	NA	NA	NA	0.0353424
Biological Process	GO:0007267 cell-cell signaling	0.238445	0.0824132	NA	0.722941	0.669012	NA	0.0013878	0.758247	NA	0.595358	0.335173	NA	0.00910088	0.194843	NA	0.0119978	0.212833	NA	0.346777
Biological Process	GO:0007268 synaptic transmission	0.0545113	0.0327171	NA	NA	0.36203	NA	NA	NA	NA	0.307736	0.704875	NA	NA	NA	NA	0.305166	NA	NA	0.207556
Biological Process	GO:0007294 germarium-derived oocyte fate determination	NA	NA	NA	NA	NA	NA	NA	NA	NA	NA	0.0495554	NA	NA	NA	NA	NA	NA	NA	NA
Biological Process	GO:0007296 vitellogenesis	NA	NA	NA	NA	NA	NA	NA	NA	NA	NA	0.0495554	NA	NA	NA	NA	NA	NA	NA	NA
Biological Process	GO:0007304 chorion-containing eggshell formation	NA	NA	NA	NA	NA	NA	0.0480373	NA	NA	NA	NA	NA	0.12355	NA	NA	0.0869724	NA	NA	NA
Biological Process	GO:0007310 oocyte dorsal/ventral axis specification	NA	NA	NA	NA	NA	NA	NA	NA	NA	NA	0.0495554	NA	NA	NA	NA	NA	NA	NA	NA
Biological Process	GO:0007312 oocyte nucleus migration involved in oocyte dorsal/ventral axis specification	NA	NA	NA	NA	NA	NA	NA	NA	NA	NA	0.0495554	NA	NA	NA	NA	NA	NA	NA	NA
Biological Process	GO:0007339 binding of sperm to zona pellucida	0.031294	NA	NA	NA	NA	0.0775578	NA	NA	NA	NA	NA	0.00258749	NA	NA	NA	NA	NA	NA	NA
Biological Process	GO:0007368 determination of left/right symmetry	NA	0.100409	NA	NA	NA	NA	NA	NA	NA	NA	NA	NA	0.0430032	NA	NA	NA	NA	NA	NA
Biological Process	GO:0007369 gastrulation	NA	0.179217	NA	0.0239591	NA	NA	NA	0.302791	NA	NA	0.533543	NA	0.280894	NA	NA	NA	NA	NA	NA
Biological Process	GO:0007431 salivary gland development	NA	NA	NA	NA	NA	NA	NA	NA	NA	NA	0.0495554	NA	NA	NA	NA	NA	NA	NA	NA
Biological Process	GO:0007435 salivary gland morphogenesis	NA	NA	NA	NA	NA	NA	NA	NA	NA	NA	0.0495554	NA	NA	NA	NA	NA	NA	NA	NA
Biological Process	GO:0007436 larval salivary gland morphogenesis	NA	NA	NA	NA	NA	NA	NA	NA	NA	NA	0.0495554	NA	NA	NA	NA	NA	NA	NA	NA
Biological Process	GO:0007444 imaginal disc development	0.224635	0.0462539	0.209159	0.502121	NA	0.475872	NA	0.319361	NA	0.217416	NA	NA	NA	NA	NA	0.215481	0.209647	NA	0.0174664
Biological Process	GO:0007446 imaginal disc growth	NA	0.14677	0.0430341	NA	NA	NA	NA	0.0695784	NA	0.0449151	NA	NA	NA	NA	NA	0.0444727	0.0431448	NA	0.102328
Biological Process	GO:0007472 wing disc morphogenesis	0.119435	0.00628859	NA	NA	NA	0.275997	NA	NA	NA	NA	NA	NA	NA	NA	NA	NA	NA	NA	0.00215667
Biological Process	GO:0007476 imaginal disc-derived wing morphogenesis	NA	0.0468752	NA	NA	NA	0.246167	NA	NA	NA	NA	NA	NA	NA	NA	NA	NA	NA	NA	0.0232813
Biological Process	GO:0007552 metamorphosis	0.160457	0.0164988	NA	NA	NA	0.358596	NA	NA	NA	NA	NA	NA	NA	NA	NA	NA	NA	NA	0.0058691
Biological Process	GO:0007560 imaginal disc morphogenesis	0.146999	0.012471	NA	NA	NA	0.332166	NA	NA	NA	NA	NA	NA	NA	NA	NA	NA	NA	NA	0.00438278
Biological Process	GO:0007568 aging	0.276792	0.0371054	0.818144	NA	0.364642	0.310706	NA	NA	0.398107	0.258937	0.980789	0.136884	0.109062	0.0764692	0.0515943	0.098231	0.506568	NA	0.227675
Biological Process	GO:0007586 digestion	NA	NA	0.00124347	0.0102904	NA	0.149106	NA	0.0032738	NA	0.059435	0.000467703	0.188536	NA	NA	NA	NA	NA	0.00433622	NA
Biological Process	GO:0007600 sensory perception	0.0111814	0.0100652	0.527811	0.997746	0.000250886	0.996109	0.792515	NA	0.891147	0.946943	0.916018	0.997119	0.59878	0.741152	0.0494112	0.784687	0.940278	NA	0.0393463
Biological Process	GO:0007601 visual perception	0.00592963	0.0313265	0.713668	0.995089	0.00036797	0.992049	0.755239	NA	0.851369	NA	0.991836	0.993252	0.511529	0.684136	0.0299411	0.730773	0.919701	NA	0.0187049
Biological Process	GO:0007606 sensory perception of chemical stimulus	NA	0.0390367	0.197472	NA	0.244871	NA	NA	NA	NA	0.20533	0.168528	NA	NA	NA	NA	NA	NA	NA	NA
Biological Process	GO:0007608 sensory perception of smell	NA	0.0164988	0.148974	NA	0.186128	NA	NA	NA	NA	0.155092	0.100324	NA	NA	NA	NA	NA	NA	NA	NA
Biological Process	GO:0007613 memory	NA	0.0148505	NA	NA	0.0721469	NA	NA	NA	NA	NA	NA	NA	NA	NA	NA	NA	NA	NA	0.134057
Biological Process	GO:0008033 tRNA processing	0.146231	0.00673693	0.863586	0.968069	0.170429	0.968536	0.744081	0.993913	0.415526	0.117236	0.847064	0.361974	0.2159	0.898873	0.552663	0.806935	0.966343	0.99897	0.00284911
Biological Process	GO:0008104 protein localization	0.0537262	1.58477e-10	0.0567184	0.650094	0.0101112	0.999915	0.801799	0.748645	0.909502	0.0221087	0.000366383	0.999812	0.638182	0.988235	0.0659991	0.951638	0.972203	0.999981	1.20804e-08
Biological Process	GO:0008152 metabolic process	0.0268673	0.0996128	0.00991614	1.26842e-08	0.0160111	1.11667e-18	0.99713	0.020955	2.21565e-07	0.483791	0.0712536	3.30044e-28	0.872102	0.912349	0.174999	0.789481	0.0776236	1.16448e-10	0.136448
Biological Process	GO:0008154 actin polymerization or depolymerization	0.244287	0.195962	0.00180308	0.731515	0.100243	0.425459	NA	0.013892	0.0300932	0.0632498	0.175633	0.364934	0.0414585	0.199847	0.650081	NA	0.586471	NA	0.631086
Biological Process	GO:0008156 negative regulation of DNA replication	0.351957	0.00198319	0.299795	0.29309	0.142942	0.875133	0.790793	0.084416	0.513243	0.000694355	0.602844	0.925325	0.784604	0.738524	0.642288	0.159618	0.526036	0.420738	0.00014853
Biological Process	GO:0008202 steroid metabolic process	0.391019	0.028481	0.525269	0.869058	0.00965923	0.231894	0.882777	0.422304	0.00200221	0.907668	0.0349588	0.0730214	0.115553	0.288148	0.470258	0.199277	0.33051	0.994092	0.211449
Biological Process	GO:0008215 spermine metabolic process	0.199573	NA	3.94023e-05	0.456757	NA	NA	0.108532	NA	0.242194	4.66654e-05	NA	NA	0.264907	NA	0.217136	0.018241	0.0172133	0.322299	NA
Biological Process	GO:0008216 spermidine metabolic process	0.175062	0.452695	0.000651672	0.876744	0.593162	0.85619	0.325748	0.684904	0.613822	0.000792127	NA	0.444433	0.280371	NA	NA	0.517367	0.155089	0.736778	0.822487
Biological Process	GO:0008218 bioluminescence	NA	NA	NA	NA	NA	0.0775578	NA	NA	0.0388349	NA	NA	0.0991834	NA	NA	NA	NA	NA	NA	NA
Biological Process	GO:0008219 cell death	0.59465	0.00111169	0.0896053	0.999867	0.35891	0.712944	0.633345	0.949985	0.890067	0.367714	0.319939	0.862954	0.506068	0.487221	0.302847	0.557629	0.738446	0.930749	0.0122741
Biological Process	GO:0008272 sulfate transport	0.00281048	0.0653872	0.834244	0.999311	0.000923444	0.993298	0.838098	0.99518	0.632215	NA	0.998993	0.999223	0.710523	0.588331	0.0910186	0.64884	0.835323	NA	0.0510996
Biological Process	GO:0008295 spermidine biosynthetic process	0.152746	0.397196	0.000433434	0.85323	0.561473	0.830943	0.303214	0.653044	0.581928	0.000527968	NA	0.38939	0.248012	NA	NA	0.487134	0.13494	0.705781	0.794956
Biological Process	GO:0008299 isoprenoid biosynthetic process	0.0771288	0.978624	0.983745	0.997926	0.517734	0.0193677	0.808487	0.999997	0.239716	0.999717	0.997281	7.94253e-05	0.974175	0.977351	0.566718	0.958591	0.984002	0.998944	0.894675
Biological Process	GO:0008333 endosome to lysosome transport	NA	0.309535	NA	NA	0.122827	NA	0.0558171	0.154889	NA	NA	0.299401	NA	NA	NA	NA	NA	NA	NA	0.0232813
Biological Process	GO:0008360 regulation of cell shape	4.29867e-06	0.0503801	NA	0.855868	0.772601	0.609521	NA	0.0399263	0.202249	0.032419	0.0160466	0.772856	0.246378	0.665788	0.398727	2.82231e-08	0.108864	0.368436	0.000459145
Biological Process	GO:0008380 RNA splicing	0.119081	0.0197745	0.595181	3.87749e-05	0.701515	0.95012	0.887356	0.501755	0.998261	0.758986	0.106027	0.975291	0.999498	0.961176	0.98398	0.907818	0.813139	0.00201138	0.000185817
Biological Process	GO:0008535 respiratory chain complex IV assembly	NA	NA	0.161366	NA	0.0200309	NA	0.0937772	NA	NA	0.167941	0.456668	NA	NA	NA	NA	NA	NA	NA	NA
Biological Process	GO:0008543 fibroblast growth factor receptor signaling pathway	NA	NA	0.0430341	0.122544	NA	NA	NA	0.0695784	NA	NA	NA	NA	NA	NA	NA	NA	NA	0.0799709	NA
Biological Process	GO:0008586 imaginal disc-derived wing vein morphogenesis	NA	NA	NA	NA	NA	0.0395607	NA	NA	NA	NA	NA	NA	NA	NA	NA	NA	NA	NA	NA
Biological Process	GO:0008593 regulation of Notch signaling pathway	NA	0.523307	0.0171288	NA	NA	NA	NA	NA	NA	NA	0.509208	0.518739	NA	0.176328	NA	NA	NA	NA	0.0857574
Biological Process	GO:0008608 attachment of spindle microtubules to kinetochore	NA	0.644522	0.460054	0.539763	NA	NA	0.00488366	0.0774732	NA	0.0258447	0.622911	NA	0.602981	0.441365	0.520391	0.0251848	0.0232611	NA	0.439984
Biological Process	GO:0008610 lipid biosynthetic process	0.0484651	0.100383	0.698681	0.990167	0.000122439	0.0710774	0.952094	0.991157	0.195446	0.996946	0.796181	7.33964e-05	0.929084	0.839509	0.0271318	0.918616	0.960987	0.999971	0.239352
Biological Process	GO:0008614 pyridoxine metabolic process	0.0955218	0.697114	0.0794928	0.00256603	0.725643	4.27615e-07	0.0189871	0.225444	6.06471e-05	0.652956	0.0542596	1.24914e-10	NA	0.615981	NA	0.27847	0.0183512	0.293259	0.442531
Biological Process	GO:0008615 pyridoxine biosynthetic process	0.0893119	0.677893	0.074203	0.00208802	0.715149	2.91359e-07	0.0175666	0.212978	4.8954e-05	0.642131	0.0475409	5.48424e-10	NA	0.605165	NA	0.267302	0.0166408	0.278278	0.423735
Biological Process	GO:0008616 queuosine biosynthetic process	NA	NA	0.02216	0.147117	NA	NA	NA	NA	NA	0.217416	0.556671	0.566497	NA	NA	NA	NA	NA	NA	NA
Biological Process	GO:0008630 intrinsic apoptotic signaling pathway in response to DNA damage	NA	0.0211685	NA	NA	NA	NA	NA	NA	NA	NA	NA	NA	NA	NA	NA	NA	NA	NA	0.350711
Biological Process	GO:0008637 apoptotic mitochondrial changes	NA	NA	0.0706923	0.195786	NA	0.182773	0.0401936	NA	NA	NA	0.224422	NA	0.104071	0.0669229	NA	0.0730196	0.00206308	NA	NA
Biological Process	GO:0008643 carbohydrate transport	0.145881	0.415804	0.361235	0.997856	0.0288297	0.999951	0.955948	0.436138	0.823314	0.291588	0.975531	0.999988	0.524521	0.4279	0.449935	0.400346	0.636047	0.999999	0.614041
Biological Process	GO:0008652 cellular amino acid biosynthetic process	0.000129073	9.49503e-06	0.00193338	0.984687	0.000827717	3.91842e-11	0.819563	0.751117	2.09823e-07	0.738855	0.620391	1.31619e-15	0.217718	0.00153783	0.115315	0.637119	0.0805957	0.999996	0.000735405
Biological Process	GO:0008653 lipopolysaccharide metabolic process	0.163656	1.18062e-05	0.234278	0.960783	0.00712005	0.449475	0.903926	0.140948	0.196329	0.93155	0.00407944	0.279756	0.421966	0.0986343	0.0603884	0.621137	0.236035	0.985066	0.024849
Biological Process	GO:0008654 phospholipid biosynthetic process	0.127098	0.360057	0.839425	0.997745	0.36788	0.122451	0.730619	0.999509	0.948072	0.85997	0.300667	0.0325747	0.683552	0.436833	0.465137	0.855354	0.945763	0.992476	0.226841
Biological Process	GO:0009051 pentose-phosphate shunt, oxidative branch	NA	0.0750699	NA	NA	0.155069	0.304648	NA	NA	NA	0.128798	NA	0.375064	0.015346	0.11723	NA	NA	0.123944	NA	NA
Biological Process	GO:0009056 catabolic process	0.000951409	1.4119e-15	0.0138413	0.999457	1.37243e-08	0.000682045	0.77608	0.97014	0.000100221	6.08958e-07	0.813377	8.36664e-05	0.0518449	0.0243381	1.04184e-07	0.172373	0.709162	1	6.58461e-10
Biological Process	GO:0009057 macromolecule catabolic process	0.1102	2.02145e-07	0.746531	0.958226	0.0172592	0.991202	0.940252	0.953708	0.401615	2.64729e-07	0.624931	0.99999	0.146128	0.643513	0.000383803	0.0669625	0.603929	0.998612	2.44777e-08
Biological Process	GO:0009058 biosynthetic process	0.0353298	0.174855	0.000598336	7.51691e-38	0.0130684	5.40261e-41	0.234694	4.43015e-20	6.73273e-05	0.531799	2.12902e-17	4.58401e-64	0.766013	0.145925	0.415747	0.0520323	1.05948e-11	8.42839e-67	0.0824969
Biological Process	GO:0009059 macromolecule biosynthetic process	0.585968	0.961063	0.887654	9.26045e-51	0.783451	3.40449e-23	0.0369065	3.18343e-26	0.0694054	0.75041	2.52889e-26	9.83456e-31	0.995847	0.921521	0.832045	0.0344456	2.38653e-11	4.28578e-101	0.335161
Biological Process	GO:0009060 aerobic respiration	0.00396655	2.6513e-05	6.08341e-08	0.0108633	3.867e-07	0.000385709	0.0422774	0.103025	0.00222376	0.68742	0.0117793	2.85874e-08	0.962992	0.830951	0.573105	NA	0.251776	0.954927	0.0086454
Biological Process	GO:0009061 anaerobic respiration	0.251269	0.339027	4.89043e-06	0.019161	0.000213768	0.0042397	0.226825	0.0160608	0.00601728	0.00676568	0.303851	0.00138938	0.693596	0.782804	0.57079	0.494774	3.46986e-05	0.0318074	0.904393
Biological Process	GO:0009062 fatty acid catabolic process	0.47979	6.49353e-05	0.776517	0.988361	0.000120105	0.577809	NA	NA	0.597236	NA	0.886582	0.418285	0.894182	0.757241	0.83246	NA	0.439831	NA	0.00328738
Biological Process	GO:0009063 cellular amino acid catabolic process	0.00687906	6.3077e-08	0.316045	0.969649	0.000216297	5.98814e-08	0.396108	0.762815	0.000463018	0.149669	0.989869	9.96835e-08	0.00780006	4.30865e-08	9.62285e-07	0.232259	0.205723	0.968381	0.0368182
Biological Process	GO:0009064 glutamine family amino acid metabolic process	0.0314916	0.295068	0.323377	0.994039	0.0763358	0.0303852	0.738568	0.982677	0.00458199	0.992787	0.979286	3.01668e-06	0.69796	0.64412	0.480205	0.862544	0.948984	0.99868	0.697818
Biological Process	GO:0009065 glutamine family amino acid catabolic process	0.696978	0.343976	NA	NA	0.0128233	0.80232	0.459996	0.835598	0.434114	NA	0.978015	0.9004	0.487297	0.276012	0.374135	0.679819	NA	NA	0.748224
Biological Process	GO:0009066 aspartate family amino acid metabolic process	0.0452547	3.459e-05	0.0243357	0.685136	0.0502949	6.57579e-07	0.262546	0.179547	0.00037023	0.497589	0.172281	4.14522e-10	0.152499	0.0304145	0.662572	0.616948	0.0468142	0.998693	0.00381154
Biological Process	GO:0009067 aspartate family amino acid biosynthetic process	0.150046	0.00148456	0.00552252	0.510622	0.0394823	5.26131e-06	0.366995	0.185912	0.00167227	0.323323	0.064727	4.55998e-09	0.263928	0.355873	0.850549	0.60123	0.0276476	0.99934	0.0251798
Biological Process	GO:0009068 aspartate family amino acid catabolic process	0.0417467	0.000142936	NA	0.757772	0.183857	0.0081037	0.627209	0.781676	0.209884	NA	0.851374	0.0193043	0.485716	0.493224	0.345052	NA	0.829342	0.642354	0.00355136
Biological Process	GO:0009069 serine family amino acid metabolic process	0.000302284	1.15788e-08	0.359372	0.989398	0.0100362	1.50058e-06	0.75977	0.682797	0.006611	0.397742	0.986112	0.00022452	0.11426	0.178791	0.00586702	0.566618	0.361625	0.999912	2.45048e-05
Biological Process	GO:0009070 serine family amino acid biosynthetic process	0.000303254	3.14495e-08	0.2681	0.9887	0.0102043	8.52932e-06	0.702057	0.838788	0.015251	0.301084	0.982129	0.00545403	0.117123	0.11867	0.00613831	0.466182	0.270015	0.999758	2.39368e-05
Biological Process	GO:0009071 serine family amino acid catabolic process	0.192117	0.000235731	NA	0.891875	0.0687035	0.000820024	NA	0.706867	0.0176726	NA	0.925326	0.000212915	0.674345	0.506953	0.0117095	0.53887	NA	NA	0.033586
Biological Process	GO:0009072 aromatic amino acid family metabolic process	0.0875937	0.015964	0.0266508	0.683134	0.000616257	7.41265e-08	0.297135	0.814211	0.00290083	0.014691	0.948927	8.51997e-08	0.119448	5.50923e-08	1.28423e-07	0.0700738	0.0270657	0.577932	0.0912465
Biological Process	GO:0009073 aromatic amino acid family biosynthetic process	NA	0.955831	0.83596	0.969799	0.399795	0.00118922	NA	NA	0.697881	NA	0.94678	0.000513732	0.502121	5.30613e-05	0.884122	0.845795	0.836738	0.658812	0.814284
Biological Process	GO:0009074 aromatic amino acid family catabolic process	0.0356166	0.00116607	0.00232589	0.594505	0.000303327	3.30517e-05	0.214066	0.318658	0.000134495	0.000210096	0.924993	0.000157571	0.0273239	3.38211e-06	2.30267e-10	0.00966669	0.00236682	0.784862	0.253764
Biological Process	GO:0009078 pyruvate family amino acid metabolic process	0.110183	0.112456	NA	0.791904	0.0287913	0.169364	NA	0.579352	0.0052384	0.424093	NA	0.034429	0.546932	0.392876	0.467271	NA	NA	NA	0.0372849
Biological Process	GO:0009081 branched-chain amino acid metabolic process	0.849914	0.00685802	0.197512	0.0386001	0.00647116	6.18609e-09	0.0964692	0.390315	0.0245947	NA	0.728609	2.77041e-09	0.180272	0.0735565	0.884543	0.83087	0.0129964	0.693148	0.0388385
Biological Process	GO:0009082 branched-chain amino acid biosynthetic process	0.912779	0.0268688	0.0734284	0.00594445	0.0660407	1.71682e-09	0.130366	0.157718	0.081352	NA	0.880828	3.44608e-09	0.426345	0.351932	0.931603	0.672864	0.00188891	0.606862	0.00828061
Biological Process	GO:0009083 branched-chain amino acid catabolic process	0.541437	0.0391184	NA	0.882009	0.0128232	0.127967	0.331267	NA	0.249669	NA	0.223919	0.0371305	0.0904626	0.0298591	0.57572	NA	NA	0.744003	0.828772
Biological Process	GO:0009084 glutamine family amino acid biosynthetic process	0.00737206	0.430435	0.382029	0.995318	0.106532	0.00541828	0.829859	0.965023	9.65607e-05	0.96337	0.84087	1.44283e-08	0.849114	0.797755	0.51314	0.836687	0.823787	0.982345	0.491664
Biological Process	GO:0009085 lysine biosynthetic process	0.300954	0.0165891	0.0530418	0.189162	0.0671613	5.61193e-06	0.292606	0.644211	0.000688516	0.868474	0.00560755	5.80846e-10	0.0303838	0.618259	NA	0.678053	0.123415	0.987996	0.119245
Biological Process	GO:0009086 methionine biosynthetic process	0.0828153	0.0202776	0.0222202	0.0659535	0.473934	0.0200143	0.792515	0.0394181	0.173955	0.166742	0.840099	0.000762699	0.787569	0.26913	0.11577	0.550364	0.0224989	0.968769	0.23555
Biological Process	GO:0009087 methionine catabolic process	0.212203	0.0390367	NA	NA	0.244871	0.45427	NA	NA	0.257062	NA	NA	0.543242	NA	NA	0.23071	NA	NA	NA	0.0967097
Biological Process	GO:0009088 threonine biosynthetic process	NA	0.416329	0.117546	0.137216	0.450965	1.9122e-05	0.144792	0.583204	0.0226105	NA	0.584362	1.22592e-07	0.835516	NA	NA	NA	0.118218	NA	0.070128
Biological Process	GO:0009089 lysine biosynthetic process via diaminopimelate	0.119401	0.0434064	0.0961669	0.00489289	0.180162	8.30844e-09	0.0741022	0.539612	0.000121584	0.839095	0.0150796	1.82091e-13	0.118061	0.808367	NA	0.836106	0.251768	0.963616	0.128991
Biological Process	GO:0009093 cysteine catabolic process	0.248914	0.0624886	NA	NA	0.286133	0.157862	NA	NA	0.0477344	NA	NA	0.232431	NA	NA	0.270038	NA	NA	NA	0.13162
Biological Process	GO:0009094 L-phenylalanine biosynthetic process	NA	0.21743	NA	NA	NA	NA	NA	NA	NA	NA	NA	NA	0.311836	0.0223965	NA	NA	NA	NA	NA
Biological Process	GO:0009095 aromatic amino acid family biosynthetic process, prephenate pathway	NA	0.444764	0.346508	NA	NA	NA	NA	NA	NA	NA	0.424763	0.780274	0.471484	0.00723786	NA	NA	NA	NA	0.647972
Biological Process	GO:0009097 isoleucine biosynthetic process	0.809201	0.0419839	0.448342	0.00482371	0.5773	6.44029e-10	0.208845	0.234458	0.0540929	NA	0.894236	5.69704e-11	0.190757	0.42003	0.838238	0.465482	0.00424751	0.318548	0.0114429
Biological Process	GO:0009098 leucine biosynthetic process	NA	0.20059	0.0276674	0.300787	0.0507079	0.10143	0.308917	0.289843	0.59014	NA	0.660414	0.194595	NA	0.464141	NA	NA	0.13992	NA	0.212115
Biological Process	GO:0009099 valine biosynthetic process	0.470777	0.000855872	NA	0.026698	0.52732	0.000883133	NA	0.245617	NA	NA	0.869262	0.00370613	0.0108746	0.104703	0.503299	0.121435	0.444818	0.0234171	0.00263484
Biological Process	GO:0009100 glycoprotein metabolic process	0.018713	0.646363	0.975224	0.983655	0.49873	0.999567	0.150585	0.550748	0.0111227	0.737208	0.000753982	0.999972	0.464766	0.862183	0.440031	0.178862	0.883372	0.96967	0.0172362
Biological Process	GO:0009101 glycoprotein biosynthetic process	0.0158749	0.607503	0.972519	0.979933	0.474023	0.999438	0.140128	0.523111	0.00913048	0.719636	0.000498133	0.999961	0.438021	0.851345	0.416251	0.163606	0.873481	0.964866	0.0135267
Biological Process	GO:0009103 lipopolysaccharide biosynthetic process	0.163656	1.18062e-05	0.234278	0.960783	0.00712005	0.449475	0.903926	0.140948	0.196329	0.93155	0.00407944	0.279756	0.421966	0.0986343	0.0603884	0.621137	0.236035	0.985066	0.024849
Biological Process	GO:0009108 coenzyme biosynthetic process	0.13425	0.00162029	0.665281	0.999213	0.0589559	0.0225077	0.858922	0.996983	0.107255	0.909245	0.994375	9.59761e-05	0.464064	0.73725	0.0830609	0.79287	0.874231	0.999995	0.00555192
Biological Process	GO:0009109 coenzyme catabolic process	NA	0.160527	NA	0.456757	0.230594	0.431779	0.108532	0.0424373	NA	NA	0.509208	0.518739	NA	NA	0.217136	NA	NA	NA	0.0857574
Biological Process	GO:0009110 vitamin biosynthetic process	0.00556029	0.551959	0.377606	0.997447	0.637759	0.000376681	0.925059	0.998792	0.00098223	0.95309	0.999109	4.13905e-08	0.695168	0.643971	0.328958	0.905148	0.71766	0.99896	0.563992
Biological Process	GO:0009116 nucleoside metabolic process	0.0862739	0.00254776	1.60779e-22	9.94848e-06	0.000247778	1.37111e-09	0.333647	2.8236e-07	0.000133294	0.00293395	4.04712e-05	3.35303e-09	0.672314	0.776907	0.16033	0.993656	0.027325	0.11475	0.158076
Biological Process	GO:0009117 nucleotide metabolic process	0.0731413	0.000623986	5.26238e-18	0.00584139	0.000220059	3.1378e-07	0.553739	0.000649724	1.81072e-05	0.00622201	0.00047523	5.07404e-13	0.697638	0.66421	0.366538	0.999327	0.192726	0.403019	0.0847641
Biological Process	GO:0009118 regulation of nucleoside metabolic process	NA	NA	NA	NA	NA	NA	0.0401936	0.113257	NA	NA	0.224422	NA	NA	NA	NA	NA	NA	NA	0.164667
Biological Process	GO:0009119 ribonucleoside metabolic process	0.114326	0.00814503	2.67448e-22	4.37932e-06	0.000352977	2.68711e-09	0.308193	1.3549e-07	0.000185383	0.00211044	1.78748e-05	4.91246e-09	0.723558	0.750234	0.200413	0.992025	0.0215656	0.0909942	0.16687
Biological Process	GO:0009123 nucleoside monophosphate metabolic process	0.0792527	0.110789	7.63509e-26	2.39035e-06	0.00141433	2.7346e-07	0.340502	4.44728e-06	3.81398e-05	0.000258703	8.35989e-07	2.29602e-11	0.93939	0.814319	0.555406	0.993176	0.0478906	0.123251	0.246921
Biological Process	GO:0009124 nucleoside monophosphate biosynthetic process	0.145634	0.30858	2.8044e-17	1.6068e-05	0.0508273	0.000260587	0.599013	0.000313223	0.00350035	0.00210215	9.63079e-07	1.15752e-07	0.989392	0.994879	0.333543	0.996891	0.315363	0.0325478	0.360259
Biological Process	GO:0009126 purine nucleoside monophosphate metabolic process	0.131772	0.105932	4.69054e-26	1.2649e-07	0.00038789	1.22039e-08	0.262642	5.16203e-07	6.63611e-06	0.000187938	7.29217e-08	1.46882e-11	0.888941	0.734604	0.430342	0.986636	0.0236831	0.0571922	0.317411
Biological Process	GO:0009127 purine nucleoside monophosphate biosynthetic process	0.775584	0.781058	1.80092e-18	6.67833e-08	0.0523419	0.000100813	0.352779	4.15031e-06	0.00521403	0.000177024	1.47713e-10	3.15807e-06	0.97724	0.972446	0.656196	0.980386	0.177065	0.00214909	0.89668
Biological Process	GO:0009132 nucleoside diphosphate metabolic process	0.054956	0.0489176	0.000464945	0.146444	0.112399	1.52453e-05	0.882777	0.00971182	1.69199e-05	0.559519	0.309597	1.1356e-10	0.996794	0.875056	0.470258	0.980978	0.33051	0.719772	0.211449
Biological Process	GO:0009135 purine nucleoside diphosphate metabolic process	0.0510769	0.0428474	0.000404794	0.298879	0.105359	3.28701e-05	0.878827	0.0200118	1.38472e-05	0.547279	0.391388	9.00491e-10	0.996496	0.869477	0.45688	0.979776	0.515152	0.83342	0.197202
Biological Process	GO:0009141 nucleoside triphosphate metabolic process	0.285854	0.0654564	3.28371e-27	1.92063e-08	4.39714e-05	5.46772e-09	0.0786182	1.44636e-08	3.90361e-06	7.29987e-05	4.17467e-08	1.2247e-12	0.768889	0.591619	0.525517	0.992019	0.00286032	0.0253159	0.124446
Biological Process	GO:0009142 nucleoside triphosphate biosynthetic process	0.950972	0.643296	2.73405e-21	2.25394e-09	0.00899976	0.000191655	0.201429	2.82444e-08	0.00429219	3.50714e-05	1.33896e-11	1.2343e-06	0.919076	0.927746	0.841819	NA	0.0213878	0.000237249	0.661586
Biological Process	GO:0009143 nucleoside triphosphate catabolic process	NA	0.0750699	NA	NA	NA	0.304648	0.0711874	NA	NA	NA	NA	0.375064	NA	NA	NA	NA	NA	NA	0.00315029
Biological Process	GO:0009144 purine nucleoside triphosphate metabolic process	0.240386	0.121918	3.45183e-28	3.98188e-09	2.07678e-05	3.38206e-09	0.141698	4.26586e-09	1.61242e-06	3.75581e-05	8.07321e-09	4.24261e-13	0.720029	0.542903	0.469361	0.989281	0.00178013	0.0158016	0.352821
Biological Process	GO:0009145 purine nucleoside triphosphate biosynthetic process	0.937666	0.679085	2.4603e-22	3.0751e-10	0.00534514	6.38335e-05	0.170706	6.85295e-09	0.00237796	1.54429e-05	1.11496e-12	2.30899e-07	0.894505	0.91093	0.8067	NA	0.0142439	9.50457e-05	0.740283
Biological Process	GO:0009150 purine ribonucleotide metabolic process	0.0643577	0.00676733	9.61025e-23	0.000240123	0.000173651	4.39971e-06	0.510688	3.34923e-06	1.59807e-07	0.00193574	2.74085e-05	4.99579e-09	0.946985	0.882004	0.263254	0.994966	0.0589376	0.326646	0.149764
Biological Process	GO:0009151 purine deoxyribonucleotide metabolic process	0.0628923	0.00959231	0.317091	0.678092	0.385495	0.650057	NA	0.126078	NA	0.058947	0.371692	0.00164073	0.435425	NA	0.07412	NA	NA	NA	0.233837
Biological Process	GO:0009152 purine ribonucleotide biosynthetic process	0.298641	0.212529	9.34193e-15	0.000827771	0.0325193	0.00493152	0.610688	1.97449e-05	9.7885e-05	0.00255054	5.24312e-06	8.96013e-05	0.988244	0.99389	0.538981	0.996655	0.341002	0.119871	0.556528
Biological Process	GO:0009156 ribonucleoside monophosphate biosynthetic process	0.136136	0.282898	1.7165e-17	1.14134e-05	0.046064	0.000198056	0.588162	0.000252926	0.00299709	0.00181522	6.30356e-07	7.23772e-08	0.988217	0.994428	0.318116	0.996591	0.301462	0.0285774	0.33772
Biological Process	GO:0009161 ribonucleoside monophosphate metabolic process	0.113713	0.111857	1.46438e-25	1.02006e-06	0.000970732	1.10721e-07	0.316044	2.37019e-06	2.28757e-05	0.000459316	3.19963e-07	4.3213e-11	0.926504	0.791935	0.517626	0.991585	0.0390814	0.0992796	0.272382
Biological Process	GO:0009163 nucleoside biosynthetic process	0.486916	0.183264	8.16275e-17	4.24708e-06	0.0247007	0.000138824	0.255784	9.72037e-07	0.0185081	0.000719395	3.65987e-07	9.81132e-05	0.804202	0.827828	0.435499	0.987253	0.265849	0.0221272	0.509246
Biological Process	GO:0009165 nucleotide biosynthetic process	0.0699553	0.0244202	1.42289e-12	0.0715947	0.0201117	0.011841	0.883222	0.00385298	7.82514e-05	0.0165436	0.00839762	2.03612e-05	0.975741	0.998695	0.278715	0.999453	0.703407	0.472984	0.0883196
Biological Process	GO:0009166 nucleotide catabolic process	NA	0.350129	0.20668	0.920351	0.292311	0.404145	0.378958	0.048889	0.315153	0.589098	0.023982	0.171809	NA	NA	NA	NA	NA	0.474429	0.337037
Biological Process	GO:0009167 purine ribonucleoside monophosphate metabolic process	0.131772	0.105932	4.69054e-26	1.2649e-07	0.00038789	1.22039e-08	0.262642	5.16203e-07	6.63611e-06	0.000187938	7.29217e-08	1.46882e-11	0.888941	0.734604	0.430342	0.986636	0.0236831	0.0571922	0.317411
Biological Process	GO:0009168 purine ribonucleoside monophosphate biosynthetic process	0.775584	0.781058	1.80092e-18	6.67833e-08	0.0523419	0.000100813	0.352779	4.15031e-06	0.00521403	0.000177024	1.47713e-10	3.15807e-06	0.97724	0.972446	0.656196	0.980386	0.177065	0.00214909	0.89668
Biological Process	GO:0009179 purine ribonucleoside diphosphate metabolic process	0.0510769	0.0428474	0.000404794	0.298879	0.105359	3.28701e-05	0.878827	0.0200118	1.38472e-05	0.547279	0.391388	9.00491e-10	0.996496	0.869477	0.45688	0.979776	0.515152	0.83342	0.197202
Biological Process	GO:0009185 ribonucleoside diphosphate metabolic process	0.0510769	0.0428474	0.000404794	0.298879	0.105359	3.28701e-05	0.878827	0.0200118	1.38472e-05	0.547279	0.391388	9.00491e-10	0.996496	0.869477	0.45688	0.979776	0.515152	0.83342	0.197202
Biological Process	GO:0009199 ribonucleoside triphosphate metabolic process	0.264879	0.109706	1.19916e-27	9.54655e-09	3.14896e-05	7.91504e-09	0.155018	8.39474e-09	2.63304e-06	5.42961e-05	2.01354e-08	1.42743e-12	0.747484	0.569802	0.500218	0.990872	0.00231656	0.0205613	0.302379
Biological Process	GO:0009201 ribonucleoside triphosphate biosynthetic process	0.95018	0.63704	2.34517e-21	1.98772e-09	0.0087093	0.000178885	0.19934	2.5819e-08	0.00413541	3.3293e-05	1.14466e-11	1.111e-06	0.917622	0.926731	0.839671	NA	0.0208468	0.000223962	0.656577
Biological Process	GO:0009205 purine ribonucleoside triphosphate metabolic process	0.236384	0.11719	2.7936e-28	3.42841e-09	1.93426e-05	2.92425e-09	0.139532	3.8006e-09	1.48295e-06	3.52685e-05	6.90285e-09	3.44759e-13	0.715266	0.538349	0.464176	0.988991	0.00170172	0.0151004	0.345795
Biological Process	GO:0009206 purine ribonucleoside triphosphate biosynthetic process	0.937666	0.679085	2.4603e-22	3.0751e-10	0.00534514	6.38335e-05	0.170706	6.85295e-09	0.00237796	1.54429e-05	1.11496e-12	2.30899e-07	0.894505	0.91093	0.8067	NA	0.0142439	9.50457e-05	0.740283
Biological Process	GO:0009218 pyrimidine ribonucleotide metabolic process	0.505001	0.475942	0.204612	0.839889	0.865616	0.0261003	NA	0.725423	0.623291	0.806472	0.616751	0.00823831	0.905236	NA	0.555769	0.803243	0.793232	0.56475	0.895787
Biological Process	GO:0009220 pyrimidine ribonucleotide biosynthetic process	0.505001	0.475942	0.204612	0.839889	0.865616	0.0261003	NA	0.725423	0.623291	0.806472	0.616751	0.00823831	0.905236	NA	0.555769	0.803243	0.793232	0.56475	0.895787
Biological Process	GO:0009225 nucleotide-sugar metabolic process	0.179522	0.00908027	0.763782	0.988371	0.0631816	0.62352	NA	0.164506	0.0334689	0.94528	0.000472326	0.256077	0.392614	0.483163	0.11162	0.317517	0.059447	0.994856	0.0171869
Biological Process	GO:0009226 nucleotide-sugar biosynthetic process	0.15882	0.00588334	0.742521	0.984704	0.0524694	0.577906	NA	0.26134	0.0268476	0.938092	0.000683393	0.212394	0.358156	0.454918	0.0958054	0.290484	0.0501968	0.993566	0.0123808
Biological Process	GO:0009228 thiamine biosynthetic process	0.0572038	0.0571097	0.2103	0.446666	0.0501742	0.00106585	0.832651	0.966416	0.136038	0.844522	0.916999	2.02767e-06	0.333749	0.951124	0.176283	0.963269	0.959371	0.712396	0.147986
Biological Process	GO:0009231 riboflavin biosynthetic process	0.105113	0.268818	0.401604	0.782623	0.480873	0.405609	NA	NA	0.500225	NA	0.249956	0.100407	0.536851	NA	NA	NA	NA	0.622059	0.0340627
Biological Process	GO:0009235 cobalamin metabolic process	0.348383	0.511913	0.520736	0.997562	0.683682	0.130646	NA	0.94106	0.0334689	0.55005	0.985698	0.0322789	0.781605	0.263075	0.231257	0.543247	0.522489	0.967265	0.801741
Biological Process	GO:0009236 cobalamin biosynthetic process	0.344809	0.505111	0.517177	0.997465	0.680224	0.127295	NA	0.93988	0.032586	0.546462	0.985161	0.0309485	0.778571	0.260057	0.228092	0.539664	0.518928	0.966488	0.798033
Biological Process	GO:0009240 isopentenyl diphosphate biosynthetic process	0.15909	0.687372	NA	0.823689	0.448992	0.000815302	0.665094	NA	0.928685	NA	0.124522	4.47735e-05	0.554761	0.276888	0.673623	0.867589	0.859159	0.709679	0.33054
Biological Process	GO:0009243 O antigen biosynthetic process	0.141567	0.00390175	0.722597	0.980607	0.0440989	0.535936	NA	0.233773	0.128296	0.931035	0.00258672	0.528327	0.0863049	0.0930192	0.0830247	0.267107	0.0428769	0.992174	0.0454228
Biological Process	GO:0009244 lipopolysaccharide core region biosynthetic process	0.232698	0.000441585	0.396874	0.658355	0.0266951	0.585682	NA	0.0332025	0.366147	0.688493	0.000747421	0.398509	0.125483	0.0648971	0.0548393	0.41751	0.194367	0.929816	0.102318
Biological Process	GO:0009245 lipid A biosynthetic process	0.534076	0.452695	0.505599	0.612753	0.223491	0.295356	0.325748	NA	NA	NA	0.0304055	0.226916	NA	0.485992	0.568224	NA	0.506514	NA	0.509736
Biological Process	GO:0009259 ribonucleotide metabolic process	0.0963124	0.0091692	1.33019e-21	0.000900211	0.000440161	1.1788e-05	0.568483	1.25322e-05	6.43568e-07	0.00385449	0.000141373	2.71761e-08	0.941575	0.913659	0.339175	0.996992	0.0877237	0.430093	0.235376
Biological Process	GO:0009260 ribonucleotide biosynthetic process	0.0816638	0.06168	4.69169e-14	0.00610471	0.0298351	0.00290995	0.767175	0.000334125	7.02288e-05	0.00924906	0.000552643	7.25154e-06	0.986043	0.998666	0.313275	0.999378	0.45223	0.297988	0.323649
Biological Process	GO:0009262 deoxyribonucleotide metabolic process	0.255987	0.0991101	0.597518	0.933119	0.319721	0.4465	NA	0.43506	NA	0.242885	0.192707	0.0374562	0.391459	NA	0.0926591	NA	NA	0.509645	0.175827
Biological Process	GO:0009266 response to temperature stimulus	0.00407388	0.0130043	0.000258205	0.088065	0.173527	0.000240775	0.136217	0.000345217	0.1475	0.0142847	0.222491	1.38988e-05	0.005363	0.00012595	0.295185	6.41678e-15	9.91512e-06	0.567581	0.0769772
Biological Process	GO:0009267 cellular response to starvation	0.413926	0.0208624	0.365372	0.998447	0.295073	0.701049	0.341224	NA	0.557189	0.897042	0.747524	0.632109	0.627144	0.872029	0.47432	0.655085	NA	NA	0.079914
Biological Process	GO:0009269 response to desiccation	NA	NA	0.0975531	0.262919	0.122827	0.0287615	0.0558171	0.000434598	0.000247414	0.101687	0.299401	0.045807	0.0092134	0.00378639	0.115189	0.100716	NA	0.176752	NA
Biological Process	GO:0009272 fungal-type cell wall biogenesis	0.031294	0.100409	NA	NA	NA	0.0775578	NA	NA	NA	NA	NA	0.0991834	NA	NA	NA	NA	NA	NA	0.069437
Biological Process	GO:0009298 GDP-mannose biosynthetic process	NA	NA	NA	NA	NA	NA	NA	NA	0.0155607	NA	0.0847831	0.0887642	NA	NA	NA	NA	NA	NA	0.302242
Biological Process	GO:0009306 protein secretion	0.0546665	1.46419e-05	0.509293	0.551145	0.00122234	0.838642	0.338537	0.152978	0.237085	0.0404902	0.178645	0.814218	0.679865	0.987243	0.00759442	0.556082	0.83482	0.993902	0.000177603
Biological Process	GO:0009308 amine metabolic process	0.0708193	0.0670495	0.150304	0.789478	0.00137513	0.021412	0.188113	0.872325	0.00572444	0.0134779	0.0287327	0.00348135	0.0530267	0.629382	0.0675011	0.100228	0.684921	0.832034	0.162633
Biological Process	GO:0009309 amine biosynthetic process	0.388524	0.745824	0.00486887	0.728808	0.270298	4.81584e-05	0.689052	0.854047	0.0221898	0.0216772	0.97414	1.05916e-05	0.599188	0.860874	0.708056	0.632742	0.34304	0.195206	0.743387
Biological Process	GO:0009310 amine catabolic process	0.0042644	0.124777	0.558088	0.30522	2.76267e-05	0.395442	0.0877165	0.361882	0.0406314	0.131337	0.00450515	0.117596	0.0220053	0.100682	0.000403045	0.0130738	0.848361	0.971699	0.168069
Biological Process	GO:0009311 oligosaccharide metabolic process	0.153797	0.0626141	0.197151	0.967054	0.0550448	0.348183	0.957799	0.559799	0.764403	0.836292	0.0265881	0.0837352	0.594706	0.160058	0.222247	0.83055	0.812316	0.998415	0.135785
Biological Process	GO:0009312 oligosaccharide biosynthetic process	0.208294	0.0711405	0.457422	0.950644	0.116131	0.54908	0.919289	0.301408	0.553718	0.947541	0.00525414	0.212846	0.495464	0.244482	0.161912	0.676137	0.65262	0.998073	0.284248
Biological Process	GO:0009313 oligosaccharide catabolic process	0.169433	0.0327259	0.0309558	0.324386	0.0564181	0.010165	NA	NA	NA	NA	0.908456	0.00919101	0.644362	0.478809	0.560596	NA	NA	0.729349	0.024579
Biological Process	GO:0009314 response to radiation	0.178594	0.376009	0.0353029	0.251835	0.232472	0.0112591	0.595268	0.42614	0.00565511	0.151055	0.967995	0.000110837	0.986312	0.698494	0.776324	0.0825387	0.0359296	0.938075	0.522681
Biological Process	GO:0009394 2'-deoxyribonucleotide metabolic process	0.226783	0.0722235	0.566831	0.916796	0.285431	0.3934	NA	0.393738	NA	0.214829	0.151188	0.0249919	0.352455	NA	0.0762445	NA	NA	0.465387	0.142033
Biological Process	GO:0009398 FMN biosynthetic process	0.00396661	0.024444	0.160973	0.77611	0.258442	0.174276	NA	0.898507	0.116775	0.767255	0.952651	0.00885041	0.876512	NA	0.0832626	NA	0.753173	0.928931	0.0192918
Biological Process	GO:0009399 nitrogen fixation	0.0250103	0.0158215	0.443961	0.825234	0.169515	0.801269	NA	0.617968	0.547406	NA	0.869262	0.144454	0.215793	NA	0.00496803	0.455011	NA	NA	0.167084
Biological Process	GO:0009404 toxin metabolic process	NA	0.012421	0.0362647	0.78512	0.0835411	0.0602396	0.272125	0.177047	0.000819531	0.0122805	0.872408	0.10485	0.00607312	0.0943278	0.00033831	0.290851	0.27537	0.860331	0.281035
Biological Process	GO:0009405 pathogenesis	0.00186325	0.0205282	0.0552469	0.958793	0.0810962	0.682009	0.90232	0.991298	0.650723	0.427695	0.324917	0.97718	0.577864	0.747287	0.0582927	0.927274	0.782011	0.9844	0.00262867
Biological Process	GO:0009407 toxin catabolic process	NA	0.00529224	0.0111013	0.398654	0.0211117	0.7254	NA	0.175814	0.0244033	0.00135065	0.803559	0.22129	0.0317791	0.0714401	1.03715e-06	0.384621	0.0791012	NA	0.1025
Biological Process	GO:0009408 response to heat	0.00147788	0.0197942	0.0872597	0.860412	0.689216	0.255643	0.923846	0.0081026	0.270437	0.0217686	0.208339	0.241786	0.0802746	0.0679243	0.456043	8.95086e-16	3.94966e-06	0.859194	0.0525492
Biological Process	GO:0009409 response to cold	0.249769	0.141273	7.69753e-05	0.0021295	0.00689634	4.64842e-06	0.00848024	0.00191979	0.244404	0.109124	0.26453	4.88075e-07	0.00743647	4.49304e-05	0.168724	0.00532913	0.0944671	0.234671	0.34536
Biological Process	GO:0009410 response to xenobiotic stimulus	0.00179783	0.014605	0.0449515	0.930253	0.00698632	0.0842962	0.736994	0.9468	0.290126	0.716936	0.802184	1.73374e-05	0.047446	0.0333423	0.477201	0.992302	0.846799	0.998646	0.24061
Biological Process	GO:0009413 response to flooding	NA	NA	NA	NA	0.0367473	NA	NA	0.04694	NA	NA	0.0966568	NA	0.0430032	0.0273251	NA	NA	0.0289736	NA	NA
Biological Process	GO:0009414 response to water deprivation	0.380534	0.00320972	0.0263759	0.611752	2.15991e-05	0.00234375	0.0236221	0.0476271	0.00192275	0.354972	0.651806	0.00608594	4.47216e-10	4.00034e-06	0.00249813	2.02693e-06	0.0267011	0.459492	0.164816
Biological Process	GO:0009415 response to water	0.440644	0.0079685	0.0138421	0.701666	1.29707e-05	0.00541828	7.33992e-05	0.00200023	0.00362658	0.046832	0.743494	0.0140118	1.64716e-12	5.57995e-08	0.000105291	5.1841e-09	0.00130537	0.539265	0.231315
Biological Process	GO:0009416 response to light stimulus	0.120221	0.362186	0.0195411	0.140374	0.1582	0.00347251	0.528495	0.313932	0.00228496	0.0998998	0.926237	1.41354e-05	0.974822	0.619095	0.698038	0.0502995	0.019914	0.893189	0.47816
Biological Process	GO:0009423 chorismate biosynthetic process	NA	0.8542	NA	0.750652	NA	0.00990675	NA	NA	NA	NA	0.472309	0.0172402	0.317302	0.00849645	NA	NA	NA	0.716137	0.628431
Biological Process	GO:0009435 NAD biosynthetic process	0.569741	0.00546482	NA	0.900916	0.257867	0.882519	NA	0.720653	0.650296	0.556319	0.7458	0.937387	NA	NA	NA	NA	NA	NA	0.0107106
Biological Process	GO:0009438 methylglyoxal metabolic process	0.453655	0.866267	0.0177135	0.809295	NA	0.0620919	NA	0.227972	0.000836639	NA	NA	0.00274034	0.199827	0.409488	0.485599	0.438205	0.428228	NA	0.74546
Biological Process	GO:0009439 cyanate metabolic process	NA	NA	0.014555	NA	NA	0.0395607	0.00817056	NA	0.0196093	NA	NA	0.0508855	NA	NA	NA	NA	NA	NA	NA
Biological Process	GO:0009440 cyanate catabolic process	NA	NA	0.014555	NA	NA	0.0395607	0.00817056	NA	0.0196093	NA	NA	0.0508855	NA	NA	NA	NA	NA	NA	NA
Biological Process	GO:0009442 allantoin assimilation pathway	0.0764126	0.0239092	NA	NA	0.0893568	NA	NA	NA	NA	NA	NA	0.229834	NA	NA	NA	NA	NA	NA	NA
Biological Process	GO:0009443 pyridoxal 5'-phosphate salvage	0.105321	0.0468752	NA	NA	0.122827	NA	NA	NA	NA	NA	NA	NA	NA	NA	0.115189	NA	NA	NA	0.0232813
Biological Process	GO:0009445 putrescine metabolic process	0.175062	0.452695	0.154452	0.612753	0.593162	0.0112382	0.325748	0.684904	0.0144028	0.520933	0.213321	0.000618788	0.280371	NA	0.202074	NA	NA	0.380182	0.509736
Biological Process	GO:0009446 putrescine biosynthetic process	0.29522	0.101521	0.0402931	0.240889	0.337671	0.0543229	NA	0.410838	0.000807452	0.286181	0.298172	0.00431526	0.383498	NA	0.319372	NA	NA	0.120897	0.181623
Biological Process	GO:0009448 gamma-aminobutyric acid metabolic process	0.261842	0.223852	0.60339	NA	0.0294978	0.456905	0.403974	NA	0.351049	NA	0.826036	0.216442	0.749981	0.214944	0.298264	NA	NA	NA	0.896646
Biological Process	GO:0009450 gamma-aminobutyric acid catabolic process	0.261842	0.223852	0.60339	NA	0.0294978	0.456905	0.403974	NA	0.351049	NA	0.826036	0.216442	0.749981	0.214944	0.298264	NA	NA	NA	0.896646
Biological Process	GO:0009557 antipodal cell differentiation	NA	NA	0.0288987	NA	NA	NA	NA	NA	NA	NA	NA	NA	NA	NA	NA	NA	NA	NA	NA
Biological Process	GO:0009560 embryo sac egg cell differentiation	NA	NA	0.0288987	NA	NA	NA	NA	NA	NA	NA	NA	NA	NA	NA	NA	NA	NA	NA	NA
Biological Process	GO:0009593 detection of chemical stimulus	0.03555	0.0146202	0.243213	NA	0.0476707	NA	0.144382	NA	0.313678	0.252587	0.242101	NA	0.0632196	0.231479	0.0421879	NA	NA	NA	0.0279488
Biological Process	GO:0009605 response to external stimulus	0.00624823	5.28034e-06	0.00403953	0.99995	0.0162958	0.349586	0.00686757	0.840122	0.00402503	0.197597	0.888127	0.187506	0.176553	0.0131201	2.48465e-05	0.00625751	0.102935	0.999931	8.07846e-06
Biological Process	GO:0009607 response to biotic stimulus	0.000920521	2.2207e-06	0.000780728	0.986367	0.069764	0.142363	0.00327362	0.507397	0.000312913	0.0257765	0.719987	0.149086	0.0107652	0.000376424	1.98881e-06	0.000496699	0.0348752	0.999245	1.05884e-06
Biological Process	GO:0009610 response to symbiotic fungus	NA	NA	0.0288987	NA	NA	NA	NA	NA	0.0388349	NA	0.0966568	0.0991834	NA	NA	NA	NA	NA	NA	NA
Biological Process	GO:0009611 response to wounding	0.0165459	0.00234704	0.0350032	0.927189	0.196084	0.000328438	0.393889	0.203483	0.000113033	0.463604	0.918651	0.010764	0.0711615	0.000106804	0.0260407	4.58451e-05	3.47131e-05	0.83652	0.371826
Biological Process	GO:0009612 response to mechanical stimulus	NA	0.179217	0.197472	0.0239591	0.0307242	0.116903	0.11582	0.302791	0.257062	0.20533	0.533543	0.543242	NA	0.187665	0.23071	0.00134529	0.00123142	0.0621956	0.41718
Biological Process	GO:0009615 response to virus	0.2555	0.119115	NA	0.992149	NA	0.98878	NA	0.743925	0.889519	0.0274143	0.917497	NA	0.222327	0.785804	0.127308	0.499556	0.483323	0.954515	0.0986043
Biological Process	GO:0009617 response to bacterium	0.00103956	0.000425635	0.000143066	0.736918	0.0251389	0.000922049	0.000853145	0.285309	3.04131e-05	0.0888539	0.728798	0.000155201	0.000958189	0.00902808	1.45451e-06	5.59337e-05	0.074242	0.916474	0.00243858
Biological Process	GO:0009620 response to fungus	0.0108574	1.63031e-05	0.0216661	0.963811	0.469901	0.766869	0.0201924	0.297921	0.00445362	0.327436	0.234123	0.756256	0.121622	0.0481927	0.00050889	0.00244087	0.00699164	0.994998	1.43302e-05
Biological Process	GO:0009625 response to insect	NA	NA	NA	NA	0.272635	0.143913	NA	0.335537	0.0429764	NA	NA	0.213339	NA	NA	0.257156	0.227294	0.221188	NA	NA
Biological Process	GO:0009627 systemic acquired resistance	0.018924	0.851318	NA	0.791904	0.490513	0.0526637	NA	NA	0.15676	NA	NA	0.108654	0.546932	0.392876	0.0241857	NA	NA	NA	0.726439
Biological Process	GO:0009628 response to abiotic stimulus	0.0268542	0.000629366	9.06377e-07	0.0979179	0.000390866	0.000185766	0.000994705	0.00103791	0.00126337	0.00191844	0.0483513	0.000116916	6.60425e-05	3.25939e-05	0.150734	1.80764e-11	1.21167e-05	0.902504	0.0200079
Biological Process	GO:0009631 cold acclimation	NA	0.670927	0.0369788	0.0110107	NA	0.200971	0.158317	0.396493	NA	NA	0.279503	0.0199604	0.369788	0.252494	NA	0.2728	NA	0.111852	0.53042
Biological Process	GO:0009636 response to toxic substance	0.000116873	0.000213934	1.99147e-14	0.0307011	0.000988468	5.8309e-07	0.0120808	7.76915e-05	7.91645e-07	2.3166e-06	0.104355	1.30373e-10	0.000269592	0.0155493	2.09816e-07	6.05124e-05	3.89126e-05	0.693888	0.000319721
Biological Process	GO:0009637 response to blue light	NA	0.518854	0.540611	0.0247233	0.62958	0.00468357	NA	0.720653	0.0856491	NA	0.7458	0.00507011	NA	0.520452	0.604428	NA	NA	0.428328	0.851767
Biological Process	GO:0009639 response to red or far red light	0.867845	0.208597	0.553836	0.0934619	0.210383	0.00458324	NA	0.807576	0.239005	0.577486	0.880074	0.0127682	0.939061	0.523369	0.648886	NA	0.555252	0.679894	0.830832
Biological Process	GO:0009642 response to light intensity	0.0696132	0.393022	0.0143542	0.00304924	0.00990192	6.96197e-06	0.191027	0.000546794	2.30684e-05	0.000751664	0.21262	4.3712e-07	0.63178	0.391211	0.508509	2.71077e-07	1.37083e-05	0.505387	0.677812
Biological Process	GO:0009643 photosynthetic acclimation	0.0764126	0.232452	NA	NA	NA	0.182773	NA	NA	NA	NA	NA	0.0233441	NA	NA	NA	NA	NA	NA	0.164667
Biological Process	GO:0009644 response to high light intensity	0.180721	0.10664	0.159559	0.0567987	0.0624193	0.000622648	0.331267	0.000149002	4.50817e-05	9.56611e-05	0.223919	9.20679e-08	0.659683	0.493076	0.57572	4.36538e-08	6.76278e-06	0.744003	0.520797
Biological Process	GO:0009645 response to low light intensity stimulus	NA	NA	NA	0.00233472	NA	0.0162067	0.00566808	NA	NA	NA	NA	0.000460753	NA	NA	NA	0.191311	0.186052	0.322299	NA
Biological Process	GO:0009648 photoperiodism	0.267697	0.647393	0.0141454	0.517497	0.333334	0.924716	NA	0.785686	0.718887	0.254157	0.620707	0.964795	NA	0.588368	0.673767	0.621535	0.239739	0.255959	0.190047
Biological Process	GO:0009651 response to salt stress	0.0402511	0.0023411	5.39685e-07	0.0169487	5.97035e-05	0.0141183	0.00640005	5.66763e-05	0.000359053	0.0138319	0.000301798	0.634066	4.93412e-05	0.000798393	0.0671202	0.0670836	0.0104636	0.432927	0.0292595
Biological Process	GO:0009653 anatomical structure morphogenesis	0.0574027	0.509748	0.952598	0.999903	0.936166	1	0.795615	0.809045	0.723692	0.96498	0.824516	0.999999	0.170509	0.787693	0.543967	0.0391927	0.639779	0.999878	0.285127
Biological Process	GO:0009657 plastid organization	0.0819136	0.876982	NA	0.284793	NA	1.95504e-05	NA	0.864583	0.944948	0.893821	0.994924	2.42763e-10	NA	NA	NA	0.377058	0.631079	0.912069	0.762601
Biological Process	GO:0009658 chloroplast organization	0.234456	0.802029	NA	0.473962	NA	0.00318594	NA	0.720624	0.877969	0.803473	0.970373	1.53194e-06	NA	NA	NA	0.475358	0.459413	NA	0.728093
Biological Process	GO:0009668 plastid membrane organization	0.0903141	NA	NA	0.398654	NA	0.00794718	NA	NA	NA	NA	NA	2.15488e-05	NA	NA	NA	0.384621	NA	NA	NA
Biological Process	GO:0009682 induced systemic resistance	NA	0.21743	NA	NA	NA	0.49662	NA	NA	NA	NA	0.578654	0.213339	NA	NA	0.0343205	NA	NA	NA	0.457672
Biological Process	GO:0009683 indoleacetic acid metabolic process	NA	0.523307	NA	NA	0.230594	0.103939	NA	NA	NA	NA	0.509208	0.0314054	0.264907	NA	NA	NA	0.186052	NA	0.395815
Biological Process	GO:0009684 indoleacetic acid biosynthetic process	NA	0.497394	NA	NA	0.216048	0.0914057	NA	NA	NA	NA	0.483606	0.0256251	0.248564	NA	NA	NA	0.173992	NA	0.373668
Biological Process	GO:0009687 abscisic acid metabolic process	NA	0.687898	0.275804	NA	NA	0.588679	NA	NA	0.353296	NA	0.673268	0.683185	0.383498	NA	0.319372	0.0427997	0.276418	0.45744	NA
Biological Process	GO:0009692 ethylene metabolic process	NA	0.571196	0.209159	0.502121	NA	0.130244	0.123048	NA	0.038409	0.217416	NA	0.194407	0.296535	0.0199406	0.0306279	0.215481	0.0222682	NA	NA
Biological Process	GO:0009693 ethylene biosynthetic process	NA	0.571196	0.209159	0.502121	NA	0.130244	0.123048	NA	0.038409	0.217416	NA	0.194407	0.296535	0.0199406	0.0306279	0.215481	0.0222682	NA	NA
Biological Process	GO:0009694 jasmonic acid metabolic process	0.248914	0.0120237	NA	NA	NA	NA	NA	NA	NA	NA	NA	NA	NA	0.00180719	NA	NA	0.23256	NA	0.13162
Biological Process	GO:0009695 jasmonic acid biosynthetic process	0.236871	0.0540777	NA	NA	NA	NA	NA	NA	NA	NA	NA	NA	NA	0.0223965	NA	NA	0.221188	NA	0.457672
Biological Process	GO:0009696 salicylic acid metabolic process	NA	0.547884	NA	NA	NA	0.45427	NA	NA	NA	NA	NA	NA	0.0410806	NA	0.23071	0.203487	NA	NA	NA
Biological Process	GO:0009698 phenylpropanoid metabolic process	NA	0.00212445	NA	0.966757	0.176354	0.819618	0.13364	0.555978	NA	NA	0.981133	0.983088	4.89395e-05	7.36773e-10	0.0466316	0.113276	0.682835	NA	0.523713
Biological Process	GO:0009699 phenylpropanoid biosynthetic process	NA	0.0541426	NA	0.900916	0.0752621	0.882519	0.352897	0.359716	NA	NA	NA	NA	0.0279856	8.65544e-05	0.0641427	0.552671	0.54155	NA	0.288339
Biological Process	GO:0009700 indole phytoalexin biosynthetic process	NA	NA	NA	NA	NA	NA	NA	NA	0.0576841	NA	NA	0.145025	NA	NA	NA	0.0444727	NA	NA	NA
Biological Process	GO:0009704 de-etiolation	NA	0.378882	NA	NA	0.0113345	0.0467908	NA	NA	NA	NA	NA	0.375064	0.179487	0.00637381	0.00995179	NA	NA	0.221261	NA
Biological Process	GO:0009712 catechol-containing compound metabolic process	NA	0.408803	0.058402	0.691832	NA	0.0206954	NA	0.477618	0.0977067	NA	0.0424599	0.00201971	0.00260625	0.312162	NA	NA	0.327741	NA	NA
Biological Process	GO:0009719 response to endogenous stimulus	8.06071e-05	0.000267936	0.00124262	0.998877	0.00192108	0.00950736	0.0020794	0.0720466	3.65479e-06	0.492261	0.914696	0.544328	5.92907e-08	0.000474155	6.91957e-06	0.000283576	0.0236339	0.997134	0.00252869
Biological Process	GO:0009720 detection of hormone stimulus	0.105321	0.0468752	NA	NA	0.122827	NA	NA	NA	NA	NA	NA	NA	0.142606	NA	0.115189	NA	NA	NA	0.22268
Biological Process	GO:0009723 response to ethylene	0.042815	0.0194728	0.0868156	0.687851	0.0799885	0.306047	0.145312	0.18533	0.209836	NA	0.0294808	0.917103	5.37415e-05	0.65197	0.0225024	0.224762	0.417983	0.937365	0.505788
Biological Process	GO:0009725 response to hormone	0.000958184	0.0159729	0.0216973	0.996545	0.0113479	0.00547546	0.00760801	0.226062	3.00794e-05	0.700548	0.945286	0.242046	4.48196e-06	0.000833197	0.000163584	0.00327961	0.0590054	0.995931	0.0938986
Biological Process	GO:0009729 detection of brassinosteroid stimulus	0.0465727	0.14677	NA	NA	0.0546124	NA	NA	NA	NA	NA	NA	NA	0.0638075	NA	0.0510937	NA	NA	NA	0.102328
Biological Process	GO:0009735 response to cytokinin	0.162094	0.386696	0.0138475	0.0284553	0.237904	3.82191e-13	0.299308	0.21417	0.0488769	0.872268	0.22062	3.6562e-15	0.947791	0.0380809	0.203573	0.327838	0.311135	0.306225	0.701461
Biological Process	GO:0009737 response to abscisic acid	0.0105784	0.00270436	0.583574	0.966468	0.0324293	0.530265	0.3247	0.458565	0.000649669	0.289216	0.893482	0.912257	1.0853e-05	0.00372806	0.0442513	0.0415552	0.074543	0.498612	0.00177386
Biological Process	GO:0009738 abscisic acid-activated signaling pathway	0.932473	0.508249	0.707582	0.933129	0.383153	0.802869	NA	0.768397	0.00192089	0.729918	0.737751	0.935458	0.0118952	0.0846622	0.563173	0.043135	0.234008	0.494492	0.249247
Biological Process	GO:0009741 response to brassinosteroid	0.115153	0.343976	NA	0.9621	0.162701	0.951766	0.459996	NA	0.0599037	0.68351	0.725092	NA	0.0806275	0.276012	0.00978054	0.311867	NA	0.875897	0.932964
Biological Process	GO:0009742 brassinosteroid mediated signaling pathway	0.0511322	0.136406	NA	NA	0.0752621	0.882519	0.352897	NA	0.278833	0.556319	0.932557	NA	0.108134	0.165216	0.0133568	0.552671	NA	0.770978	0.851767
Biological Process	GO:0009743 response to carbohydrate	0.00286887	0.48728	0.0411139	0.529281	0.228745	0.0626762	0.518763	0.627839	0.253953	NA	0.649013	0.0832142	0.579321	0.70915	0.789537	0.150589	0.373691	0.704627	0.385932
Biological Process	GO:0009744 response to sucrose	0.0301851	0.383063	0.129452	0.277279	0.189527	0.0892239	NA	0.27216	0.206181	NA	0.635757	0.173912	0.239933	0.449063	NA	NA	0.468808	NA	0.787431
Biological Process	GO:0009746 response to hexose	0.0320256	0.189915	0.134374	NA	0.561473	0.830943	0.303214	NA	NA	NA	0.648257	0.38939	0.620081	NA	NA	0.141774	0.476572	0.705781	0.463855
Biological Process	GO:0009751 response to salicylic acid	0.022009	0.0353951	0.433565	0.810254	0.288609	0.210652	0.564038	0.912187	0.00377616	NA	0.743348	0.409127	0.00656052	0.753842	6.65144e-05	0.0663667	0.434874	0.939881	0.0267477
Biological Process	GO:0009753 response to jasmonic acid	0.124782	0.0479936	0.032188	0.763448	0.659468	0.00309043	0.630268	0.324122	0.000139649	0.843972	0.721844	0.0891595	0.742495	0.00665491	0.0597329	0.010102	0.00203078	0.847747	0.256939
Biological Process	GO:0009755 hormone-mediated signaling pathway	0.174218	0.508563	0.566667	0.997769	0.157921	0.450116	0.306055	0.349151	0.00364182	0.928474	0.951654	0.99926	0.00131018	0.149592	0.0184514	0.0110337	0.195062	0.98651	0.599009
Biological Process	GO:0009756 carbohydrate mediated signaling	NA	NA	0.336845	0.704985	NA	0.304561	0.205334	NA	0.425815	NA	NA	0.420553	NA	NA	NA	0.00838297	0.337561	0.540818	NA
Biological Process	GO:0009759 indole glucosinolate biosynthetic process	NA	NA	NA	NA	NA	0.0395607	NA	NA	NA	NA	NA	0.0508855	NA	NA	NA	NA	NA	NA	NA
Biological Process	GO:0009765 photosynthesis, light harvesting	NA	NA	NA	8.96881e-05	NA	2.25123e-11	0.249736	NA	0.500225	NA	NA	3.00051e-12	NA	NA	NA	NA	NA	0.622059	NA
Biological Process	GO:0009767 photosynthetic electron transport chain	0.163836	0.912477	0.144339	0.312581	0.577614	0.00916661	NA	NA	0.0612254	0.506002	0.67223	4.30607e-10	NA	NA	NA	NA	NA	NA	0.809217
Biological Process	GO:0009768 photosynthesis, light harvesting in photosystem I	NA	NA	NA	6.63298e-07	NA	3.84033e-10	0.108532	NA	NA	NA	NA	9.35079e-11	NA	NA	NA	NA	NA	0.322299	NA
Biological Process	GO:0009773 photosynthetic electron transport in photosystem I	0.160457	NA	0.0106545	0.077403	NA	0.0678655	NA	NA	NA	0.155092	0.428327	6.35834e-06	NA	NA	NA	NA	NA	NA	NA
Biological Process	GO:0009804 coumarin metabolic process	NA	0.100409	NA	NA	NA	NA	NA	NA	NA	NA	NA	NA	0.0430032	0.0273251	NA	NA	NA	NA	NA
Biological Process	GO:0009805 coumarin biosynthetic process	NA	0.100409	NA	NA	NA	NA	NA	NA	NA	NA	NA	NA	0.0430032	0.0273251	NA	NA	NA	NA	NA
Biological Process	GO:0009806 lignan metabolic process	NA	0.14677	NA	NA	NA	NA	NA	NA	NA	NA	NA	NA	NA	0.0407072	NA	NA	NA	NA	NA
Biological Process	GO:0009807 lignan biosynthetic process	NA	0.14677	NA	NA	NA	NA	NA	NA	NA	NA	NA	NA	NA	0.0407072	NA	NA	NA	NA	NA
Biological Process	GO:0009808 lignin metabolic process	NA	0.512808	NA	0.762801	0.461043	NA	0.237308	0.184386	NA	NA	NA	NA	0.00548451	0.00105171	0.438549	0.393893	0.384558	NA	0.695214
Biological Process	GO:0009809 lignin biosynthetic process	NA	0.314532	NA	0.616737	0.337671	NA	0.1652	0.0952325	NA	NA	NA	NA	0.00118367	0.000211803	0.319372	0.283752	0.276418	NA	0.547029
Biological Process	GO:0009814 defense response, incompatible interaction	0.0616375	0.210657	0.748593	0.914083	0.522589	0.315144	NA	0.657387	0.280479	0.419481	0.850808	0.344936	0.148499	0.371646	0.00592051	0.168692	0.399546	0.926922	0.115734
Biological Process	GO:0009817 defense response to fungus, incompatible interaction	0.0672355	0.160331	NA	NA	0.396902	0.663915	NA	0.477618	0.414318	0.338857	0.14757	0.40256	0.116026	NA	0.0111053	0.336095	0.327741	NA	0.068641
Biological Process	GO:0009819 drought recovery	0.0465727	0.00768781	NA	NA	0.0546124	NA	NA	NA	NA	0.0449151	NA	NA	NA	NA	NA	NA	NA	NA	0.102328
Biological Process	GO:0009826 unidimensional cell growth	0.174311	0.418306	NA	0.705533	NA	0.974796	0.311344	0.111442	0.510022	0.879898	0.529555	0.973905	0.0107554	0.568249	0.0925071	0.61723	0.327089	0.894928	0.216742
Biological Process	GO:0009833 plant-type primary cell wall biogenesis	NA	0.378882	NA	0.324453	0.155069	NA	0.0711874	0.194569	NA	NA	NA	NA	0.015346	0.11723	0.00995179	0.00758317	NA	NA	0.276669
Biological Process	GO:0009835 fruit ripening	NA	0.4109	NA	NA	NA	0.332166	NA	NA	0.179692	NA	NA	0.406875	0.197329	0.00789516	0.0122981	0.14072	0.136732	NA	NA
Biological Process	GO:0009850 auxin metabolic process	NA	0.20059	NA	0.859498	0.00955306	0.262793	NA	0.661299	0.59014	0.498364	0.182447	0.194595	0.256099	NA	0.544934	NA	0.484223	NA	0.802215
Biological Process	GO:0009853 photorespiration	0.0862731	0.96969	0.249623	0.943841	0.709753	0.264513	NA	0.79577	0.729831	NA	0.414732	0.000109981	0.765971	0.230141	0.685003	NA	NA	NA	0.907246
Biological Process	GO:0009860 pollen tube growth	0.615144	0.373857	NA	0.731515	NA	0.91149	NA	0.0541868	0.695656	0.601523	0.804729	0.956594	0.00975518	0.199847	0.650081	NA	0.586471	NA	0.356502
Biological Process	GO:0009861 jasmonic acid and ethylene-dependent systemic resistance	NA	NA	NA	0.0330682	NA	0.246167	NA	NA	NA	NA	NA	NA	NA	NA	NA	0.100716	0.0977967	0.176752	NA
Biological Process	GO:0009862 systemic acquired resistance, salicylic acid mediated signaling pathway	0.105321	NA	NA	0.262919	NA	0.0287615	NA	NA	0.129463	NA	NA	0.045807	NA	NA	NA	NA	NA	NA	NA
Biological Process	GO:0009863 salicylic acid mediated signaling pathway	0.105113	0.268818	0.401604	0.443311	0.480873	0.0482645	NA	NA	0.0308509	NA	0.523233	0.262628	0.0399937	NA	0.0030462	0.0971792	0.402412	0.622059	0.125405
Biological Process	GO:0009867 jasmonic acid mediated signaling pathway	NA	0.746424	0.0381182	0.645788	NA	0.000820024	0.342171	0.120711	0.000470794	0.542489	0.925326	0.260462	NA	0.155527	0.22116	0.00723313	0.000872855	0.757865	0.840684
Biological Process	GO:0009868 jasmonic acid and ethylene-dependent systemic resistance, jasmonic acid mediated signaling pathway	NA	NA	NA	0.0426389	NA	NA	NA	NA	NA	NA	NA	NA	NA	NA	NA	NA	NA	NA	NA
Biological Process	GO:0009870 defense response signaling pathway, resistance gene-dependent	NA	0.4109	0.136399	0.353267	0.170744	NA	NA	0.213706	0.179692	0.142045	0.398509	NA	0.018909	0.129379	0.0122981	NA	NA	NA	0.302242
Biological Process	GO:0009873 ethylene-activated signaling pathway	0.0357829	0.0155341	0.235049	0.873117	0.0632154	0.303754	0.0683812	0.0566377	0.662236	NA	0.344056	0.936317	4.30612e-05	0.470969	0.0500495	0.250169	0.501973	0.959319	0.583131
Biological Process	GO:0009889 regulation of biosynthetic process	0.869003	0.756576	0.726288	1	0.816624	1	0.485184	0.617635	0.0751622	0.427839	1	1	0.899614	0.671184	0.612174	3.2253e-05	0.629687	0.999982	0.633027
Biological Process	GO:0009890 negative regulation of biosynthetic process	0.197857	0.00263459	0.0204134	0.538614	0.16864	0.66508	0.798066	0.252498	0.56445	0.168195	0.958591	0.99494	0.691915	0.104081	0.409408	0.0261841	0.139176	0.450478	0.00326972
Biological Process	GO:0009891 positive regulation of biosynthetic process	0.425495	0.247555	0.128629	0.953052	0.60728	0.972415	0.509697	0.28508	0.998822	0.00434361	0.942721	0.955604	0.989706	0.950607	0.89661	0.375873	0.344714	0.995135	0.438625
Biological Process	GO:0009892 negative regulation of metabolic process	0.757331	0.016543	0.066599	0.668499	0.0472088	0.963555	0.937433	0.906216	0.49214	0.290263	0.668889	0.999792	0.822064	0.351496	0.38594	0.132558	0.659579	0.85466	0.0119119
Biological Process	GO:0009893 positive regulation of metabolic process	0.47732	0.152301	0.177081	0.600213	0.793631	0.924078	0.848225	0.208231	0.99969	0.00404104	0.955505	0.868328	0.99869	0.990738	0.987565	0.657613	0.179454	0.980365	0.120341
Biological Process	GO:0009894 regulation of catabolic process	0.791668	0.00143959	NA	0.678787	0.449576	0.744506	0.781968	0.818566	0.880388	0.00757675	0.570604	0.836281	0.913109	NA	0.961049	0.769594	0.93473	0.964046	0.481308
Biological Process	GO:0009896 positive regulation of catabolic process	0.615144	0.011509	NA	0.731515	0.306041	0.91149	0.389088	0.418707	0.695656	0.00217793	0.0759007	0.816635	0.732899	NA	NA	0.597811	0.586471	0.811533	0.631086
Biological Process	GO:0009909 regulation of flower development	0.728979	0.060315	0.117546	0.684949	0.195024	0.840565	NA	0.308935	0.0776904	0.0364457	0.778916	NA	NA	NA	0.762046	0.35039	0.336775	0.89789	0.070128
Biological Process	GO:0009910 negative regulation of flower development	0.29522	0.0244215	NA	NA	NA	NA	NA	NA	NA	0.286181	NA	NA	NA	NA	NA	NA	NA	NA	0.181623
Biological Process	GO:0009911 positive regulation of flower development	NA	0.295167	0.265099	NA	NA	NA	NA	NA	0.00766596	NA	0.656219	NA	NA	NA	NA	NA	NA	NA	0.0364214
Biological Process	GO:0009914 hormone transport	0.320202	0.0338448	NA	0.607123	0.745488	0.947698	NA	0.827477	NA	NA	0.29487	0.978025	NA	0.636735	0.361686	NA	NA	0.868786	0.115872
Biological Process	GO:0009920 cell plate formation involved in plant-type cell wall biogenesis	0.0764126	0.00126238	NA	NA	NA	NA	NA	NA	NA	NA	NA	NA	NA	NA	NA	NA	NA	NA	0.000417154
Biological Process	GO:0009926 auxin polar transport	0.192117	0.0151366	NA	0.645788	0.615421	0.872621	NA	0.706867	NA	NA	0.245501	NA	NA	0.506953	0.590325	NA	NA	0.757865	0.105404
Biological Process	GO:0009932 cell tip growth	0.706488	0.364658	NA	0.643217	NA	0.814008	NA	0.0363516	0.447414	0.693086	0.741438	0.908383	0.00662266	0.286208	0.386485	NA	0.31001	0.882624	0.289376
Biological Process	GO:0009950 dorsal/ventral axis specification	NA	NA	NA	NA	NA	NA	NA	NA	NA	NA	0.0495554	NA	NA	NA	NA	NA	NA	NA	NA
Biological Process	GO:0009962 regulation of flavonoid biosynthetic process	NA	0.179217	NA	NA	NA	0.45427	NA	0.0482118	0.257062	NA	NA	0.543242	0.280894	NA	NA	NA	NA	NA	0.41718
Biological Process	GO:0009966 regulation of signal transduction	0.653933	0.0014105	0.0736137	0.993572	0.638555	0.421392	0.0261597	0.733564	0.255902	0.99561	0.47993	0.993888	0.0227686	0.0246908	0.409959	0.00746842	0.0149659	0.922477	0.00742715
Biological Process	GO:0009967 positive regulation of signal transduction	0.849832	0.00328404	0.0961669	0.887322	0.892758	0.854496	0.253976	0.777736	0.413886	NA	0.237753	0.998029	0.480191	0.225379	0.613622	0.266357	0.0305545	0.636746	0.00332941
Biological Process	GO:0009968 negative regulation of signal transduction	0.597591	0.014053	0.553836	0.795347	0.419645	0.567785	0.64811	0.807576	0.919639	0.857735	0.880074	0.892369	0.143681	0.523369	0.17903	0.299054	0.846105	0.679894	0.0814426
Biological Process	GO:0009970 cellular response to sulfate starvation	NA	0.345125	0.110692	NA	NA	0.275997	0.0635337	NA	0.00993663	NA	NA	0.341548	NA	NA	0.130527	NA	NA	NA	NA
Biological Process	GO:0009987 cellular process	0.5056	0.0138328	0.0273869	5.84705e-20	0.120789	6.94658e-14	0.402673	1.38997e-06	0.147495	0.0116475	2.27759e-08	6.02913e-23	0.994022	0.92881	0.734907	0.0208685	0.000391118	2.53219e-19	0.0156055
Biological Process	GO:0009988 cell-cell recognition	0.0465727	0.14677	NA	NA	NA	0.114053	NA	NA	NA	NA	NA	0.00749953	NA	NA	NA	NA	NA	NA	NA
Biological Process	GO:0009991 response to extracellular stimulus	0.582517	0.0264698	0.519207	0.999988	0.0523419	0.571351	0.352779	0.998036	0.747364	0.981156	0.737047	0.167206	0.814728	0.972446	0.656196	0.74784	0.892545	NA	0.0752734
Biological Process	GO:0009994 oocyte differentiation	NA	NA	NA	NA	NA	NA	NA	NA	NA	NA	0.0190807	NA	NA	NA	NA	NA	NA	NA	NA
Biological Process	GO:0010014 meristem initiation	NA	NA	NA	0.543699	NA	NA	0.137329	NA	NA	NA	NA	NA	0.326804	NA	NA	0.0294825	0.23256	0.393617	NA
Biological Process	GO:0010015 root morphogenesis	0.630813	0.547989	0.134771	0.832385	0.0402779	0.972063	NA	0.833797	0.495365	0.87422	0.506129	0.999149	0.564885	0.116248	0.415392	0.871565	0.135682	0.887734	0.521383
Biological Process	GO:0010019 chloroplast-nucleus signaling pathway	NA	0.272012	0.0842209	NA	0.106248	0.215109	NA	NA	NA	NA	NA	0.0338456	NA	0.0797617	NA	NA	NA	NA	0.194195
Biological Process	GO:0010025 wax biosynthetic process	NA	NA	NA	NA	0.230594	NA	NA	0.285819	NA	NA	0.509208	NA	0.264907	NA	0.0237599	NA	NA	NA	0.395815
Biological Process	GO:0010027 thylakoid membrane organization	0.0855299	NA	NA	0.383394	NA	0.00692668	NA	NA	NA	NA	NA	1.62183e-05	NA	NA	NA	0.375208	NA	NA	NA
Biological Process	GO:0010031 circumnutation	NA	NA	NA	NA	0.0367473	NA	NA	NA	NA	NA	NA	NA	NA	NA	NA	NA	NA	NA	NA
Biological Process	GO:0010033 response to organic substance	7.55274e-05	1.2463e-05	0.000111626	0.993983	0.00373829	0.0072668	0.00217435	0.0681278	7.30325e-06	0.38743	0.921492	0.602516	4.47612e-08	0.000604586	1.98287e-05	2.52069e-05	0.0159487	0.994817	0.00213507
Biological Process	GO:0010035 response to inorganic substance	0.000888745	5.60074e-07	4.20749e-10	0.0610542	2.5606e-09	2.00494e-06	0.000151844	3.98856e-08	8.51246e-07	0.00265595	0.0411695	5.48243e-06	2.51848e-08	6.40141e-07	3.04326e-06	1.39703e-07	2.063e-08	0.090022	0.000402658
Biological Process	GO:0010036 response to boron-containing substance	NA	0.190743	NA	NA	0.00200904	NA	NA	0.0916799	NA	NA	NA	NA	0.0841603	NA	0.0675394	NA	NA	NA	0.134057
Biological Process	GO:0010038 response to metal ion	0.00167135	0.000162654	1.60688e-09	0.00401484	2.14538e-07	5.20829e-06	0.0274869	5.27935e-05	6.5894e-06	0.130402	0.00364037	6.04472e-05	0.0301438	0.00114411	0.00173265	0.484505	0.000748099	0.00477308	8.96648e-05
Biological Process	GO:0010039 response to iron ion	0.110183	0.560098	1.23109e-05	0.457785	0.0287913	0.0526637	0.255875	0.579352	0.0052384	NA	0.101021	0.276626	0.546932	0.0875921	0.467271	0.101912	0.0967842	NA	0.365131
Biological Process	GO:0010043 response to zinc ion	NA	0.795687	0.00928299	0.367969	0.10632	0.333972	0.00185576	0.158878	0.448137	NA	0.059072	0.791468	0.137947	0.000727581	NA	0.36565	0.356775	NA	0.660428
Biological Process	GO:0010053 root epidermal cell differentiation	0.633108	0.636781	0.0641189	0.506872	0.0294978	0.921607	NA	0.443142	0.351049	0.619461	0.035758	0.962903	0.749981	0.214944	0.298264	NA	0.0645173	0.826638	0.657505
Biological Process	GO:0010071 root meristem specification	NA	NA	NA	0.122544	NA	NA	NA	NA	NA	NA	NA	NA	NA	NA	NA	0.0444727	0.0431448	0.0799709	NA
Biological Process	GO:0010087 phloem or xylem histogenesis	0.548683	0.929198	0.0362549	0.88705	NA	0.593667	0.0630354	0.333743	0.00291388	0.535413	0.71618	0.72998	NA	0.500062	0.583086	0.0394089	0.0364927	NA	NA
Biological Process	GO:0010091 trichome branching	NA	0.593306	NA	NA	0.272635	NA	NA	NA	NA	NA	0.578654	NA	0.311836	NA	0.0343205	NA	NA	0.376523	0.457672
Biological Process	GO:0010104 regulation of ethylene-activated signaling pathway	NA	0.0624886	NA	NA	0.286133	NA	NA	0.351329	NA	NA	NA	NA	0.00653697	0.220751	0.038176	NA	NA	NA	NA
Biological Process	GO:0010105 negative regulation of ethylene-activated signaling pathway	NA	0.21743	NA	NA	0.272635	NA	NA	0.335537	NA	NA	NA	NA	0.00553589	0.209875	0.0343205	NA	NA	NA	NA
Biological Process	GO:0010109 regulation of photosynthesis	0.398903	0.496314	NA	0.0458249	0.118395	0.000209956	NA	0.53684	0.0244033	NA	0.475401	2.5078e-08	NA	0.35824	0.428635	0.384621	0.375433	0.589165	0.313143
Biological Process	GO:0010110 regulation of photosynthesis, dark reaction	NA	NA	NA	0.122544	0.0546124	NA	NA	0.0695784	NA	NA	0.141426	NA	NA	0.0407072	0.0510937	0.0444727	0.0431448	0.0799709	NA
Biological Process	GO:0010114 response to red light	NA	0.657276	0.467925	0.00211242	0.553172	3.84172e-05	NA	0.644589	0.206181	0.482732	0.635757	4.62648e-05	NA	NA	NA	NA	0.468808	0.330407	0.787431
Biological Process	GO:0010117 photoprotection	NA	0.272012	0.0842209	NA	0.106248	NA	NA	NA	0.112047	NA	NA	0.0338456	NA	0.0797617	NA	NA	NA	NA	NA
Biological Process	GO:0010118 stomatal movement	0.682134	0.0315032	0.652537	0.81784	0.0448315	0.155925	0.446503	0.244393	0.760175	0.668584	0.481198	0.159492	0.206258	0.260704	0.129298	0.664875	NA	0.865079	0.250054
Biological Process	GO:0010119 regulation of stomatal movement	NA	0.0804882	NA	0.577411	0.203038	0.10143	0.308917	0.661299	NA	NA	0.660414	0.403304	0.256099	0.127213	0.0429264	0.494865	NA	NA	0.212115
Biological Process	GO:0010120 camalexin biosynthetic process	NA	NA	NA	NA	NA	NA	NA	NA	0.0576841	NA	NA	0.145025	NA	NA	NA	0.0444727	NA	NA	NA
Biological Process	GO:0010124 phenylacetate catabolic process	0.067748	0.0251916	0.270631	0.788449	0.0200796	0.181478	0.43629	0.987299	0.475525	0.520888	0.544023	0.00227335	0.0448406	0.1054	0.958208	0.936332	0.930748	0.993566	0.620265
Biological Process	GO:0010126 mycothiol metabolic process	0.0847735	0.0443544	0.453219	0.941858	0.131367	0.600802	NA	0.920267	0.339454	0.0764092	0.969072	0.00711203	0.90096	0.767161	0.545549	NA	NA	0.786518	0.0327066
Biological Process	GO:0010127 mycothiol-dependent detoxification	NA	0.21144	NA	0.865499	0.577614	0.00916661	NA	0.298667	0.0612254	NA	0.67223	0.0282426	0.264191	0.131844	NA	NA	0.491763	0.72171	0.221422
Biological Process	GO:0010128 benzoate catabolic process via CoA ligation	0.018924	0.112456	0.0018012	0.197248	0.143466	0.0526637	NA	0.579352	NA	0.424093	0.263496	0.034429	NA	NA	NA	0.420882	NA	NA	0.133416
Biological Process	GO:0010134 sulfate assimilation via adenylyl sulfate reduction	0.000430365	7.31135e-05	NA	NA	0.170744	0.000422342	NA	NA	NA	NA	NA	NA	NA	NA	0.16041	NA	NA	NA	0.000274472
Biological Process	GO:0010143 cutin biosynthetic process	NA	NA	NA	NA	0.216048	NA	NA	NA	NA	NA	NA	NA	NA	NA	0.0205988	NA	NA	NA	0.373668
Biological Process	GO:0010148 transpiration	NA	0.272012	NA	NA	NA	NA	0.0480373	NA	NA	NA	NA	NA	NA	NA	0.0995824	NA	NA	NA	0.194195
Biological Process	GO:0010150 leaf senescence	0.615144	0.0877923	NA	NA	0.306041	0.425459	NA	NA	0.329577	0.601523	NA	0.364934	0.0414585	0.564859	0.0859284	0.0617529	0.586471	NA	0.0605433
Biological Process	GO:0010166 wax metabolic process	NA	NA	NA	NA	0.258883	NA	NA	0.319361	NA	NA	0.556671	NA	0.296535	NA	0.0306279	NA	NA	NA	0.43779
Biological Process	GO:0010182 sugar mediated signaling pathway	NA	NA	0.336845	0.704985	NA	0.304561	0.205334	NA	0.425815	NA	NA	0.420553	NA	NA	NA	0.00838297	0.337561	0.540818	NA
Biological Process	GO:0010188 response to microbial phytotoxin	NA	0.0148505	0.0569643	NA	NA	0.149106	NA	NA	NA	NA	NA	NA	NA	NA	NA	NA	NA	NA	0.00713932
Biological Process	GO:0010189 vitamin E biosynthetic process	NA	NA	NA	0.324453	NA	0.304648	NA	NA	NA	NA	NA	0.0087628	NA	NA	NA	NA	NA	NA	NA
Biological Process	GO:0010191 mucilage metabolic process	NA	NA	0.197472	0.479933	NA	NA	0.11582	0.302791	NA	NA	0.533543	NA	0.0410806	NA	0.23071	0.0208403	NA	NA	NA
Biological Process	GO:0010192 mucilage biosynthetic process	NA	NA	0.173578	0.43255	NA	NA	0.101185	0.268435	NA	NA	0.483606	NA	0.0313986	NA	0.203323	0.0157906	NA	NA	NA
Biological Process	GO:0010193 response to ozone	0.00773521	0.0424667	0.00620467	0.304958	0.0833029	0.0817672	NA	0.464896	0.0139424	NA	NA	0.143892	0.435425	NA	0.00999787	NA	NA	NA	0.233837
Biological Process	GO:0010196 nonphotochemical quenching	0.105321	NA	NA	0.262919	NA	0.0287615	NA	NA	NA	NA	NA	0.00394227	NA	NA	NA	NA	NA	NA	NA
Biological Process	GO:0010200 response to chitin	0.000432958	6.57269e-05	2.74242e-07	0.496127	0.00584052	0.00297316	0.000154029	0.00349169	1.88748e-10	0.242885	0.369368	0.617295	8.48372e-07	0.00163166	1.06401e-07	7.12015e-12	3.2907e-05	0.509645	5.87939e-05
Biological Process	GO:0010205 photoinhibition	NA	0.4109	NA	0.353267	0.170744	0.00601208	NA	NA	0.000811778	NA	0.398509	0.00109458	NA	NA	NA	NA	NA	NA	0.302242
Biological Process	GO:0010206 photosystem II repair	NA	NA	NA	0.407265	NA	6.02409e-05	NA	NA	NA	NA	NA	0.000198548	NA	NA	NA	NA	NA	NA	NA
Biological Process	GO:0010207 photosystem II assembly	NA	0.256249	NA	8.07001e-06	NA	1.48117e-08	NA	NA	0.0526738	NA	NA	2.94793e-10	NA	NA	0.282696	0.250391	NA	NA	0.495354
Biological Process	GO:0010218 response to far red light	NA	0.544705	NA	0.00333051	NA	0.000378264	NA	0.569104	0.500225	NA	0.831373	0.000302346	NA	NA	NA	NA	0.402412	0.248908	0.716403
Biological Process	GO:0010224 response to UV-B	0.215165	0.314589	0.190779	0.417946	0.643219	0.371769	NA	0.733792	0.0226994	NA	NA	0.306474	NA	NA	NA	0.566061	0.55486	0.783381	0.307792
Biological Process	GO:0010243 response to organonitrogen compound	0.0170442	5.2664e-06	0.000177335	0.975476	3.06466e-06	0.126924	0.00256806	0.00676592	5.80314e-06	0.111857	0.126608	0.992021	4.01696e-06	0.00226492	1.39353e-06	1.61341e-06	0.00324645	0.945409	2.75697e-05
Biological Process	GO:0010252 auxin homeostasis	0.260767	NA	NA	NA	NA	0.172047	0.0103693	NA	NA	NA	0.619406	0.629402	NA	NA	NA	NA	NA	NA	NA
Biological Process	GO:0010256 endomembrane system organization	0.0747391	0.000379816	0.614571	0.985132	0.742722	NA	0.323337	0.658908	NA	0.366579	0.167526	NA	0.956249	0.860874	0.10133	NA	0.876699	NA	4.41593e-05
Biological Process	GO:0010257 NADH dehydrogenase complex assembly	NA	NA	0.0437148	0.633092	NA	0.0606976	NA	0.102723	0.365988	NA	0.0250187	0.0272583	NA	0.272936	NA	NA	NA	0.130113	NA
Biological Process	GO:0010258 NADH dehydrogenase complex (plastoquinone) assembly	NA	NA	NA	NA	NA	0.149106	NA	NA	0.0761644	NA	NA	6.67615e-06	NA	NA	NA	NA	NA	NA	NA
Biological Process	GO:0010260 organ senescence	0.615144	0.0877923	NA	NA	0.306041	0.425459	NA	NA	0.329577	0.601523	NA	0.364934	0.0414585	0.564859	0.0859284	0.0617529	0.586471	NA	0.0605433
Biological Process	GO:0010270 photosystem II oxygen evolving complex assembly	NA	NA	NA	0.122544	NA	0.114053	NA	NA	0.0576841	NA	NA	0.000131479	NA	NA	NA	NA	NA	NA	NA
Biological Process	GO:0010273 detoxification of copper ion	NA	0.0515315	NA	NA	0.0185453	NA	NA	NA	NA	NA	NA	NA	NA	NA	NA	NA	NA	NA	0.0353424
Biological Process	GO:0010275 NAD(P)H dehydrogenase complex assembly	NA	NA	NA	NA	NA	0.00889499	NA	NA	NA	NA	NA	0.0144932	NA	NA	NA	NA	NA	NA	NA
Biological Process	GO:0010286 heat acclimation	0.317294	0.352854	0.00493479	0.272953	NA	NA	NA	0.110368	NA	0.0510549	NA	NA	0.095125	0.0426843	NA	1.19685e-06	0.000376479	NA	0.578508
Biological Process	GO:0010304 PSII associated light-harvesting complex II catabolic process	NA	0.272012	NA	NA	NA	0.00112867	NA	NA	NA	NA	NA	0.0338456	NA	NA	NA	NA	NA	NA	0.194195
Biological Process	GO:0010324 membrane invagination	NA	0.345125	0.110692	NA	NA	NA	0.0635337	0.174967	NA	NA	NA	NA	NA	0.104913	NA	NA	NA	NA	0.00215667
Biological Process	GO:0010335 response to non-ionic osmotic stress	NA	NA	NA	0.0426389	NA	NA	NA	NA	NA	NA	NA	0.0508855	NA	NA	NA	NA	0.014593	0.0273999	NA
Biological Process	GO:0010336 gibberellic acid homeostasis	0.031294	0.100409	0.0288987	NA	0.000343235	NA	NA	NA	NA	NA	NA	NA	0.0430032	NA	NA	NA	NA	NA	0.069437
Biological Process	GO:0010337 regulation of salicylic acid metabolic process	NA	NA	NA	NA	NA	0.275997	NA	NA	NA	NA	NA	NA	0.0121087	NA	NA	0.114253	NA	NA	NA
Biological Process	GO:0010343 singlet oxygen-mediated programmed cell death	NA	NA	NA	NA	NA	NA	NA	NA	NA	NA	NA	0.00258749	NA	NA	NA	NA	NA	NA	NA
Biological Process	GO:0010380 regulation of chlorophyll biosynthetic process	0.0102689	0.4109	NA	NA	NA	0.332166	NA	NA	0.179692	NA	NA	0.0120492	NA	NA	NA	NA	NA	NA	0.302242
Biological Process	GO:0010401 pectic galactan metabolic process	NA	NA	NA	NA	NA	NA	NA	NA	0.0196093	NA	0.0495554	NA	NA	NA	NA	NA	NA	NA	NA
Biological Process	GO:0010411 xyloglucan metabolic process	0.435981	0.560098	NA	0.197248	NA	0.766391	0.0348981	0.21042	0.510039	0.424093	0.538511	0.847625	0.184012	NA	0.467271	0.101912	0.0967842	0.259132	0.726439
Biological Process	GO:0010421 hydrogen peroxide-mediated programmed cell death	NA	NA	0.0288987	0.0834613	NA	NA	NA	NA	NA	NA	0.0966568	NA	NA	NA	NA	NA	0.0289736	NA	NA
Biological Process	GO:0010440 stomatal lineage progression	NA	0.0324426	NA	NA	0.230594	NA	NA	NA	NA	0.193057	NA	NA	NA	NA	NA	NA	NA	NA	0.395815
Biological Process	GO:0010466 negative regulation of peptidase activity	0.105113	0.0323856	0.0918578	NA	0.137096	NA	NA	NA	0.500225	0.415191	0.523233	NA	0.536851	NA	NA	NA	NA	NA	0.352258
Biological Process	GO:0010467 gene expression	0.31566	0.97263	0.948812	1.19431e-69	0.903834	5.53022e-25	0.0885584	3.97593e-21	0.663745	0.835816	7.34405e-27	2.7558e-34	0.99999	0.990153	0.998243	0.266188	6.64598e-10	8.0722e-118	0.169658
Biological Process	GO:0010468 regulation of gene expression	0.931529	0.832308	0.796882	1	0.94799	0.999999	0.46517	0.670877	0.15006	0.623583	1	1	0.941576	0.701639	0.730493	6.86411e-05	0.547383	0.999973	0.729804
Biological Process	GO:0010469 regulation of receptor activity	0.236871	0.21743	0.220677	NA	0.272635	NA	0.000336098	NA	0.28593	NA	0.204948	0.58857	0.000419769	0.00152141	NA	0.0264659	0.221188	NA	0.457672
Biological Process	GO:0010498 proteasomal protein catabolic process	0.486585	1.64997e-06	0.986703	0.807311	0.050899	0.997048	0.99922	0.992536	0.987839	1.42991e-07	0.210366	1	0.086112	0.400996	0.0153418	0.0617349	0.600444	0.962135	1.73397e-05
Biological Process	GO:0010499 proteasomal ubiquitin-independent protein catabolic process	0.061611	0.190743	NA	0.159962	NA	0.149106	NA	NA	NA	NA	0.0137703	NA	NA	NA	NA	NA	NA	0.105182	0.134057
Biological Process	GO:0010506 regulation of autophagy	NA	0.103968	NA	NA	0.480873	0.405609	NA	0.569104	0.149894	0.0159222	0.523233	0.537755	NA	NA	NA	0.412022	0.402412	NA	0.716403
Biological Process	GO:0010555 response to mannitol	0.00145785	NA	NA	NA	NA	NA	NA	NA	NA	NA	NA	NA	NA	NA	0.0675394	NA	NA	0.105182	0.00713932
Biological Process	GO:0010556 regulation of macromolecule biosynthetic process	0.873986	0.760682	0.736468	1	0.8786	1	0.450156	0.603779	0.0904781	0.38107	1	1	0.896245	0.736355	0.712132	9.2301e-05	0.693659	0.999987	0.598467
Biological Process	GO:0010557 positive regulation of macromolecule biosynthetic process	0.519189	0.295207	0.0995571	0.926096	0.687766	0.955566	0.467596	0.225448	0.998182	0.00262787	0.942785	0.955323	0.98482	0.936919	0.941924	0.321763	0.293015	0.992164	0.452598
Biological Process	GO:0010558 negative regulation of macromolecule biosynthetic process	0.178594	0.00171171	0.0170714	0.582277	0.232472	0.625169	0.784943	0.318089	0.534585	0.151055	0.967995	0.993024	0.663893	0.162144	0.515386	0.0440801	0.207364	0.523274	0.00230488
Biological Process	GO:0010563 negative regulation of phosphorus metabolic process	0.562833	0.016736	0.175057	0.896494	0.622567	NA	NA	NA	0.643287	NA	0.479581	0.934023	0.312619	0.513749	0.597438	0.545823	NA	0.764513	0.111178
Biological Process	GO:0010565 regulation of cellular ketone metabolic process	NA	0.765344	0.540611	NA	NA	0.882519	0.352897	NA	NA	NA	0.932557	0.510251	0.320638	NA	NA	0.0455938	0.54155	0.770978	0.851767
Biological Process	GO:0010581 regulation of starch biosynthetic process	0.0465727	NA	NA	NA	NA	0.114053	NA	NA	NA	NA	NA	0.00749953	NA	NA	NA	NA	NA	NA	NA
Biological Process	GO:0010601 positive regulation of auxin biosynthetic process	NA	NA	NA	NA	0.0367473	NA	NA	NA	NA	NA	NA	NA	NA	NA	0.0343587	NA	NA	NA	NA
Biological Process	GO:0010604 positive regulation of macromolecule metabolic process	0.582902	0.162825	0.0905212	0.694586	0.921669	0.931695	0.710622	0.236994	0.9999	0.00911291	0.902611	0.980959	0.996205	0.96256	0.991924	0.662328	0.154333	0.93126	0.422749
Biological Process	GO:0010605 negative regulation of macromolecule metabolic process	0.624582	0.0070231	0.0285076	0.626527	0.174093	0.986515	0.962707	0.866769	0.803103	0.45702	0.860329	0.999944	0.768784	0.321759	0.538336	0.162373	0.634959	0.783773	0.00533844
Biological Process	GO:0010608 posttranscriptional regulation of gene expression	0.939008	0.976041	0.102698	0.000195804	0.922169	0.0161302	0.956005	0.000313223	0.995394	0.21937	0.248077	0.00353217	0.997789	0.894575	0.895339	0.504792	0.475122	0.0325478	0.579463
Biological Process	GO:0010628 positive regulation of gene expression	0.656852	0.263891	0.00941968	0.719896	0.668984	0.910141	0.453274	0.132817	0.9979	0.0021997	0.89333	0.946734	0.982752	0.834686	0.936269	0.304044	0.166413	0.975614	0.324915
Biological Process	GO:0010644 cell communication by electrical coupling	NA	0.00265364	NA	NA	0.0367473	NA	NA	NA	NA	NA	NA	NA	NA	NA	NA	NA	NA	NA	NA
Biological Process	GO:0010646 regulation of cell communication	0.715934	0.000656571	0.103931	0.992288	0.557078	0.536466	0.0368081	0.79864	0.327339	0.997114	0.512831	0.997433	0.0388586	0.0165314	0.485526	0.0128762	0.0242659	0.949606	0.00882105
Biological Process	GO:0010647 positive regulation of cell communication	0.872	0.000993584	0.119624	0.916802	0.693478	0.889274	0.284218	0.814457	0.465417	NA	0.309075	0.998834	0.534099	0.102843	0.657293	0.30727	0.0410263	0.690067	0.00612757
Biological Process	GO:0010648 negative regulation of cell communication	0.375721	0.0126657	0.602949	0.711479	0.477722	0.647653	0.681262	0.84566	0.936714	0.881733	0.824261	0.927691	0.186077	0.572174	0.221675	0.348397	0.871109	0.737287	0.0586171
Biological Process	GO:0010731 protein glutathionylation	NA	NA	NA	NA	NA	0.0287615	NA	NA	NA	NA	NA	0.045807	NA	NA	NA	NA	NA	NA	NA
Biological Process	GO:0010761 fibroblast migration	NA	0.100409	NA	0.0834613	0.0367473	NA	NA	NA	NA	0.0301716	NA	NA	NA	NA	NA	NA	NA	NA	NA
Biological Process	GO:0010762 regulation of fibroblast migration	NA	0.100409	NA	0.0834613	0.0367473	NA	NA	NA	NA	0.0301716	NA	NA	NA	NA	NA	NA	NA	NA	NA
Biological Process	GO:0010763 positive regulation of fibroblast migration	NA	0.0515315	NA	NA	0.0185453	NA	NA	NA	NA	NA	NA	NA	NA	NA	NA	NA	NA	NA	NA
Biological Process	GO:0010767 regulation of transcription from RNA polymerase II promoter in response to UV-induced DNA damage	NA	0.0515315	NA	NA	NA	NA	NA	NA	NA	NA	NA	NA	NA	NA	NA	NA	NA	NA	0.0353424
Biological Process	GO:0010769 regulation of cell morphogenesis involved in differentiation	0.379462	NA	NA	0.729633	0.429872	NA	NA	NA	NA	0.010442	NA	0.791468	NA	NA	0.408282	NA	NA	NA	0.660428
Biological Process	GO:0010793 regulation of mRNA export from nucleus	NA	0.00265364	NA	NA	NA	NA	NA	NA	NA	0.0301716	NA	NA	NA	NA	NA	NA	NA	NA	0.069437
Biological Process	GO:0010811 positive regulation of cell-substrate adhesion	NA	NA	NA	NA	NA	0.0395607	NA	NA	NA	NA	NA	NA	NA	NA	NA	NA	NA	NA	NA
Biological Process	GO:0010821 regulation of mitochondrion organization	NA	0.571196	0.209159	0.502121	NA	NA	0.123048	NA	NA	NA	0.556671	0.566497	0.296535	0.198846	NA	0.215481	0.0222682	NA	0.10803
Biological Process	GO:0010822 positive regulation of mitochondrion organization	NA	NA	0.161366	0.407265	NA	NA	0.0937772	NA	NA	NA	0.456668	0.465725	0.231859	0.153178	NA	0.166398	0.0127264	NA	0.350711
Biological Process	GO:0010876 lipid localization	0.128475	0.262107	0.904578	0.999908	0.00150332	0.97894	0.951787	NA	0.582079	0.996522	0.975819	0.999861	0.688263	0.745683	0.189047	0.916137	0.995631	0.999965	0.156951
Biological Process	GO:0010880 regulation of release of sequestered calcium ion into cytosol by sarcoplasmic reticulum	NA	0.0515315	NA	NA	0.0185453	NA	NA	NA	NA	NA	NA	NA	NA	NA	NA	NA	NA	NA	NA
Biological Process	GO:0010881 regulation of cardiac muscle contraction by regulation of the release of sequestered calcium ion	NA	0.0515315	NA	NA	0.0185453	NA	NA	NA	NA	NA	NA	NA	NA	NA	NA	NA	NA	NA	NA
Biological Process	GO:0010882 regulation of cardiac muscle contraction by calcium ion signaling	NA	0.0515315	NA	NA	0.0185453	NA	NA	NA	NA	NA	NA	NA	NA	NA	NA	NA	NA	NA	NA
Biological Process	GO:0010918 positive regulation of mitochondrial membrane potential	NA	NA	NA	NA	NA	NA	0.00817056	0.0237516	NA	NA	NA	NA	NA	NA	NA	NA	NA	NA	0.0353424
Biological Process	GO:0010929 positive regulation of auxin mediated signaling pathway	NA	0.272012	0.0842209	0.0242996	NA	0.215109	NA	NA	0.00546355	NA	0.0322152	NA	NA	NA	NA	0.0869724	0.0844328	0.153555	0.194195
Biological Process	GO:0010941 regulation of cell death	0.273938	0.00267602	0.0995029	0.994486	0.378956	0.903165	0.399629	0.764915	NA	0.25291	0.212448	0.974042	0.710384	0.407742	0.559151	0.464852	0.444942	0.94665	0.0165022
Biological Process	GO:0010942 positive regulation of cell death	NA	0.425179	0.49086	0.589449	NA	NA	0.054388	0.0957234	NA	0.506002	0.192572	NA	0.636446	0.471526	NA	0.152198	0.0294823	0.72171	0.221422
Biological Process	GO:0010950 positive regulation of endopeptidase activity	NA	0.0750699	0.12364	0.0535798	NA	NA	0.0711874	0.194569	NA	0.00773183	0.0700681	NA	NA	NA	NA	NA	0.123944	NA	0.276669
Biological Process	GO:0010951 negative regulation of endopeptidase activity	0.100109	0.0289469	0.0874196	NA	0.13079	NA	NA	NA	0.490216	0.406153	0.507617	NA	0.526546	NA	NA	NA	NA	NA	0.339295
Biological Process	GO:0010952 positive regulation of peptidase activity	0.146999	0.012471	0.136399	0.0651232	NA	NA	0.078779	0.213706	NA	0.00956818	0.0847831	NA	NA	NA	NA	NA	0.136732	NA	0.0465123
Biological Process	GO:0010959 regulation of metal ion transport	NA	0.00959231	NA	NA	0.385495	NA	NA	NA	NA	0.328642	NA	NA	NA	NA	NA	0.325941	NA	NA	NA
Biological Process	GO:0010962 regulation of glucan biosynthetic process	0.00494456	NA	NA	NA	NA	0.246167	NA	NA	NA	NA	NA	0.045807	NA	NA	NA	NA	NA	NA	0.22268
Biological Process	GO:0010964 regulation of chromatin silencing by small RNA	NA	NA	NA	NA	NA	NA	NA	NA	NA	NA	NA	NA	NA	NA	NA	NA	NA	NA	0.0353424
Biological Process	GO:0010993 regulation of ubiquitin homeostasis	NA	NA	NA	NA	NA	0.0395607	NA	NA	NA	NA	NA	NA	NA	NA	NA	NA	NA	NA	NA
Biological Process	GO:0010994 free ubiquitin chain polymerization	NA	NA	NA	NA	NA	0.0395607	NA	NA	NA	NA	NA	NA	NA	NA	NA	NA	NA	NA	NA
Biological Process	GO:0012501 programmed cell death	0.708334	0.00090053	0.247413	0.999537	0.427198	0.698047	0.564813	0.974772	0.942806	0.275577	0.359157	0.836303	0.38782	0.618259	0.569692	0.459474	0.657771	0.880408	0.0177988
Biological Process	GO:0012502 induction of programmed cell death	NA	NA	NA	NA	NA	NA	NA	0.0237516	NA	0.015201	0.0495554	NA	NA	NA	NA	0.015049	0.014593	NA	NA
Biological Process	GO:0014020 primary neural tube formation	NA	0.14677	NA	NA	NA	NA	NA	NA	NA	NA	NA	0.145025	0.00139469	NA	NA	0.0444727	NA	NA	NA
Biological Process	GO:0014031 mesenchymal cell development	NA	NA	NA	0.0834613	NA	NA	NA	NA	NA	0.0301716	NA	NA	NA	NA	NA	NA	NA	NA	NA
Biological Process	GO:0014032 neural crest cell development	NA	NA	NA	0.0426389	NA	NA	NA	NA	NA	0.015201	NA	NA	NA	NA	NA	NA	NA	NA	NA
Biological Process	GO:0014033 neural crest cell differentiation	NA	NA	NA	0.0426389	NA	NA	NA	NA	NA	0.015201	NA	NA	NA	NA	NA	NA	NA	NA	NA
Biological Process	GO:0014070 response to organic cyclic compound	0.00618591	0.0417773	0.923164	0.984572	0.00770943	0.884482	0.682272	0.911985	0.00464462	0.81413	0.766267	0.991766	0.0105565	0.558675	4.64371e-05	0.265001	0.79192	0.996976	0.31725
Biological Process	GO:0014074 response to purine-containing compound	NA	0.497394	NA	NA	0.0233859	NA	NA	0.268435	NA	NA	0.133421	NA	0.248564	0.164833	NA	NA	0.173992	NA	NA
Biological Process	GO:0014808 release of sequestered calcium ion into cytosol by sarcoplasmic reticulum	NA	0.0515315	NA	NA	0.0185453	NA	NA	NA	NA	NA	NA	NA	NA	NA	NA	NA	NA	NA	NA
Biological Process	GO:0015031 protein transport	0.0441832	7.30812e-11	0.100524	0.693527	0.00248559	0.999663	0.709795	0.680925	0.854999	0.0269922	0.000352245	0.998893	0.572595	0.983292	0.0511546	0.897151	0.93677	0.999923	1.27349e-09
Biological Process	GO:0015628 protein secretion by the type II secretion system	NA	0.544705	0.401604	0.443311	0.480873	0.0482645	NA	0.201696	NA	0.415191	0.523233	0.00783416	NA	NA	0.457863	0.412022	0.402412	0.0702163	0.716403
Biological Process	GO:0015669 gas transport	0.03555	0.634168	0.00249302	0.563168	0.299381	NA	NA	0.366747	NA	NA	NA	0.0693403	0.341448	0.0276579	0.282696	NA	NA	NA	0.495354
Biological Process	GO:0015671 oxygen transport	0.03555	0.634168	0.00249302	0.563168	0.299381	NA	NA	0.366747	NA	NA	NA	0.0693403	0.341448	0.0276579	0.282696	NA	NA	NA	0.495354
Biological Process	GO:0015672 monovalent inorganic cation transport	0.0139912	0.00020676	6.86337e-08	0.0980468	2.32079e-09	0.112663	0.0837196	0.205704	0.228358	0.0278018	0.0411471	0.241863	0.00704508	0.261981	0.00450487	0.219298	0.125338	0.977895	0.0487634
Biological Process	GO:0015675 nickel cation transport	0.00111849	0.0242427	0.778714	0.998073	0.00109587	0.952429	0.799262	NA	0.738887	NA	0.996968	0.997576	0.615075	0.751442	0.0540834	0.79426	0.943713	NA	0.0216315
Biological Process	GO:0015680 intracellular copper ion transport	NA	0.0515315	NA	NA	NA	NA	NA	0.0237516	NA	NA	NA	NA	NA	NA	NA	NA	NA	NA	NA
Biological Process	GO:0015684 ferrous iron transport	NA	0.27264	0.26042	0.0695549	0.720445	0.507587	NA	0.219193	0.740349	NA	0.000115548	0.264189	0.00011156	0.0143853	NA	NA	NA	0.559484	0.698139
Biological Process	GO:0015689 molybdate ion transport	0.00512218	0.0607791	0.797336	0.992851	0.00151307	0.98803	0.812108	0.992545	0.76308	NA	0.997834	0.998287	0.646404	0.530832	0.0642318	0.59166	0.798522	NA	0.0288233
Biological Process	GO:0015690 aluminum cation transport	NA	NA	NA	NA	0.0185453	NA	NA	NA	NA	NA	NA	NA	0.0217375	0.0137569	0.0173292	NA	NA	NA	NA
Biological Process	GO:0015691 cadmium ion transport	0.16214	0.000557279	0.137006	NA	0.00125933	0.971507	NA	0.621697	0.0947951	0.150184	0.640199	NA	0.125117	0.341847	0.000850842	0.737265	0.726322	NA	0.00390503
Biological Process	GO:0015692 lead ion transport	0.0157711	0.0515315	NA	NA	0.0185453	NA	NA	NA	NA	NA	NA	NA	NA	NA	0.0173292	NA	NA	NA	0.0353424
Biological Process	GO:0015693 magnesium ion transport	0.324107	2.7634e-05	0.0384169	0.996103	0.0312747	NA	0.64811	0.583752	0.0393492	0.0448575	0.760008	0.998705	0.143681	0.254621	0.00675639	0.299054	0.555252	NA	0.000572688
Biological Process	GO:0015694 mercury ion transport	0.165968	0.174825	7.12255e-08	0.330164	0.0250471	0.470307	0.518763	0.16165	0.828908	0.153787	0.452919	0.669646	0.0130764	0.0345495	0.000909947	0.741232	0.373691	0.227495	0.0134511
Biological Process	GO:0015695 organic cation transport	0.00616845	0.0232589	0.362264	0.946356	9.24912e-06	0.997971	0.244157	0.960505	0.588405	0.959814	0.950103	0.999786	0.171651	0.324509	0.0298835	0.824867	0.590521	NA	0.0169582
Biological Process	GO:0015696 ammonium transport	0.000654788	0.00382673	0.822671	0.995318	0.000204793	0.75088	0.526024	0.994426	0.795926	NA	0.994633	0.99984	0.189071	0.343179	0.0130781	0.836687	0.823787	NA	0.0210975
Biological Process	GO:0015698 inorganic anion transport	0.0725727	0.473067	0.914719	1	0.0157997	0.999855	0.979911	0.99633	0.58055	0.930154	0.999545	0.999211	0.977272	0.78003	0.432893	0.840692	0.915705	NA	0.233305
Biological Process	GO:0015706 nitrate transport	0.00356593	0.0719319	0.771354	0.997832	0.000966258	0.996247	0.794222	NA	0.521457	NA	0.9872	0.999516	0.602893	0.743759	0.0505544	0.553898	0.772601	NA	0.0406819
Biological Process	GO:0015709 thiosulfate transport	0.031294	0.100409	NA	NA	NA	0.0775578	NA	0.04694	0.0388349	NA	NA	0.0991834	NA	0.0273251	NA	0.0298721	0.0289736	NA	0.069437
Biological Process	GO:0015711 organic anion transport	0.0297588	0.00335173	0.566626	0.999953	0.00308815	0.994802	0.927304	0.986088	0.214776	0.994237	0.987903	0.999715	0.263926	0.104738	0.0630884	0.90413	0.976421	1	0.0253603
Biological Process	GO:0015712 hexose phosphate transport	0.031294	0.100409	NA	NA	NA	NA	NA	NA	NA	NA	NA	NA	NA	NA	NA	NA	NA	NA	0.069437
Biological Process	GO:0015716 organic phosphonate transport	0.00162539	0.00989198	0.801769	0.9987	0.0016355	0.825175	0.81519	NA	0.573144	NA	0.998009	0.99843	0.653968	0.775639	0.0669376	0.816566	0.951463	NA	0.0308654
Biological Process	GO:0015718 monocarboxylic acid transport	0.0182689	0.317298	0.805893	0.999055	0.0120813	0.997753	0.819288	0.980819	0.330063	0.997158	0.991898	0.994013	0.585832	0.270102	0.126594	0.927167	0.917468	NA	0.367832
Biological Process	GO:0015729 oxaloacetate transport	0.0465727	0.14677	NA	0.122544	NA	0.00456733	NA	0.0695784	0.0576841	NA	NA	0.00749953	NA	0.0407072	NA	0.0444727	0.0431448	NA	0.102328
Biological Process	GO:0015742 alpha-ketoglutarate transport	NA	NA	NA	0.0426389	NA	0.0395607	NA	NA	NA	NA	NA	0.0508855	NA	NA	NA	NA	NA	NA	NA
Biological Process	GO:0015744 succinate transport	0.0465727	0.14677	NA	NA	NA	0.114053	NA	0.0695784	0.0576841	NA	NA	0.145025	NA	0.0407072	NA	0.0444727	0.0431448	NA	0.102328
Biological Process	GO:0015748 organophosphate ester transport	0.0139613	0.00138095	0.22487	0.993192	5.68735e-06	0.999067	0.669133	0.990922	0.801543	0.800853	0.995009	0.999946	0.26589	0.0932792	0.115413	0.610023	0.917192	NA	0.002422
Biological Process	GO:0015749 monosaccharide transport	0.00695249	0.0495874	0.818656	0.999053	0.000669274	0.998246	0.827021	NA	0.790729	NA	0.998583	0.985375	0.494156	0.563335	0.0784381	0.832829	0.956889	NA	0.076362
Biological Process	GO:0015750 pentose transport	0.00191593	0.0373084	0.725521	0.995794	0.000447714	0.993102	0.763193	NA	0.669925	NA	0.993064	0.994299	0.529692	0.696305	0.0333314	0.742398	0.924317	NA	0.0219748
Biological Process	GO:0015753 D-xylose transport	0.00191593	0.0373084	0.725521	0.995794	0.000447714	0.993102	0.763193	NA	0.669925	NA	0.993064	0.994299	0.529692	0.696305	0.0333314	0.742398	0.924317	NA	0.0219748
Biological Process	GO:0015760 glucose-6-phosphate transport	0.031294	0.100409	NA	NA	NA	NA	NA	NA	NA	NA	NA	NA	NA	NA	NA	NA	NA	NA	0.069437
Biological Process	GO:0015774 polysaccharide transport	0.859125	0.765669	0.536539	0.27153	0.900529	0.957988	0.636313	0.073353	0.912981	0.00279678	0.40938	0.987814	0.502121	0.506291	0.884122	0.115139	0.0345148	0.96746	0.814284
Biological Process	GO:0015780 nucleotide-sugar transport	NA	0.0227852	NA	NA	0.450846	NA	NA	NA	NA	NA	0.803559	NA	0.0317791	0.0714401	0.428635	0.0833859	NA	NA	0.313143
Biological Process	GO:0015781 pyrimidine nucleotide-sugar transport	NA	0.0424667	NA	NA	0.385495	NA	NA	NA	NA	NA	0.733426	NA	0.0183239	0.049373	0.365378	0.0579104	NA	NA	0.233837
Biological Process	GO:0015783 GDP-fucose transport	NA	0.14677	NA	NA	0.0546124	NA	NA	NA	NA	NA	NA	NA	0.0638075	0.0407072	0.0510937	0.0444727	NA	NA	0.102328
Biological Process	GO:0015785 UDP-galactose transport	NA	0.0148505	NA	NA	0.0721469	NA	NA	NA	NA	NA	0.183978	NA	4.02119e-05	0.00111187	0.0675394	0.00132855	NA	NA	0.00713932
Biological Process	GO:0015786 UDP-glucose transport	NA	0.232452	NA	NA	0.0893568	NA	NA	NA	NA	NA	NA	NA	0.00451602	0.0669229	0.0837006	0.0021922	NA	NA	0.164667
Biological Process	GO:0015793 glycerol transport	NA	NA	NA	NA	NA	NA	NA	0.04694	NA	NA	NA	NA	NA	NA	NA	NA	NA	NA	NA
Biological Process	GO:0015802 basic amino acid transport	0.0159719	0.00292937	0.393166	0.76366	0.516863	0.162769	0.534352	0.89349	0.27515	NA	0.845705	0.702885	0.052298	0.136727	0.803799	0.756512	0.745782	0.924855	0.0171751
Biological Process	GO:0015804 neutral amino acid transport	0.00076486	0.00153573	0.886513	0.999816	0.00819381	0.939293	0.876803	NA	0.128267	NA	0.987934	0.999823	0.649524	0.866603	0.0136479	0.738323	0.976532	NA	0.00921999
Biological Process	GO:0015809 arginine transport	0.0153052	0.002674	0.388022	0.757226	0.511091	0.157142	0.530503	0.89089	0.269831	NA	0.84045	0.694809	0.0503446	0.133595	0.800327	0.752778	0.742003	0.922731	0.0161819
Biological Process	GO:0015810 aspartate transport	NA	NA	NA	NA	NA	NA	NA	NA	0.0196093	NA	NA	NA	NA	NA	NA	NA	NA	NA	NA
Biological Process	GO:0015819 lysine transport	0.0153052	0.002674	0.388022	0.757226	0.511091	0.157142	0.530503	0.89089	0.269831	NA	0.84045	0.694809	0.0503446	0.133595	0.800327	0.752778	0.742003	0.922731	0.0161819
Biological Process	GO:0015821 methionine transport	0.00157054	0.0299477	0.710639	0.994896	0.000350017	0.991762	0.75321	NA	0.650742	NA	0.991498	0.998623	0.506938	0.681032	0.0291314	0.727798	0.918505	NA	0.0179476
Biological Process	GO:0015822 ornithine transport	0.0159719	0.00292937	0.393166	0.76366	0.516863	0.162769	0.534352	0.89349	0.27515	NA	0.845705	0.702885	0.052298	0.136727	0.803799	0.756512	0.745782	0.924855	0.0171751
Biological Process	GO:0015827 tryptophan transport	NA	NA	NA	NA	NA	NA	NA	NA	0.0196093	NA	NA	NA	NA	NA	NA	NA	NA	NA	NA
Biological Process	GO:0015833 peptide transport	0.0187199	1.80069e-06	0.48436	0.893469	0.0519717	0.974278	0.40531	0.992737	0.994987	0.547726	0.0446896	0.931876	0.180763	0.748594	0.168267	0.903089	0.969338	0.99437	3.61373e-05
Biological Process	GO:0015837 amine transport	0.00976699	0.00308456	0.638503	0.987757	0.000318397	0.884163	0.550536	0.97147	0.45224	0.968613	0.996357	0.999901	0.36459	0.374334	0.0977099	0.439577	0.640249	NA	0.0573179
Biological Process	GO:0015840 urea transport	0.00394747	0.0452349	0.778714	0.998073	0.00109587	0.996631	0.799262	0.99095	0.533653	NA	0.996968	0.999581	0.418373	0.751442	0.0540834	0.564401	0.779945	0.995651	0.0448779
Biological Process	GO:0015843 methylammonium transport	NA	NA	NA	0.122544	0.0546124	NA	0.0243129	0.0695784	NA	NA	NA	NA	0.0638075	0.0407072	NA	NA	0.0431448	NA	NA
Biological Process	GO:0015846 polyamine transport	0.00184241	0.0357415	0.722597	0.995628	0.000426535	0.992852	0.761229	NA	0.666151	NA	0.992775	0.99886	0.525182	0.693299	0.0324609	0.739532	0.923188	NA	0.0211204
Biological Process	GO:0015849 organic acid transport	0.0111313	0.015734	0.895466	0.999953	0.0455238	0.978531	0.965268	0.982612	0.112082	0.999939	0.993472	0.99777	0.494951	0.246094	0.0803904	0.960445	0.982293	1	0.167894
Biological Process	GO:0015850 organic hydroxy compound transport	0.00924658	0.0116551	0.837948	0.999364	0.000292153	0.879135	0.840755	0.995408	0.815646	NA	0.996061	0.996894	0.53467	0.594435	0.0943311	0.851326	0.962829	NA	0.0277434
Biological Process	GO:0015865 purine nucleotide transport	NA	0.470073	0.0126634	NA	0.201228	NA	NA	NA	NA	NA	0.456668	NA	0.231859	0.0113713	NA	NA	NA	NA	0.0651286
Biological Process	GO:0015867 ATP transport	NA	NA	0.00558293	NA	0.139098	NA	NA	NA	NA	NA	NA	NA	NA	0.104913	NA	NA	NA	NA	0.25016
Biological Process	GO:0015868 purine ribonucleotide transport	NA	0.470073	0.0126634	NA	0.201228	NA	NA	NA	NA	NA	0.456668	NA	0.231859	0.0113713	NA	NA	NA	NA	0.0651286
Biological Process	GO:0015871 choline transport	0.0025923	0.0138517	0.747985	0.996918	0.00065103	0.735141	0.778336	NA	0.698993	NA	0.982178	0.999257	0.564988	0.719481	0.0408575	0.764363	0.932768	NA	0.0297536
Biological Process	GO:0015886 heme transport	0.00151142	0.0607791	0.797336	0.998593	0.00151307	0.98803	0.812108	NA	0.367317	0.955913	0.99152	0.993126	0.45241	0.77097	0.0257332	0.59166	0.950004	NA	0.0288233
Biological Process	GO:0015887 pantothenate transmembrane transport	NA	NA	NA	NA	NA	NA	NA	NA	0.0388349	NA	NA	NA	NA	NA	NA	NA	NA	NA	NA
Biological Process	GO:0015888 thiamine transport	0.00321396	0.0184913	0.296534	0.962712	5.61465e-05	0.995819	0.458245	0.989535	0.509112	0.94528	0.960333	0.999442	0.392614	0.735872	0.0471746	0.779755	0.765045	NA	0.0171869
Biological Process	GO:0015893 drug transport	0.0108801	0.107526	0.62235	1	8.88009e-05	0.996607	0.487064	0.99838	0.637075	0.991285	0.999847	0.999149	0.364305	0.404568	0.0842414	0.346424	0.624858	0.999941	0.299104
Biological Process	GO:0015909 long-chain fatty acid transport	NA	0.378882	NA	NA	NA	0.304648	NA	NA	0.163279	NA	NA	0.375064	0.179487	NA	0.145598	NA	NA	NA	0.0380864
Biological Process	GO:0015910 peroxisomal long-chain fatty acid import	NA	0.0515315	NA	NA	NA	NA	NA	NA	NA	NA	NA	NA	NA	NA	NA	NA	NA	NA	0.0353424
Biological Process	GO:0015920 lipopolysaccharide transport	0.00249868	0.0496838	0.745265	0.996796	0.000160328	0.994626	0.776497	NA	0.479772	NA	0.994797	0.99922	0.560655	0.716667	0.0398613	0.761709	0.931766	NA	0.0286859
Biological Process	GO:0015936 coenzyme A metabolic process	0.153145	0.00771046	0.854199	0.996729	0.0972038	0.967971	NA	0.604786	0.475489	0.594375	0.894212	0.90555	0.944214	NA	0.0780698	NA	NA	0.973973	0.0933671
Biological Process	GO:0015937 coenzyme A biosynthetic process	0.14152	0.014053	0.845347	0.996103	0.210383	0.963304	NA	0.583752	0.45526	0.577486	0.880074	0.892369	0.939061	NA	0.17903	NA	NA	0.970898	0.0814426
Biological Process	GO:0015947 methane metabolic process	NA	0.964462	3.59613e-05	0.00134476	0.11184	0.0119815	0.403974	0.000720946	0.12637	0.0027011	0.035758	0.10041	0.399135	0.582613	0.668	0.24497	3.65608e-05	0.00164644	NA
Biological Process	GO:0015948 methanogenesis	NA	0.958334	2.60588e-05	0.000941181	0.100243	0.00925543	0.389088	0.000534997	0.113507	0.00217793	0.0283144	0.0837957	0.375975	0.564859	0.650081	0.228269	2.64958e-05	0.00123327	NA
Biological Process	GO:0015949 nucleobase-containing small molecule interconversion	0.118457	0.0225948	0.0921436	0.993568	0.0337191	0.634266	0.740676	0.903879	0.626693	0.0397705	0.913623	0.0406986	0.479007	0.897605	0.316977	0.709361	NA	0.989649	0.0664405
Biological Process	GO:0015950 purine nucleotide interconversion	0.00187192	NA	NA	NA	NA	0.130244	0.123048	NA	0.00347069	NA	NA	0.000923106	NA	NA	NA	NA	NA	NA	NA
Biological Process	GO:0015968 stringent response	0.0465669	0.0244215	NA	NA	NA	0.0543229	NA	NA	NA	NA	0.673268	0.0986377	0.383498	NA	0.319372	0.283752	NA	NA	0.181623
Biological Process	GO:0015975 energy derivation by oxidation of reduced inorganic compounds	NA	0.958334	2.60588e-05	0.000941181	0.100243	0.00925543	0.389088	0.000534997	0.113507	0.00217793	0.0283144	0.0837957	0.375975	0.564859	0.650081	0.228269	2.64958e-05	0.00123327	NA
Biological Process	GO:0015977 carbon fixation	0.417736	NA	NA	0.428624	0.47105	0.0440772	NA	0.558607	0.490216	NA	0.822569	0.000244039	NA	0.375798	0.44829	0.403026	0.39355	0.611397	NA
Biological Process	GO:0015979 photosynthesis	0.00990865	0.86217	0.50769	4.0999e-13	0.97744	1.34292e-33	0.00152057	0.999925	0.0111486	0.849147	0.999923	2.04864e-58	0.930173	0.628741	0.36995	0.540205	0.927262	0.959337	0.733805
Biological Process	GO:0015980 energy derivation by oxidation of organic compounds	0.0254411	0.00328432	1.99278e-09	0.0158386	1.22295e-06	1.03275e-06	0.0765931	0.0105685	0.00249149	0.0190718	0.002773	1.26719e-08	0.628802	0.212394	0.593727	0.988581	0.00267115	0.621292	0.149414
Biological Process	GO:0015985 energy coupled proton transport, down electrochemical gradient	0.865717	0.960741	6.33929e-24	1.88772e-11	0.00922425	0.000140245	0.275149	3.30914e-07	0.00346102	3.71616e-06	1.65381e-11	5.76874e-06	0.762424	0.826156	0.644621	NA	0.0105797	0.000184409	0.989377
Biological Process	GO:0015986 ATP synthesis coupled proton transport	0.865717	0.960741	6.33929e-24	1.88772e-11	0.00922425	0.000140245	0.275149	3.30914e-07	0.00346102	3.71616e-06	1.65381e-11	5.76874e-06	0.762424	0.826156	0.644621	NA	0.0105797	0.000184409	0.989377
Biological Process	GO:0015988 energy coupled proton transmembrane transport, against electrochemical gradient	NA	0.895927	9.35108e-05	0.00103267	0.0467638	0.06879	0.000332476	0.0298128	0.420643	NA	1.19332e-05	0.0775026	0.211899	NA	0.361686	0.300761	0.288439	0.598177	0.927947
Biological Process	GO:0015991 ATP hydrolysis coupled proton transport	NA	0.835987	3.23664e-05	0.000272548	0.107919	0.0355107	0.000154029	0.015841	0.343916	NA	1.56218e-06	0.0374562	0.391459	NA	0.291846	0.239396	0.228949	0.509645	0.89285
Biological Process	GO:0015992 proton transport	0.977995	0.683302	2.13364e-12	9.91448e-05	2.15605e-05	0.15679	0.0866384	0.00384771	0.125948	0.0119642	1.41492e-05	0.0329381	0.67895	0.882745	0.693803	0.828539	0.2372	0.290223	0.89632
Biological Process	GO:0015994 chlorophyll metabolic process	0.0179521	0.307383	0.968539	0.903702	0.16653	2.82508e-05	NA	0.999103	0.0120882	0.928735	0.999514	1.22658e-09	0.944155	0.95814	0.427976	0.9737	0.914093	0.989682	0.22772
Biological Process	GO:0015995 chlorophyll biosynthetic process	0.0477824	0.589182	0.988627	0.938613	0.196885	7.97926e-05	NA	0.998347	0.00655372	0.964637	0.99952	5.90793e-09	0.963932	0.943001	0.495109	0.990624	0.956685	0.993567	0.489583
Biological Process	GO:0015996 chlorophyll catabolic process	0.0716749	0.0131658	NA	0.704985	NA	0.0973204	NA	NA	NA	0.348918	NA	0.168654	0.459727	NA	0.387204	0.346096	NA	NA	0.0161544
Biological Process	GO:0016031 tRNA import into mitochondrion	NA	NA	NA	0.0426389	NA	0.0395607	NA	NA	NA	NA	NA	0.0508855	NA	NA	NA	NA	NA	0.0273999	NA
Biological Process	GO:0016032 viral process	0.929144	0.332863	0.902594	0.857204	0.366323	0.858624	0.801494	0.867558	0.92938	0.0247605	0.869925	0.995955	0.986688	0.8806	0.760471	0.914312	0.995499	0.785494	0.222976
Biological Process	GO:0016042 lipid catabolic process	0.638235	0.0024381	0.575223	0.9978	1.87768e-05	0.77105	0.66337	0.990327	0.0967307	0.609462	0.813652	0.657264	0.397145	0.53071	0.110382	0.789313	0.577283	0.98261	0.038115
Biological Process	GO:0016043 cellular component organization	0.0490999	6.39643e-05	0.983937	0.617773	0.940085	0.999709	0.909985	0.842905	0.996885	0.0225671	0.49566	0.996198	0.971427	0.953358	0.818916	0.614304	0.957518	0.872515	6.17564e-05
Biological Process	GO:0016049 cell growth	0.152911	0.394426	0.965179	0.858091	0.612908	0.981172	0.557715	0.299193	0.827132	0.863645	0.242051	0.997462	0.0623133	0.383665	0.0459991	0.859858	0.240915	0.987092	0.415703
Biological Process	GO:0016050 vesicle organization	0.0870609	0.0468139	0.458072	NA	0.587677	0.926013	0.0112612	NA	NA	0.218575	0.901423	0.973856	0.674002	0.770377	0.843818	0.475358	0.790157	0.790906	0.0013254
Biological Process	GO:0016051 carbohydrate biosynthetic process	0.286321	0.0386429	0.281318	0.995152	0.0269458	0.3633	0.642951	0.147554	0.312341	0.677642	0.020749	0.0224655	0.158167	0.31249	0.0133666	0.100066	0.625222	0.999958	0.400847
Biological Process	GO:0016052 carbohydrate catabolic process	0.0161812	0.00834387	4.51229e-05	0.594339	0.000869548	4.36284e-06	0.270329	0.0566488	8.82012e-05	0.109753	0.334647	8.54074e-08	0.564073	0.811686	0.0119442	0.453818	0.208107	0.919831	0.00400697
Biological Process	GO:0016053 organic acid biosynthetic process	0.00155283	0.00858106	0.0341994	0.998535	2.35221e-05	2.26476e-08	0.970241	0.930595	2.32332e-05	0.881283	0.814911	1.8778e-12	0.644281	0.00589509	0.0326809	0.869319	0.285367	1	0.0463888
Biological Process	GO:0016054 organic acid catabolic process	0.00794821	4.14363e-11	0.0225907	0.992858	4.95849e-07	1.07303e-07	0.533642	0.964434	0.00257292	0.144098	0.979467	8.97626e-12	0.0032228	7.61939e-07	7.55024e-05	0.50039	0.345646	0.999789	0.00242852
Biological Process	GO:0016055 Wnt signaling pathway	NA	0.142229	NA	0.103843	0.216048	NA	0.101185	0.0369451	NA	NA	0.483606	0.492924	0.248564	NA	NA	NA	NA	NA	0.0752155
Biological Process	GO:0016071 mRNA metabolic process	0.164628	0.170065	0.719349	0.420717	0.997424	0.993022	0.934738	0.976946	0.943923	0.963084	0.423458	0.990764	0.999983	0.931599	0.966819	0.984241	0.951913	0.887319	0.00546072
Biological Process	GO:0016108 tetraterpenoid metabolic process	0.078282	0.8695	0.879622	0.867195	0.501121	0.0281153	NA	0.968916	0.0647575	0.890499	NA	0.000388231	NA	NA	0.24018	0.888031	0.880291	0.981898	0.887724
Biological Process	GO:0016109 tetraterpenoid biosynthetic process	0.0679222	0.92957	0.86849	0.844756	0.472981	0.0213346	NA	0.964065	0.135559	0.879898	NA	0.000659049	NA	NA	0.218021	0.877306	0.86919	0.978594	0.869944
Biological Process	GO:0016110 tetraterpenoid catabolic process	NA	NA	NA	NA	NA	NA	NA	NA	0.0388349	NA	NA	0.0991834	NA	NA	NA	NA	NA	NA	NA
Biological Process	GO:0016114 terpenoid biosynthetic process	0.0989874	0.944909	0.878311	0.955809	0.488193	0.0689971	0.870525	0.997496	0.359659	0.978004	0.999956	0.00417101	NA	NA	0.625563	0.889692	0.879224	0.911	0.652805
Biological Process	GO:0016116 carotenoid metabolic process	0.078282	0.8695	0.879622	0.867195	0.501121	0.0281153	NA	0.968916	0.0647575	0.890499	NA	0.000388231	NA	NA	0.24018	0.888031	0.880291	0.981898	0.887724
Biological Process	GO:0016117 carotenoid biosynthetic process	0.0679222	0.92957	0.86849	0.844756	0.472981	0.0213346	NA	0.964065	0.135559	0.879898	NA	0.000659049	NA	NA	0.218021	0.877306	0.86919	0.978594	0.869944
Biological Process	GO:0016118 carotenoid catabolic process	NA	NA	NA	NA	NA	NA	NA	NA	0.0388349	NA	NA	0.0991834	NA	NA	NA	NA	NA	NA	NA
Biological Process	GO:0016119 carotene metabolic process	NA	0.232452	NA	NA	NA	0.182773	NA	NA	0.094283	NA	NA	0.0233441	NA	NA	NA	NA	NA	NA	0.164667
Biological Process	GO:0016122 xanthophyll metabolic process	0.160457	NA	NA	NA	NA	0.0678655	NA	NA	0.0187742	NA	NA	0.00165097	NA	NA	NA	NA	NA	NA	NA
Biological Process	GO:0016123 xanthophyll biosynthetic process	0.0909814	NA	NA	NA	NA	0.0210917	NA	NA	0.112047	NA	NA	0.00234118	NA	NA	NA	NA	NA	NA	NA
Biological Process	GO:0016124 xanthophyll catabolic process	NA	NA	NA	NA	NA	NA	NA	NA	0.0388349	NA	NA	0.0991834	NA	NA	NA	NA	NA	NA	NA
Biological Process	GO:0016131 brassinosteroid metabolic process	NA	NA	NA	NA	NA	NA	NA	NA	0.0477344	NA	0.599547	NA	0.326804	NA	0.270038	0.23893	NA	NA	NA
Biological Process	GO:0016132 brassinosteroid biosynthetic process	NA	NA	NA	NA	NA	NA	NA	NA	0.0429764	NA	0.578654	NA	0.311836	NA	0.257156	0.227294	NA	NA	NA
Biological Process	GO:0016137 glycoside metabolic process	0.13867	0.0608687	0.278029	0.972967	0.206528	0.739129	0.645197	0.804051	0.450152	0.0127345	0.987614	0.0271154	0.518253	0.250934	0.644621	NA	NA	0.863325	0.0349441
Biological Process	GO:0016143 S-glycoside metabolic process	0.462284	0.0486099	NA	0.499853	0.162926	0.067117	0.273991	0.608659	0.0406951	NA	0.582281	0.596998	NA	NA	0.0298084	0.446672	0.110703	0.661862	0.158443
Biological Process	GO:0016144 S-glycoside biosynthetic process	NA	NA	NA	0.523363	NA	0.0277307	NA	NA	NA	NA	NA	0.213339	NA	NA	NA	0.227294	0.0249971	0.376523	NA
Biological Process	GO:0016145 S-glycoside catabolic process	0.0909814	0.0346498	NA	NA	0.106248	0.215109	0.0480373	NA	0.112047	NA	NA	NA	NA	NA	0.00429195	NA	NA	NA	0.017025
Biological Process	GO:0016192 vesicle-mediated transport	0.701265	1.01684e-07	0.967637	0.997048	0.805292	1	0.267366	0.947275	0.994726	0.755593	0.000265887	1	0.175177	0.992188	0.625252	0.946683	0.998692	0.999951	0.00011581
Biological Process	GO:0016197 endosomal transport	NA	0.00381621	0.755884	NA	0.533904	NA	0.185135	0.66867	NA	NA	0.340317	0.993415	0.347084	0.736119	NA	0.767378	NA	0.930885	0.000577927
Biological Process	GO:0016226 iron-sulfur cluster assembly	5.09929e-05	0.00081085	0.594912	0.993984	0.00712005	0.877715	0.676693	0.998956	0.484349	0.987399	0.998647	0.374077	0.278269	0.352749	0.122309	0.8031	0.921061	0.999641	0.00284996
Biological Process	GO:0016236 macroautophagy	0.238445	0.0030592	0.212012	NA	0.0964914	NA	0.384044	0.410441	NA	0.226022	0.335173	0.954261	0.368172	0.0477105	0.643896	NA	0.580333	NA	0.00106112
Biological Process	GO:0016237 lysosomal microautophagy	NA	0.190743	NA	NA	NA	NA	0.0322857	0.0916799	NA	NA	NA	NA	NA	NA	NA	NA	NA	NA	0.00713932
Biological Process	GO:0016259 selenocysteine metabolic process	0.136413	0.0582309	NA	NA	NA	0.00519713	NA	NA	0.556294	NA	NA	0.0557239	NA	NA	NA	NA	NA	NA	0.17586
Biological Process	GO:0016260 selenocysteine biosynthetic process	0.136413	0.0582309	NA	NA	NA	0.00519713	NA	NA	0.556294	NA	NA	0.0557239	NA	NA	NA	NA	NA	NA	0.17586
Biological Process	GO:0016265 death	0.59465	0.00111169	0.0896053	0.999867	0.35891	0.712944	0.633345	0.949985	0.890067	0.367714	0.319939	0.862954	0.506068	0.487221	0.302847	0.557629	0.738446	0.930749	0.0122741
Biological Process	GO:0016310 phosphorylation	0.817782	6.74885e-06	0.446147	1	0.686401	1	0.996768	0.999818	0.54184	0.999195	1	1	0.329337	0.960893	0.0592898	0.981951	0.993911	1	0.00335593
Biological Process	GO:0016311 dephosphorylation	0.0350629	0.0315447	0.338753	0.998421	0.942734	0.834241	0.932205	0.952498	0.310157	0.875081	0.745823	0.395088	0.565831	0.828394	0.668955	0.725357	0.856983	0.99989	0.0124979
Biological Process	GO:0016320 endoplasmic reticulum membrane fusion	NA	NA	NA	NA	NA	NA	0.0162747	0.04694	NA	NA	NA	NA	NA	NA	NA	NA	NA	NA	0.069437
Biological Process	GO:0016325 oocyte microtubule cytoskeleton organization	NA	NA	NA	NA	NA	NA	NA	NA	NA	NA	0.0495554	NA	NA	NA	NA	NA	NA	NA	NA
Biological Process	GO:0016331 morphogenesis of embryonic epithelium	NA	0.232452	NA	NA	NA	NA	NA	NA	NA	NA	NA	0.0233441	0.00451602	NA	NA	0.0730196	NA	NA	NA
Biological Process	GO:0016480 negative regulation of transcription from RNA polymerase III promoter	0.0157711	0.0515315	NA	NA	NA	NA	NA	NA	NA	NA	NA	NA	NA	NA	NA	NA	NA	NA	0.0353424
Biological Process	GO:0016482 cytoplasmic transport	0.178648	9.51806e-10	0.572747	0.22075	0.0603637	0.547778	0.310329	0.684041	0.998966	0.149771	0.06905	0.492467	0.107416	0.153369	0.381469	0.338207	0.914476	0.845075	1.07617e-05
Biological Process	GO:0016485 protein processing	7.67403e-06	0.00771046	NA	0.814624	0.0112785	0.41671	0.290259	0.957443	0.0446352	0.594375	0.0132822	0.350167	NA	0.837844	0.192932	0.863491	NA	0.87743	1.61473e-05
Biological Process	GO:0016559 peroxisome fission	NA	0.634168	NA	0.563168	NA	NA	NA	0.366747	0.313678	0.0332353	0.0650648	0.0693403	NA	NA	NA	NA	0.243767	NA	NA
Biological Process	GO:0016567 protein ubiquitination	0.578805	0.000355054	0.482243	0.999949	0.131945	0.999999	0.523744	0.825014	0.0419785	0.400184	0.972293	1	0.0558187	0.558266	0.0278476	0.0167843	0.93148	0.999933	0.000531739
Biological Process	GO:0016568 chromatin modification	0.941778	0.0610603	0.976153	0.999758	0.925865	0.999854	0.82155	0.994742	0.99571	0.93169	0.992356	1	0.839929	0.898571	0.899842	0.829039	0.485229	0.993497	0.0314588
Biological Process	GO:0016569 covalent chromatin modification	0.884528	0.0573801	0.855367	0.999573	0.80923	0.999921	0.853403	0.917189	0.990294	0.871605	0.997337	0.999995	0.884504	NA	0.913971	0.867942	0.856372	0.988565	0.0380731
Biological Process	GO:0016570 histone modification	0.875474	0.0792686	0.845132	0.999457	0.795019	0.999899	0.84594	0.908321	0.989058	0.862	0.99663	0.999993	0.873623	NA	0.906371	0.858189	0.846173	0.986776	0.0315921
Biological Process	GO:0016574 histone ubiquitination	NA	0.547884	NA	NA	NA	NA	0.11582	0.00490273	NA	NA	0.168528	NA	0.280894	NA	NA	NA	0.197936	NA	0.0145679
Biological Process	GO:0016973 poly(A)+ mRNA export from nucleus	NA	0.0907196	NA	NA	NA	0.332166	NA	NA	NA	NA	NA	NA	NA	NA	NA	NA	NA	NA	0.0465123
Biological Process	GO:0016998 cell wall macromolecule catabolic process	NA	0.496314	NA	0.398654	0.450846	0.7254	0.0280638	0.175814	0.0244033	0.387655	0.475401	0.812174	0.505244	0.0714401	0.0176729	0.0833859	0.375433	NA	0.684033
Biological Process	GO:0016999 antibiotic metabolic process	0.28536	0.0835913	0.000340636	0.389636	0.645956	0.186982	0.00288155	0.773734	0.201757	0.105778	0.230943	0.00707924	0.115023	0.221769	0.335575	0.83359	NA	0.837642	0.239253
Biological Process	GO:0017001 antibiotic catabolic process	0.23261	0.580432	0.20668	0.714136	NA	0.67424	0.0815775	NA	0.315153	0.220419	0.553452	0.0272176	0.360331	NA	0.266116	0.585399	NA	NA	0.612606
Biological Process	GO:0017004 cytochrome complex assembly	0.503432	0.90269	0.0260971	0.038389	0.0479642	0.0952343	0.303214	0.281006	NA	0.144069	0.0206391	0.184158	0.620081	NA	0.536895	0.487134	0.476572	0.0319529	NA
Biological Process	GO:0017038 protein import	0.101377	0.284591	0.396874	0.00702872	0.554977	0.166293	NA	0.976744	0.954891	0.213905	0.511823	0.0135259	0.662285	0.363171	0.285858	0.906756	0.666766	0.804265	0.314416
Biological Process	GO:0017062 respiratory chain complex III assembly	NA	NA	0.0088015	0.0005616	0.170744	0.0569855	NA	0.0223372	NA	0.142045	0.000990933	0.0887642	NA	NA	NA	NA	0.136732	0.00212845	NA
Biological Process	GO:0017085 response to insecticide	NA	NA	NA	NA	NA	NA	NA	NA	0.0196093	NA	0.0495554	NA	NA	NA	NA	NA	NA	NA	NA
Biological Process	GO:0017121 phospholipid scrambling	NA	NA	NA	NA	NA	NA	NA	NA	NA	0.0301716	NA	NA	NA	NA	NA	NA	NA	NA	NA
Biological Process	GO:0017144 drug metabolic process	0.392062	0.0322348	1.57315e-07	0.510722	0.196885	0.0282376	0.00105277	0.166233	0.0139729	0.354201	0.00728761	0.000584315	0.164967	0.402325	0.14503	0.494063	0.771743	0.917661	0.295841
Biological Process	GO:0017148 negative regulation of translation	0.308588	0.976752	0.0037753	0.185461	0.735751	0.149626	NA	0.238047	0.40701	NA	0.973044	0.491071	0.790385	0.626502	0.349145	0.0916748	0.277622	0.861267	0.720546
Biological Process	GO:0017157 regulation of exocytosis	NA	0.4109	0.136399	0.0074062	NA	0.332166	NA	0.00141264	NA	NA	0.0847831	0.406875	NA	0.129379	NA	NA	NA	NA	0.302242
Biological Process	GO:0017186 peptidyl-pyroglutamic acid biosynthetic process, using glutaminyl-peptide cyclotransferase	0.0157711	NA	NA	NA	NA	NA	NA	NA	NA	NA	NA	NA	NA	NA	0.0173292	NA	NA	NA	NA
Biological Process	GO:0018105 peptidyl-serine phosphorylation	0.261842	0.0152278	NA	0.935977	0.692944	0.921607	NA	0.780459	0.351049	0.619461	0.609992	0.962903	NA	0.582613	0.298264	0.615738	0.604353	NA	0.00667229
Biological Process	GO:0018107 peptidyl-threonine phosphorylation	NA	0.0324426	NA	NA	NA	0.431779	NA	NA	NA	NA	0.15077	NA	NA	0.176328	NA	NA	NA	NA	0.0857574
Biological Process	GO:0018130 heterocycle biosynthetic process	0.263336	0.599005	0.00892234	1	0.0936231	0.751902	0.826457	0.84895	4.48984e-06	0.407878	0.999881	0.917728	0.872652	0.698715	0.678845	0.0399397	0.609905	0.999839	0.656345
Biological Process	GO:0018158 protein oxidation	NA	NA	0.0288987	NA	NA	NA	NA	NA	NA	0.0301716	0.0966568	NA	NA	0.0273251	NA	NA	NA	NA	NA
Biological Process	GO:0018171 peptidyl-cysteine oxidation	NA	NA	0.0288987	NA	NA	NA	NA	NA	NA	0.0301716	0.0966568	NA	NA	0.0273251	NA	NA	NA	NA	NA
Biological Process	GO:0018197 peptidyl-aspartic acid modification	NA	NA	NA	NA	NA	0.149106	NA	NA	NA	NA	NA	0.0144932	NA	NA	NA	NA	NA	NA	0.134057
Biological Process	GO:0018199 peptidyl-glutamine modification	0.0157711	NA	NA	NA	NA	NA	NA	NA	NA	NA	NA	NA	NA	NA	0.0173292	NA	NA	NA	NA
Biological Process	GO:0018208 peptidyl-proline modification	0.489969	0.789892	0.00419431	0.0004815	0.303797	1.45778e-05	NA	0.000842305	0.00443725	0.00516828	5.20467e-05	4.80963e-06	0.89875	0.42003	0.838238	0.206579	0.0661097	0.0664266	0.976473
Biological Process	GO:0018209 peptidyl-serine modification	0.285253	0.00722027	NA	0.785402	0.715149	0.933322	NA	0.800633	0.379294	0.642131	0.651633	0.969912	0.771071	0.605165	0.110388	0.638406	0.627002	0.844915	0.00929557
Biological Process	GO:0018210 peptidyl-threonine modification	NA	0.0324426	NA	NA	NA	0.431779	NA	NA	NA	NA	0.15077	NA	NA	0.176328	NA	NA	NA	NA	0.0857574
Biological Process	GO:0018298 protein-chromophore linkage	0.435981	0.851318	NA	0.000111031	0.490513	8.94349e-07	0.255875	NA	NA	NA	NA	1.15008e-07	NA	NA	NA	NA	NA	0.632428	0.726439
Biological Process	GO:0018307 enzyme active site formation	NA	0.345125	0.00558293	0.0428627	0.139098	NA	NA	NA	NA	0.115346	0.334128	0.341548	0.161249	NA	0.130527	NA	NA	NA	NA
Biological Process	GO:0018339 peptidyl-L-beta-methylthioaspartic acid biosynthetic process from peptidyl-aspartic acid	NA	NA	NA	NA	NA	0.149106	NA	NA	NA	NA	NA	0.0144932	NA	NA	NA	NA	NA	NA	0.134057
Biological Process	GO:0018345 protein palmitoylation	NA	NA	NA	NA	NA	NA	NA	0.0916799	NA	NA	0.0137703	NA	NA	NA	NA	NA	NA	NA	NA
Biological Process	GO:0018410 C-terminal protein amino acid modification	NA	0.0462539	NA	NA	NA	NA	NA	NA	NA	NA	NA	NA	0.296535	NA	0.244048	NA	NA	NA	0.10803
Biological Process	GO:0018871 1-aminocyclopropane-1-carboxylate metabolic process	NA	0.378882	NA	NA	NA	0.00433516	NA	NA	0.0126109	NA	NA	0.0734212	NA	0.11723	0.145598	0.127586	0.123944	NA	0.276669
Biological Process	GO:0018874 benzoate metabolic process	0.118562	0.555127	0.0249674	0.223394	0.167217	0.0102412	NA	0.839514	0.77849	0.688334	0.733364	0.039053	NA	NA	0.735649	0.684652	NA	NA	0.506216
Biological Process	GO:0018875 anaerobic benzoate metabolic process	0.018924	0.112456	0.0018012	0.197248	0.143466	0.0526637	NA	0.579352	NA	0.424093	0.263496	0.034429	NA	NA	NA	0.420882	NA	NA	0.133416
Biological Process	GO:0018904 ether metabolic process	NA	0.295167	0.00334892	0.0580325	NA	0.00115004	0.158317	0.396493	0.340351	0.0400144	0.0182826	0.000481017	NA	NA	NA	NA	NA	0.442143	0.53042
Biological Process	GO:0018958 phenol-containing compound metabolic process	NA	0.556401	0.196062	0.913082	NA	0.0700016	NA	0.740128	0.300661	NA	0.301124	0.064218	0.00132794	0.540012	0.624679	0.572605	0.561369	NA	NA
Biological Process	GO:0018973 trinitrotoluene metabolic process	NA	0.0515315	NA	NA	0.0185453	NA	NA	NA	NA	NA	NA	NA	NA	NA	0.0173292	NA	NA	NA	0.0353424
Biological Process	GO:0018974 2,4,6-trinitrotoluene metabolic process	NA	0.0515315	NA	NA	0.0185453	NA	NA	NA	NA	NA	NA	NA	NA	NA	0.0173292	NA	NA	NA	0.0353424
Biological Process	GO:0018996 molting cycle, collagen and cuticulin-based cuticle	NA	0.0468752	NA	0.262919	NA	NA	NA	NA	NA	NA	0.299401	NA	0.0092134	NA	0.115189	NA	NA	NA	NA
Biological Process	GO:0019050 suppression by virus of host apoptotic process	NA	NA	0.014555	NA	0.0185453	NA	NA	NA	NA	NA	0.0495554	NA	NA	NA	0.0173292	NA	NA	NA	NA
Biological Process	GO:0019054 modulation by virus of host process	NA	NA	0.0288987	NA	0.0367473	NA	NA	NA	NA	NA	0.0966568	NA	NA	NA	0.0343587	NA	NA	NA	NA
Biological Process	GO:0019058 viral life cycle	0.982427	0.160421	0.975947	0.91789	0.505709	0.973648	0.614353	0.854087	0.875772	0.040421	0.937155	0.990083	NA	0.97045	0.935331	0.896172	NA	0.970925	0.186812
Biological Process	GO:0019062 virion attachment to host cell	NA	0.00408628	NA	NA	NA	NA	NA	NA	NA	NA	0.299401	NA	NA	NA	NA	NA	NA	NA	0.22268
Biological Process	GO:0019072 viral genome packaging	0.248914	0.614277	NA	NA	NA	NA	NA	NA	0.0477344	NA	0.599547	NA	NA	NA	NA	NA	NA	NA	0.476852
Biological Process	GO:0019073 viral DNA genome packaging	0.186741	0.497394	NA	NA	NA	NA	NA	NA	0.0259469	NA	0.483606	NA	NA	NA	NA	NA	NA	NA	0.373668
Biological Process	GO:0019079 viral genome replication	NA	0.106613	NA	0.564226	0.248479	0.887266	0.534352	0.651631	0.841982	0.00054909	0.68281	0.858341	NA	NA	0.803799	NA	NA	0.924855	0.0171751
Biological Process	GO:0019184 nonribosomal peptide biosynthetic process	NA	0.564217	0.0534022	0.597697	0.837833	0.338682	NA	0.406098	0.296516	0.435118	0.528987	0.552837	0.35303	0.0450858	0.817096	0.0589423	0.16894	0.498534	0.861632
Biological Process	GO:0019219 regulation of nucleobase-containing compound metabolic process	0.913221	0.689681	0.880834	1	0.903828	1	0.418662	0.954458	0.0495481	0.51446	1	1	0.794239	0.610852	0.669189	3.12547e-05	0.670578	1	0.598593
Biological Process	GO:0019222 regulation of metabolic process	0.897133	0.498918	0.747037	1	0.670856	0.999997	0.757354	0.778345	0.143257	0.179848	0.999986	1	0.977309	0.763822	0.68858	5.32009e-05	0.61056	0.999994	0.560908
Biological Process	GO:0019243 methylglyoxal catabolic process to D-lactate via S-lactoyl-glutathione	0.306344	0.703994	0.00436454	0.633092	NA	0.0606976	NA	0.102723	0.0740713	NA	NA	0.109345	0.396911	0.272936	0.331176	NA	0.286986	NA	0.563051
Biological Process	GO:0019249 lactate biosynthetic process	NA	NA	NA	NA	NA	NA	NA	NA	0.00113639	NA	NA	0.145025	0.0638075	NA	NA	0.0444727	NA	NA	NA
Biological Process	GO:0019250 aerobic cobalamin biosynthetic process	NA	NA	NA	NA	NA	0.0144373	NA	NA	NA	NA	NA	NA	NA	NA	NA	NA	NA	NA	NA
Biological Process	GO:0019252 starch biosynthetic process	0.0716749	NA	NA	0.704985	NA	0.00441735	0.205334	NA	NA	0.348918	NA	6.38083e-06	0.459727	NA	0.387204	0.346096	NA	NA	NA
Biological Process	GO:0019253 reductive pentose-phosphate cycle	0.260767	NA	NA	0.193248	0.299381	0.00586601	NA	0.366747	NA	NA	0.619406	2.55156e-05	NA	0.231479	0.282696	0.250391	0.243767	0.410244	NA
Biological Process	GO:0019285 glycine betaine biosynthetic process from choline	0.470777	0.879714	NA	NA	NA	NA	NA	NA	0.0433749	NA	0.596174	0.333099	NA	NA	NA	NA	NA	NA	0.76316
Biological Process	GO:0019288 isopentenyl diphosphate biosynthetic process, methylerythritol 4-phosphate pathway	0.0137664	0.816224	NA	0.752224	0.450846	2.63261e-05	NA	NA	0.469593	NA	0.475401	2.5078e-08	NA	0.35824	0.428635	NA	0.375433	NA	0.684033
Biological Process	GO:0019294 keto-3-deoxy-D-manno-octulosonic acid biosynthetic process	NA	NA	NA	NA	NA	NA	NA	NA	NA	NA	NA	NA	NA	0.0407072	NA	NA	NA	NA	NA
Biological Process	GO:0019295 coenzyme M biosynthetic process	NA	NA	NA	NA	NA	0.00234301	NA	0.302791	0.257062	NA	NA	0.000662261	0.280894	0.187665	NA	0.203487	0.197936	NA	0.41718
Biological Process	GO:0019296 coenzyme M metabolic process	NA	NA	NA	NA	NA	0.00234301	NA	0.302791	0.257062	NA	NA	0.000662261	0.280894	0.187665	NA	0.203487	0.197936	NA	0.41718
Biological Process	GO:0019303 D-ribose catabolic process	0.462284	0.325956	0.110226	0.0832935	0.518375	0.0181228	NA	0.064911	NA	0.449995	0.30455	0.318951	NA	0.417624	NA	NA	NA	0.289798	0.403116
Biological Process	GO:0019305 dTDP-rhamnose biosynthetic process	0.107629	0.00813221	0.675526	0.968035	0.0292001	0.441242	NA	0.178255	0.0936134	0.913093	0.000934809	0.420444	0.264862	0.37438	0.0590646	0.218407	0.029562	0.988096	0.0260029
Biological Process	GO:0019310 inositol catabolic process	0.621227	0.205123	0.0120172	0.0147915	0.312888	0.0331402	0.394091	0.0148451	0.117737	0.607594	0.0101652	0.0346909	0.738719	0.570859	NA	NA	0.223567	0.500987	0.168858
Biological Process	GO:0019318 hexose metabolic process	0.245656	0.00481724	0.178278	0.837265	0.0212008	0.225154	0.370231	0.0456865	0.0330385	0.466638	0.00250146	0.0414491	0.268553	0.360012	0.0855414	0.605532	0.0566068	0.997614	0.0673304
Biological Process	GO:0019319 hexose biosynthetic process	0.10389	0.0314737	0.0249275	0.207696	0.0595256	0.00173738	0.605072	0.0528557	0.0240623	0.246709	0.0245754	1.00899e-06	0.707645	0.461904	0.0470427	0.820423	0.492702	0.819445	0.369869
Biological Process	GO:0019320 hexose catabolic process	NA	0.653033	0.033776	NA	0.312384	0.554067	NA	0.0807651	NA	0.0365638	0.63828	0.648274	NA	0.242059	NA	NA	NA	0.426415	0.513202
Biological Process	GO:0019321 pentose metabolic process	0.000201414	0.0764655	0.433565	0.261613	0.849575	0.0469668	NA	0.0334458	0.865214	0.0683236	0.0042412	0.409127	0.891822	0.405704	0.829494	2.23007e-05	0.183397	0.299965	0.000888306
Biological Process	GO:0019326 nitrotoluene metabolic process	NA	0.0515315	NA	NA	0.0185453	NA	NA	NA	NA	NA	NA	NA	NA	NA	0.0173292	NA	NA	NA	0.0353424
Biological Process	GO:0019344 cysteine biosynthetic process	0.106407	0.0145739	0.812708	0.869326	0.0613547	2.50627e-06	0.238873	0.935837	0.0249946	0.250775	0.822326	0.0133088	0.918801	0.79456	0.316609	0.823137	0.0859632	NA	0.0198495
Biological Process	GO:0019359 nicotinamide nucleotide biosynthetic process	0.500022	0.00842522	0.458072	0.943908	0.134652	0.608296	NA	0.244723	0.34482	0.480611	0.0801871	0.454693	0.674002	0.770377	NA	0.800225	NA	0.790906	0.0128595
Biological Process	GO:0019362 pyridine nucleotide metabolic process	0.0671448	0.000487981	0.0196145	0.322651	0.0242654	2.46058e-07	0.442453	0.0733302	0.000238409	0.446319	0.324157	9.60322e-14	0.552556	0.216316	0.729603	0.987082	0.568202	0.706377	0.0135012
Biological Process	GO:0019363 pyridine nucleotide biosynthetic process	0.0933342	0.0120476	0.181473	0.98982	0.0644054	0.39583	NA	0.488879	0.0306515	0.407615	0.222433	0.0467618	0.645022	0.878965	0.93039	0.90089	NA	0.923166	0.00787644
Biological Process	GO:0019367 fatty acid elongation, saturated fatty acid	NA	NA	NA	NA	NA	NA	NA	NA	NA	NA	NA	NA	0.0430032	NA	0.0343587	0.0298721	NA	NA	NA
Biological Process	GO:0019368 fatty acid elongation, unsaturated fatty acid	NA	NA	NA	NA	NA	NA	NA	NA	NA	NA	NA	NA	0.0430032	NA	0.0343587	0.0298721	NA	NA	NA
Biological Process	GO:0019369 arachidonic acid metabolic process	NA	0.0346498	NA	NA	NA	NA	0.0480373	NA	NA	NA	NA	NA	0.12355	0.00272935	NA	0.0869724	0.0844328	NA	0.194195
Biological Process	GO:0019373 epoxygenase P450 pathway	NA	0.0515315	NA	NA	NA	NA	NA	NA	NA	NA	NA	NA	NA	0.0137569	NA	NA	NA	NA	NA
Biological Process	GO:0019379 sulfate assimilation, phosphoadenylyl sulfate reduction by phosphoadenylyl-sulfate reductase (thioredoxin)	0.000130034	6.9435e-06	NA	NA	0.122827	7.74514e-05	NA	NA	NA	NA	NA	NA	NA	NA	0.115189	NA	NA	NA	4.98172e-05
Biological Process	GO:0019385 methanogenesis, from acetate	NA	0.100409	NA	NA	0.0367473	NA	NA	NA	NA	NA	NA	NA	0.0430032	NA	NA	NA	NA	NA	NA
Biological Process	GO:0019395 fatty acid oxidation	0.291097	3.77896e-05	NA	NA	0.00859893	0.935967	NA	NA	0.740349	NA	0.661532	0.679252	NA	NA	0.695853	NA	NA	NA	0.000628896
Biological Process	GO:0019400 alditol metabolic process	0.0258971	0.302914	0.276621	0.954861	0.0102688	0.309052	0.44193	0.818956	0.0508327	0.663454	0.973044	0.0688778	NA	NA	0.349145	0.0916748	0.648357	0.861267	0.720546
Biological Process	GO:0019413 acetate biosynthetic process	0.379462	0.199522	NA	NA	0.429872	0.0294541	NA	NA	0.448137	0.0758643	NA	0.455672	NA	NA	0.408282	NA	0.356775	NA	0.286771
Biological Process	GO:0019419 sulfate reduction	0.00092504	0.000432541	0.0623058	0.336689	0.0147218	0.000673597	NA	0.490039	NA	0.348918	0.759217	0.768481	NA	NA	0.387204	NA	NA	NA	0.0161544
Biological Process	GO:0019420 dissimilatory sulfate reduction	0.236871	0.21743	0.0248763	0.162249	0.0388414	0.143913	NA	0.335537	NA	0.22932	0.578654	0.58857	NA	NA	NA	NA	NA	NA	NA
Biological Process	GO:0019424 sulfide oxidation, using siroheme sulfite reductase	NA	NA	NA	NA	NA	0.0395607	NA	NA	NA	NA	NA	NA	NA	NA	NA	NA	NA	NA	NA
Biological Process	GO:0019428 allantoin biosynthetic process	NA	NA	0.0288987	NA	NA	NA	NA	NA	NA	NA	NA	NA	NA	NA	NA	0.0298721	NA	NA	NA
Biological Process	GO:0019430 removal of superoxide radicals	0.0545113	NA	0.00493479	0.0176734	0.36203	0.00217708	0.0162951	0.438517	0.0797895	NA	0.704875	0.00640188	NA	NA	NA	0.305166	NA	0.48679	NA
Biological Process	GO:0019438 aromatic compound biosynthetic process	0.402037	0.411298	0.00528229	1	0.0998935	0.71475	0.855113	0.711783	2.22064e-05	0.256736	0.999473	0.94773	0.889265	0.228228	0.592045	0.0698774	0.54912	0.999264	0.585777
Biological Process	GO:0019439 aromatic compound catabolic process	0.00913764	0.000304053	0.134068	0.964336	0.0131836	0.00180188	0.75785	0.943404	0.00953286	0.248346	0.990447	0.000330919	0.111614	0.0014603	0.000185158	0.317655	0.764241	0.998612	0.0576434
Biological Process	GO:0019441 tryptophan catabolic process to kynurenine	0.0124209	0.441269	NA	NA	0.186128	NA	0.0863087	NA	0.0187742	NA	0.428327	NA	0.00148007	0.000392497	0.000769102	0.0113574	NA	NA	0.0555441
Biological Process	GO:0019447 D-cysteine catabolic process	NA	NA	NA	NA	NA	0.0395607	NA	NA	0.0196093	NA	NA	0.0508855	NA	NA	NA	NA	NA	NA	NA
Biological Process	GO:0019464 glycine decarboxylation via glycine cleavage system	NA	0.135679	NA	0.663741	0.373872	0.00263375	NA	0.451865	0.0125127	NA	0.719513	0.000186027	0.422868	NA	0.354176	NA	NA	NA	0.593418
Biological Process	GO:0019491 ectoine biosynthetic process	0.359393	NA	NA	0.704985	NA	0.0973204	NA	NA	NA	NA	0.759217	0.0125156	NA	NA	NA	NA	NA	NA	NA
Biological Process	GO:0019499 cyanide metabolic process	0.0157711	0.0515315	NA	NA	0.0185453	NA	NA	NA	0.0196093	NA	NA	0.0508855	NA	NA	NA	NA	NA	NA	0.0353424
Biological Process	GO:0019509 L-methionine biosynthetic process from methylthioadenosine	0.147258	0.0688608	0.000388777	NA	0.045296	0.823968	NA	0.644589	NA	NA	0.887779	0.65035	0.239933	0.118075	0.528715	NA	NA	NA	0.193775
Biological Process	GO:0019512 lactose catabolic process via tagatose-6-phosphate	NA	NA	0.0288987	0.0834613	NA	0.0775578	NA	NA	NA	NA	0.0966568	0.0991834	NA	NA	NA	NA	NA	0.05405	NA
Biological Process	GO:0019520 aldonic acid metabolic process	NA	0.00768781	NA	NA	NA	NA	NA	NA	NA	NA	NA	NA	0.0638075	NA	NA	NA	NA	NA	NA
Biological Process	GO:0019521 D-gluconate metabolic process	NA	0.00768781	NA	NA	NA	NA	NA	NA	NA	NA	NA	NA	0.0638075	NA	NA	NA	NA	NA	NA
Biological Process	GO:0019529 taurine catabolic process	NA	0.345125	NA	NA	0.139098	NA	NA	NA	NA	NA	0.334128	0.341548	0.161249	NA	NA	NA	NA	NA	0.0303228
Biological Process	GO:0019530 taurine metabolic process	NA	0.345125	NA	NA	0.139098	NA	NA	NA	NA	NA	0.334128	0.341548	0.161249	NA	NA	NA	NA	NA	0.0303228
Biological Process	GO:0019538 protein metabolic process	0.827508	0.00681017	0.960244	2.71957e-48	0.935342	3.15968e-21	0.990703	1.9995e-09	0.251228	0.228071	9.06757e-20	4.05519e-33	0.991919	0.999911	0.361917	0.955503	0.000258703	1.19033e-58	1.96783e-05
Biological Process	GO:0019541 propionate metabolic process	NA	0.687898	0.275804	0.616737	0.337671	0.0100781	NA	NA	0.353296	0.286181	NA	0.0234371	NA	NA	NA	NA	0.0404838	NA	NA
Biological Process	GO:0019542 propionate biosynthetic process	NA	NA	NA	NA	NA	0.0395607	NA	NA	NA	NA	NA	NA	NA	NA	NA	NA	NA	NA	NA
Biological Process	GO:0019543 propionate catabolic process	NA	0.653033	0.254236	0.581808	0.312384	0.0426064	NA	NA	0.327146	NA	NA	0.016821	NA	NA	NA	NA	0.0339375	NA	NA
Biological Process	GO:0019568 arabinose catabolic process	0.248914	0.614277	NA	NA	NA	NA	NA	NA	NA	NA	NA	NA	NA	NA	NA	NA	NA	NA	0.0241564
Biological Process	GO:0019585 glucuronate metabolic process	NA	NA	0.0430341	NA	NA	NA	NA	NA	NA	0.0449151	NA	0.145025	NA	NA	NA	NA	NA	NA	NA
Biological Process	GO:0019586 galacturonate metabolic process	NA	NA	NA	NA	NA	NA	NA	0.0695784	NA	NA	NA	NA	NA	NA	NA	0.0444727	0.0431448	NA	NA
Biological Process	GO:0019605 butyrate metabolic process	NA	NA	NA	NA	NA	NA	NA	NA	NA	NA	NA	NA	0.0430032	NA	NA	NA	NA	0.05405	NA
Biological Process	GO:0019626 short-chain fatty acid catabolic process	NA	0.653033	0.254236	0.581808	0.312384	0.0426064	NA	NA	0.327146	NA	NA	0.016821	NA	NA	NA	NA	0.0339375	NA	NA
Biological Process	GO:0019629 propionate catabolic process, 2-methylcitrate cycle	NA	0.653033	0.254236	0.581808	0.312384	0.0426064	NA	NA	0.327146	NA	NA	0.016821	NA	NA	NA	NA	0.0339375	NA	NA
Biological Process	GO:0019634 organic phosphonate metabolic process	0.000598659	0.0172742	0.699785	0.999757	0.00670906	0.646068	0.869449	NA	0.716331	NA	0.998473	0.811998	0.625199	0.856082	0.0290219	0.720989	0.973963	NA	0.0150315
Biological Process	GO:0019635 2-aminoethylphosphonate catabolic process	0.0227487	0.547884	0.197472	NA	NA	0.45427	NA	NA	NA	NA	NA	0.00580082	NA	NA	NA	NA	NA	NA	0.41718
Biological Process	GO:0019636 phosphonoacetate metabolic process	0.0427699	0.670927	0.265099	NA	NA	0.571722	NA	NA	NA	NA	NA	0.0034784	NA	NA	NA	NA	NA	NA	0.53042
Biological Process	GO:0019637 organophosphate metabolic process	0.000136676	8.12427e-05	9.13679e-13	0.596448	9.28816e-05	7.66587e-06	0.462332	0.208969	0.00113457	0.118385	0.00788621	3.33202e-12	0.393755	0.536792	0.0899596	0.990367	0.4915	0.98877	0.00387261
Biological Process	GO:0019646 aerobic electron transport chain	0.0909814	0.272012	0.0842209	NA	0.00490014	NA	NA	NA	0.112047	NA	NA	NA	0.12355	NA	NA	NA	NA	NA	0.194195
Biological Process	GO:0019673 GDP-mannose metabolic process	NA	NA	NA	NA	NA	NA	NA	NA	0.0155607	NA	0.0847831	0.0887642	NA	NA	NA	NA	NA	NA	0.302242
Biological Process	GO:0019674 NAD metabolic process	0.627215	0.0043047	NA	0.933119	0.319721	0.91837	0.399053	0.43506	0.343916	0.613573	0.819177	0.83065	NA	NA	NA	NA	NA	NA	0.00611289
Biological Process	GO:0019676 ammonia assimilation cycle	NA	NA	NA	0.122544	NA	0.114053	NA	0.0695784	NA	NA	NA	0.00749953	NA	NA	NA	NA	NA	NA	NA
Biological Process	GO:0019679 propionate metabolic process, methylcitrate cycle	NA	NA	NA	NA	NA	NA	NA	NA	NA	0.015201	NA	NA	NA	NA	NA	NA	NA	NA	NA
Biological Process	GO:0019682 glyceraldehyde-3-phosphate metabolic process	0.0246242	0.0606606	0.610726	0.0391245	0.266204	2.90258e-10	0.320343	0.851298	0.144495	0.634373	0.0916391	9.64162e-18	0.0878205	0.0457049	0.91554	NA	0.0561427	0.34402	0.381008
Biological Process	GO:0019684 photosynthesis, light reaction	0.484895	0.905423	0.44344	7.34585e-06	0.855124	2.61344e-15	0.571161	NA	0.0522954	0.794193	0.966303	1.28504e-28	NA	NA	0.835374	0.790889	NA	0.943143	0.883188
Biological Process	GO:0019685 photosynthesis, dark reaction	0.260767	NA	NA	0.193248	0.299381	0.00586601	NA	0.366747	NA	NA	0.619406	2.55156e-05	NA	0.231479	0.282696	0.250391	0.243767	0.410244	NA
Biological Process	GO:0019692 deoxyribose phosphate metabolic process	0.226783	0.0722235	0.566831	0.916796	0.285431	0.3934	NA	0.393738	NA	0.214829	0.151188	0.0249919	0.352455	NA	0.0762445	NA	NA	0.465387	0.142033
Biological Process	GO:0019693 ribose phosphate metabolic process	0.0736389	0.00151533	7.07037e-20	0.000543415	0.000201116	9.01087e-08	0.509802	8.50561e-05	2.06965e-06	0.00282101	7.12737e-05	5.42915e-13	0.668931	0.651994	0.472269	0.998744	0.0632621	0.227809	0.227253
Biological Process	GO:0019700 organic phosphonate catabolic process	0.0257311	0.571196	0.209159	NA	NA	0.475872	NA	NA	NA	NA	NA	0.00742672	NA	NA	NA	NA	NA	NA	0.43779
Biological Process	GO:0019722 calcium-mediated signaling	NA	0.0323856	0.401604	0.443311	0.0267506	0.756756	9.24108e-06	0.569104	0.149894	0.415191	0.831373	NA	0.000902876	0.083458	0.457863	0.0155039	0.0142869	0.248908	0.352258
Biological Process	GO:0019725 cellular homeostasis	0.00836291	0.00481139	1.45699e-06	0.553932	0.00114612	0.00355139	0.271239	0.435041	4.31868e-05	0.204472	0.221995	7.90319e-05	0.822886	0.536065	0.00344964	0.0133177	0.286683	0.977652	0.0511686
Biological Process	GO:0019748 secondary metabolic process	0.996701	0.00334056	0.265266	0.99442	0.129734	0.175949	0.169019	0.475275	0.0114433	0.301172	0.984417	0.734202	0.00012256	1.07067e-05	0.000186189	0.0921092	0.267346	0.968854	0.49597
Biological Process	GO:0019751 polyol metabolic process	0.0635659	0.31159	0.0464871	0.490607	0.0487685	0.0250295	0.427934	0.132549	0.0620066	0.755786	0.268955	0.00187669	0.901662	0.705176	0.816689	0.280427	0.48256	0.869085	0.44129
Biological Process	GO:0019752 carboxylic acid metabolic process	2.67864e-09	1.82687e-07	0.000138864	0.998724	5.83663e-08	1.5999e-12	0.923173	0.975666	1.6207e-07	0.57025	0.949846	1.42159e-22	0.400413	2.06289e-05	0.00106055	0.911717	0.56974	1	0.000584419
Biological Process	GO:0019755 one-carbon compound transport	0.00436024	0.0506912	0.785866	0.991486	0.000348511	0.996977	0.482345	0.950732	0.545693	NA	0.997327	0.999637	0.262263	0.514084	0.0577629	0.574752	0.553874	0.996002	0.049364
Biological Process	GO:0019757 glycosinolate metabolic process	0.462284	0.0486099	NA	0.499853	0.162926	0.067117	0.273991	0.608659	0.0406951	NA	0.582281	0.596998	NA	NA	0.0298084	0.446672	0.110703	0.661862	0.158443
Biological Process	GO:0019758 glycosinolate biosynthetic process	NA	NA	NA	0.523363	NA	0.0277307	NA	NA	NA	NA	NA	0.213339	NA	NA	NA	0.227294	0.0249971	0.376523	NA
Biological Process	GO:0019759 glycosinolate catabolic process	0.0909814	0.0346498	NA	NA	0.106248	0.215109	0.0480373	NA	0.112047	NA	NA	NA	NA	NA	0.00429195	NA	NA	NA	0.017025
Biological Process	GO:0019760 glucosinolate metabolic process	0.462284	0.0486099	NA	0.499853	0.162926	0.067117	0.273991	0.608659	0.0406951	NA	0.582281	0.596998	NA	NA	0.0298084	0.446672	0.110703	0.661862	0.158443
Biological Process	GO:0019761 glucosinolate biosynthetic process	NA	NA	NA	0.523363	NA	0.0277307	NA	NA	NA	NA	NA	0.213339	NA	NA	NA	0.227294	0.0249971	0.376523	NA
Biological Process	GO:0019762 glucosinolate catabolic process	0.0909814	0.0346498	NA	NA	0.106248	0.215109	0.0480373	NA	0.112047	NA	NA	NA	NA	NA	0.00429195	NA	NA	NA	0.017025
Biological Process	GO:0019860 uracil metabolic process	NA	0.14677	0.0430341	NA	NA	0.114053	NA	NA	NA	NA	NA	0.145025	NA	NA	NA	NA	NA	NA	0.102328
Biological Process	GO:0019877 diaminopimelate biosynthetic process	0.596302	0.56852	0.566831	0.916796	0.656357	0.0743582	NA	0.746314	0.0255068	0.0558773	0.944989	0.0688328	0.714654	0.00784479	0.0762445	0.57905	0.202152	NA	0.871677
Biological Process	GO:0019932 second-messenger-mediated signaling	NA	0.0140442	0.435736	0.499853	0.0057521	0.79307	1.59601e-05	0.608659	0.177685	0.449995	0.862435	NA	0.00149113	0.100344	0.494526	0.0207185	0.0191172	0.289798	0.158443
Biological Process	GO:0019933 cAMP-mediated signaling	NA	0.100409	NA	NA	0.0367473	NA	NA	NA	NA	NA	NA	NA	NA	NA	NA	NA	NA	NA	0.069437
Biological Process	GO:0019935 cyclic-nucleotide-mediated signaling	NA	0.100409	NA	NA	0.0367473	NA	NA	NA	NA	NA	NA	NA	NA	NA	NA	NA	NA	NA	0.069437
Biological Process	GO:0019941 modification-dependent protein catabolic process	0.222465	6.5963e-08	0.687897	0.993615	0.160648	0.999999	0.999748	0.938669	0.974997	1.47361e-06	0.750729	1	0.136466	0.29138	0.024503	0.16869	0.58753	0.998418	6.54752e-09
Biological Process	GO:0019954 asexual reproduction	0.000596133	2.6763e-05	0.822004	0.980424	0.154948	0.890138	0.943503	0.450061	0.653174	0.00536456	0.720596	0.992888	0.0363144	0.0453362	0.171123	0.000852522	0.704834	0.994327	9.33817e-05
Biological Process	GO:0021769 orbitofrontal cortex development	NA	NA	NA	NA	NA	NA	NA	NA	NA	NA	0.0495554	NA	NA	NA	NA	NA	NA	NA	NA
Biological Process	GO:0021895 cerebral cortex neuron differentiation	NA	0.0515315	NA	NA	NA	NA	NA	NA	NA	NA	NA	NA	NA	NA	0.0173292	NA	NA	NA	0.0353424
Biological Process	GO:0021915 neural tube development	NA	0.14677	NA	NA	NA	NA	NA	NA	NA	NA	NA	0.145025	0.00139469	NA	NA	0.0444727	NA	NA	NA
Biological Process	GO:0022008 neurogenesis	NA	0.060483	NA	NA	0.87535	0.98878	0.59851	NA	0.889519	NA	0.996496	0.672074	0.913243	0.785804	0.575715	0.814869	0.805087	NA	0.0169667
Biological Process	GO:0022402 cell cycle process	0.0171449	0.0259495	0.822435	0.499544	0.502315	0.999593	0.665048	0.668987	0.996115	0.283849	0.99397	0.999992	0.829502	0.764273	0.298018	0.0321406	0.82491	0.979529	0.00370213
Biological Process	GO:0022406 membrane docking	0.633108	0.00479757	NA	0.755892	0.692944	0.921607	0.403974	0.443142	NA	0.248519	0.380752	0.962903	0.749981	NA	0.0961038	0.615738	0.604353	NA	0.182891
Biological Process	GO:0022409 positive regulation of cell-cell adhesion	NA	0.0148505	NA	NA	NA	NA	NA	NA	NA	NA	NA	NA	0.0841603	NA	NA	0.0588541	NA	NA	NA
Biological Process	GO:0022411 cellular component disassembly	0.319833	0.0477606	0.00518304	1.0078e-05	0.246256	0.00231714	0.43629	7.28655e-06	0.282721	0.0588605	0.00168785	5.57524e-06	0.358156	0.1054	0.383692	0.759029	0.49361	0.0115037	0.0123808
Biological Process	GO:0022600 digestive system process	NA	NA	NA	NA	NA	NA	NA	NA	NA	NA	0.0495554	NA	NA	NA	NA	NA	NA	NA	NA
Biological Process	GO:0022603 regulation of anatomical structure morphogenesis	0.000665731	0.527012	NA	0.983166	0.947644	0.990139	NA	0.546844	0.725062	0.182255	0.699242	0.823197	0.635747	0.969184	0.631825	0.000440662	0.496639	0.969024	0.107631
Biological Process	GO:0022604 regulation of cell morphogenesis	1.83172e-05	0.263426	NA	0.88391	0.645956	0.850539	NA	0.150052	0.40864	0.00941583	0.0683061	0.723135	0.474637	0.805682	0.335575	1.7701e-06	0.247863	0.631076	0.00311872
Biological Process	GO:0022605 oogenesis stage	NA	NA	NA	NA	NA	NA	NA	NA	NA	NA	0.0495554	NA	NA	NA	NA	NA	NA	NA	NA
Biological Process	GO:0022607 cellular component assembly	0.00053806	2.46282e-06	0.44419	0.294233	0.104886	0.303473	0.796134	0.71823	0.882482	0.163451	0.0239874	0.0536623	0.878442	0.424314	0.7012	0.918205	0.932249	0.0546823	0.000533623
Biological Process	GO:0022612 gland morphogenesis	NA	NA	NA	NA	NA	NA	NA	NA	NA	NA	0.0495554	NA	NA	NA	NA	NA	NA	NA	NA
Biological Process	GO:0022613 ribonucleoprotein complex biogenesis	0.0274011	0.0762692	0.54096	4.2728e-08	0.492826	0.346898	0.598562	0.0572239	0.965475	0.493083	0.00018895	0.0178949	0.747253	0.984963	0.948977	0.999985	0.97728	0.000537612	0.0545688
Biological Process	GO:0022618 ribonucleoprotein complex assembly	0.00705265	0.0493636	0.792375	0.000634103	0.592795	0.615703	0.58506	0.468693	NA	0.806472	0.00673607	0.463718	NA	NA	0.283496	NA	NA	0.00273198	0.178101
Biological Process	GO:0022900 electron transport chain	0.0214172	0.192898	8.74093e-10	0.000182015	0.000110786	0.000605717	0.172711	0.237655	0.00786809	0.00149148	0.000443177	7.15127e-08	0.0883174	0.0345212	0.084789	0.742398	0.113979	0.347465	0.423974
Biological Process	GO:0022904 respiratory electron transport chain	0.589819	0.024329	4.45974e-10	0.00245664	7.64353e-05	0.0700016	0.0767974	0.0438915	0.300661	0.000203121	8.07187e-05	0.785458	0.00732049	0.00737263	0.253242	0.572605	0.00902888	0.198026	0.317539
Biological Process	GO:0023051 regulation of signaling	0.698423	0.000888198	0.0943002	0.990455	0.534489	0.502847	0.033397	0.780735	0.30571	0.996732	0.474876	0.996667	0.0334294	0.0336301	0.463344	0.0110323	0.0211597	0.942623	0.0131399
Biological Process	GO:0023052 signaling	0.64942	0.00138614	0.258029	0.999981	0.164317	0.999886	0.156395	0.734314	0.226288	0.418519	0.980848	1	0.0124704	0.407857	0.330107	0.0319256	0.395216	1	0.0122886
Biological Process	GO:0023056 positive regulation of signaling	0.852211	0.00130219	0.0984065	0.890644	0.655011	0.858361	0.257	0.781676	0.419116	NA	0.244631	0.99813	0.485716	0.228999	0.618174	0.270424	0.0315164	0.642354	0.00355136
Biological Process	GO:0023057 negative regulation of signaling	0.362865	0.01058	0.591063	0.693386	0.463441	0.62858	0.673277	0.836837	0.932819	0.876142	0.809652	0.920002	0.175073	0.560319	0.210762	0.336066	0.865266	0.723752	0.052427
Biological Process	GO:0030001 metal ion transport	0.0161099	0.00121906	0.0192951	0.998587	0.00485707	0.900149	0.546027	0.914459	0.667737	0.408311	0.944603	0.98203	4.09456e-05	0.0182563	0.000882227	0.108445	0.642781	0.999996	0.0420013
Biological Process	GO:0030003 cellular cation homeostasis	0.418128	0.239652	0.0221494	0.88371	0.0596442	0.982772	0.7065	0.872023	0.561755	0.898616	0.459841	0.948736	0.631671	0.150239	0.732697	0.187433	0.88882	0.984258	0.776263
Biological Process	GO:0030004 cellular monovalent inorganic cation homeostasis	0.0464981	0.0151366	NA	0.891875	0.0687035	NA	NA	0.342438	NA	0.542489	0.107156	0.930478	0.674345	0.506953	0.590325	0.17885	NA	NA	0.542413
Biological Process	GO:0030011 maintenance of cell polarity	NA	NA	NA	NA	NA	NA	NA	NA	NA	NA	0.0495554	NA	NA	NA	NA	NA	NA	NA	NA
Biological Process	GO:0030029 actin filament-based process	0.379995	0.586829	0.0168498	0.0768221	0.262121	0.653871	NA	0.117161	0.0207161	0.358305	0.157408	0.420235	0.362567	0.576074	0.700676	NA	0.608275	0.536652	0.733346
Biological Process	GO:0030036 actin cytoskeleton organization	0.319794	0.474587	0.0104543	0.0433002	0.206528	0.560721	NA	0.0802745	0.0122573	0.300173	0.17343	0.311834	0.293706	0.519136	0.644621	NA	0.550969	0.454644	0.654813
Biological Process	GO:0030042 actin filament depolymerization	0.0716749	0.426932	0.00765227	0.704985	0.0946073	0.304561	NA	0.0281192	0.10391	0.00861582	0.759217	0.420553	0.0223645	0.056411	NA	NA	0.337561	NA	0.635061
Biological Process	GO:0030091 protein repair	NA	0.886818	0.647391	0.358993	NA	0.000464299	NA	0.818956	0.40701	0.0230147	0.689996	0.0274297	0.458784	NA	NA	NA	NA	0.861267	0.922555
Biological Process	GO:0030111 regulation of Wnt signaling pathway	NA	0.0907196	NA	0.0651232	0.170744	NA	0.078779	0.0223372	NA	NA	0.398509	0.406875	0.197329	NA	NA	NA	NA	NA	0.0465123
Biological Process	GO:0030148 sphingolipid biosynthetic process	0.03555	0.256249	NA	NA	NA	NA	NA	0.0738135	NA	NA	NA	NA	0.00763882	0.231479	0.0421879	0.0326287	0.243767	NA	0.495354
Biological Process	GO:0030162 regulation of proteolysis	0.1119	0.000654786	0.416353	0.533222	0.0309554	0.988679	0.734174	0.979393	0.959168	0.0368757	0.0573687	0.999783	0.682998	0.65197	0.770824	0.699759	0.906898	0.937365	0.117964
Biological Process	GO:0030163 protein catabolic process	0.174607	3.16685e-08	0.818359	0.96322	0.110069	0.999883	0.99995	0.974333	0.840817	1.58786e-08	0.383948	1	0.118052	0.360331	0.0382083	0.324363	0.821176	0.998247	8.6258e-08
Biological Process	GO:0030174 regulation of DNA-dependent DNA replication initiation	0.266972	0.000951345	0.912979	0.840734	0.0894809	0.898136	NA	0.359787	0.410457	0.00400039	0.720793	0.929049	0.70275	0.90042	0.551039	0.240852	0.699619	0.990212	0.00027931
Biological Process	GO:0030177 positive regulation of Wnt signaling pathway	NA	0.190743	NA	NA	0.0721469	NA	0.0322857	0.0916799	NA	NA	NA	NA	NA	NA	NA	NA	NA	NA	0.00713932
Biological Process	GO:0030178 negative regulation of Wnt signaling pathway	NA	0.272012	NA	0.0242996	NA	NA	NA	0.134323	NA	NA	0.262863	0.269032	0.12355	NA	NA	NA	NA	NA	NA
Biological Process	GO:0030183 B cell differentiation	NA	0.0346498	NA	NA	NA	NA	NA	NA	NA	NA	NA	NA	NA	NA	NA	NA	NA	NA	NA
Biological Process	GO:0030198 extracellular matrix organization	0.720847	0.203622	0.00916683	0.682089	0.799617	0.998464	NA	0.181779	0.38392	0.226724	0.540786	0.989324	0.268997	0.648614	0.939525	NA	0.905511	NA	0.337233
Biological Process	GO:0030243 cellulose metabolic process	0.753711	0.945318	0.725391	0.730072	NA	0.867868	0.514785	0.157122	0.825474	NA	0.443152	0.160663	0.125117	NA	0.785813	0.0106423	NA	NA	0.822421
Biological Process	GO:0030244 cellulose biosynthetic process	NA	0.945684	0.553913	0.417946	NA	NA	0.36345	0.0415058	NA	NA	0.517279	NA	0.0315211	NA	0.618046	0.00942034	NA	NA	0.86208
Biological Process	GO:0030253 protein secretion by the type I secretion system	0.00159454	0.00152354	0.866527	0.998093	0.0018612	0.916509	0.861657	NA	0.331878	NA	0.980931	0.999667	0.768543	0.844809	0.0247367	0.878541	0.971113	0.998767	0.00231249
Biological Process	GO:0030254 protein secretion by the type III secretion system	0.244287	0.373857	0.0113564	0.0421013	0.306041	0.0308747	NA	0.418707	0.329577	NA	0.0283144	0.0107193	0.732899	NA	0.278989	NA	NA	0.0820552	0.16199
Biological Process	GO:0030258 lipid modification	0.680181	0.000224537	NA	NA	0.141471	0.982163	NA	NA	0.789598	0.897042	0.862701	0.946917	0.961683	0.872029	0.729288	NA	NA	0.983812	0.000791139
Biological Process	GO:0030277 maintenance of gastrointestinal epithelium	NA	NA	NA	NA	NA	NA	NA	NA	NA	NA	0.0495554	NA	NA	NA	NA	NA	NA	NA	NA
Biological Process	GO:0030282 bone mineralization	NA	0.0515315	NA	NA	0.0185453	NA	NA	NA	NA	NA	NA	NA	NA	NA	NA	NA	NA	NA	NA
Biological Process	GO:0030301 cholesterol transport	NA	0.100409	NA	NA	0.0367473	NA	NA	NA	NA	NA	NA	NA	NA	NA	NA	NA	NA	NA	0.069437
Biological Process	GO:0030316 osteoclast differentiation	NA	NA	0.0288987	NA	NA	0.0775578	NA	NA	NA	NA	NA	0.0991834	0.0430032	NA	NA	0.0298721	NA	NA	NA
Biological Process	GO:0030321 transepithelial chloride transport	0.000941985	0.0166898	0.672168	0.991904	0.000762897	0.987421	0.727509	NA	0.60153	NA	0.986219	0.997578	0.450485	0.641826	0.0205471	0.689894	0.902674	NA	0.0105502
Biological Process	GO:0030323 respiratory tube development	NA	0.0346498	NA	NA	NA	NA	NA	NA	NA	NA	NA	NA	0.12355	NA	NA	NA	NA	NA	NA
Biological Process	GO:0030324 lung development	NA	0.0346498	NA	NA	NA	NA	NA	NA	NA	NA	NA	NA	0.12355	NA	NA	NA	NA	NA	NA
Biological Process	GO:0030388 fructose 1,6-bisphosphate metabolic process	0.00652421	NA	NA	NA	NA	0.0373562	NA	NA	NA	NA	NA	1.66685e-05	NA	NA	NA	NA	NA	NA	NA
Biological Process	GO:0030420 establishment of competence for transformation	NA	0.100409	NA	NA	0.0367473	0.0775578	NA	NA	NA	NA	NA	NA	NA	NA	NA	NA	NA	NA	0.069437
Biological Process	GO:0030433 ER-associated ubiquitin-dependent protein catabolic process	NA	0.00458174	0.452066	NA	0.0401891	0.809143	0.285824	0.254461	NA	0.128532	0.143901	NA	0.0592811	0.433561	0.511919	NA	NA	NA	0.0142601
Biological Process	GO:0030436 asexual sporulation	0.0139589	8.90012e-05	0.714613	0.98228	0.143119	0.890233	0.850659	0.641028	0.817237	0.0043379	0.996693	0.977349	0.0357931	0.20556	0.176992	0.092868	0.716732	0.999869	0.00157539
Biological Process	GO:0030476 ascospore wall assembly	0.0157711	NA	NA	NA	NA	0.0395607	NA	NA	NA	NA	NA	0.0508855	NA	NA	NA	NA	NA	NA	NA
Biological Process	GO:0030493 bacteriochlorophyll metabolic process	0.0364576	0.212389	0.944119	0.924281	0.299298	0.0114692	NA	0.847439	0.00552519	0.950883	0.999487	0.000170091	0.801892	0.753959	0.126478	0.796594	0.782347	0.972243	0.0888369
Biological Process	GO:0030494 bacteriochlorophyll biosynthetic process	0.0364576	0.212389	0.944119	0.924281	0.299298	0.0114692	NA	0.847439	0.00552519	0.950883	0.999487	0.000170091	0.801892	0.753959	0.126478	0.796594	0.782347	0.972243	0.0888369
Biological Process	GO:0030500 regulation of bone mineralization	NA	0.0515315	NA	NA	0.0185453	NA	NA	NA	NA	NA	NA	NA	NA	NA	NA	NA	NA	NA	NA
Biological Process	GO:0030501 positive regulation of bone mineralization	NA	0.0515315	NA	NA	0.0185453	NA	NA	NA	NA	NA	NA	NA	NA	NA	NA	NA	NA	NA	NA
Biological Process	GO:0030541 plasmid partitioning	NA	NA	NA	NA	NA	NA	NA	NA	NA	NA	NA	NA	0.0638075	NA	NA	0.0444727	NA	NA	NA
Biological Process	GO:0030641 regulation of cellular pH	NA	0.390398	NA	0.678092	0.0833029	NA	NA	0.126078	NA	NA	0.0375953	0.742962	0.435425	NA	NA	0.325941	NA	NA	NA
Biological Process	GO:0030644 cellular chloride ion homeostasis	0.0157711	0.0515315	NA	NA	NA	NA	NA	NA	NA	NA	NA	NA	NA	NA	NA	NA	NA	NA	NA
Biological Process	GO:0030647 aminoglycoside antibiotic metabolic process	NA	0.309535	0.0975531	NA	NA	NA	NA	0.154889	NA	0.00460195	NA	NA	0.0092134	0.00378639	NA	NA	NA	NA	0.22268
Biological Process	GO:0030703 eggshell formation	NA	NA	NA	NA	NA	NA	0.0480373	NA	NA	NA	NA	NA	0.12355	NA	NA	0.0869724	NA	NA	NA
Biological Process	GO:0030722 establishment of oocyte nucleus localization involved in oocyte dorsal/ventral axis specification	NA	NA	NA	NA	NA	NA	NA	NA	NA	NA	0.0495554	NA	NA	NA	NA	NA	NA	NA	NA
Biological Process	GO:0030808 regulation of nucleotide biosynthetic process	NA	NA	NA	NA	NA	NA	0.0480373	0.134323	NA	NA	0.262863	NA	NA	NA	NA	NA	NA	NA	0.194195
Biological Process	GO:0030810 positive regulation of nucleotide biosynthetic process	NA	NA	NA	NA	NA	NA	0.00817056	0.0237516	NA	NA	NA	NA	NA	NA	NA	NA	NA	NA	0.0353424
Biological Process	GO:0030834 regulation of actin filament depolymerization	0.0257311	0.571196	NA	NA	NA	0.130244	NA	NA	NA	NA	NA	0.194407	0.0462874	NA	NA	NA	NA	NA	0.43779
Biological Process	GO:0030835 negative regulation of actin filament depolymerization	0.0199208	0.523307	NA	NA	NA	0.103939	NA	NA	NA	NA	NA	0.157322	0.0361133	NA	NA	NA	NA	NA	0.395815
Biological Process	GO:0030837 negative regulation of actin filament polymerization	0.0321371	0.614277	0.0277206	0.543699	NA	0.032321	NA	NA	NA	NA	0.223465	0.0606039	0.057369	NA	NA	NA	NA	NA	0.476852
Biological Process	GO:0030865 cortical cytoskeleton organization	NA	0.816224	NA	4.49068e-05	NA	0.7254	NA	0.53684	0.469593	NA	0.210083	0.22129	NA	NA	NA	NA	0.375433	0.0109314	0.684033
Biological Process	GO:0030866 cortical actin cytoskeleton organization	NA	NA	NA	0.000852776	NA	0.358596	NA	0.232388	0.195784	NA	0.0148497	0.0159485	NA	NA	NA	NA	0.149335	0.000158183	NA
Biological Process	GO:0030916 otic vesicle formation	NA	0.0515315	NA	NA	NA	NA	NA	NA	NA	NA	0.0495554	NA	NA	NA	NA	NA	NA	0.0273999	0.0353424
Biological Process	GO:0030951 establishment or maintenance of microtubule cytoskeleton polarity	NA	NA	NA	NA	NA	NA	NA	NA	NA	NA	0.0495554	NA	NA	NA	NA	NA	NA	NA	NA
Biological Process	GO:0030952 establishment or maintenance of cytoskeleton polarity	NA	NA	NA	NA	NA	NA	NA	NA	NA	NA	0.0495554	NA	NA	NA	NA	NA	NA	NA	NA
Biological Process	GO:0030970 retrograde protein transport, ER to cytosol	NA	0.272012	NA	NA	NA	NA	0.0480373	0.134323	NA	NA	0.262863	NA	NA	NA	NA	NA	NA	NA	0.194195
Biological Process	GO:0030974 thiamine pyrophosphate transport	0.00321396	0.0184913	0.296534	0.962712	5.61465e-05	0.995819	0.458245	0.989535	0.509112	0.94528	0.960333	0.999442	0.392614	0.735872	0.0471746	0.779755	0.765045	NA	0.0171869
Biological Process	GO:0030978 alpha-glucan metabolic process	0.0157711	NA	NA	NA	NA	0.0395607	NA	NA	NA	NA	NA	0.0508855	NA	NA	NA	NA	NA	NA	NA
Biological Process	GO:0030979 alpha-glucan biosynthetic process	0.0157711	NA	NA	NA	NA	0.0395607	NA	NA	NA	NA	NA	0.0508855	NA	NA	NA	NA	NA	NA	NA
Biological Process	GO:0031001 response to brefeldin A	NA	NA	NA	0.0426389	NA	NA	NA	0.0237516	NA	NA	NA	NA	0.0217375	NA	NA	NA	NA	NA	NA
Biological Process	GO:0031056 regulation of histone modification	0.511276	0.00773935	NA	NA	NA	NA	0.308917	0.661299	0.59014	0.498364	NA	NA	0.628353	NA	0.544934	0.494865	NA	NA	0.0048171
Biological Process	GO:0031058 positive regulation of histone modification	0.349118	0.0112831	NA	NA	NA	NA	0.198781	0.477618	NA	NA	NA	NA	NA	NA	NA	NA	NA	NA	0.00230411
Biological Process	GO:0031060 regulation of histone methylation	0.32807	0.00808418	NA	NA	NA	NA	NA	NA	NA	0.318269	NA	NA	NA	NA	NA	NA	NA	NA	0.056812
Biological Process	GO:0031062 positive regulation of histone methylation	0.224635	0.00776227	NA	NA	NA	NA	NA	NA	NA	NA	NA	NA	NA	NA	NA	NA	NA	NA	0.0174664
Biological Process	GO:0031098 stress-activated protein kinase signaling cascade	0.408394	0.0879237	NA	NA	NA	NA	NA	NA	0.480006	NA	0.813306	NA	0.516012	NA	NA	0.393893	NA	NA	0.00568943
Biological Process	GO:0031118 rRNA pseudouridine synthesis	NA	NA	NA	0.0903357	NA	0.383981	NA	NA	NA	NA	0.456668	0.465725	NA	NA	NA	NA	NA	0.0412522	0.350711
Biological Process	GO:0031134 sister chromatid biorientation	NA	NA	NA	NA	NA	NA	0.0162747	0.04694	NA	NA	NA	NA	NA	NA	NA	NA	NA	NA	0.069437
Biological Process	GO:0031145 anaphase-promoting complex-dependent proteasomal ubiquitin-dependent protein catabolic process	0.810618	0.0382239	0.752369	0.999999	0.178038	0.999971	NA	0.976567	0.741295	0.122344	0.990865	1	0.00129573	0.0368432	0.00149702	0.000894208	0.179368	0.978798	0.189272
Biological Process	GO:0031163 metallo-sulfur cluster assembly	5.09929e-05	0.00081085	0.594912	0.993984	0.00712005	0.877715	0.676693	0.998956	0.484349	0.987399	0.998647	0.374077	0.278269	0.352749	0.122309	0.8031	0.921061	0.999641	0.00284996
Biological Process	GO:0031204 posttranslational protein targeting to membrane, translocation	NA	0.232452	NA	0.195786	NA	0.182773	NA	NA	NA	NA	0.0221997	NA	0.104071	0.0669229	NA	NA	NA	0.129704	0.164667
Biological Process	GO:0031214 biomineral tissue development	NA	0.0239092	NA	NA	0.0893568	NA	NA	NA	NA	NA	NA	NA	NA	NA	NA	NA	NA	NA	0.164667
Biological Process	GO:0031288 sorocarp morphogenesis	NA	NA	NA	NA	NA	NA	NA	NA	NA	NA	0.0495554	NA	NA	NA	NA	NA	NA	NA	NA
Biological Process	GO:0031323 regulation of cellular metabolic process	0.868101	0.453447	0.659519	1	0.706029	0.999966	0.649577	0.633271	0.07983	0.332123	0.999995	1	0.922956	0.690471	0.6986	3.31866e-05	0.506574	0.999935	0.597217
Biological Process	GO:0031324 negative regulation of cellular metabolic process	0.588855	0.000970314	0.0100199	0.436472	0.029409	0.781134	0.936676	0.646869	0.253957	0.417666	0.709966	0.991731	0.607599	0.126081	0.37218	0.0473879	0.364331	0.604324	0.000657925
Biological Process	GO:0031325 positive regulation of cellular metabolic process	0.609075	0.196686	0.261767	0.797999	0.871237	0.944314	0.726528	0.356282	0.999477	0.00522414	0.886632	0.961339	0.996925	0.989832	0.979544	0.552804	0.171393	0.968886	0.377629
Biological Process	GO:0031326 regulation of cellular biosynthetic process	0.914589	0.825315	0.713	1	0.838828	1	0.473304	0.641539	0.0686753	0.411863	1	1	0.890907	0.710693	0.646224	7.72935e-05	0.668955	0.999986	0.644857
Biological Process	GO:0031327 negative regulation of cellular biosynthetic process	0.284603	0.00329953	0.0178647	0.593244	0.238393	0.635352	0.788288	0.325791	0.54212	0.155252	0.970002	0.993558	0.671033	0.166323	0.522506	0.0458124	0.212322	0.532246	0.00251964
Biological Process	GO:0031328 positive regulation of cellular biosynthetic process	0.705822	0.438913	0.117234	0.944158	0.58473	0.966921	0.494074	0.262125	0.998613	0.00361652	0.931333	0.946156	0.988081	0.945834	0.886808	0.355457	0.325139	0.994176	0.507918
Biological Process	GO:0031329 regulation of cellular catabolic process	0.757073	0.00145259	NA	0.746637	0.395723	0.679331	0.757252	0.917679	0.853638	0.0164575	0.623088	0.777681	0.890748	NA	0.951035	0.73372	0.920881	0.951351	0.570542
Biological Process	GO:0031331 positive regulation of cellular catabolic process	0.589819	0.0076494	NA	0.695823	0.278544	0.895944	0.368662	0.385306	0.670508	0.00160042	0.0579283	0.785458	0.708299	NA	NA	0.572605	0.561369	0.789329	0.593426
Biological Process	GO:0031333 negative regulation of protein complex assembly	0.0545113	0.352854	0.0472403	0.648751	NA	0.0674038	NA	NA	NA	NA	0.335233	0.120475	0.095125	NA	NA	NA	NA	NA	0.207556
Biological Process	GO:0031347 regulation of defense response	0.256585	0.021515	0.0324508	0.993316	0.584746	0.013007	0.0450871	0.192514	0.0422015	0.918289	0.911009	0.317773	0.0659233	0.0256076	0.00772897	0.0372326	0.0102256	0.989355	0.0643186
Biological Process	GO:0031349 positive regulation of defense response	0.285253	0.0564559	0.25502	0.946241	0.715149	0.933322	0.423263	0.474813	0.735142	0.642131	0.425973	0.969912	0.178617	0.235223	0.110388	NA	0.627002	NA	0.0308642
Biological Process	GO:0031396 regulation of protein ubiquitination	0.671837	0.00302307	NA	0.578504	0.730744	0.940946	0.437321	0.814539	NA	NA	NA	NA	0.451513	NA	0.70633	0.654528	NA	NA	0.234655
Biological Process	GO:0031398 positive regulation of protein ubiquitination	0.32807	0.00140687	NA	0.663741	NA	NA	0.185513	0.451865	NA	NA	NA	NA	0.422868	NA	NA	NA	NA	NA	0.593418
Biological Process	GO:0031399 regulation of protein modification process	0.330785	0.00038037	0.811018	0.621362	0.916441	0.979234	0.914461	0.838788	0.933606	0.833478	0.962183	0.998019	0.631319	0.779807	0.761348	0.658439	0.634652	0.828736	0.0650898
Biological Process	GO:0031400 negative regulation of protein modification process	0.832074	0.0127894	0.486654	0.861443	0.617669	NA	NA	NA	0.648024	NA	0.920411	0.997154	0.226946	0.788764	0.307131	0.238129	NA	0.955767	0.102165
Biological Process	GO:0031401 positive regulation of protein modification process	0.289652	0.00328404	0.826004	0.24534	NA	0.697542	0.624123	0.31337	NA	0.839095	0.7082	0.861108	0.734131	0.808367	NA	0.836106	0.251768	0.411853	0.0604563
Biological Process	GO:0031407 oxylipin metabolic process	NA	0.21743	NA	NA	NA	0.49662	NA	NA	0.00415357	NA	NA	0.213339	NA	0.209875	0.257156	NA	NA	NA	0.457672
Biological Process	GO:0031408 oxylipin biosynthetic process	NA	0.198212	NA	NA	NA	NA	NA	NA	0.038409	NA	NA	0.566497	NA	0.198846	0.244048	NA	NA	NA	0.43779
Biological Process	GO:0031412 gas vesicle organization	0.2555	9.14244e-07	NA	0.514679	0.0559623	0.644445	0.59851	0.124977	0.643183	7.75787e-06	0.473533	0.499388	NA	NA	0.302395	0.234138	0.483323	0.811668	3.75533e-05
Biological Process	GO:0031455 glycine betaine metabolic process	0.470777	0.879714	NA	NA	NA	NA	NA	NA	0.0433749	NA	0.596174	0.333099	NA	NA	NA	NA	NA	NA	0.76316
Biological Process	GO:0031456 glycine betaine biosynthetic process	0.470777	0.879714	NA	NA	NA	NA	NA	NA	0.0433749	NA	0.596174	0.333099	NA	NA	NA	NA	NA	NA	0.76316
Biological Process	GO:0031468 nuclear envelope reassembly	0.119435	0.345125	0.110692	NA	NA	NA	NA	NA	NA	NA	0.334128	NA	NA	0.104913	NA	NA	NA	NA	0.0303228
Biological Process	GO:0031496 positive regulation of mating type switching	NA	NA	NA	NA	NA	0.0395607	NA	NA	NA	NA	NA	NA	NA	NA	NA	NA	NA	NA	NA
Biological Process	GO:0031497 chromatin assembly	NA	0.832377	NA	0.0778879	0.481564	0.452833	0.510775	0.0175135	NA	0.382173	0.000343563	0.456235	NA	0.00705611	NA	0.733237	0.363222	1.62455e-14	0.597965
Biological Process	GO:0031506 cell wall glycoprotein biosynthetic process	NA	NA	NA	NA	NA	NA	NA	NA	0.0388349	NA	0.0966568	NA	NA	NA	NA	NA	NA	NA	NA
Biological Process	GO:0031529 ruffle organization	NA	NA	NA	0.122544	NA	NA	NA	NA	NA	0.0449151	NA	NA	NA	NA	NA	NA	NA	NA	NA
Biological Process	GO:0031638 zymogen activation	7.19973e-10	0.0046355	NA	NA	0.230594	NA	0.108532	0.285819	NA	NA	NA	NA	NA	NA	0.0237599	NA	NA	NA	5.87326e-09
Biological Process	GO:0031639 plasminogen activation	7.2122e-11	0.00173005	NA	NA	0.186128	NA	NA	NA	NA	NA	NA	NA	NA	NA	0.0148601	NA	NA	NA	1.96325e-08
Biological Process	GO:0031663 lipopolysaccharide-mediated signaling pathway	NA	NA	NA	NA	NA	NA	NA	NA	NA	NA	NA	NA	0.0217375	NA	NA	0.015049	NA	NA	NA
Biological Process	GO:0031664 regulation of lipopolysaccharide-mediated signaling pathway	NA	NA	NA	NA	NA	NA	NA	NA	NA	NA	NA	NA	0.0217375	NA	NA	0.015049	NA	NA	NA
Biological Process	GO:0031666 positive regulation of lipopolysaccharide-mediated signaling pathway	NA	NA	NA	NA	NA	NA	NA	NA	NA	NA	NA	NA	0.0217375	NA	NA	0.015049	NA	NA	NA
Biological Process	GO:0031667 response to nutrient levels	0.606546	0.0275811	0.552107	0.999827	0.163435	0.896037	0.482345	0.991585	0.545693	0.952376	0.392701	0.55545	0.80739	0.936275	0.669641	0.801192	0.94616	NA	0.0937263
Biological Process	GO:0031668 cellular response to extracellular stimulus	0.451093	0.0334912	0.391889	0.999928	0.0512842	0.361963	0.263848	0.994817	0.803519	0.965029	0.961959	0.0911389	0.700457	0.951802	0.524009	0.639718	0.959969	NA	0.0871143
Biological Process	GO:0031669 cellular response to nutrient levels	0.451363	0.0325243	0.400785	0.998953	0.167896	0.748564	0.367768	0.9773	0.59723	0.910373	0.795597	0.40582	0.666504	0.887111	0.513481	0.686548	NA	NA	0.105347
Biological Process	GO:0031670 cellular response to nutrient	NA	NA	NA	NA	NA	NA	NA	NA	NA	NA	NA	0.0144932	NA	NA	NA	NA	NA	NA	NA
Biological Process	GO:0031998 regulation of fatty acid beta-oxidation	NA	0.0346498	NA	NA	NA	NA	NA	NA	NA	NA	NA	0.269032	NA	NA	NA	NA	NA	NA	0.194195
Biological Process	GO:0032006 regulation of TOR signaling	0.306344	0.112491	NA	NA	0.067217	NA	NA	NA	NA	NA	NA	NA	NA	NA	NA	NA	NA	NA	0.0460554
Biological Process	GO:0032008 positive regulation of TOR signaling	0.105321	0.0468752	NA	NA	NA	NA	NA	NA	NA	NA	NA	NA	NA	NA	NA	NA	NA	NA	0.22268
Biological Process	GO:0032048 cardiolipin metabolic process	NA	0.160331	NA	NA	0.396902	NA	NA	0.477618	NA	0.0630405	NA	0.756055	0.44771	0.312162	0.376387	NA	NA	NA	0.0142359
Biological Process	GO:0032049 cardiolipin biosynthetic process	NA	0.160331	NA	NA	0.396902	NA	NA	0.477618	NA	0.0630405	NA	0.756055	0.44771	0.312162	0.376387	NA	NA	NA	0.0142359
Biological Process	GO:0032102 negative regulation of response to external stimulus	NA	NA	NA	0.599653	NA	0.571722	NA	NA	0.340351	NA	NA	0.088383	0.369788	NA	NA	0.0392917	0.265694	NA	NA
Biological Process	GO:0032147 activation of protein kinase activity	NA	0.512808	0.383774	0.0122796	NA	0.140738	NA	0.0429533	NA	0.396975	0.0786449	0.234936	0.516012	NA	NA	0.393893	0.0121668	0.0121753	0.109938
Biological Process	GO:0032239 regulation of nucleobase-containing compound transport	NA	0.0239092	NA	0.195786	NA	NA	NA	NA	NA	0.0737347	NA	NA	NA	NA	NA	NA	NA	NA	0.164667
Biological Process	GO:0032260 response to jasmonic acid stimulus involved in jasmonic acid and ethylene-dependent systemic resistance	NA	NA	NA	0.00181652	NA	0.0775578	NA	NA	NA	NA	NA	NA	NA	NA	NA	0.0298721	0.0289736	0.05405	NA
Biological Process	GO:0032261 purine nucleotide salvage	NA	NA	NA	0.0330682	NA	0.246167	NA	0.154889	NA	NA	0.299401	NA	NA	NA	NA	NA	NA	0.176752	NA
Biological Process	GO:0032268 regulation of cellular protein metabolic process	0.520417	0.0135398	0.0784148	0.00491292	0.507845	0.383286	0.977301	0.0237384	0.993005	0.0612158	0.124541	0.518634	0.983064	0.835585	0.843255	0.707498	0.546009	0.187566	0.0686231
Biological Process	GO:0032269 negative regulation of cellular protein metabolic process	0.53199	0.121927	0.00303929	0.457772	0.164687	0.964837	NA	0.929033	0.515747	0.975865	0.658274	0.994926	0.430331	0.426922	0.244037	0.159354	0.68828	0.963367	0.151049
Biological Process	GO:0032270 positive regulation of cellular protein metabolic process	0.305622	0.00202697	0.045451	0.040271	0.640347	0.268066	0.425134	0.0260012	NA	0.00161301	0.101969	0.413451	0.899917	0.91458	NA	0.499226	0.0155117	0.357213	0.0980815
Biological Process	GO:0032272 negative regulation of protein polymerization	0.03555	0.634168	0.0306885	0.563168	NA	0.0372814	NA	NA	NA	NA	0.242101	0.0693403	0.0632196	NA	NA	NA	NA	NA	0.495354
Biological Process	GO:0032297 negative regulation of DNA-dependent DNA replication initiation	0.236077	0.000478596	0.900622	0.804135	0.0728226	0.872559	NA	0.317569	0.370594	0.00285022	0.665571	0.906303	0.666504	0.887111	0.513481	0.212102	0.670177	0.987412	0.000146969
Biological Process	GO:0032324 molybdopterin cofactor biosynthetic process	NA	0.457179	0.356781	0.88651	0.0759822	0.444025	0.15613	NA	0.504987	NA	0.253607	0.273063	0.0395384	0.115355	0.440626	0.140047	0.131134	0.908663	0.81245
Biological Process	GO:0032330 regulation of chondrocyte differentiation	NA	NA	0.0430341	NA	NA	NA	NA	NA	NA	NA	NA	NA	NA	NA	NA	NA	NA	NA	NA
Biological Process	GO:0032350 regulation of hormone metabolic process	NA	NA	NA	0.678092	0.385495	0.650057	NA	0.464896	0.402592	NA	0.733426	NA	0.0183239	NA	0.365378	0.325941	NA	NA	NA
Biological Process	GO:0032355 response to estradiol	NA	NA	NA	NA	0.0546124	NA	NA	0.0695784	NA	NA	0.141426	NA	0.0638075	0.0407072	NA	NA	0.0431448	NA	NA
Biological Process	GO:0032386 regulation of intracellular transport	0.197851	0.000278523	0.533812	0.656291	0.0156927	NA	NA	0.713843	NA	0.187114	0.114004	0.749708	0.681437	NA	0.597438	NA	0.534747	NA	0.0361182
Biological Process	GO:0032388 positive regulation of intracellular transport	0.389259	0.0200519	0.365414	0.383394	0.112314	NA	NA	0.525558	NA	NA	0.0652734	NA	0.494237	NA	0.418547	NA	0.366172	NA	0.672443
Biological Process	GO:0032418 lysosome localization	0.173703	0.470073	NA	NA	NA	NA	NA	0.250628	0.211561	0.167941	0.456668	NA	NA	NA	NA	0.00067266	NA	NA	NA
Biological Process	GO:0032434 regulation of proteasomal ubiquitin-dependent protein catabolic process	0.644617	0.00591387	NA	0.300503	0.704254	0.733641	0.413698	0.790789	NA	0.259798	0.63122	NA	0.414351	NA	0.679434	0.627244	NA	0.836031	0.404727
Biological Process	GO:0032436 positive regulation of proteasomal ubiquitin-dependent protein catabolic process	0.32807	0.00808418	NA	0.288977	NA	0.635629	0.185513	0.451865	NA	0.0549505	0.124549	NA	0.422868	NA	NA	NA	NA	0.500864	0.593418
Biological Process	GO:0032446 protein modification by small protein conjugation	0.526205	0.00027852	0.0748848	0.999951	0.0135148	0.999999	0.251377	0.725173	0.0408033	0.0306792	0.795718	1	0.0565239	0.491873	0.0463666	0.0283483	0.895987	0.999973	0.000478747
Biological Process	GO:0032447 protein urmylation	NA	NA	NA	NA	NA	NA	NA	NA	0.0388349	NA	0.0966568	NA	NA	NA	NA	NA	NA	NA	NA
Biological Process	GO:0032468 Golgi calcium ion homeostasis	NA	NA	NA	0.0426389	NA	NA	NA	0.0237516	NA	NA	0.0495554	NA	0.0217375	NA	NA	0.015049	NA	NA	NA
Biological Process	GO:0032469 endoplasmic reticulum calcium ion homeostasis	NA	0.100409	NA	0.0834613	0.0367473	NA	NA	NA	0.0388349	NA	0.0966568	NA	NA	NA	NA	NA	NA	NA	NA
Biological Process	GO:0032472 Golgi calcium ion transport	NA	NA	NA	0.0426389	NA	NA	NA	0.0237516	NA	NA	0.0495554	NA	0.0217375	NA	NA	0.015049	NA	NA	NA
Biological Process	GO:0032490 detection of molecule of bacterial origin	0.0157711	0.0515315	NA	NA	NA	NA	NA	NA	NA	NA	NA	NA	0.0217375	NA	NA	NA	NA	NA	0.0353424
Biological Process	GO:0032491 detection of molecule of fungal origin	0.0157711	0.0515315	NA	NA	NA	NA	NA	NA	NA	NA	NA	NA	0.0217375	NA	NA	NA	NA	NA	0.0353424
Biological Process	GO:0032494 response to peptidoglycan	0.0157711	0.0515315	NA	NA	NA	NA	NA	NA	NA	NA	NA	NA	0.0217375	NA	NA	NA	NA	NA	0.0353424
Biological Process	GO:0032499 detection of peptidoglycan	0.0157711	0.0515315	NA	NA	NA	NA	NA	NA	NA	NA	NA	NA	0.0217375	NA	NA	NA	NA	NA	0.0353424
Biological Process	GO:0032502 developmental process	0.301625	0.00687526	0.542532	1	0.68378	1	0.91857	0.99616	0.769731	0.652878	0.999904	1	0.120085	0.218622	0.494465	0.0356764	0.842304	1	0.00147641
Biological Process	GO:0032505 reproduction of a single-celled organism	0.00258504	0.0444879	0.888178	0.766277	0.766327	0.376329	NA	0.280604	0.335007	0.395375	0.0342199	0.880978	0.406841	0.0554551	0.478744	0.000443052	0.642087	0.387536	0.0169642
Biological Process	GO:0032506 cytokinetic process	0.523002	0.0190269	0.923802	0.330877	0.838217	0.82632	0.763193	0.788411	0.860256	NA	0.938208	0.671577	0.529692	0.221545	0.809242	0.491682	0.924317	0.525313	0.168148
Biological Process	GO:0032507 maintenance of protein location in cell	NA	0.297309	0.0164892	0.472038	NA	0.775646	0.261963	NA	NA	NA	0.109065	0.85539	0.556794	0.40124	0.476515	NA	NA	0.642513	0.377904
Biological Process	GO:0032509 endosome transport via multivesicular body sorting pathway	NA	0.00808418	0.306994	NA	0.373872	NA	0.185513	0.451865	NA	NA	0.719513	NA	0.101965	0.29282	NA	NA	NA	NA	0.00160755
Biological Process	GO:0032510 endosome to lysosome transport via multivesicular body sorting pathway	NA	0.100409	NA	NA	0.0367473	NA	0.0162747	0.04694	NA	NA	NA	NA	NA	NA	NA	NA	NA	NA	0.00124779
Biological Process	GO:0032511 late endosome to vacuole transport via multivesicular body sorting pathway	NA	0.160527	0.185612	NA	NA	NA	NA	NA	NA	NA	0.509208	NA	0.264907	0.176328	NA	NA	NA	NA	0.0119641
Biological Process	GO:0032527 protein exit from endoplasmic reticulum	NA	0.0164988	0.148974	NA	0.186128	NA	0.0863087	0.00190823	NA	NA	0.00149626	NA	0.214784	0.14136	NA	NA	NA	NA	0.326912
Biological Process	GO:0032543 mitochondrial translation	NA	0.631395	NA	0.0960909	NA	0.220208	NA	0.627056	0.191863	NA	0.0507677	0.016776	NA	NA	NA	NA	NA	0.310164	0.17586
Biological Process	GO:0032544 plastid translation	NA	NA	NA	0.0330682	NA	1.88607e-06	NA	NA	NA	NA	NA	6.52574e-06	NA	NA	NA	NA	NA	0.0143679	NA
Biological Process	GO:0032615 interleukin-12 production	NA	NA	NA	NA	NA	NA	NA	NA	NA	NA	NA	NA	0.0217375	NA	NA	0.015049	NA	NA	NA
Biological Process	GO:0032623 interleukin-2 production	NA	NA	NA	NA	NA	NA	NA	NA	NA	NA	NA	NA	0.0217375	NA	NA	0.015049	NA	NA	NA
Biological Process	GO:0032635 interleukin-6 production	NA	NA	NA	NA	NA	NA	NA	NA	NA	NA	NA	NA	0.0217375	NA	NA	0.015049	NA	NA	NA
Biological Process	GO:0032655 regulation of interleukin-12 production	NA	NA	NA	NA	NA	NA	NA	NA	NA	NA	NA	NA	0.0217375	NA	NA	0.015049	NA	NA	NA
Biological Process	GO:0032663 regulation of interleukin-2 production	NA	NA	NA	NA	NA	NA	NA	NA	NA	NA	NA	NA	0.0217375	NA	NA	0.015049	NA	NA	NA
Biological Process	GO:0032675 regulation of interleukin-6 production	NA	NA	NA	NA	NA	NA	NA	NA	NA	NA	NA	NA	0.0217375	NA	NA	0.015049	NA	NA	NA
Biological Process	GO:0032735 positive regulation of interleukin-12 production	NA	NA	NA	NA	NA	NA	NA	NA	NA	NA	NA	NA	0.0217375	NA	NA	0.015049	NA	NA	NA
Biological Process	GO:0032743 positive regulation of interleukin-2 production	NA	NA	NA	NA	NA	NA	NA	NA	NA	NA	NA	NA	0.0217375	NA	NA	0.015049	NA	NA	NA
Biological Process	GO:0032755 positive regulation of interleukin-6 production	NA	NA	NA	NA	NA	NA	NA	NA	NA	NA	NA	NA	0.0217375	NA	NA	0.015049	NA	NA	NA
Biological Process	GO:0032774 RNA biosynthetic process	0.831531	0.829082	0.671938	1	0.580982	1	0.364632	0.817558	0.0310737	0.26651	0.999997	1	0.833142	0.325452	0.784585	0.000212133	0.679552	0.981226	0.680991
Biological Process	GO:0032784 regulation of DNA-templated transcription, elongation	0.435981	0.0360684	0.410325	0.0658013	NA	0.419505	NA	NA	NA	0.103638	0.538511	0.108654	NA	NA	NA	NA	NA	0.632428	0.0372849
Biological Process	GO:0032786 positive regulation of DNA-templated transcription, elongation	0.349118	0.160331	0.32704	0.0264033	NA	0.289758	NA	NA	NA	0.338857	0.389622	0.0460732	NA	NA	NA	NA	NA	0.527868	0.0142359
Biological Process	GO:0032787 monocarboxylic acid metabolic process	0.00430811	0.012245	0.0223369	0.983548	0.000289406	9.96545e-10	0.951669	0.951562	0.000623889	0.789848	0.982361	3.65603e-19	0.452322	0.0599735	0.0198135	0.948498	0.648489	0.999941	0.299182
Biological Process	GO:0032870 cellular response to hormone stimulus	0.0587113	0.469292	0.522527	0.999364	0.0611134	0.36342	0.375343	0.472146	0.00216351	0.954733	0.969841	0.999105	0.00039374	0.215529	0.00099693	0.0221421	0.273002	0.99405	0.479502
Biological Process	GO:0032872 regulation of stress-activated MAPK cascade	0.160457	0.0164988	NA	NA	NA	NA	NA	NA	0.195784	NA	0.428327	NA	0.214784	NA	NA	0.153656	NA	NA	0.0058691
Biological Process	GO:0032873 negative regulation of stress-activated MAPK cascade	0.0764126	0.0239092	NA	NA	NA	NA	NA	NA	0.094283	NA	0.224422	NA	NA	NA	NA	NA	NA	NA	0.0116208
Biological Process	GO:0032879 regulation of localization	0.000499492	0.00359532	0.469504	0.235022	0.164687	0.999395	0.863929	0.352573	0.991892	0.164552	0.0570083	0.965649	0.899263	0.965536	0.606375	0.881423	0.971958	0.963367	0.0004081
Biological Process	GO:0032880 regulation of protein localization	0.71113	0.0473198	0.1052	0.0485168	0.425762	NA	0.473163	0.114711	0.787117	0.0067467	0.0148507	0.912147	0.508056	NA	0.744758	0.694099	0.682835	0.885849	0.297348
Biological Process	GO:0032881 regulation of polysaccharide metabolic process	0.0172529	NA	NA	NA	NA	0.408362	NA	NA	NA	NA	NA	0.139334	NA	NA	NA	NA	NA	NA	0.373668
Biological Process	GO:0032885 regulation of polysaccharide biosynthetic process	0.00830118	NA	NA	NA	NA	0.304648	NA	NA	NA	NA	NA	0.0734212	NA	NA	NA	NA	NA	NA	0.276669
Biological Process	GO:0032886 regulation of microtubule-based process	2.7022e-08	0.0227852	0.374661	0.752224	0.450846	NA	NA	NA	NA	0.387655	NA	NA	NA	0.35824	0.10582	NA	NA	NA	1.11579e-06
Biological Process	GO:0032933 SREBP signaling pathway	NA	NA	NA	NA	NA	NA	0.0480373	0.134323	NA	NA	NA	NA	NA	NA	NA	NA	NA	NA	0.194195
Biological Process	GO:0032940 secretion by cell	0.106973	3.02715e-07	0.609341	0.764964	0.00284956	0.953554	0.500152	0.234189	0.380894	0.0506126	0.175336	0.942252	0.474478	0.947075	0.000494575	0.549183	0.932247	0.998317	1.45962e-05
Biological Process	GO:0032952 regulation of (1->3)-beta-D-glucan metabolic process	0.0157711	NA	NA	NA	NA	NA	NA	NA	NA	NA	NA	NA	NA	NA	NA	NA	NA	NA	0.0353424
Biological Process	GO:0032953 regulation of (1->3)-beta-D-glucan biosynthetic process	0.0157711	NA	NA	NA	NA	NA	NA	NA	NA	NA	NA	NA	NA	NA	NA	NA	NA	NA	0.0353424
Biological Process	GO:0032954 regulation of cytokinetic process	NA	0.309535	NA	0.262919	NA	0.0287615	NA	NA	NA	NA	NA	0.045807	NA	NA	NA	NA	NA	NA	NA
Biological Process	GO:0032955 regulation of barrier septum assembly	NA	0.190743	NA	0.159962	NA	0.00889499	NA	NA	NA	NA	NA	0.0144932	NA	NA	NA	NA	NA	NA	NA
Biological Process	GO:0032973 amino acid export	0.00175861	0.00378297	0.871064	0.999714	0.00596067	0.92194	0.865052	NA	0.34227	NA	0.982693	0.999709	0.610855	0.849735	0.0102546	0.710691	0.972371	NA	0.0130522
Biological Process	GO:0032981 mitochondrial respiratory chain complex I assembly	NA	NA	0.0277206	0.543699	NA	0.157862	NA	0.0670681	NA	NA	0.0105148	NA	NA	0.220751	NA	NA	NA	0.0859214	NA
Biological Process	GO:0032984 macromolecular complex disassembly	0.246284	0.0703623	0.00245652	1.30089e-06	0.177109	0.00176682	0.376526	1.46045e-06	0.20636	0.0359417	0.000376449	1.97617e-06	0.268997	0.0706722	0.301371	0.6965	0.414096	0.00472757	0.0115819
Biological Process	GO:0032989 cellular component morphogenesis	0.000451248	0.185838	0.994034	0.962387	0.887497	0.985219	0.541	0.0389023	0.371663	0.432798	0.201764	0.992854	0.0204438	0.705434	0.0406446	0.000858004	0.24523	0.916237	0.0063236
Biological Process	GO:0033013 tetrapyrrole metabolic process	0.0269741	0.266021	0.944102	0.905185	0.608591	1.25306e-06	NA	0.996325	0.00765183	0.852497	0.999923	7.26094e-13	0.740918	0.763198	0.298962	0.844563	0.60704	0.984579	0.524191
Biological Process	GO:0033014 tetrapyrrole biosynthetic process	0.0536368	0.440998	0.96416	0.921287	0.640822	2.36243e-06	NA	0.993452	0.00770286	0.887875	0.999895	4.58851e-12	0.759259	0.709939	0.325729	0.881538	0.66136	0.986284	0.725172
Biological Process	GO:0033015 tetrapyrrole catabolic process	0.115316	0.0399985	NA	0.800789	NA	0.0572735	NA	NA	0.51966	0.432859	NA	0.0381998	0.556794	NA	0.476515	0.429609	NA	NA	0.0406761
Biological Process	GO:0033036 macromolecule localization	0.20731	1.22471e-08	0.0894427	0.724597	0.0221135	0.999989	0.764038	0.627772	0.932561	0.00138691	0.000463505	0.99999	0.527803	0.977571	0.0978547	0.912069	0.939508	0.999999	1.04659e-07
Biological Process	GO:0033037 polysaccharide localization	0.690779	0.665924	0.647873	0.465453	0.772716	0.717544	0.711304	0.0692225	0.798777	0.00052474	0.474829	0.887806	0.112156	0.344426	0.266643	0.193512	0.0708851	0.985113	0.621015
Biological Process	GO:0033043 regulation of organelle organization	0.660198	0.219075	0.400435	0.777846	0.900829	0.988981	0.678562	0.909248	0.920133	0.26723	0.946903	0.999033	0.588182	0.753662	0.730229	0.805007	0.922002	0.996821	0.0255916
Biological Process	GO:0033108 mitochondrial respiratory chain complex assembly	NA	NA	0.000243878	0.0241828	0.0353929	0.067117	0.273991	0.0134305	NA	0.11841	1.46829e-05	0.596998	NA	0.417624	NA	NA	0.436584	0.00405634	NA
Biological Process	GO:0033151 V(D)J recombination	0.105321	0.309535	NA	NA	0.122827	NA	0.0558171	NA	NA	NA	NA	NA	0.0092134	NA	0.115189	0.100716	NA	NA	0.22268
Biological Process	GO:0033157 regulation of intracellular protein transport	0.349118	0.000339399	0.32704	0.691832	0.0889012	NA	NA	0.477618	NA	0.0630405	0.00962341	0.40256	0.44771	NA	0.376387	NA	0.327741	NA	0.068641
Biological Process	GO:0033182 regulation of histone ubiquitination	NA	NA	NA	NA	NA	NA	0.0243129	0.0695784	NA	NA	NA	NA	NA	NA	NA	NA	NA	NA	0.00365535
Biological Process	GO:0033184 positive regulation of histone ubiquitination	NA	NA	NA	NA	NA	NA	0.00817056	0.0237516	NA	NA	NA	NA	NA	NA	NA	NA	NA	NA	0.0353424
Biological Process	GO:0033194 response to hydroperoxide	NA	NA	NA	0.122544	NA	NA	NA	NA	NA	NA	NA	0.145025	NA	NA	NA	NA	0.0431448	0.0799709	NA
Biological Process	GO:0033198 response to ATP	NA	0.100409	NA	NA	0.0367473	NA	NA	NA	NA	NA	NA	NA	NA	NA	NA	NA	NA	NA	NA
Biological Process	GO:0033209 tumor necrosis factor-mediated signaling pathway	NA	NA	0.014555	NA	0.0185453	NA	NA	0.0237516	NA	0.015201	NA	NA	NA	NA	NA	NA	NA	NA	NA
Biological Process	GO:0033223 2-aminoethylphosphonate transport	0.00528623	0.00449924	0.572334	0.998648	0.000456129	0.997567	0.813655	0.992723	0.765972	0.818812	0.997924	0.999728	0.45663	0.534143	0.0263952	0.814437	0.950739	NA	0.00615095
Biological Process	GO:0033228 cysteine export	0.00154272	0.00307855	0.864982	0.999664	0.00527957	0.914626	0.860507	NA	0.328423	NA	0.980308	0.999652	0.596198	0.843135	0.00919531	0.700104	0.970681	NA	0.0112827
Biological Process	GO:0033231 carbohydrate export	0.00249868	0.0496838	0.745265	0.985217	0.000622041	0.994626	0.776497	0.987602	0.695468	NA	0.994797	0.99922	0.560655	0.716667	0.0398613	0.761709	0.931766	NA	0.0286859
Biological Process	GO:0033280 response to vitamin D	NA	0.0515315	NA	NA	0.0185453	NA	NA	NA	NA	NA	NA	NA	NA	NA	NA	NA	NA	NA	NA
Biological Process	GO:0033302 quercetin O-glucoside metabolic process	NA	0.100409	NA	NA	NA	NA	0.0162747	NA	NA	NA	NA	NA	NA	NA	NA	NA	NA	NA	0.069437
Biological Process	GO:0033308 hydroxyectoine transport	0.00240776	0.0477606	0.742521	0.996668	0.000594135	0.994431	0.774643	NA	0.691913	NA	0.994578	0.999182	0.556299	0.71383	0.038881	0.759029	0.930748	NA	0.0276462
Biological Process	GO:0033319 UDP-D-xylose metabolic process	NA	0.0346498	NA	NA	0.106248	NA	NA	0.00792942	NA	NA	0.0322152	NA	NA	NA	NA	NA	NA	NA	0.194195
Biological Process	GO:0033320 UDP-D-xylose biosynthetic process	NA	0.0346498	NA	NA	0.106248	NA	NA	0.00792942	NA	NA	0.0322152	NA	NA	NA	NA	NA	NA	NA	0.194195
Biological Process	GO:0033329 kaempferol O-glucoside metabolic process	NA	0.100409	NA	NA	NA	NA	0.0162747	NA	NA	NA	NA	NA	NA	NA	NA	NA	NA	NA	0.069437
Biological Process	GO:0033354 chlorophyll cycle	NA	NA	0.014555	NA	0.0185453	NA	NA	NA	NA	NA	0.0495554	NA	NA	NA	NA	NA	NA	NA	NA
Biological Process	GO:0033365 protein localization to organelle	0.0891422	2.61204e-05	0.497752	0.0709303	0.430864	0.138998	0.828185	0.817433	0.996143	0.0740325	0.460748	0.0407643	0.226221	0.4439	0.233057	0.367445	0.82012	0.739093	0.00149481
Biological Process	GO:0033388 putrescine biosynthetic process from arginine	NA	0.14677	0.0430341	NA	NA	NA	NA	NA	NA	NA	NA	NA	NA	NA	NA	NA	NA	NA	0.102328
Biological Process	GO:0033389 putrescine biosynthetic process from arginine, using agmatinase	NA	0.0515315	NA	NA	NA	NA	NA	NA	NA	NA	NA	NA	NA	NA	NA	NA	NA	NA	0.0353424
Biological Process	GO:0033481 galacturonate biosynthetic process	NA	NA	NA	NA	NA	NA	NA	0.0237516	NA	NA	NA	NA	NA	NA	NA	0.015049	0.014593	NA	NA
Biological Process	GO:0033523 histone H2B ubiquitination	NA	0.4109	NA	NA	NA	NA	0.078779	0.00141264	NA	NA	0.0847831	NA	0.197329	NA	NA	NA	0.136732	NA	0.00438278
Biological Process	GO:0033539 fatty acid beta-oxidation using acyl-CoA dehydrogenase	0.105321	0.0468752	NA	NA	NA	NA	NA	NA	NA	NA	0.299401	NA	NA	NA	NA	NA	NA	NA	0.22268
Biological Process	GO:0033554 cellular response to stress	0.0192955	0.00248693	0.372419	1	0.0544886	0.997985	0.797252	0.996501	0.850774	0.273732	0.997996	0.999845	0.437664	0.932701	0.039285	0.15477	0.735259	0.999976	1.82591e-05
Biological Process	GO:0033559 unsaturated fatty acid metabolic process	NA	0.275723	NA	NA	0.312384	0.554067	0.151378	NA	0.0577857	NA	0.63828	0.270841	0.355773	0.00247387	NA	0.26168	0.254811	NA	0.156236
Biological Process	GO:0033578 protein glycosylation in Golgi	NA	NA	NA	NA	NA	NA	NA	NA	NA	NA	0.0495554	NA	NA	NA	NA	NA	NA	NA	NA
Biological Process	GO:0033591 response to L-ascorbic acid	NA	NA	NA	NA	NA	NA	NA	NA	0.0388349	NA	0.0966568	NA	NA	NA	NA	NA	NA	NA	NA
Biological Process	GO:0033609 oxalate metabolic process	NA	0.0750699	NA	NA	0.155069	NA	NA	NA	NA	NA	0.367136	0.375064	0.179487	0.11723	NA	NA	NA	NA	0.0380864
Biological Process	GO:0033611 oxalate catabolic process	NA	0.0750699	NA	NA	0.155069	NA	NA	NA	NA	NA	0.367136	0.375064	0.179487	0.11723	NA	NA	NA	NA	0.0380864
Biological Process	GO:0033617 mitochondrial respiratory chain complex IV assembly	NA	NA	0.136399	NA	0.0139955	NA	0.078779	NA	NA	0.142045	0.398509	NA	NA	NA	NA	NA	NA	NA	NA
Biological Process	GO:0033668 negative regulation by symbiont of host apoptotic process	NA	NA	0.014555	NA	0.0185453	NA	NA	NA	NA	NA	0.0495554	NA	NA	NA	0.0173292	NA	NA	NA	NA
Biological Process	GO:0033674 positive regulation of kinase activity	NA	0.746424	0.526913	0.0208223	NA	0.328141	NA	0.120711	NA	0.542489	0.245501	0.484393	0.674345	0.506953	NA	0.53887	0.0383671	0.0507486	0.268984
Biological Process	GO:0033692 cellular polysaccharide biosynthetic process	0.126682	0.0072462	0.528397	0.996015	0.100595	0.892127	0.741344	0.230312	0.705498	0.423138	0.0655567	0.522943	0.0909534	0.320966	0.0675011	0.278416	0.684921	0.999035	0.162633
Biological Process	GO:0033865 nucleoside bisphosphate metabolic process	0.148858	0.00032548	0.926019	0.996108	0.0475729	0.923175	NA	0.608768	0.677379	0.753021	0.654931	0.950083	0.899917	0.91458	0.0883793	0.932323	NA	0.992804	0.0104057
Biological Process	GO:0033866 nucleoside bisphosphate biosynthetic process	0.183674	0.00620033	0.874179	0.984561	0.122294	0.8134	NA	0.431569	0.524453	0.634373	0.552538	0.850025	0.955272	NA	0.229032	NA	NA	0.980315	0.0283127
Biological Process	GO:0033875 ribonucleoside bisphosphate metabolic process	0.148858	0.00032548	0.926019	0.996108	0.0475729	0.923175	NA	0.608768	0.677379	0.753021	0.654931	0.950083	0.899917	0.91458	0.0883793	0.932323	NA	0.992804	0.0104057
Biological Process	GO:0033993 response to lipid	0.00675557	0.00471809	0.859925	0.998389	0.0137113	0.847975	0.394492	0.760714	0.00108359	0.239565	0.945201	0.992646	2.34655e-06	0.0045229	0.00735928	0.0213636	0.316679	0.817603	0.0220125
Biological Process	GO:0034030 ribonucleoside bisphosphate biosynthetic process	0.183674	0.00620033	0.874179	0.984561	0.122294	0.8134	NA	0.431569	0.524453	0.634373	0.552538	0.850025	0.955272	NA	0.229032	NA	NA	0.980315	0.0283127
Biological Process	GO:0034032 purine nucleoside bisphosphate metabolic process	0.148858	0.00032548	0.926019	0.996108	0.0475729	0.923175	NA	0.608768	0.677379	0.753021	0.654931	0.950083	0.899917	0.91458	0.0883793	0.932323	NA	0.992804	0.0104057
Biological Process	GO:0034033 purine nucleoside bisphosphate biosynthetic process	0.183674	0.00620033	0.874179	0.984561	0.122294	0.8134	NA	0.431569	0.524453	0.634373	0.552538	0.850025	0.955272	NA	0.229032	NA	NA	0.980315	0.0283127
Biological Process	GO:0034053 modulation by symbiont of host defense-related programmed cell death	NA	NA	0.014555	NA	NA	NA	NA	NA	NA	NA	NA	NA	NA	NA	NA	NA	NA	NA	NA
Biological Process	GO:0034067 protein localization to Golgi apparatus	NA	NA	0.0430341	NA	NA	NA	0.0243129	0.0695784	NA	NA	NA	NA	NA	0.0407072	NA	NA	NA	NA	0.00365535
Biological Process	GO:0034097 response to cytokine	0.0427699	0.0208092	0.265099	NA	0.325145	0.571722	NA	0.396493	NA	0.275154	0.656219	NA	0.369788	NA	NA	0.2728	NA	NA	0.53042
Biological Process	GO:0034110 regulation of homotypic cell-cell adhesion	NA	0.0346498	NA	NA	NA	NA	NA	NA	NA	NA	NA	NA	0.12355	NA	NA	0.0869724	NA	NA	NA
Biological Process	GO:0034112 positive regulation of homotypic cell-cell adhesion	NA	0.0148505	NA	NA	NA	NA	NA	NA	NA	NA	NA	NA	0.0841603	NA	NA	0.0588541	NA	NA	NA
Biological Process	GO:0034121 regulation of toll-like receptor signaling pathway	NA	NA	0.014555	NA	NA	NA	NA	0.0237516	NA	NA	0.0495554	NA	NA	0.0137569	NA	NA	0.014593	NA	NA
Biological Process	GO:0034123 positive regulation of toll-like receptor signaling pathway	NA	NA	0.014555	NA	NA	NA	NA	0.0237516	NA	NA	0.0495554	NA	NA	0.0137569	NA	NA	0.014593	NA	NA
Biological Process	GO:0034124 regulation of MyD88-dependent toll-like receptor signaling pathway	NA	NA	0.014555	NA	NA	NA	NA	0.0237516	NA	NA	0.0495554	NA	NA	0.0137569	NA	NA	0.014593	NA	NA
Biological Process	GO:0034126 positive regulation of MyD88-dependent toll-like receptor signaling pathway	NA	NA	0.014555	NA	NA	NA	NA	0.0237516	NA	NA	0.0495554	NA	NA	0.0137569	NA	NA	0.014593	NA	NA
Biological Process	GO:0034214 protein hexamerization	0.061611	0.190743	NA	NA	NA	NA	0.0322857	0.0916799	NA	NA	NA	NA	NA	NA	NA	NA	NA	NA	0.00713932
Biological Process	GO:0034219 carbohydrate transmembrane transport	0.602683	0.178089	NA	0.920351	0.292311	0.904031	NA	0.402117	NA	NA	0.947721	0.57172	0.0372945	0.00833639	0.637602	0.217178	NA	NA	0.337037
Biological Process	GO:0034220 ion transmembrane transport	0.814773	0.412786	9.65787e-08	0.0256903	2.99215e-06	0.430391	0.0324645	0.0100326	0.110414	0.065412	0.00259705	0.265928	0.10828	0.310953	0.416569	0.0606498	0.0270268	0.88786	0.473934
Biological Process	GO:0034221 fungal-type cell wall chitin biosynthetic process	NA	0.0515315	NA	NA	NA	NA	NA	NA	NA	NA	NA	NA	NA	NA	NA	NA	NA	NA	0.0353424
Biological Process	GO:0034243 regulation of transcription elongation from RNA polymerase II promoter	0.317294	0.352854	0.296749	0.0176734	NA	0.245209	NA	NA	NA	0.307736	0.335233	0.0314296	NA	NA	NA	NA	NA	0.48679	0.207556
Biological Process	GO:0034247 snoRNA splicing	0.0157711	0.0515315	NA	NA	NA	NA	NA	NA	NA	NA	NA	NA	NA	NA	NA	NA	NA	NA	0.0353424
Biological Process	GO:0034248 regulation of cellular amide metabolic process	0.885251	0.946364	0.0471856	0.000310542	0.850392	0.00954177	0.929914	9.97791e-05	0.987707	0.11969	0.178005	0.0021959	0.999192	0.937633	0.811385	0.534133	0.506931	0.033026	0.3518
Biological Process	GO:0034249 negative regulation of cellular amide metabolic process	0.308588	0.976752	0.0037753	0.185461	0.735751	0.149626	NA	0.238047	0.40701	NA	0.973044	0.491071	0.790385	0.626502	0.349145	0.0916748	0.277622	0.861267	0.720546
Biological Process	GO:0034250 positive regulation of cellular amide metabolic process	NA	0.816224	0.00115102	0.154498	0.450846	0.0363407	0.231018	0.00088067	NA	0.00135065	0.475401	0.021705	NA	NA	NA	0.0833859	0.0111795	0.589165	0.684033
Biological Process	GO:0034284 response to monosaccharide	0.0378903	0.222449	0.149378	NA	0.585461	0.850256	0.320183	NA	0.606084	NA	0.413918	0.430838	0.644362	NA	NA	0.157465	0.499192	0.729349	0.498508
Biological Process	GO:0034285 response to disaccharide	0.0301851	0.383063	0.129452	0.277279	0.189527	0.0892239	NA	0.27216	0.206181	NA	0.635757	0.173912	0.239933	0.449063	NA	NA	0.468808	NA	0.787431
Biological Process	GO:0034308 primary alcohol metabolic process	0.139771	0.060315	NA	0.271583	2.12955e-05	0.408404	0.490222	0.131016	0.0776904	0.129178	0.020057	0.605566	0.534867	0.679433	0.054241	0.126405	0.701001	0.89789	0.329459
Biological Process	GO:0034310 primary alcohol catabolic process	0.115153	0.0388758	NA	0.215623	1.02336e-05	0.574119	0.459996	0.103112	0.0599037	0.106147	0.011656	0.534449	0.487297	0.646689	0.0413423	0.103795	0.668492	0.875897	0.273527
Biological Process	GO:0034333 adherens junction assembly	NA	NA	NA	0.122544	NA	NA	NA	NA	NA	0.0449151	NA	0.145025	NA	NA	NA	NA	NA	NA	NA
Biological Process	GO:0034340 response to type I interferon	NA	NA	NA	NA	NA	0.0395607	NA	NA	NA	NA	NA	NA	NA	NA	NA	NA	NA	NA	NA
Biological Process	GO:0034394 protein localization to cell surface	NA	0.0907196	NA	NA	0.170744	NA	NA	0.213706	NA	NA	0.000990933	NA	NA	NA	NA	NA	NA	NA	NA
Biological Process	GO:0034398 telomere tethering at nuclear periphery	0.146999	0.4109	NA	NA	NA	NA	NA	NA	NA	NA	NA	NA	NA	NA	0.16041	NA	NA	NA	0.0465123
Biological Process	GO:0034402 recruitment of 3'-end processing factors to RNA polymerase II holoenzyme complex	NA	NA	NA	NA	NA	NA	NA	NA	NA	NA	NA	NA	NA	NA	NA	NA	NA	NA	0.0353424
Biological Process	GO:0034404 nucleobase-containing small molecule biosynthetic process	NA	0.318929	0.377679	0.338653	0.499413	0.146151	0.522708	0.0203614	0.529299	0.748661	0.0342011	0.0394518	0.862116	NA	NA	NA	0.734278	0.233371	0.21306
Biological Process	GO:0034440 lipid oxidation	0.331768	0.000109144	NA	NA	0.0128233	0.951766	NA	NA	0.434114	NA	0.725092	0.741733	NA	NA	0.374135	NA	NA	NA	0.00128734
Biological Process	GO:0034462 small-subunit processome assembly	NA	0.00768781	NA	NA	NA	NA	NA	NA	NA	NA	NA	NA	NA	NA	0.0510937	NA	NA	NA	NA
Biological Process	GO:0034470 ncRNA processing	0.0163056	0.0721963	0.986664	0.873056	0.576839	0.873987	0.862574	0.994553	0.673002	0.334236	0.919885	0.0771962	0.601205	0.990652	0.647592	0.97828	0.986984	0.95024	0.00613158
Biological Process	GO:0034471 ncRNA 5'-end processing	NA	0.0540777	NA	NA	0.272635	NA	NA	NA	NA	NA	NA	NA	NA	NA	0.0343205	NA	NA	NA	NA
Biological Process	GO:0034484 raffinose catabolic process	NA	0.0515315	NA	NA	0.0185453	NA	NA	NA	NA	NA	NA	NA	0.0217375	NA	NA	NA	NA	NA	0.0353424
Biological Process	GO:0034504 protein localization to nucleus	0.193464	0.0260731	0.755884	0.38978	0.263443	0.897602	0.545713	0.66867	0.851129	NA	0.95461	0.959394	0.620579	0.381461	0.232247	NA	0.756788	0.930885	0.020417
Biological Process	GO:0034514 mitochondrial unfolded protein response	NA	NA	0.014555	NA	NA	NA	NA	0.0237516	NA	NA	0.0495554	NA	NA	0.0137569	NA	NA	0.014593	NA	NA
Biological Process	GO:0034517 ribophagy	NA	NA	NA	NA	NA	NA	0.0162747	0.04694	NA	NA	NA	NA	NA	NA	NA	NA	NA	NA	0.069437
Biological Process	GO:0034551 mitochondrial respiratory chain complex III assembly	NA	NA	0.0088015	0.0005616	0.170744	0.0569855	NA	0.0223372	NA	0.142045	0.000990933	0.0887642	NA	NA	NA	NA	0.136732	0.00212845	NA
Biological Process	GO:0034599 cellular response to oxidative stress	0.230284	0.457725	3.20819e-06	0.00518601	0.308868	6.77631e-05	0.0550168	0.239578	0.00467593	0.21461	0.00580148	2.35288e-09	0.90096	NA	NA	0.79716	0.198167	0.551935	0.722162
Biological Process	GO:0034605 cellular response to heat	0.495461	0.657276	0.129452	0.277279	0.553172	NA	NA	0.27216	0.573552	0.482732	0.887779	NA	0.611625	0.118075	0.528715	0.00392356	0.0247419	0.697479	0.451994
Biological Process	GO:0034612 response to tumor necrosis factor	0.0465727	0.14677	0.0430341	NA	0.0546124	NA	NA	0.0695784	NA	0.0449151	NA	NA	NA	NA	NA	NA	NA	NA	0.102328
Biological Process	GO:0034613 cellular protein localization	0.123443	6.06389e-07	0.803803	0.958877	0.845447	0.998168	0.919721	0.998057	0.999333	0.678366	0.530143	0.99718	0.890178	0.970209	0.393234	0.89859	0.997275	0.998871	6.97144e-05
Biological Process	GO:0034614 cellular response to reactive oxygen species	0.175062	0.715597	0.000651672	0.0157877	0.223491	0.0112382	0.0586559	0.316257	0.242386	NA	0.213321	0.000618788	NA	NA	NA	0.517367	0.155089	0.380182	0.822487
Biological Process	GO:0034620 cellular response to unfolded protein	0.248914	0.236798	0.0277206	NA	NA	NA	NA	0.0670681	NA	0.241042	0.599547	NA	0.326804	0.220751	0.270038	0.0294825	0.0278545	0.393617	0.13162
Biological Process	GO:0034622 cellular macromolecular complex assembly	0.256233	0.010076	0.110401	3.59399e-05	0.163686	0.00037924	0.379712	0.0580794	0.955976	0.00268821	3.06949e-08	0.000107623	0.979614	0.329705	0.731148	0.898445	0.881971	5.22763e-08	0.248405
Biological Process	GO:0034625 fatty acid elongation, monounsaturated fatty acid	NA	NA	NA	NA	NA	NA	NA	NA	NA	NA	NA	NA	0.0430032	NA	0.0343587	0.0298721	NA	NA	NA
Biological Process	GO:0034626 fatty acid elongation, polyunsaturated fatty acid	NA	NA	NA	NA	NA	NA	NA	NA	NA	NA	NA	NA	0.0430032	NA	0.0343587	0.0298721	NA	NA	NA
Biological Process	GO:0034635 glutathione transport	NA	0.100409	NA	NA	NA	NA	NA	NA	NA	NA	NA	NA	NA	NA	0.0343587	NA	NA	NA	NA
Biological Process	GO:0034637 cellular carbohydrate biosynthetic process	0.087091	0.0474083	0.527335	0.998448	0.130906	0.729145	0.819425	0.302082	0.732696	0.576605	0.0435487	0.332151	0.131075	0.324976	0.0501543	0.191836	0.80101	0.999798	0.204451
Biological Process	GO:0034641 cellular nitrogen compound metabolic process	0.130316	0.823924	0.0027557	1.64533e-35	0.155357	2.35768e-25	0.684515	5.21692e-14	0.0731523	0.412853	1.25282e-12	9.49061e-38	0.999447	0.991855	0.837182	0.761829	1.00553e-07	2.52216e-69	0.379416
Biological Process	GO:0034644 cellular response to UV	0.0951751	0.512808	0.0830484	0.413735	0.461043	0.0401025	NA	0.547854	0.0264625	NA	NA	0.234936	NA	NA	NA	NA	NA	0.600435	0.326253
Biological Process	GO:0034645 cellular macromolecule biosynthetic process	0.636929	0.979557	0.870143	2.04703e-51	0.814388	1.41508e-23	0.0440244	5.24156e-26	0.0687059	0.721159	7.50181e-27	2.51447e-31	0.997693	0.908397	0.903534	0.0457479	5.36824e-11	2.48677e-102	0.367166
Biological Process	GO:0034654 nucleobase-containing compound biosynthetic process	0.626938	0.319792	0.00210291	1	0.246029	0.999991	0.662184	0.287087	0.000760904	0.0957435	0.98642	1	0.901821	0.590843	0.649902	0.00818878	0.540708	0.990018	0.374509
Biological Process	GO:0034660 ncRNA metabolic process	0.00392451	0.181337	0.997477	0.942381	0.802524	0.96242	0.920945	0.998692	0.758402	0.639013	0.94754	0.219718	0.926813	0.999342	0.697141	0.998354	0.999099	0.97422	0.00220086
Biological Process	GO:0034727 piecemeal microautophagy of nucleus	NA	0.190743	NA	NA	NA	NA	0.0322857	0.0916799	NA	NA	NA	NA	NA	NA	NA	NA	NA	NA	0.00713932
Biological Process	GO:0034728 nucleosome organization	NA	0.16173	NA	0.150569	0.1249	0.386049	0.571161	0.0362968	NA	0.465694	0.000557874	0.606572	NA	0.00303786	0.835374	0.790889	0.444763	5.8878e-14	0.0296242
Biological Process	GO:0034976 response to endoplasmic reticulum stress	0.666565	0.000759136	0.63687	0.950739	4.0998e-05	0.938507	0.432673	0.225444	0.393224	0.0209617	0.0204561	NA	0.0633048	0.615981	0.336522	0.649235	NA	0.853318	0.0108584
Biological Process	GO:0035036 sperm-egg recognition	0.031294	NA	NA	NA	NA	0.0775578	NA	NA	NA	NA	NA	0.00258749	NA	NA	NA	NA	NA	NA	NA
Biological Process	GO:0035050 embryonic heart tube development	NA	0.100409	NA	NA	NA	NA	NA	NA	NA	NA	NA	NA	0.0430032	NA	NA	NA	NA	NA	NA
Biological Process	GO:0035051 cardiocyte differentiation	NA	NA	NA	NA	NA	NA	NA	NA	NA	0.0449151	NA	NA	NA	NA	NA	NA	NA	NA	NA
Biological Process	GO:0035093 spermatogenesis, exchange of chromosomal proteins	NA	0.0515315	NA	NA	NA	NA	NA	NA	NA	NA	NA	NA	NA	NA	0.0173292	NA	NA	NA	0.0353424
Biological Process	GO:0035103 sterol regulatory element binding protein cleavage	NA	NA	NA	NA	NA	NA	0.0322857	0.0916799	NA	NA	NA	NA	NA	NA	NA	NA	NA	NA	0.134057
Biological Process	GO:0035107 appendage morphogenesis	NA	0.0750699	NA	NA	NA	0.304648	NA	NA	NA	NA	NA	NA	NA	NA	NA	NA	NA	NA	0.0380864
Biological Process	GO:0035114 imaginal disc-derived appendage morphogenesis	NA	0.0604041	NA	NA	NA	0.275997	NA	NA	NA	NA	NA	NA	NA	NA	NA	NA	NA	NA	0.0303228
Biological Process	GO:0035120 post-embryonic appendage morphogenesis	NA	0.0604041	NA	NA	NA	0.275997	NA	NA	NA	NA	NA	NA	NA	NA	NA	NA	NA	NA	0.0303228
Biological Process	GO:0035148 tube formation	NA	0.0468752	NA	NA	NA	NA	NA	NA	NA	NA	0.299401	0.045807	0.0092134	NA	NA	0.100716	NA	0.176752	0.22268
Biological Process	GO:0035194 posttranscriptional gene silencing by RNA	0.602683	0.953672	0.0524862	0.0365227	0.662744	0.404145	NA	0.402117	0.683331	NA	0.553452	0.951804	NA	NA	NA	NA	NA	0.474429	0.876222
Biological Process	GO:0035195 gene silencing by miRNA	0.369507	0.784573	0.00844444	0.0334306	0.419087	0.105512	NA	0.15053	0.437086	NA	0.771162	0.780274	NA	NA	NA	NA	NA	0.553413	0.647972
Biological Process	GO:0035220 wing disc development	0.133326	0.00907398	NA	0.324453	NA	0.304648	NA	NA	NA	NA	NA	NA	NA	NA	NA	NA	NA	NA	0.00315029
Biological Process	GO:0035239 tube morphogenesis	0.408394	0.00619145	NA	NA	NA	0.736277	NA	NA	NA	NA	0.813306	0.505957	0.160673	NA	NA	0.393893	NA	0.600435	0.0281234
Biological Process	GO:0035265 organ growth	NA	0.470073	0.0126634	NA	NA	NA	NA	0.250628	NA	0.167941	NA	NA	NA	NA	NA	0.166398	0.161754	NA	0.350711
Biological Process	GO:0035268 protein mannosylation	NA	NA	NA	NA	NA	NA	NA	NA	NA	NA	0.00245394	NA	NA	NA	NA	NA	NA	NA	NA
Biological Process	GO:0035269 protein O-linked mannosylation	NA	NA	NA	NA	NA	NA	NA	NA	NA	NA	0.00245394	NA	NA	NA	NA	NA	NA	NA	NA
Biological Process	GO:0035295 tube development	0.518997	0.00220944	0.49086	0.865499	NA	0.844076	NA	0.669357	NA	0.506002	0.67223	0.68656	0.264191	NA	NA	0.152198	0.491763	0.72171	0.0787167
Biological Process	GO:0035335 peptidyl-tyrosine dephosphorylation	NA	0.497394	0.0148231	NA	NA	0.408362	NA	NA	NA	0.180595	NA	0.492924	NA	NA	NA	NA	NA	NA	NA
Biological Process	GO:0035383 thioester metabolic process	0.803774	0.0370892	0.524281	0.564956	0.27782	0.0753399	0.790793	0.832224	0.977097	0.786933	0.0905162	0.0173596	0.396916	0.738524	0.418799	0.944508	NA	0.895788	0.231072
Biological Process	GO:0035384 thioester biosynthetic process	0.885544	0.0485366	0.317698	0.360592	0.463441	0.0193674	0.673277	0.836837	0.932819	0.614771	0.138122	0.0039553	0.175073	0.560319	0.420008	0.873508	NA	0.723752	0.527948
Biological Process	GO:0035435 phosphate ion transmembrane transport	0.146999	0.0907196	NA	NA	NA	0.332166	NA	0.213706	0.179692	NA	NA	0.406875	NA	0.129379	NA	0.14072	0.136732	NA	0.0465123
Biological Process	GO:0035437 maintenance of protein localization in endoplasmic reticulum	NA	NA	NA	0.502121	NA	NA	NA	NA	NA	NA	0.0419339	NA	0.296535	NA	NA	NA	NA	0.358948	NA
Biological Process	GO:0035456 response to interferon-beta	NA	NA	NA	NA	NA	0.0395607	NA	NA	NA	NA	NA	NA	NA	NA	NA	NA	NA	NA	NA
Biological Process	GO:0035458 cellular response to interferon-beta	NA	NA	NA	NA	NA	0.0395607	NA	NA	NA	NA	NA	NA	NA	NA	NA	NA	NA	NA	NA
Biological Process	GO:0035459 cargo loading into vesicle	0.0465727	0.00768781	NA	NA	NA	NA	NA	NA	NA	NA	NA	NA	NA	NA	NA	NA	NA	NA	0.102328
Biological Process	GO:0035469 determination of pancreatic left/right asymmetry	NA	0.100409	NA	NA	NA	NA	NA	NA	NA	NA	NA	NA	0.0430032	NA	NA	NA	NA	NA	NA
Biological Process	GO:0035556 intracellular signal transduction	0.563124	0.00435308	0.572947	0.999995	0.465904	0.999526	0.103303	0.926276	0.553348	0.394827	0.992849	1	0.0815459	0.497463	0.471341	0.277183	0.694351	0.999999	0.0392979
Biological Process	GO:0035637 multicellular organismal signaling	NA	0.00265364	NA	NA	0.0367473	NA	NA	NA	NA	NA	NA	NA	NA	NA	NA	NA	NA	NA	NA
Biological Process	GO:0035652 cargo loading into clathrin-coated vesicle	0.031294	0.00265364	NA	NA	NA	NA	NA	NA	NA	NA	NA	NA	NA	NA	NA	NA	NA	NA	0.069437
Biological Process	GO:0035690 cellular response to drug	0.0308649	0.189248	0.00477457	0.10037	0.406469	0.00948265	NA	0.534744	0.0159658	NA	0.314449	0.0365034	0.0237129	NA	0.00192512	0.311867	0.0968675	0.612922	0.00492972
Biological Process	GO:0035694 mitochondrial protein catabolic process	NA	NA	NA	NA	NA	NA	NA	NA	0.0196093	NA	NA	NA	NA	NA	NA	0.015049	NA	NA	NA
Biological Process	GO:0035725 sodium ion transmembrane transport	0.0504823	0.112491	NA	NA	0.349964	0.604964	0.172026	NA	NA	0.0472642	NA	NA	0.0884252	NA	0.331176	0.29454	0.286986	NA	0.563051
Biological Process	GO:0035751 regulation of lysosomal lumen pH	NA	NA	NA	0.0834613	NA	NA	NA	0.04694	NA	NA	0.0966568	NA	0.0430032	NA	NA	0.0298721	NA	NA	NA
Biological Process	GO:0035927 RNA import into mitochondrion	NA	NA	NA	0.0426389	NA	0.0395607	NA	NA	NA	NA	NA	0.0508855	NA	NA	NA	NA	NA	0.0273999	NA
Biological Process	GO:0035966 response to topologically incorrect protein	0.175062	0.0109922	0.0326735	0.876744	NA	0.85619	0.325748	0.026915	NA	0.520933	0.69486	0.918662	0.020226	0.141216	0.202074	0.162766	0.155089	0.380182	0.00663872
Biological Process	GO:0035967 cellular response to topologically incorrect protein	0.462284	0.0486099	0.018987	NA	NA	NA	0.273991	0.0134305	NA	0.449995	0.862435	NA	0.00995454	0.100344	0.146372	0.116471	0.110703	0.661862	0.0479657
Biological Process	GO:0035973 aggrephagy	NA	NA	NA	NA	NA	NA	0.0162747	0.04694	NA	NA	NA	NA	NA	NA	NA	NA	NA	NA	0.069437
Biological Process	GO:0035994 response to muscle stretch	NA	0.0515315	NA	NA	0.0185453	NA	NA	NA	NA	NA	NA	NA	NA	NA	NA	NA	NA	NA	NA
Biological Process	GO:0036068 light-independent chlorophyll biosynthetic process	NA	NA	NA	NA	NA	0.0395607	NA	NA	NA	NA	NA	0.0508855	NA	NA	NA	NA	NA	NA	NA
Biological Process	GO:0036070 light-independent bacteriochlorophyll biosynthetic process	NA	NA	NA	NA	NA	0.0395607	NA	NA	NA	NA	NA	0.0508855	NA	NA	NA	NA	NA	NA	NA
Biological Process	GO:0036079 purine nucleotide-sugar transport	NA	0.0239092	NA	NA	0.0893568	NA	NA	NA	NA	NA	NA	NA	0.104071	0.0669229	0.0837006	0.0730196	NA	NA	0.164667
Biological Process	GO:0036093 germ cell proliferation	NA	NA	NA	NA	NA	NA	NA	NA	NA	NA	NA	NA	NA	NA	NA	NA	NA	NA	0.0353424
Biological Process	GO:0036148 phosphatidylglycerol acyl-chain remodeling	NA	0.0515315	NA	NA	NA	NA	NA	NA	NA	NA	NA	NA	NA	NA	NA	NA	NA	NA	0.0353424
Biological Process	GO:0036211 protein modification process	0.799063	1.99928e-06	0.723704	1	0.611218	1	0.999642	0.999992	0.0654569	0.649222	0.999996	1	0.179789	0.988654	0.0399419	0.766276	0.999973	1	4.2196e-05
Biological Process	GO:0036230 granulocyte activation	NA	0.107213	NA	0.077403	NA	NA	NA	NA	NA	0.0115777	0.428327	NA	NA	NA	NA	NA	NA	0.263366	0.326912
Biological Process	GO:0036293 response to decreased oxygen levels	NA	0.10664	0.03444	0.882009	0.0128232	NA	NA	0.0287746	NA	0.0384014	0.00012087	0.922808	0.288452	0.0298591	0.57572	0.168099	0.0346667	0.744003	0.520797
Biological Process	GO:0036294 cellular response to decreased oxygen levels	NA	0.523307	0.185612	0.456757	0.00198141	NA	NA	0.00399203	NA	0.0185893	0.15077	NA	0.264907	0.0153973	0.217136	0.018241	0.000995869	0.322299	NA
Biological Process	GO:0036335 intestinal stem cell homeostasis	NA	NA	NA	NA	NA	0.0395607	NA	NA	NA	NA	NA	NA	NA	NA	NA	NA	NA	NA	NA
Biological Process	GO:0036376 sodium ion export from cell	0.0147509	0.124422	NA	NA	0.201228	0.383981	0.0937772	NA	NA	0.0137547	NA	NA	0.0269501	NA	0.189268	0.166398	0.161754	NA	0.350711
Biological Process	GO:0036473 cell death in response to oxidative stress	NA	0.232452	0.0706923	0.195786	NA	NA	NA	NA	NA	NA	0.224422	0.00121668	NA	NA	NA	NA	0.0708715	NA	0.164667
Biological Process	GO:0036474 cell death in response to hydrogen peroxide	NA	0.14677	0.0430341	0.122544	NA	NA	NA	NA	NA	NA	0.141426	0.145025	NA	NA	NA	NA	0.0431448	NA	0.102328
Biological Process	GO:0036503 ERAD pathway	NA	0.00140744	0.467925	NA	0.0081447	0.823968	0.297465	0.27216	NA	0.138846	0.162758	NA	0.0665178	0.449063	0.528715	NA	NA	NA	0.00382669
Biological Process	GO:0038061 NIK/NF-kappaB signaling	NA	NA	NA	NA	NA	NA	NA	NA	NA	NA	NA	NA	0.0217375	NA	NA	0.015049	NA	NA	NA
Biological Process	GO:0038127 ERBB signaling pathway	NA	0.309535	0.0975531	NA	NA	0.246167	NA	NA	NA	NA	NA	NA	NA	0.0924242	NA	NA	NA	NA	0.0232813
Biological Process	GO:0038158 granulocyte colony-stimulating factor signaling pathway	NA	NA	NA	NA	NA	NA	NA	NA	NA	NA	0.0495554	NA	NA	NA	NA	NA	NA	NA	NA
Biological Process	GO:0038166 angiotensin-activated signaling pathway	NA	NA	NA	0.0426389	NA	0.0395607	NA	NA	NA	NA	NA	0.0508855	NA	NA	NA	NA	NA	NA	NA
Biological Process	GO:0038171 cannabinoid signaling pathway	0.061611	0.0148505	NA	NA	NA	NA	0.0322857	NA	NA	NA	NA	NA	0.0841603	0.0539056	NA	0.0588541	0.0571098	NA	0.00713932
Biological Process	GO:0039526 modulation by virus of host apoptotic process	NA	NA	0.014555	NA	0.0185453	NA	NA	NA	NA	NA	0.0495554	NA	NA	NA	0.0173292	NA	NA	NA	NA
Biological Process	GO:0039654 fusion of virus membrane with host endosome membrane	NA	0.0148505	NA	NA	NA	NA	NA	NA	NA	NA	NA	NA	NA	NA	NA	NA	NA	NA	0.134057
Biological Process	GO:0039702 viral budding via host ESCRT complex	NA	NA	0.0288987	NA	NA	NA	NA	NA	NA	NA	NA	NA	NA	0.0273251	NA	NA	NA	NA	0.069437
Biological Process	GO:0040002 collagen and cuticulin-based cuticle development	NA	0.00768781	NA	0.122544	NA	NA	NA	NA	NA	NA	0.141426	NA	NA	NA	0.0510937	NA	NA	NA	NA
Biological Process	GO:0040009 regulation of growth rate	NA	0.0346498	NA	NA	NA	NA	NA	NA	NA	NA	NA	NA	NA	NA	0.0995824	NA	NA	NA	NA
Biological Process	GO:0040010 positive regulation of growth rate	NA	0.0148505	NA	NA	NA	NA	NA	NA	NA	NA	NA	NA	NA	NA	0.0675394	NA	NA	NA	NA
Biological Process	GO:0040019 positive regulation of embryonic development	NA	0.0239092	NA	NA	NA	NA	NA	NA	NA	NA	NA	NA	NA	NA	0.0837006	NA	NA	NA	NA
Biological Process	GO:0040026 positive regulation of vulval development	NA	NA	NA	NA	NA	NA	NA	NA	NA	NA	NA	NA	NA	NA	NA	NA	NA	NA	0.0353424
Biological Process	GO:0040039 inductive cell migration	NA	NA	NA	NA	NA	NA	NA	NA	NA	NA	NA	NA	0.00139469	NA	NA	NA	NA	NA	NA
Biological Process	GO:0042026 protein refolding	0.186741	0.497394	0.173578	0.0160438	NA	0.408362	NA	0.268435	NA	NA	0.483606	0.139334	NA	NA	0.203323	0.000864726	NA	0.0478852	0.373668
Biological Process	GO:0042035 regulation of cytokine biosynthetic process	NA	NA	NA	NA	NA	NA	NA	NA	NA	NA	NA	NA	0.0217375	NA	NA	0.015049	NA	NA	NA
Biological Process	GO:0042044 fluid transport	NA	0.784573	NA	0.124651	0.419087	0.319305	3.51803e-06	0.0308248	NA	NA	NA	0.181466	0.00340841	0.0600535	0.397835	0.000890801	3.32135e-06	0.188159	0.647972
Biological Process	GO:0042058 regulation of epidermal growth factor receptor signaling pathway	NA	0.309535	0.0975531	NA	NA	0.246167	NA	NA	NA	NA	NA	NA	NA	0.0924242	NA	NA	NA	NA	0.0232813
Biological Process	GO:0042059 negative regulation of epidermal growth factor receptor signaling pathway	NA	NA	0.0288987	NA	NA	NA	NA	NA	NA	NA	NA	NA	NA	0.0273251	NA	NA	NA	NA	0.069437
Biological Process	GO:0042088 T-helper 1 type immune response	NA	NA	NA	NA	NA	NA	NA	NA	NA	NA	NA	NA	0.0217375	NA	NA	0.015049	NA	NA	NA
Biological Process	GO:0042089 cytokine biosynthetic process	NA	NA	NA	NA	NA	NA	NA	NA	NA	NA	NA	NA	0.0217375	NA	NA	0.015049	NA	NA	NA
Biological Process	GO:0042090 interleukin-12 biosynthetic process	NA	NA	NA	NA	NA	NA	NA	NA	NA	NA	NA	NA	0.0217375	NA	NA	0.015049	NA	NA	NA
Biological Process	GO:0042098 T cell proliferation	NA	NA	NA	NA	NA	NA	NA	NA	NA	NA	NA	NA	0.0638075	NA	NA	0.0444727	NA	NA	NA
Biological Process	GO:0042102 positive regulation of T cell proliferation	NA	NA	NA	NA	NA	NA	NA	NA	NA	NA	NA	NA	0.0430032	NA	NA	0.0298721	NA	NA	NA
Biological Process	GO:0042107 cytokine metabolic process	NA	NA	NA	NA	NA	NA	NA	NA	NA	NA	NA	NA	0.0217375	NA	NA	0.015049	NA	NA	NA
Biological Process	GO:0042108 positive regulation of cytokine biosynthetic process	NA	NA	NA	NA	NA	NA	NA	NA	NA	NA	NA	NA	0.0217375	NA	NA	0.015049	NA	NA	NA
Biological Process	GO:0042119 neutrophil activation	NA	0.107213	NA	0.077403	NA	NA	NA	NA	NA	0.0115777	0.428327	NA	NA	NA	NA	NA	NA	0.263366	0.326912
Biological Process	GO:0042128 nitrate assimilation	NA	0.614277	NA	NA	NA	0.516547	NA	NA	0.0477344	NA	NA	NA	NA	NA	NA	0.23893	0.23256	NA	NA
Biological Process	GO:0042129 regulation of T cell proliferation	NA	NA	NA	NA	NA	NA	NA	NA	NA	NA	NA	NA	0.0430032	NA	NA	0.0298721	NA	NA	NA
Biological Process	GO:0042133 neurotransmitter metabolic process	0.398903	0.496314	NA	NA	NA	0.131589	0.231018	0.53684	0.0244033	NA	NA	0.021705	0.505244	0.35824	NA	0.384621	0.375433	NA	0.313143
Biological Process	GO:0042135 neurotransmitter catabolic process	NA	NA	NA	NA	NA	0.0569855	NA	NA	0.0155607	NA	NA	0.0120492	NA	NA	NA	NA	NA	NA	NA
Biological Process	GO:0042147 retrograde transport, endosome to Golgi	NA	0.0200519	NA	NA	NA	NA	0.224675	NA	NA	NA	0.793305	NA	NA	NA	NA	NA	NA	0.577577	0.0952722
Biological Process	GO:0042157 lipoprotein metabolic process	0.622712	0.687372	0.305769	0.997004	0.23392	0.970084	NA	0.95945	0.0474364	0.329251	0.338814	0.812673	0.78807	0.842297	0.406126	NA	NA	0.975387	0.853273
Biological Process	GO:0042158 lipoprotein biosynthetic process	0.349008	0.375011	0.1052	NA	0.176354	0.819618	NA	0.847068	0.0186283	0.332795	0.344097	0.765377	0.508056	0.661112	0.153361	NA	NA	NA	0.523713
Biological Process	GO:0042168 heme metabolic process	NA	0.0459386	NA	0.763582	NA	0.467227	NA	NA	0.718887	NA	0.832659	0.00491602	0.162561	NA	0.304672	0.621535	0.610141	NA	0.900307
Biological Process	GO:0042176 regulation of protein catabolic process	0.464291	0.00170449	NA	0.415286	0.278515	0.90705	0.556798	0.685028	NA	0.0176916	0.219824	0.994373	0.637282	NA	0.823403	0.777761	NA	0.936432	0.465254
Biological Process	GO:0042178 xenobiotic catabolic process	0.067748	0.0251916	0.270631	0.788449	0.0200796	0.181478	0.43629	0.987299	0.475525	0.520888	0.544023	0.00227335	0.0448406	0.1054	0.958208	0.936332	0.930748	0.993566	0.620265
Biological Process	GO:0042180 cellular ketone metabolic process	0.267007	0.0927002	0.343455	0.999998	0.794102	0.652476	0.941128	0.999985	0.0216664	0.816482	0.999856	0.101794	0.0257816	0.269107	0.00481317	0.293118	0.85563	0.999999	0.0461661
Biological Process	GO:0042181 ketone biosynthetic process	0.398018	0.0589841	0.631564	0.999984	0.737303	0.73213	0.99063	0.999996	0.171524	0.686968	0.999519	0.285636	0.166338	0.556798	0.0144743	0.777407	0.906135	0.999998	0.0462112
Biological Process	GO:0042182 ketone catabolic process	0.453655	0.866267	0.0177135	0.809295	NA	0.0620919	NA	0.227972	0.000836639	NA	NA	0.00274034	0.199827	0.409488	0.485599	0.438205	0.428228	NA	0.74546
Biological Process	GO:0042217 1-aminocyclopropane-1-carboxylate catabolic process	NA	0.190743	NA	NA	NA	0.00889499	NA	NA	0.0761644	NA	NA	0.188536	NA	NA	NA	NA	NA	NA	0.134057
Biological Process	GO:0042219 cellular modified amino acid catabolic process	NA	NA	NA	NA	NA	0.0467908	NA	NA	NA	NA	0.0700681	0.375064	NA	NA	NA	NA	NA	NA	NA
Biological Process	GO:0042221 response to chemical	2.26478e-07	7.70419e-09	8.5675e-11	0.997647	1.35363e-08	3.02889e-05	5.62892e-05	0.00788361	2.21739e-07	0.0174107	0.893814	0.000258407	2.55383e-09	1.882e-06	3.09976e-08	1.00233e-06	9.40201e-05	0.999942	5.43413e-05
Biological Process	GO:0042226 interleukin-6 biosynthetic process	NA	NA	NA	NA	NA	NA	NA	NA	NA	NA	NA	NA	0.0217375	NA	NA	0.015049	NA	NA	NA
Biological Process	GO:0042244 spore wall assembly	0.0157711	NA	NA	NA	NA	0.0395607	NA	NA	NA	NA	NA	0.0508855	NA	NA	NA	NA	NA	NA	NA
Biological Process	GO:0042249 establishment of planar polarity of embryonic epithelium	NA	0.0515315	NA	NA	NA	NA	NA	NA	NA	NA	NA	NA	0.0217375	NA	NA	NA	NA	NA	NA
Biological Process	GO:0042254 ribosome biogenesis	0.161266	0.212481	0.543674	8.13766e-07	0.569917	0.297658	0.670874	0.0601953	0.934061	0.488825	0.00129127	0.0124908	0.625665	0.97245	0.976019	0.999958	0.958944	0.00448117	0.154703
Biological Process	GO:0042255 ribosome assembly	NA	0.496314	NA	0.0107892	NA	0.363009	NA	0.53684	NA	NA	0.0717997	0.22129	NA	NA	0.428635	NA	NA	0.0564627	NA
Biological Process	GO:0042278 purine nucleoside metabolic process	0.108926	0.00617895	5.9538e-24	6.91909e-07	9.26813e-05	9.75427e-09	0.238411	1.37081e-08	0.000104157	0.000747447	1.28621e-06	2.89863e-10	0.703791	0.662531	0.125304	0.984886	0.0101421	0.0643502	0.152409
Biological Process	GO:0042303 molting cycle	NA	0.107213	NA	0.380854	NA	NA	NA	NA	NA	NA	0.428327	NA	0.0227821	NA	0.174964	NA	NA	NA	NA
Biological Process	GO:0042325 regulation of phosphorylation	0.872	0.22135	0.562311	0.473213	0.911145	0.581737	0.653864	0.367279	0.922775	0.585994	0.620952	0.899149	0.773729	0.531758	0.657293	0.859267	0.291229	0.279619	0.0396936
Biological Process	GO:0042326 negative regulation of phosphorylation	0.359393	0.00262228	0.336845	NA	NA	NA	NA	NA	0.425815	NA	0.407319	0.768481	0.459727	NA	0.387204	NA	NA	NA	0.0161544
Biological Process	GO:0042335 cuticle development	NA	0.314532	NA	0.616737	0.00751069	NA	NA	NA	NA	NA	0.092815	0.683185	NA	NA	0.00623202	NA	NA	NA	0.181623
Biological Process	GO:0042338 cuticle development involved in collagen and cuticulin-based cuticle molting cycle	NA	NA	NA	0.0426389	NA	NA	NA	NA	NA	NA	0.0495554	NA	NA	NA	NA	NA	NA	NA	NA
Biological Process	GO:0042343 indole glucosinolate metabolic process	0.133326	0.378882	NA	NA	0.0113345	0.0467908	NA	NA	0.0126109	NA	NA	0.375064	NA	NA	0.00995179	NA	NA	NA	0.276669
Biological Process	GO:0042344 indole glucosinolate catabolic process	0.0764126	0.232452	NA	NA	0.0893568	0.182773	NA	NA	0.094283	NA	NA	NA	NA	NA	0.00289445	NA	NA	NA	0.164667
Biological Process	GO:0042351 'de novo' GDP-L-fucose biosynthetic process	NA	NA	NA	NA	NA	NA	NA	NA	NA	NA	0.0495554	NA	NA	NA	NA	NA	NA	NA	NA
Biological Process	GO:0042353 fucose biosynthetic process	0.105321	0.309535	NA	NA	NA	NA	NA	NA	NA	NA	0.0436389	NA	0.142606	NA	0.115189	NA	NA	NA	0.22268
Biological Process	GO:0042360 vitamin E metabolic process	NA	NA	NA	0.324453	NA	0.304648	NA	NA	NA	NA	NA	0.0087628	NA	NA	NA	NA	NA	NA	NA
Biological Process	GO:0042362 fat-soluble vitamin biosynthetic process	NA	NA	NA	0.353267	NA	0.332166	NA	NA	NA	NA	NA	0.0120492	NA	NA	NA	NA	NA	NA	NA
Biological Process	GO:0042364 water-soluble vitamin biosynthetic process	0.00462957	0.634442	0.35657	0.996661	0.614511	0.000260344	0.919612	0.998517	0.000769882	0.947775	0.998776	9.06593e-08	0.671606	0.624181	0.307106	0.895954	0.699236	0.998698	0.604734
Biological Process	GO:0042391 regulation of membrane potential	NA	0.0957873	NA	NA	0.13079	0.746723	0.243548	0.558607	NA	NA	NA	NA	NA	NA	0.44829	NA	NA	NA	0.0310092
Biological Process	GO:0042398 cellular modified amino acid biosynthetic process	0.406357	0.706068	0.512806	0.938664	0.561232	0.00268168	0.746316	0.367586	0.00205637	0.551284	0.996982	0.0156826	0.711925	0.0151232	0.666335	0.723145	0.10505	0.99399	0.891302
Biological Process	GO:0042399 ectoine metabolic process	0.687161	0.895927	NA	0.958638	0.393435	0.000581909	0.451037	0.827477	0.172564	0.673636	0.492	6.23616e-07	0.799424	NA	0.721374	NA	0.658572	NA	0.479361
Biological Process	GO:0042400 ectoine catabolic process	NA	0.68168	NA	NA	0.203038	0.00181124	0.308917	0.661299	0.0580446	0.498364	0.386889	1.16474e-05	0.628353	NA	0.544934	NA	0.484223	NA	0.212115
Biological Process	GO:0042401 cellular biogenic amine biosynthetic process	0.388524	0.745824	0.00486887	0.728808	0.270298	4.81584e-05	0.689052	0.854047	0.0221898	0.0216772	0.97414	1.05916e-05	0.599188	0.860874	0.708056	0.632742	0.34304	0.195206	0.743387
Biological Process	GO:0042402 cellular biogenic amine catabolic process	0.00358155	0.107158	0.540906	0.278191	2.05146e-05	0.367048	0.0815418	0.340291	0.0356583	0.120824	0.00337992	0.100787	0.018847	0.0922534	0.000318744	0.0113096	0.839132	0.968355	0.150098
Biological Process	GO:0042426 choline catabolic process	NA	0.441269	0.0106545	0.077403	0.186128	NA	NA	NA	NA	0.155092	0.100324	0.437068	0.214784	NA	0.174964	NA	NA	NA	NA
Biological Process	GO:0042430 indole-containing compound metabolic process	0.156107	0.370915	NA	0.819203	0.00328554	4.74175e-06	0.293277	NA	0.0155008	NA	0.788688	3.27543e-06	0.323106	0.109453	0.00828436	0.138594	0.57623	0.295532	0.0448626
Biological Process	GO:0042435 indole-containing compound biosynthetic process	NA	0.922699	NA	0.860667	0.185627	2.7837e-06	NA	NA	0.207309	NA	0.982962	4.48005e-07	0.828102	0.670399	0.753553	0.339449	0.326102	0.37591	0.540864
Biological Process	GO:0042436 indole-containing compound catabolic process	0.00363676	0.275723	NA	NA	0.0523326	0.18643	0.151378	NA	0.00666667	NA	0.63828	0.270841	0.00884365	0.00247387	1.91191e-05	0.0358999	NA	NA	0.032038
Biological Process	GO:0042439 ethanolamine-containing compound metabolic process	0.180535	0.186218	0.333613	0.388624	6.31036e-05	0.918769	0.68388	0.426264	0.00650214	0.164968	0.00979077	0.420235	0.362567	0.856944	0.225346	0.160903	0.608275	0.979757	0.553792
Biological Process	GO:0042440 pigment metabolic process	0.0574016	0.0880085	0.998698	0.992943	0.445228	0.000606099	0.99335	0.999712	0.0532532	0.953843	0.999986	1.10402e-08	0.765153	0.990167	0.35604	0.98168	0.977628	0.999247	0.47321
Biological Process	GO:0042451 purine nucleoside biosynthetic process	0.420809	0.111328	5.49178e-16	5.68583e-06	0.0151371	4.04161e-05	0.216759	2.67755e-07	0.0109114	0.00104606	1.46007e-07	5.16436e-05	0.85519	0.788294	0.367336	0.982018	0.214086	0.0121012	0.409837
Biological Process	GO:0042455 ribonucleoside biosynthetic process	0.486916	0.183264	8.16275e-17	4.24708e-06	0.0247007	0.000138824	0.255784	9.72037e-07	0.0185081	0.000719395	3.65987e-07	9.81132e-05	0.804202	0.827828	0.435499	0.987253	0.265849	0.0221272	0.509246
Biological Process	GO:0042471 ear morphogenesis	NA	0.0515315	NA	NA	NA	NA	NA	NA	NA	NA	0.0495554	NA	NA	NA	NA	NA	NA	0.0273999	0.0353424
Biological Process	GO:0042472 inner ear morphogenesis	NA	0.0515315	NA	NA	NA	NA	NA	NA	NA	NA	0.0495554	NA	NA	NA	NA	NA	NA	0.0273999	0.0353424
Biological Process	GO:0042475 odontogenesis of dentin-containing tooth	NA	NA	NA	NA	NA	NA	NA	NA	NA	NA	NA	NA	0.0217375	NA	NA	0.015049	NA	NA	NA
Biological Process	GO:0042476 odontogenesis	NA	NA	NA	NA	NA	NA	NA	NA	NA	NA	NA	NA	0.0217375	NA	NA	0.015049	NA	NA	NA
Biological Process	GO:0042493 response to drug	2.45014e-05	0.000960243	0.000121414	0.999895	1.37613e-06	0.674794	0.0311925	0.240528	4.55327e-06	0.509632	0.982634	0.93258	0.000421813	0.110985	8.97985e-07	3.7538e-08	0.000770588	0.999688	0.01854
Biological Process	GO:0042537 benzene-containing compound metabolic process	0.0503711	0.148026	0.151396	0.74078	0.00435025	0.0313611	0.446875	0.99419	0.377754	0.673754	0.634517	0.0114571	0.0151666	0.0575869	0.153945	0.474858	0.988327	0.99787	0.623448
Biological Process	GO:0042542 response to hydrogen peroxide	0.141813	0.169142	0.000347682	0.102815	0.00749471	0.499091	0.0462068	5.03029e-07	0.0489916	3.92473e-05	0.0166664	0.0607199	0.231868	0.113571	NA	5.09806e-10	3.7846e-10	0.10737	0.77963
Biological Process	GO:0042548 regulation of photosynthesis, light reaction	NA	0.653033	NA	0.0513151	0.312384	7.3265e-06	NA	NA	0.00666667	NA	0.63828	1.30255e-08	NA	NA	NA	NA	NA	NA	0.513202
Biological Process	GO:0042549 photosystem II stabilization	NA	NA	NA	0.00368479	NA	0.000150038	NA	NA	0.146538	NA	NA	4.40096e-07	NA	NA	NA	NA	NA	NA	NA
Biological Process	GO:0042558 pteridine-containing compound metabolic process	0.609951	0.89233	0.788205	0.476536	0.166081	0.00098384	0.805791	0.991786	0.35179	0.953105	0.997437	0.00128987	NA	NA	0.861913	NA	0.557285	0.639098	0.835916
Biological Process	GO:0042559 pteridine-containing compound biosynthetic process	0.768214	0.895499	0.924919	0.477849	0.110211	0.0104296	0.76514	0.985665	0.454097	NA	0.993342	0.00857772	NA	NA	0.811754	NA	0.925429	0.530371	0.950559
Biological Process	GO:0042592 homeostatic process	0.00874523	0.00983966	4.01082e-05	0.860951	0.00600048	0.00491291	0.0443558	0.785902	0.00575004	0.299368	0.704887	0.00313132	0.67377	0.685203	0.0214797	0.0112692	0.16685	0.993991	0.236363
Biological Process	GO:0042594 response to starvation	0.459552	0.0175812	0.408584	0.999041	0.341112	0.758323	0.373612	NA	0.605801	0.913093	0.678398	0.564029	0.674828	0.890214	0.521972	0.693212	0.904103	NA	0.0562697
Biological Process	GO:0042618 poly-hydroxybutyrate metabolic process	NA	NA	0.0288987	0.0834613	NA	NA	NA	NA	NA	NA	NA	NA	NA	NA	NA	0.0298721	NA	0.05405	NA
Biological Process	GO:0042619 poly-hydroxybutyrate biosynthetic process	NA	NA	0.0288987	0.0834613	NA	NA	NA	NA	NA	NA	NA	NA	NA	NA	NA	0.0298721	NA	0.05405	NA
Biological Process	GO:0042710 biofilm formation	0.929153	0.75748	0.912979	0.715623	0.955723	0.790237	0.154926	0.359787	0.963041	0.246302	0.836302	0.972072	0.294082	NA	0.945583	0.040115	0.437287	NA	0.371826
Biological Process	GO:0042723 thiamine-containing compound metabolic process	0.0245798	0.0653872	0.220718	0.46958	0.0547089	0.00132141	0.838098	0.969042	0.145385	0.851742	0.861285	2.93834e-06	0.34914	0.95378	0.186573	0.965449	0.96171	0.72717	0.16114
Biological Process	GO:0042724 thiamine-containing compound biosynthetic process	0.0572038	0.0571097	0.2103	0.446666	0.0501742	0.00106585	0.832651	0.966416	0.136038	0.844522	0.916999	2.02767e-06	0.333749	0.951124	0.176283	0.963269	0.959371	0.712396	0.147986
Biological Process	GO:0042726 flavin-containing compound metabolic process	0.0042644	0.0327799	0.117176	0.800312	0.214259	0.135381	0.650999	0.811044	0.107676	0.859908	0.883755	0.000799215	0.770014	NA	0.182473	NA	0.848361	0.869137	0.0019699
Biological Process	GO:0042727 flavin-containing compound biosynthetic process	0.00358155	0.0264545	0.107605	0.779855	0.198881	0.118914	NA	0.949603	0.097393	0.851012	0.868419	0.00160447	0.754618	NA	0.168835	NA	0.839132	0.857278	0.0045603
Biological Process	GO:0042728 flavin-containing compound catabolic process	NA	NA	NA	NA	NA	NA	0.0162747	0.04694	NA	NA	NA	NA	NA	NA	NA	NA	NA	NA	0.069437
Biological Process	GO:0042732 D-xylose metabolic process	3.11705e-05	0.0486099	NA	0.499853	NA	0.199478	NA	0.064911	0.53834	0.0212683	0.000553844	0.318951	0.57588	0.417624	0.494526	5.14236e-09	0.0191172	0.289798	5.48501e-05
Biological Process	GO:0042737 drug catabolic process	0.418128	0.652254	0.369328	0.955725	0.766327	0.540596	0.12311	NA	0.0279164	0.395375	0.459841	0.0409184	0.406841	0.873799	0.0457124	0.389268	NA	NA	0.969993
Biological Process	GO:0042742 defense response to bacterium	0.00342969	0.00546268	0.00185489	0.57936	0.0268721	0.00209362	0.0063107	0.181253	0.00236356	0.11098	0.850662	0.000499058	0.013721	0.0746958	0.000238407	0.00240188	0.041544	0.934428	0.0136059
Biological Process	GO:0042743 hydrogen peroxide metabolic process	0.226783	0.799523	0.201363	0.705098	NA	0.3934	0.079176	NA	0.10118	0.214829	0.541573	0.00220423	0.127016	0.546353	0.631197	0.57905	NA	NA	0.603104
Biological Process	GO:0042744 hydrogen peroxide catabolic process	0.180721	NA	0.159559	0.62402	NA	0.582609	0.060832	NA	0.249669	0.170743	0.440554	0.0115017	0.288452	NA	0.57572	0.524644	NA	NA	0.828772
Biological Process	GO:0042754 negative regulation of circadian rhythm	NA	0.14677	NA	NA	NA	NA	NA	NA	NA	NA	NA	NA	NA	0.0407072	NA	NA	NA	NA	NA
Biological Process	GO:0042759 long-chain fatty acid biosynthetic process	NA	NA	NA	NA	NA	0.0775578	NA	NA	0.0388349	NA	NA	0.0991834	NA	NA	NA	NA	NA	NA	NA
Biological Process	GO:0042766 nucleosome mobilization	NA	0.0468752	NA	NA	NA	0.246167	NA	NA	NA	NA	NA	NA	NA	NA	NA	NA	NA	NA	0.22268
Biological Process	GO:0042771 intrinsic apoptotic signaling pathway in response to DNA damage by p53 class mediator	NA	0.0468752	NA	NA	NA	NA	NA	NA	NA	NA	NA	NA	NA	NA	NA	NA	NA	NA	NA
Biological Process	GO:0042773 ATP synthesis coupled electron transport	0.462284	0.0140442	3.84756e-09	0.00579502	6.65064e-06	0.067117	0.0404011	0.0134305	NA	0.00284191	9.64251e-05	NA	0.00149113	0.0163684	0.494526	0.446672	0.00245344	0.289798	0.158443
Biological Process	GO:0042775 mitochondrial ATP synthesis coupled electron transport	0.408394	0.00619145	7.56327e-10	0.0024431	2.856e-05	0.140738	0.0297163	0.00746894	NA	0.0015187	2.2951e-05	NA	0.000684081	0.0103797	0.438549	0.393893	0.00130737	0.228508	0.109938
Biological Process	GO:0042787 protein ubiquitination involved in ubiquitin-dependent protein catabolic process	0.306344	0.00557554	NA	NA	NA	0.604964	0.172026	0.424844	NA	NA	NA	NA	0.396911	NA	NA	NA	NA	NA	0.563051
Biological Process	GO:0042816 vitamin B6 metabolic process	0.111781	0.741331	0.093404	0.0041442	0.750221	1.04933e-06	0.0228089	0.257162	1.42641e-05	0.67861	0.0735327	6.72112e-11	NA	0.641747	NA	0.100707	0.0045586	0.330878	0.488391
Biological Process	GO:0042819 vitamin B6 biosynthetic process	0.111781	0.741331	0.093404	0.0041442	0.750221	1.04933e-06	0.0228089	0.257162	1.42641e-05	0.67861	0.0735327	6.72112e-11	NA	0.641747	NA	0.100707	0.0045586	0.330878	0.488391
Biological Process	GO:0042822 pyridoxal phosphate metabolic process	0.0321371	0.0624886	0.232027	0.177643	0.0431711	NA	0.137329	0.351329	0.299941	0.241042	0.599547	0.0606039	NA	NA	0.270038	0.0294825	0.00213792	0.393617	0.0241564
Biological Process	GO:0042823 pyridoxal phosphate biosynthetic process	0.0321371	0.0624886	0.232027	0.177643	0.0431711	NA	0.137329	0.351329	0.299941	0.241042	0.599547	0.0606039	NA	NA	0.270038	0.0294825	0.00213792	0.393617	0.0241564
Biological Process	GO:0042866 pyruvate biosynthetic process	NA	0.139641	0.110226	0.817438	0.162926	0.199478	NA	0.064911	0.177685	0.449995	0.00275621	0.0464708	NA	NA	NA	NA	NA	0.289798	0.403116
Biological Process	GO:0042883 cysteine transport	0.00154272	0.00307855	0.864982	0.999664	0.00527957	0.914626	0.860507	NA	0.328423	NA	0.980308	0.999652	0.596198	0.843135	0.00919531	0.700104	0.970681	NA	0.0112827
Biological Process	GO:0042886 amide transport	0.0256801	3.16426e-06	0.531102	0.925206	0.0687324	0.983487	0.44007	0.989465	0.981377	0.594417	0.0708224	0.955796	0.16221	0.782375	0.203784	0.863189	0.948892	0.992417	8.37605e-05
Biological Process	GO:0042891 antibiotic transport	NA	NA	NA	NA	NA	0.00456733	0.0243129	NA	NA	NA	NA	0.145025	0.00139469	NA	NA	0.000670964	3.08377e-06	0.00220824	NA
Biological Process	GO:0042906 xanthine transport	NA	0.547884	NA	0.479933	NA	NA	NA	0.302791	NA	0.0212361	NA	NA	NA	NA	NA	0.203487	NA	NA	NA
Biological Process	GO:0042940 D-amino acid transport	0.00157054	0.0299477	0.710639	0.994896	0.000350017	0.991762	0.75321	NA	0.650742	NA	0.991498	0.998623	0.506938	0.681032	0.0291314	0.727798	0.918505	NA	0.0179476
Biological Process	GO:0042952 beta-ketoadipate pathway	0.0417489	0.72322	NA	0.992501	0.950425	0.763095	NA	NA	0.61004	0.701766	NA	0.710983	0.460051	0.891734	0.145846	0.433459	0.905511	0.988424	0.49972
Biological Process	GO:0042953 lipoprotein transport	0.00231949	0.0240721	0.739752	0.996536	0.000567281	0.994228	0.772773	NA	0.688326	NA	0.99435	0.999143	0.55192	0.710969	0.0379168	0.756323	0.929715	NA	0.0266341
Biological Process	GO:0042965 glutaredoxin biosynthetic process	0.435981	0.112456	0.000165498	0.0175705	0.0287913	0.00266107	0.0348981	0.0533854	5.45889e-06	0.103638	0.263496	6.01712e-05	0.184012	0.0875921	3.28458e-05	0.00203376	0.0018184	0.259132	0.133416
Biological Process	GO:0042989 sequestering of actin monomers	NA	NA	0.00124347	0.159962	NA	0.149106	NA	NA	NA	NA	0.183978	0.188536	NA	NA	NA	NA	NA	NA	NA
Biological Process	GO:0043011 myeloid dendritic cell differentiation	NA	NA	NA	NA	NA	NA	NA	NA	NA	NA	NA	NA	0.0217375	NA	NA	0.015049	NA	NA	NA
Biological Process	GO:0043038 amino acid activation	0.000391025	0.529429	NA	0.944827	0.961732	0.983323	NA	0.998532	0.90152	0.984349	0.865607	0.885251	NA	NA	0.503219	NA	NA	0.940169	0.00360976
Biological Process	GO:0043039 tRNA aminoacylation	0.000377474	0.523758	NA	0.943492	0.961123	0.982861	NA	0.998496	0.900149	0.984105	0.862718	0.882637	NA	NA	0.499957	NA	NA	0.939059	0.00346707
Biological Process	GO:0043043 peptide biosynthetic process	0.456105	0.999372	0.587237	2.03455e-198	0.995198	4.23097e-109	0.00708115	1.8922e-60	0.959529	0.899214	2.08699e-90	9.56808e-170	0.999997	0.994846	0.995673	0.994453	1.36377e-27	1.45039e-223	0.337862
Biological Process	GO:0043044 ATP-dependent chromatin remodeling	NA	0.000792457	NA	NA	0.600721	0.86189	NA	NA	NA	NA	0.705681	NA	0.659683	0.493076	0.57572	NA	NA	0.744003	0.00158436
Biological Process	GO:0043049 otic placode formation	NA	0.0515315	NA	NA	NA	NA	NA	NA	NA	NA	0.0495554	NA	NA	NA	NA	NA	NA	0.0273999	0.0353424
Biological Process	GO:0043062 extracellular structure organization	0.720847	0.203622	0.00916683	0.682089	0.799617	0.998464	NA	0.181779	0.38392	0.226724	0.540786	0.989324	0.268997	0.648614	0.939525	NA	0.905511	NA	0.337233
Biological Process	GO:0043065 positive regulation of apoptotic process	NA	0.806227	0.365414	0.383394	NA	NA	0.0264498	0.525558	NA	NA	0.458819	NA	0.494237	0.349278	NA	0.375208	0.0748561	0.577577	0.672443
Biological Process	GO:0043067 regulation of programmed cell death	0.418128	0.00438449	0.172865	0.988591	0.523974	0.84535	0.344192	0.872023	NA	0.191995	0.205254	0.983237	0.631671	0.610002	0.92662	0.389268	0.370866	0.917794	0.0825357
Biological Process	GO:0043068 positive regulation of programmed cell death	NA	0.297309	0.41892	0.472038	NA	NA	0.0366976	0.219181	NA	0.432859	0.277122	NA	0.556794	0.40124	NA	0.106706	0.0166032	0.642513	0.141599
Biological Process	GO:0043085 positive regulation of catalytic activity	0.380534	0.222636	0.552107	0.0049753	0.713549	0.52633	0.804178	0.192952	0.980476	0.082597	0.770162	0.308561	0.931124	0.936275	0.969019	0.801192	0.164495	0.634706	0.0241511
Biological Process	GO:0043093 FtsZ-dependent cytokinesis	0.00408516	0.063691	0.845347	0.634572	0.685247	0.567785	NA	0.185078	0.45526	0.304322	0.0239432	0.892369	0.298585	0.0312921	0.378088	0.000134399	0.555252	0.269107	0.0364814
Biological Process	GO:0043094 cellular metabolic compound salvage	0.153805	0.442935	0.0012944	0.94989	0.239372	0.413656	NA	0.800941	0.684708	0.936153	0.788998	0.0402267	0.90338	0.708085	0.819114	NA	NA	0.958641	0.299899
Biological Process	GO:0043101 purine-containing compound salvage	NA	0.885922	0.0216826	0.253964	0.536099	0.0777757	NA	0.254461	0.556294	0.466614	0.609717	0.624408	NA	NA	NA	NA	NA	0.310164	NA
Biological Process	GO:0043102 amino acid salvage	0.158272	0.0804882	0.000481851	NA	0.0507079	0.837642	NA	0.661299	NA	NA	0.898643	0.674846	0.256099	0.127213	0.544934	NA	NA	NA	0.212115
Biological Process	GO:0043107 type IV pilus-dependent motility	0.435981	0.0360684	NA	NA	0.490513	0.419505	NA	0.579352	0.510039	NA	NA	0.847625	0.184012	0.392876	0.128608	0.420882	NA	NA	0.365131
Biological Process	GO:0043112 receptor metabolic process	0.306344	0.0283891	NA	NA	NA	NA	NA	NA	NA	NA	NA	NA	NA	NA	NA	NA	NA	0.472319	NA
Biological Process	GO:0043113 receptor clustering	0.031294	0.100409	NA	NA	NA	NA	NA	NA	NA	NA	NA	NA	NA	NA	NA	NA	NA	NA	NA
Biological Process	GO:0043123 positive regulation of I-kappaB kinase/NF-kappaB signaling	NA	NA	NA	NA	NA	NA	NA	NA	NA	NA	NA	NA	0.0638075	NA	NA	0.0444727	NA	NA	NA
Biological Process	GO:0043153 entrainment of circadian clock by photoperiod	NA	NA	NA	NA	NA	NA	NA	NA	NA	NA	NA	NA	NA	NA	NA	NA	NA	0.0273999	NA
Biological Process	GO:0043155 negative regulation of photosynthesis, light reaction	NA	0.4109	NA	0.353267	0.170744	0.00601208	NA	NA	0.000811778	NA	0.398509	0.00109458	NA	NA	NA	NA	NA	NA	0.302242
Biological Process	GO:0043158 heterocyst differentiation	NA	NA	NA	NA	0.0185453	NA	NA	NA	NA	NA	NA	NA	NA	NA	0.0173292	NA	NA	NA	NA
Biological Process	GO:0043161 proteasome-mediated ubiquitin-dependent protein catabolic process	0.520075	3.88563e-05	0.892096	0.999845	0.183243	0.999995	0.994283	0.927294	0.962009	0.0014792	0.727339	1	0.00996247	0.152194	0.0064294	0.006652	0.422881	0.989266	0.00844365
Biological Process	GO:0043162 ubiquitin-dependent protein catabolic process via the multivesicular body sorting pathway	NA	0.0604041	0.110692	NA	NA	NA	NA	NA	NA	NA	NA	NA	0.161249	0.104913	NA	NA	NA	NA	0.00215667
Biological Process	GO:0043170 macromolecule metabolic process	0.937923	0.480549	0.999139	9.58459e-11	0.994614	0.0691224	0.920456	0.000976253	0.486469	0.790265	0.00158056	0.0825133	0.998651	0.999995	0.636174	0.293601	0.0373964	6.21153e-36	0.0685732
Biological Process	GO:0043171 peptide catabolic process	NA	0.378882	NA	NA	NA	0.0467908	NA	NA	NA	NA	0.0700681	0.375064	NA	NA	NA	NA	NA	NA	0.276669
Biological Process	GO:0043174 nucleoside salvage	NA	0.90269	0.0260971	0.289015	0.561473	0.252035	NA	0.281006	0.581928	0.490608	0.648257	0.662777	NA	NA	NA	NA	NA	0.340467	0.794956
Biological Process	GO:0043182 vacuolar sequestering of sodium ion	NA	NA	NA	NA	NA	NA	NA	NA	NA	NA	0.0495554	NA	NA	NA	NA	NA	NA	NA	NA
Biological Process	GO:0043207 response to external biotic stimulus	0.000726262	1.20772e-06	0.000619045	0.990428	0.099507	0.12106	0.00280345	0.477807	0.000537071	0.0221232	0.746961	0.124276	0.00874196	0.00029583	1.37363e-06	0.000388741	0.0302704	0.999044	1.45453e-06
Biological Process	GO:0043213 bacteriocin transport	0.00240776	0.0251916	0.742521	0.996668	0.000594135	0.847458	0.774643	NA	0.475525	NA	0.994578	0.98399	0.556299	0.71383	0.038881	0.759029	0.930748	NA	0.0276462
Biological Process	GO:0043215 daunorubicin transport	0.00249868	0.0263498	0.745265	0.996796	0.000622041	0.994626	0.776497	NA	0.695468	NA	0.994797	0.99922	0.560655	0.716667	0.0398613	0.761709	0.931766	NA	0.0286859
Biological Process	GO:0043241 protein complex disassembly	0.196408	0.0716934	0.00132247	9.53193e-07	0.133098	0.0018795	0.332297	3.86129e-07	0.156791	0.0237299	0.000103565	1.19738e-06	0.208798	0.0504412	0.243924	0.889725	0.354985	0.00222251	0.0334169
Biological Process	GO:0043242 negative regulation of protein complex disassembly	0.0227487	0.547884	NA	NA	NA	0.116903	NA	NA	NA	NA	NA	0.175709	0.0410806	NA	NA	NA	NA	NA	0.41718
Biological Process	GO:0043243 positive regulation of protein complex disassembly	NA	0.523307	3.94023e-05	0.0197827	0.230594	0.103939	0.108532	0.000260995	NA	0.0185893	0.15077	0.157322	NA	NA	NA	0.191311	0.0172133	0.322299	NA
Biological Process	GO:0043244 regulation of protein complex disassembly	0.0903141	0.496314	0.00115102	0.154498	0.450846	0.0363407	0.231018	0.00668699	NA	0.08483	0.475401	0.0775241	0.15302	NA	NA	0.384621	0.0791012	0.589165	0.684033
Biological Process	GO:0043248 proteasome assembly	0.408394	0.240668	0.383774	5.7072e-05	NA	0.140738	0.0024494	0.0429533	0.136358	5.40672e-07	0.00512732	0.505957	NA	NA	NA	NA	0.0834196	0.228508	0.109938
Biological Process	GO:0043255 regulation of carbohydrate biosynthetic process	0.0465669	NA	NA	0.616737	0.337671	0.588679	NA	0.410838	NA	NA	0.673268	0.309188	NA	0.262785	0.319372	0.283752	0.276418	0.45744	0.547029
Biological Process	GO:0043280 positive regulation of cysteine-type endopeptidase activity involved in apoptotic process	NA	0.232452	0.0706923	0.195786	NA	NA	0.0401936	0.113257	NA	NA	0.224422	NA	NA	NA	NA	NA	0.0708715	NA	0.164667
Biological Process	GO:0043281 regulation of cysteine-type endopeptidase activity involved in apoptotic process	0.119435	0.0604041	0.110692	0.294356	NA	NA	0.0635337	0.174967	NA	0.115346	0.334128	NA	NA	NA	NA	NA	0.110966	NA	0.0303228
Biological Process	GO:0043288 apocarotenoid metabolic process	NA	0.687898	0.275804	NA	NA	0.588679	NA	NA	0.353296	NA	0.673268	0.683185	0.383498	NA	0.319372	0.0427997	0.276418	0.45744	NA
Biological Process	GO:0043299 leukocyte degranulation	NA	0.107213	NA	0.077403	NA	NA	NA	NA	NA	0.0115777	0.428327	NA	NA	NA	NA	NA	NA	0.263366	0.326912
Biological Process	GO:0043312 neutrophil degranulation	NA	0.107213	NA	0.077403	NA	NA	NA	NA	NA	0.0115777	0.428327	NA	NA	NA	NA	NA	NA	0.263366	0.326912
Biological Process	GO:0043328 protein targeting to vacuole involved in ubiquitin-dependent protein catabolic process via the multivesicular body sorting pathway	NA	0.0468752	0.0975531	NA	NA	NA	NA	NA	NA	NA	NA	NA	0.142606	0.0924242	NA	NA	NA	NA	0.00138423
Biological Process	GO:0043335 protein unfolding	0.156107	0.000151505	NA	0.819203	0.444141	0.771204	NA	0.205711	0.734199	0.00413476	0.788688	0.668471	0.945433	0.840086	0.669601	0.319608	0.57623	0.97469	0.000247163
Biological Process	GO:0043401 steroid hormone mediated signaling pathway	0.0214448	0.130551	NA	NA	0.0358559	0.933322	0.423263	NA	0.379294	0.271082	0.966949	NA	0.178617	0.235223	0.0289917	0.638406	NA	0.844915	0.690345
Biological Process	GO:0043406 positive regulation of MAP kinase activity	NA	0.333774	NA	NA	NA	NA	NA	NA	NA	NA	NA	NA	0.396911	NA	NA	0.29454	NA	NA	0.0460554
Biological Process	GO:0043407 negative regulation of MAP kinase activity	NA	0.0239092	0.0706923	NA	NA	NA	NA	NA	NA	NA	NA	NA	NA	NA	NA	NA	NA	NA	NA
Biological Process	GO:0043408 regulation of MAPK cascade	0.462284	0.0140442	0.435736	NA	NA	NA	NA	NA	0.53834	NA	0.862435	NA	0.57588	NA	NA	0.446672	NA	NA	0.00230753
Biological Process	GO:0043409 negative regulation of MAPK cascade	0.160457	0.00173005	0.148974	NA	NA	NA	NA	NA	0.195784	NA	0.428327	NA	NA	NA	NA	NA	NA	NA	0.0058691
Biological Process	GO:0043412 macromolecule modification	0.848517	7.34066e-05	0.92414	1	0.840023	1	0.999977	1	0.503443	0.747511	1	1	0.420652	0.999228	0.24916	0.984313	1	1	0.000106249
Biological Process	GO:0043413 macromolecule glycosylation	0.0151255	0.59604	0.971693	0.978731	0.466891	0.999395	0.137196	0.51509	0.00861536	0.714452	0.000440701	0.999957	0.430331	0.848109	0.409425	0.159354	0.870516	0.963367	0.0125907
Biological Process	GO:0043436 oxoacid metabolic process	2.84615e-09	5.60282e-08	0.000225286	0.998267	3.51931e-08	6.78452e-13	0.901723	0.976729	2.91654e-08	0.617181	0.954176	3.89454e-22	0.4578	3.50314e-05	0.000702415	0.875161	0.494384	1	0.00043194
Biological Process	GO:0043446 cellular alkane metabolic process	NA	0.976752	7.82465e-05	0.00312683	0.145031	0.0220074	0.44193	0.00147262	0.162963	0.00453415	0.0615419	0.152294	0.458784	0.626502	0.711432	0.289626	7.95299e-05	0.00328064	NA
Biological Process	GO:0043447 alkane biosynthetic process	NA	0.972741	5.92082e-05	0.00231725	0.132225	0.0177416	0.427987	0.00114099	0.148882	0.00376661	0.0508302	0.13161	0.436805	0.610611	0.695853	0.272886	6.01853e-05	0.00256554	NA
Biological Process	GO:0043449 cellular alkene metabolic process	NA	0.571196	0.209159	0.502121	NA	0.130244	0.123048	NA	0.038409	0.217416	NA	0.194407	0.296535	0.0199406	0.0306279	0.215481	0.0222682	NA	NA
Biological Process	GO:0043450 alkene biosynthetic process	NA	0.571196	0.209159	0.502121	NA	0.130244	0.123048	NA	0.038409	0.217416	NA	0.194407	0.296535	0.0199406	0.0306279	0.215481	0.0222682	NA	NA
Biological Process	GO:0043455 regulation of secondary metabolic process	NA	NA	0.275804	NA	0.337671	0.588679	0.1652	NA	NA	NA	0.673268	0.683185	0.383498	0.262785	0.0550969	0.0042117	0.276418	0.45744	NA
Biological Process	GO:0043457 regulation of cellular respiration	NA	NA	NA	0.0834613	NA	NA	0.0162747	0.04694	NA	NA	NA	NA	NA	NA	NA	NA	NA	0.05405	0.069437
Biological Process	GO:0043461 proton-transporting ATP synthase complex assembly	NA	NA	NA	NA	0.0367473	NA	NA	NA	NA	NA	NA	NA	NA	NA	NA	NA	NA	NA	0.069437
Biological Process	GO:0043467 regulation of generation of precursor metabolites and energy	NA	0.747475	NA	0.0232552	0.385495	5.04877e-05	0.192174	0.464896	0.0139424	NA	0.733426	2.82821e-07	NA	NA	NA	NA	NA	0.514554	0.233837
Biological Process	GO:0043486 histone exchange	NA	0.000545002	NA	NA	0.419087	NA	NA	NA	NA	NA	0.771162	NA	NA	NA	0.397835	NA	NA	0.553413	0.000453495
Biological Process	GO:0043489 RNA stabilization	NA	NA	NA	0.132299	NA	0.116903	NA	NA	NA	NA	NA	0.0378066	NA	NA	NA	NA	NA	0.340878	NA
Biological Process	GO:0043491 protein kinase B signaling	NA	NA	NA	NA	NA	NA	NA	NA	NA	NA	0.0495554	NA	NA	NA	NA	NA	NA	NA	NA
Biological Process	GO:0043506 regulation of JUN kinase activity	NA	0.14677	NA	NA	NA	NA	NA	NA	NA	NA	NA	NA	0.0638075	NA	NA	0.0444727	NA	NA	0.102328
Biological Process	GO:0043507 positive regulation of JUN kinase activity	NA	0.14677	NA	NA	NA	NA	NA	NA	NA	NA	NA	NA	0.0638075	NA	NA	0.0444727	NA	NA	0.102328
Biological Process	GO:0043524 negative regulation of neuron apoptotic process	NA	0.0907196	NA	NA	NA	NA	NA	NA	NA	NA	NA	NA	NA	NA	NA	NA	NA	NA	0.0465123
Biological Process	GO:0043545 molybdopterin cofactor metabolic process	NA	0.457179	0.356781	0.88651	0.0759822	0.444025	0.15613	NA	0.504987	NA	0.253607	0.273063	0.0395384	0.115355	0.440626	0.140047	0.131134	0.908663	0.81245
Biological Process	GO:0043562 cellular response to nitrogen levels	NA	0.123887	0.00493479	0.648751	NA	NA	0.178797	NA	0.378432	NA	0.335233	0.347107	NA	NA	NA	NA	NA	NA	0.578508
Biological Process	GO:0043603 cellular amide metabolic process	0.0196753	0.886767	0.222968	3.4818e-154	0.348375	2.82122e-100	0.0406388	3.60876e-45	0.402768	0.757452	4.79006e-65	3.0979e-161	0.999995	0.979077	0.381005	0.968339	1.66064e-23	3.6821e-175	0.0751055
Biological Process	GO:0043604 amide biosynthetic process	0.263198	0.999839	0.532797	3.57855e-167	0.984531	1.4953e-98	0.0267716	8.5351e-52	0.952207	0.967706	5.52671e-73	1.18281e-153	0.999999	0.989038	0.988338	0.991476	1.90883e-24	5.22484e-194	0.506755
Biological Process	GO:0043619 regulation of transcription from RNA polymerase II promoter in response to oxidative stress	NA	NA	NA	NA	NA	0.0395607	NA	0.0237516	0.0196093	NA	NA	0.0508855	NA	NA	NA	NA	NA	NA	NA
Biological Process	GO:0043623 cellular protein complex assembly	0.407963	0.00578012	0.011547	0.00462156	0.425255	3.13277e-05	0.387568	0.312129	0.634897	0.00254223	0.000905055	7.61153e-06	0.736811	0.779915	0.661615	0.692405	0.817031	0.490172	0.292367
Biological Process	GO:0043624 cellular protein complex disassembly	0.168163	0.0485366	0.00384748	3.21106e-07	0.109397	0.00101556	0.305331	1.58971e-07	0.129744	0.017939	4.2869e-05	3.7352e-07	0.175073	0.118553	0.210762	0.873508	0.319111	0.00133275	0.052427
Biological Process	GO:0043632 modification-dependent macromolecule catabolic process	0.233945	9.95485e-08	0.700053	0.994575	0.170973	1	0.999767	0.943707	0.977142	1.81183e-06	0.770981	1	0.146553	0.303573	0.0269872	0.178275	0.601143	0.99863	9.50556e-09
Biological Process	GO:0043639 benzoate catabolic process	0.018924	0.112456	0.0018012	0.197248	0.143466	0.0526637	NA	0.579352	NA	0.424093	0.263496	0.034429	NA	NA	NA	0.420882	NA	NA	0.133416
Biological Process	GO:0043648 dicarboxylic acid metabolic process	0.116435	0.212965	0.23314	0.766682	0.241221	2.17591e-07	0.523402	0.924537	1.71528e-05	0.404725	0.60744	8.70388e-16	0.422379	0.012245	0.550349	0.971131	0.513017	0.999758	0.281475
Biological Process	GO:0043650 dicarboxylic acid biosynthetic process	0.144078	0.551905	0.763816	0.977882	0.750332	0.00311393	0.89562	0.959626	0.0082607	0.600903	0.964387	1.90813e-07	0.54974	0.00489681	0.199559	0.919704	0.765352	0.995821	0.503969
Biological Process	GO:0043901 negative regulation of multi-organism process	NA	NA	NA	0.193248	NA	0.535685	NA	NA	0.313678	NA	NA	0.629402	0.341448	NA	NA	0.0326287	0.243767	NA	NA
Biological Process	GO:0043903 regulation of symbiosis, encompassing mutualism through parasitism	NA	NA	0.0437148	0.256914	NA	0.604964	NA	NA	0.365988	NA	0.316762	0.328221	NA	0.272936	NA	NA	NA	0.472319	0.563051
Biological Process	GO:0043928 exonucleolytic nuclear-transcribed mRNA catabolic process involved in deadenylation-dependent decay	0.236871	NA	0.220677	NA	NA	0.49662	NA	0.335537	0.28593	NA	0.578654	0.58857	0.311836	0.209875	0.0343205	0.0264659	0.221188	NA	0.457672
Biological Process	GO:0043933 macromolecular complex subunit organization	0.440225	0.000958681	0.0545184	2.35578e-05	0.606474	0.0397829	0.846039	0.043136	0.9884	0.0237239	1.0362e-05	0.0314947	0.995198	0.53438	0.884079	0.887392	0.463166	3.59687e-06	0.0116283
Biological Process	GO:0043934 sporulation	0.0165334	0.000321704	0.672602	0.97967	0.1582	0.883533	0.895636	0.66891	0.808906	0.00084747	0.998532	0.980229	0.0138911	0.110545	0.186432	0.0948514	0.675027	0.998921	0.00462072
Biological Process	GO:0043952 protein transport by the Sec complex	NA	0.186203	0.346508	0.352395	NA	NA	0.211834	NA	NA	NA	0.0130482	0.181466	0.471484	0.330977	NA	NA	NA	0.553413	0.0814831
Biological Process	GO:0043953 protein transport by the Tat complex	NA	NA	NA	NA	NA	0.182773	NA	NA	NA	NA	NA	0.00121668	NA	NA	NA	NA	NA	NA	NA
Biological Process	GO:0043974 histone H3-K27 acetylation	NA	NA	NA	NA	NA	0.0395607	NA	NA	NA	NA	NA	NA	NA	NA	NA	NA	NA	NA	NA
Biological Process	GO:0043983 histone H4-K12 acetylation	NA	NA	NA	NA	NA	NA	NA	NA	NA	NA	NA	NA	NA	NA	NA	NA	NA	NA	0.0353424
Biological Process	GO:0044000 movement in host	NA	0.124422	NA	0.407265	NA	NA	NA	NA	NA	0.0137547	NA	NA	0.231859	NA	NA	0.166398	0.161754	0.283558	0.0651286
Biological Process	GO:0044010 single-species biofilm formation	NA	0.272012	0.0842209	NA	0.106248	0.0210917	NA	NA	NA	NA	NA	0.269032	NA	NA	NA	NA	0.0844328	NA	0.194195
Biological Process	GO:0044036 cell wall macromolecule metabolic process	0.857553	0.491146	0.818059	0.947113	0.977019	0.535182	0.0382798	0.725525	0.380951	0.676267	0.329403	0.677889	0.335622	0.4017	0.270955	0.172182	0.451183	0.919184	0.912135
Biological Process	GO:0044042 glucan metabolic process	0.328009	0.994831	0.809222	0.890408	0.915324	0.511722	0.00319064	0.409481	0.836644	0.0850504	0.507512	0.0305612	0.0300741	0.388114	0.410123	0.00564969	0.436972	0.988773	0.95325
Biological Process	GO:0044068 modulation by symbiont of host cellular process	NA	NA	0.000627789	NA	0.0546124	NA	NA	NA	NA	NA	0.141426	NA	NA	NA	0.0510937	NA	NA	NA	NA
Biological Process	GO:0044085 cellular component biogenesis	0.0138387	0.000266249	0.636907	0.00583414	0.399246	0.191052	0.545644	0.382649	0.986123	0.289303	0.006977	0.00842174	0.86428	0.762233	0.909336	0.991677	0.965909	0.0146012	0.00229727
Biological Process	GO:0044087 regulation of cellular component biogenesis	0.392778	0.0660263	0.345541	0.946336	0.274403	0.672102	0.691607	0.663553	0.77348	0.37071	0.567586	0.443575	0.603941	0.862798	0.918457	NA	NA	NA	0.0307903
Biological Process	GO:0044093 positive regulation of molecular function	0.475221	0.272001	0.638503	0.0165624	0.79009	0.669976	0.843369	0.287973	0.988612	0.129603	0.561909	0.359343	0.957883	0.956292	0.98075	0.854794	0.232855	0.741391	0.0573179
Biological Process	GO:0044106 cellular amine metabolic process	0.0309989	0.0356661	0.0795728	0.586075	0.000743815	0.00395287	0.121767	0.762861	0.0033595	0.0107478	0.00813021	0.000303041	0.0187187	0.498914	0.0280833	0.0480304	0.556387	0.69225	0.0944068
Biological Process	GO:0044107 cellular alcohol metabolic process	NA	NA	0.0706923	0.195786	0.0893568	0.0144373	NA	NA	NA	NA	NA	NA	NA	NA	NA	NA	NA	NA	NA
Biological Process	GO:0044109 cellular alcohol catabolic process	NA	NA	NA	NA	NA	0.0395607	NA	NA	NA	NA	NA	NA	NA	NA	NA	NA	NA	NA	NA
Biological Process	GO:0044154 histone H3-K14 acetylation	NA	0.272012	NA	NA	NA	NA	NA	NA	NA	NA	NA	NA	NA	NA	NA	NA	NA	NA	0.017025
Biological Process	GO:0044209 AMP salvage	NA	NA	NA	0.0330682	NA	0.246167	NA	0.154889	NA	NA	0.299401	NA	NA	NA	NA	NA	NA	0.176752	NA
Biological Process	GO:0044237 cellular metabolic process	0.110454	0.000517667	0.000140247	6.51748e-24	0.00646819	1.4197e-28	0.813008	6.7803e-07	0.000227362	0.0442372	4.05728e-08	3.33799e-43	0.944919	0.804987	0.0976101	0.358341	0.000454713	2.21393e-25	0.00736054
Biological Process	GO:0044238 primary metabolic process	0.443111	0.0383373	0.0783502	1.33055e-09	0.0146856	2.66639e-09	0.992839	4.46652e-05	0.00505322	0.301297	0.000284129	9.93181e-11	0.875822	0.942545	0.0617559	0.520956	0.00229522	1.78442e-22	0.00991797
Biological Process	GO:0044242 cellular lipid catabolic process	0.345663	4.77169e-05	0.856332	0.996869	3.67743e-05	0.602202	0.662321	NA	0.260348	NA	0.89751	0.510469	0.549647	0.544152	0.19646	0.593029	0.303164	NA	0.00255067
Biological Process	GO:0044248 cellular catabolic process	0.00496684	8.48188e-15	0.107167	0.99954	0.000299919	0.0238191	0.888842	0.997953	0.00758314	9.91043e-05	0.931357	0.0122016	0.127288	0.011579	3.01765e-05	0.199502	0.889911	1	5.60198e-10
Biological Process	GO:0044249 cellular biosynthetic process	0.0767196	0.460978	0.000316579	1.44784e-40	0.0287489	1.5786e-44	0.168005	4.51868e-21	3.15956e-05	0.376048	1.43763e-19	4.194e-65	0.937481	0.331641	0.460687	0.114776	2.99403e-12	3.96444e-71	0.104676
Biological Process	GO:0044255 cellular lipid metabolic process	0.0899645	0.000446872	0.82235	0.999055	0.000115476	0.0837887	0.982551	0.997007	0.122534	0.98956	0.847611	8.22791e-05	0.701857	0.253124	0.0186129	0.9625	0.918754	0.999995	0.0333924
Biological Process	GO:0044257 cellular protein catabolic process	0.191861	3.79485e-08	0.709922	0.933655	0.0733065	0.999535	0.999883	0.958344	0.793439	2.96117e-08	0.331568	1	0.194464	0.418304	0.0588647	0.201149	0.713473	0.996321	1.00436e-08
Biological Process	GO:0044260 cellular macromolecule metabolic process	0.972353	0.284882	0.983554	1.10085e-15	0.991961	0.049591	0.873213	9.97784e-06	0.758865	0.601949	1.32426e-07	0.0317492	0.99662	0.999926	0.884782	0.360725	0.0208082	1.07083e-41	0.0271718
Biological Process	GO:0044262 cellular carbohydrate metabolic process	0.0376959	0.0723875	0.206298	0.998929	0.0918873	0.422823	0.103701	0.334708	0.19732	0.77727	0.0209943	0.00345452	0.0995855	0.316946	0.184326	0.0424645	0.51	0.999887	0.37026
Biological Process	GO:0044264 cellular polysaccharide metabolic process	0.143344	0.03278	0.49037	0.99518	0.209388	0.89782	0.0541667	0.16873	0.489799	0.408346	0.0421487	0.195871	0.0347329	0.192303	0.148066	0.034798	0.360346	0.998998	0.268083
Biological Process	GO:0044265 cellular macromolecule catabolic process	0.226571	1.06663e-06	0.886392	0.89301	0.172163	0.997746	0.999988	0.986716	0.780822	3.86537e-06	0.452187	1	0.47059	0.676209	0.0664356	0.294553	0.888566	0.995566	2.01644e-08
Biological Process	GO:0044267 cellular protein metabolic process	0.878395	0.000159341	0.802793	1.8011e-63	0.812351	1.77897e-24	0.949417	8.8613e-14	0.594798	0.0465404	2.87523e-31	1.26991e-36	0.935062	0.999476	0.386156	0.943658	4.88844e-06	5.72571e-72	1.53492e-07
Biological Process	GO:0044270 cellular nitrogen compound catabolic process	0.312854	0.0214583	0.77538	0.962515	0.378616	0.0278185	0.425108	0.876212	0.093175	0.958709	0.81436	0.00705333	0.58662	0.294782	0.124758	0.674725	0.996226	0.976167	0.00376316
Biological Process	GO:0044271 cellular nitrogen compound biosynthetic process	0.117413	0.908201	0.00120475	1.57736e-63	0.253488	7.86115e-49	0.1007	2.00538e-28	0.000118547	0.313221	2.71192e-26	9.36156e-73	0.999117	0.965994	0.953528	0.387102	8.43649e-14	1.4069e-103	0.582015
Biological Process	GO:0044272 sulfur compound biosynthetic process	0.0450303	0.0545834	0.134068	0.834154	0.307007	1.15324e-06	0.75785	0.870917	0.0409702	0.632538	0.999942	4.74801e-07	0.346768	0.089619	0.102677	0.714357	0.273547	0.999903	0.221862
Biological Process	GO:0044273 sulfur compound catabolic process	0.209376	0.00613192	NA	0.90515	0.0178126	0.019398	0.358195	0.727302	0.0894302	NA	0.278649	0.139021	0.695164	NA	0.0142328	NA	NA	NA	0.00280534
Biological Process	GO:0044275 cellular carbohydrate catabolic process	0.256585	0.331657	0.0100903	0.260972	0.357938	0.013007	0.385234	0.345672	0.397212	0.918289	0.18625	0.00167051	0.872255	0.658605	0.776697	0.916201	0.690055	0.827359	0.124568
Biological Process	GO:0044281 small molecule metabolic process	1.11555e-08	3.97292e-10	5.28987e-14	0.969125	2.19102e-11	5.86328e-13	0.89882	0.501179	1.21993e-07	0.0335119	0.151663	1.83118e-21	0.245996	0.000912506	0.00327638	0.792435	0.185557	1	1.1824e-05
Biological Process	GO:0044282 small molecule catabolic process	0.00229452	1.86812e-10	0.00135464	0.956073	3.94377e-09	7.40772e-08	0.531576	0.594924	0.000114401	0.0702805	0.679125	4.02685e-12	0.00505581	1.19295e-06	8.11984e-05	0.372622	0.419966	0.999871	0.00204323
Biological Process	GO:0044283 small molecule biosynthetic process	0.00317479	0.00127299	0.0434114	0.999937	3.78153e-05	2.89107e-08	0.985518	0.992623	0.000418472	0.907666	0.941332	1.17688e-13	0.621007	0.0489903	0.0785538	0.923344	0.453167	1	0.00734505
Biological Process	GO:0044344 cellular response to fibroblast growth factor stimulus	NA	NA	0.0430341	0.122544	NA	NA	NA	0.0695784	NA	NA	NA	NA	NA	NA	NA	NA	NA	0.0799709	NA
Biological Process	GO:0044403 symbiosis, encompassing mutualism through parasitism	0.924136	0.365376	0.635315	0.970046	0.448524	0.847998	0.497564	0.737507	0.776015	0.0201141	0.847454	0.991447	0.996918	0.94693	0.789152	0.906464	0.998677	0.925339	0.114894
Biological Process	GO:0044406 adhesion of symbiont to host	NA	0.00628859	NA	NA	NA	NA	NA	NA	NA	NA	0.334128	NA	NA	NA	NA	NA	NA	NA	0.25016
Biological Process	GO:0044419 interspecies interaction between organisms	0.939104	0.37466	0.523888	0.964429	0.503067	0.831304	0.533561	0.783745	0.81401	0.0130311	0.782934	0.990302	0.991819	0.887687	0.704319	0.92381	0.992214	0.89721	0.108204
Biological Process	GO:0044531 modulation of programmed cell death in other organism	NA	NA	0.000211303	NA	0.0367473	NA	NA	NA	NA	NA	0.0966568	NA	NA	NA	0.0343587	NA	NA	NA	NA
Biological Process	GO:0044532 modulation of apoptotic process in other organism	NA	NA	0.014555	NA	0.0185453	NA	NA	NA	NA	NA	0.0495554	NA	NA	NA	0.0173292	NA	NA	NA	NA
Biological Process	GO:0044550 secondary metabolite biosynthetic process	NA	0.32854	0.614165	0.995639	0.375957	0.490434	0.261649	0.76052	0.421571	0.643371	0.998805	0.967272	0.00821407	0.0106707	0.176283	0.229589	0.615926	0.938807	0.885212
Biological Process	GO:0044650 adhesion of symbiont to host cell	NA	0.00408628	NA	NA	NA	NA	NA	NA	NA	NA	0.299401	NA	NA	NA	NA	NA	NA	NA	0.22268
Biological Process	GO:0044699 single-organism process	0.0085387	5.33221e-07	2.80103e-06	1	0.000219821	1	0.999231	1	0.243074	0.319815	1	1	0.00521869	0.040721	0.072151	0.96212	0.999958	1	0.00177553
Biological Process	GO:0044700 single organism signaling	0.637795	0.00155284	0.248191	0.999976	0.155806	0.999918	0.150854	0.721612	0.215666	0.40642	0.978133	1	0.0112691	0.396414	0.318103	0.0296864	0.383521	1	0.0145275
Biological Process	GO:0044710 single-organism metabolic process	4.58291e-06	3.07453e-05	2.08954e-08	1	4.914e-07	0.122727	0.998694	0.999933	3.27918e-06	0.107017	0.999409	0.001422	0.0119064	0.0162412	0.00131732	0.88229	0.981988	1	0.00167943
Biological Process	GO:0044711 single-organism biosynthetic process	0.0180548	0.00164279	6.04168e-06	0.999487	5.38424e-05	2.02138e-07	0.996659	0.717945	0.00252145	0.541737	0.933261	2.23616e-13	0.331814	0.172149	0.0407049	0.934082	0.60551	1	0.0292481
Biological Process	GO:0044712 single-organism catabolic process	0.00190374	2.85726e-12	4.93794e-05	0.997337	6.44908e-10	2.24476e-09	0.278874	0.76418	1.77212e-07	0.0948166	0.851067	7.40666e-18	0.0486793	0.000405038	7.32914e-05	0.795344	0.864011	0.999999	4.95071e-05
Biological Process	GO:0044723 single-organism carbohydrate metabolic process	0.002195	0.0467963	0.144442	0.99984	0.00333877	0.341794	0.399444	0.106268	0.00366016	0.573692	0.00164739	0.0052219	0.491681	0.779381	0.080253	0.0211161	0.655109	0.999999	0.0162088
Biological Process	GO:0044724 single-organism carbohydrate catabolic process	0.0602488	0.0508491	3.4882e-05	0.379751	0.0422859	1.0729e-06	0.965732	0.0644622	0.000500154	0.589076	0.291617	4.54153e-11	0.993765	0.81489	0.712466	0.998041	0.848707	0.873444	0.0561972
Biological Process	GO:0044743 intracellular protein transmembrane import	0.0832793	0.657782	0.244229	0.00168378	NA	0.0140937	NA	NA	NA	0.0172041	0.102306	9.43045e-05	0.760758	0.594045	0.31107	0.627244	0.615844	0.535023	0.674261
Biological Process	GO:0044763 single-organism cellular process	0.00582731	1.05523e-07	4.15108e-05	1	9.73433e-05	0.999999	0.948943	0.999604	0.105252	0.0626682	0.999988	0.999952	0.464999	0.340655	0.168288	0.647768	0.97766	1	0.00016996
Biological Process	GO:0044764 multi-organism cellular process	0.914632	0.45017	0.872859	0.957545	0.560199	0.912693	0.368067	0.768573	0.978781	0.0224666	0.947689	0.999538	0.908173	0.918606	0.95037	0.418532	0.940175	0.984956	0.228377
Biological Process	GO:0044765 single-organism transport	0.699956	3.72356e-08	0.000733321	0.999078	8.97956e-05	1	0.149543	0.656832	0.984842	0.0520039	0.119532	1	0.00552157	0.418767	0.0304697	0.48021	0.726644	1	0.00625975
Biological Process	GO:0044766 multi-organism transport	NA	0.0152495	NA	0.717578	NA	NA	NA	NA	NA	0.0715028	NA	NA	0.471484	NA	NA	0.0702656	0.347239	0.553413	0.0182276
Biological Process	GO:0044767 single-organism developmental process	0.30935	0.00538828	0.691214	1	0.62891	1	0.965148	0.997493	0.814191	0.666491	0.999839	1	0.089838	0.181711	0.43658	0.051848	0.892083	1	0.00142237
Biological Process	GO:0044801 single-organism membrane fusion	0.737487	0.141912	NA	0.878433	0.792979	NA	0.00502272	0.867668	0.49253	0.724382	0.986105	0.931845	0.547891	NA	0.428814	0.72078	NA	0.903426	0.00967046
Biological Process	GO:0044802 single-organism membrane organization	0.00993362	2.83374e-05	0.398194	0.729375	0.63037	0.308455	0.158449	0.838865	0.968634	0.0868594	0.88692	0.0839279	0.637315	0.861161	0.725455	0.158118	0.886391	0.918784	0.000314818
Biological Process	GO:0044821 meiotic telomere tethering at nuclear periphery	0.0909814	0.272012	NA	NA	NA	NA	NA	NA	NA	NA	NA	NA	NA	NA	0.0995824	NA	NA	NA	0.017025
Biological Process	GO:0044872 lipoprotein localization	0.00231949	0.0240721	0.739752	0.996536	0.000567281	0.994228	0.772773	NA	0.688326	NA	0.99435	0.999143	0.55192	0.710969	0.0379168	0.756323	0.929715	NA	0.0266341
Biological Process	GO:0044878 cytokinesis checkpoint	NA	0.0515315	NA	NA	NA	NA	NA	NA	NA	NA	NA	NA	NA	NA	NA	NA	NA	NA	0.0353424
Biological Process	GO:0045022 early endosome to late endosome transport	NA	0.0239092	NA	NA	0.0893568	NA	0.0401936	0.113257	NA	NA	NA	NA	NA	NA	NA	NA	NA	NA	0.000417154
Biological Process	GO:0045036 protein targeting to chloroplast	0.00773521	0.390398	NA	8.37699e-06	NA	4.82968e-06	NA	NA	NA	0.328642	0.733426	1.67358e-13	NA	NA	NA	0.325941	0.317775	0.158633	0.233837
Biological Process	GO:0045037 protein import into chloroplast stroma	0.0199208	0.160527	NA	1.32584e-05	NA	0.000142515	NA	NA	NA	0.193057	0.509208	3.53723e-09	NA	NA	NA	0.191311	NA	0.322299	0.0857574
Biological Process	GO:0045038 protein import into chloroplast thylakoid membrane	0.061611	NA	NA	0.159962	NA	0.000239665	NA	NA	NA	NA	NA	0.000505888	NA	NA	NA	0.0588541	NA	NA	NA
Biological Process	GO:0045039 protein import into mitochondrial inner membrane	NA	NA	0.0569643	0.0102904	NA	NA	NA	NA	NA	0.059435	0.0137703	0.188536	NA	NA	NA	NA	NA	0.105182	NA
Biological Process	GO:0045047 protein targeting to ER	0.096505	7.87246e-07	0.801346	0.695155	0.0542281	0.0119285	NA	0.265536	0.8873	0.0871584	0.464792	0.0537484	0.0921222	0.448139	0.124311	0.0255198	0.802188	0.583546	0.00179034
Biological Process	GO:0045053 protein retention in Golgi apparatus	NA	NA	0.014555	NA	NA	NA	NA	NA	NA	NA	NA	NA	NA	0.0137569	NA	NA	NA	NA	0.0353424
Biological Process	GO:0045055 regulated exocytosis	NA	0.275723	NA	0.209018	NA	NA	NA	NA	NA	0.0365638	0.63828	0.648274	NA	NA	NA	NA	NA	0.426415	0.513202
Biological Process	GO:0045069 regulation of viral genome replication	NA	NA	NA	0.0242996	NA	NA	NA	NA	NA	NA	NA	0.269032	NA	NA	NA	NA	NA	0.153555	NA
Biological Process	GO:0045075 regulation of interleukin-12 biosynthetic process	NA	NA	NA	NA	NA	NA	NA	NA	NA	NA	NA	NA	0.0217375	NA	NA	0.015049	NA	NA	NA
Biological Process	GO:0045084 positive regulation of interleukin-12 biosynthetic process	NA	NA	NA	NA	NA	NA	NA	NA	NA	NA	NA	NA	0.0217375	NA	NA	0.015049	NA	NA	NA
Biological Process	GO:0045087 innate immune response	0.316333	0.0633012	0.0581667	0.974713	0.0327334	0.226451	0.856999	0.490735	0.318086	0.0698398	0.505539	0.542957	0.0147	0.00045941	0.00026387	0.283272	0.262757	0.777669	0.0769828
Biological Process	GO:0045088 regulation of innate immune response	0.129011	0.0201599	0.108236	0.968179	0.772601	0.609521	0.47748	0.562901	0.791304	0.702373	0.354026	0.915765	0.0933432	0.0953947	0.0484744	0.698716	0.687477	0.888986	0.0216181
Biological Process	GO:0045089 positive regulation of innate immune response	0.186407	0.0425915	0.164697	0.88705	0.60814	0.867364	0.336741	0.333743	0.628847	0.535413	0.23465	0.926744	0.0947593	0.150726	0.0557056	NA	0.520838	NA	0.0311671
Biological Process	GO:0045116 protein neddylation	NA	0.441269	0.148974	0.380854	0.186128	NA	0.0863087	0.232388	NA	0.0115777	0.428327	NA	NA	NA	NA	NA	0.149335	NA	NA
Biological Process	GO:0045117 azole transport	0.0034454	0.0202776	0.303061	0.96488	6.25479e-05	0.996109	0.463657	0.99003	0.517358	0.946943	0.96282	0.999492	0.401215	0.741152	0.0494112	0.784687	0.770106	NA	0.0185836
Biological Process	GO:0045141 meiotic telomere clustering	0.119435	0.345125	NA	NA	NA	NA	NA	NA	NA	NA	NA	NA	NA	NA	0.130527	NA	NA	NA	0.0303228
Biological Process	GO:0045184 establishment of protein localization	0.0536605	1.30342e-10	0.0847712	0.61766	0.00341621	0.99966	0.73099	0.663356	0.876081	0.0144754	0.000316399	0.999024	0.549818	0.975804	0.062295	0.911472	0.946364	0.999951	3.15183e-09
Biological Process	GO:0045185 maintenance of protein location	NA	0.297309	0.0164892	0.472038	NA	0.775646	0.261963	NA	NA	NA	0.109065	0.85539	0.556794	0.40124	0.476515	NA	NA	0.642513	0.377904
Biological Process	GO:0045213 neurotransmitter receptor metabolic process	0.031294	0.100409	NA	NA	NA	NA	NA	NA	NA	NA	NA	NA	NA	NA	NA	NA	NA	NA	NA
Biological Process	GO:0045292 mRNA cis splicing, via spliceosome	0.0672355	0.04789	0.32704	0.0264033	NA	NA	NA	0.477618	NA	NA	0.14757	NA	NA	0.312162	NA	NA	0.327741	0.168381	0.0142359
Biological Process	GO:0045321 leukocyte activation	0.444888	0.0399985	NA	0.208353	NA	0.775646	NA	NA	NA	0.108503	0.553448	0.85539	0.556794	NA	NA	0.429609	NA	0.642513	0.377904
Biological Process	GO:0045324 late endosome to vacuole transport	NA	0.0152495	0.346508	NA	NA	NA	NA	NA	NA	NA	0.424763	NA	0.130541	0.330977	NA	0.355947	NA	NA	5.31574e-05
Biological Process	GO:0045333 cellular respiration	0.0466918	9.96696e-05	3.28876e-14	3.14936e-05	3.3115e-08	2.68472e-06	0.0074608	0.00061563	0.001329	0.00662218	4.59988e-05	3.74827e-07	0.470057	0.334116	0.384525	0.891719	0.000175312	0.150684	0.0630017
Biological Process	GO:0045408 regulation of interleukin-6 biosynthetic process	NA	NA	NA	NA	NA	NA	NA	NA	NA	NA	NA	NA	0.0217375	NA	NA	0.015049	NA	NA	NA
Biological Process	GO:0045410 positive regulation of interleukin-6 biosynthetic process	NA	NA	NA	NA	NA	NA	NA	NA	NA	NA	NA	NA	0.0217375	NA	NA	0.015049	NA	NA	NA
Biological Process	GO:0045453 bone resorption	NA	NA	NA	NA	NA	NA	NA	NA	NA	NA	NA	NA	0.0217375	NA	NA	0.015049	NA	NA	NA
Biological Process	GO:0045454 cell redox homeostasis	0.00164777	0.00692938	2.846e-06	0.150762	0.00192674	3.89252e-06	0.314875	0.122076	3.36565e-07	0.0317441	0.309016	1.94429e-09	0.771327	0.846467	8.85752e-05	0.0301742	0.0642895	0.792812	0.0121422
Biological Process	GO:0045471 response to ethanol	NA	0.345125	0.110692	0.294356	NA	0.275997	NA	NA	NA	0.00607444	0.334128	NA	NA	NA	NA	0.114253	NA	NA	NA
Biological Process	GO:0045494 photoreceptor cell maintenance	NA	0.00768781	NA	NA	NA	NA	NA	NA	NA	NA	NA	NA	0.0638075	NA	NA	NA	NA	NA	0.102328
Biological Process	GO:0045570 regulation of imaginal disc growth	NA	0.14677	0.0430341	NA	NA	NA	NA	0.0695784	NA	0.0449151	NA	NA	NA	NA	NA	0.0444727	0.0431448	NA	0.102328
Biological Process	GO:0045572 positive regulation of imaginal disc growth	NA	0.14677	0.0430341	NA	NA	NA	NA	0.0695784	NA	0.0449151	NA	NA	NA	NA	NA	0.0444727	0.0431448	NA	0.102328
Biological Process	GO:0045619 regulation of lymphocyte differentiation	NA	0.0346498	NA	NA	NA	NA	NA	NA	NA	NA	NA	NA	NA	NA	NA	NA	NA	NA	NA
Biological Process	GO:0045621 positive regulation of lymphocyte differentiation	NA	0.0148505	NA	NA	NA	NA	NA	NA	NA	NA	NA	NA	NA	NA	NA	NA	NA	NA	NA
Biological Process	GO:0045639 positive regulation of myeloid cell differentiation	NA	NA	NA	NA	NA	NA	NA	NA	NA	NA	NA	NA	0.0430032	NA	NA	0.0298721	NA	NA	NA
Biological Process	GO:0045670 regulation of osteoclast differentiation	NA	NA	NA	NA	NA	NA	NA	NA	NA	NA	NA	NA	0.0217375	NA	NA	0.015049	NA	NA	NA
Biological Process	GO:0045672 positive regulation of osteoclast differentiation	NA	NA	NA	NA	NA	NA	NA	NA	NA	NA	NA	NA	0.0217375	NA	NA	0.015049	NA	NA	NA
Biological Process	GO:0045727 positive regulation of translation	NA	0.816224	0.00115102	0.154498	0.450846	0.0363407	0.231018	0.00088067	NA	0.00135065	0.475401	0.021705	NA	NA	NA	0.0833859	0.0111795	0.589165	0.684033
Biological Process	GO:0045730 respiratory burst	NA	0.100409	NA	NA	NA	NA	NA	NA	NA	NA	NA	NA	0.0430032	0.0273251	NA	NA	NA	NA	NA
Biological Process	GO:0045732 positive regulation of protein catabolic process	0.444888	0.00250901	NA	0.472038	0.149898	0.775646	0.261963	0.589357	NA	0.00233697	0.0346585	0.85539	0.556794	NA	NA	NA	NA	0.642513	0.736121
Biological Process	GO:0045737 positive regulation of cyclin-dependent protein serine/threonine kinase activity	NA	NA	0.173578	0.0160438	NA	NA	NA	0.268435	NA	0.180595	0.483606	NA	NA	0.164833	NA	NA	0.173992	0.303197	NA
Biological Process	GO:0045742 positive regulation of epidermal growth factor receptor signaling pathway	NA	NA	NA	NA	NA	0.0395607	NA	NA	NA	NA	NA	NA	NA	NA	NA	NA	NA	NA	NA
Biological Process	GO:0045778 positive regulation of ossification	NA	0.0515315	NA	NA	0.0185453	NA	NA	NA	NA	NA	NA	NA	NA	NA	NA	NA	NA	NA	NA
Biological Process	GO:0045785 positive regulation of cell adhesion	NA	0.0239092	NA	NA	NA	0.182773	NA	NA	NA	NA	NA	NA	0.104071	NA	NA	0.0730196	NA	NA	NA
Biological Process	GO:0045787 positive regulation of cell cycle	0.724623	0.794413	0.695608	0.131604	NA	0.962168	NA	0.85774	NA	0.0078928	0.574582	NA	NA	0.674948	NA	NA	0.696559	0.654662	NA
Biological Process	GO:0045814 negative regulation of gene expression, epigenetic	0.7157	0.221826	0.686522	0.660363	0.772601	NA	NA	NA	NA	0.702373	0.757001	NA	NA	0.29639	NA	NA	NA	0.0213097	0.532333
Biological Process	GO:0045838 positive regulation of membrane potential	NA	0.100409	NA	NA	NA	NA	0.0162747	0.04694	NA	NA	NA	NA	NA	NA	NA	NA	NA	NA	0.069437
Biological Process	GO:0045840 positive regulation of mitotic nuclear division	NA	0.523307	NA	0.117853	NA	0.431779	NA	NA	NA	0.0185893	0.0293281	NA	NA	NA	NA	NA	NA	0.322299	NA
Biological Process	GO:0045842 positive regulation of mitotic metaphase/anaphase transition	NA	0.378882	NA	0.0535798	NA	0.304648	NA	NA	NA	0.00773183	0.00814277	NA	NA	NA	NA	NA	NA	0.221261	NA
Biological Process	GO:0045860 positive regulation of protein kinase activity	NA	0.715597	0.505599	0.0157877	NA	0.295356	NA	0.105445	NA	0.520933	0.213321	0.444433	0.652107	0.485992	NA	0.517367	0.0328895	0.0420889	0.240266
Biological Process	GO:0045861 negative regulation of proteolysis	0.448523	0.0592672	0.408476	0.589474	0.0332612	NA	NA	NA	0.851129	0.770806	0.340317	NA	0.620579	0.381461	0.49757	0.767378	NA	0.930885	0.124508
Biological Process	GO:0045862 positive regulation of proteolysis	0.141813	0.001199	0.460054	0.265591	0.182819	0.816705	0.291668	0.635928	NA	0.0037318	0.0166664	0.888668	0.602981	NA	NA	NA	0.460928	0.688942	0.439984
Biological Process	GO:0045892 negative regulation of transcription, DNA-templated	0.522185	0.0230243	0.678461	0.944383	0.456139	0.996289	0.860507	NA	0.991391	0.97472	0.954716	0.999652	0.418767	0.233698	0.596561	0.485616	0.970681	0.482682	0.226905
Biological Process	GO:0045893 positive regulation of transcription, DNA-templated	0.510981	0.180269	0.434335	0.974076	0.667631	0.952476	0.571541	0.761677	0.993996	0.0239087	0.950239	0.979229	0.95702	0.878309	0.876838	0.465835	0.778312	0.997477	0.304554
Biological Process	GO:0045898 regulation of RNA polymerase II transcriptional preinitiation complex assembly	NA	0.00768781	NA	NA	0.00101703	NA	NA	NA	NA	0.000684534	0.00711898	NA	NA	NA	NA	NA	NA	NA	NA
Biological Process	GO:0045899 positive regulation of RNA polymerase II transcriptional preinitiation complex assembly	NA	0.00768781	NA	NA	0.00101703	NA	NA	NA	NA	0.000684534	0.00711898	NA	NA	NA	NA	NA	NA	NA	NA
Biological Process	GO:0045901 positive regulation of translational elongation	NA	0.345125	2.95324e-06	0.00368479	0.139098	0.0373562	0.0635337	2.0451e-05	NA	0.00607444	0.0563069	0.0590527	NA	NA	NA	0.114253	0.0056113	0.199315	NA
Biological Process	GO:0045905 positive regulation of translational termination	NA	0.345125	2.95324e-06	0.00368479	0.139098	0.0373562	0.0635337	2.0451e-05	NA	0.00607444	0.0563069	0.0590527	NA	NA	NA	0.114253	0.0056113	0.199315	NA
Biological Process	GO:0045921 positive regulation of exocytosis	NA	NA	0.0288987	NA	NA	NA	NA	NA	NA	NA	NA	NA	NA	0.0273251	NA	NA	NA	NA	0.069437
Biological Process	GO:0045927 positive regulation of growth	0.487364	0.01983	0.460054	NA	NA	0.816705	NA	0.635928	0.199006	0.133666	NA	0.888668	0.602981	NA	0.164599	0.131513	0.460928	NA	0.18476
Biological Process	GO:0045931 positive regulation of mitotic cell cycle	NA	0.575114	NA	0.208353	NA	0.775646	NA	NA	NA	0.0184874	0.277122	NA	NA	NA	NA	NA	NA	0.642513	NA
Biological Process	GO:0045934 negative regulation of nucleobase-containing compound metabolic process	0.51025	0.00092604	0.286301	0.697136	0.302303	0.816953	0.766365	0.498062	0.747504	0.129692	0.891191	0.994646	0.740838	0.235201	0.747716	0.123499	0.42406	0.367508	0.000704971
Biological Process	GO:0045936 negative regulation of phosphate metabolic process	0.562833	0.016736	0.175057	0.896494	0.622567	NA	NA	NA	0.643287	NA	0.479581	0.934023	0.312619	0.513749	0.597438	0.545823	NA	0.764513	0.111178
Biological Process	GO:0045943 positive regulation of transcription from RNA polymerase I promoter	0.105321	0.0468752	NA	NA	NA	NA	NA	NA	NA	NA	NA	NA	NA	NA	NA	NA	NA	NA	0.00138423
Biological Process	GO:0045979 positive regulation of nucleoside metabolic process	NA	NA	NA	NA	NA	NA	0.00817056	0.0237516	NA	NA	NA	NA	NA	NA	NA	NA	NA	NA	0.0353424
Biological Process	GO:0045981 positive regulation of nucleotide metabolic process	NA	NA	NA	NA	NA	NA	0.00817056	0.0237516	NA	NA	NA	NA	NA	NA	NA	NA	NA	NA	0.0353424
Biological Process	GO:0046031 ADP metabolic process	0.110258	0.0692528	0.000390829	0.294153	0.103638	3.07923e-05	0.877819	0.0194768	1.31615e-05	0.544192	0.3858	8.01943e-10	0.996418	0.868047	0.453521	0.979464	0.512088	0.83093	0.292729
Biological Process	GO:0046034 ATP metabolic process	0.226486	0.105879	1.63758e-28	1.94034e-08	1.61572e-05	6.07192e-09	0.134186	1.03446e-08	1.1999e-06	3.00795e-05	1.26265e-08	2.12572e-12	0.703127	0.526882	0.451171	0.988231	0.00398858	0.0251566	0.328373
Biological Process	GO:0046037 GMP metabolic process	0.0301851	0.179427	NA	NA	NA	0.0892239	NA	NA	0.573552	NA	0.359572	0.0208845	NA	NA	0.170761	0.479285	NA	0.697479	0.451994
Biological Process	GO:0046039 GTP metabolic process	NA	NA	NA	0.0330682	NA	0.246167	NA	0.154889	NA	NA	0.299401	0.045807	NA	NA	NA	NA	0.0977967	0.176752	NA
Biological Process	GO:0046051 UTP metabolic process	NA	NA	NA	0.00529493	NA	0.114053	NA	0.0695784	NA	NA	0.141426	0.00749953	NA	NA	NA	NA	0.0431448	0.0799709	NA
Biological Process	GO:0046085 adenosine metabolic process	NA	NA	NA	0.0166676	NA	0.182773	NA	0.113257	NA	NA	0.224422	NA	NA	NA	NA	NA	NA	0.129704	NA
Biological Process	GO:0046086 adenosine biosynthetic process	NA	NA	NA	0.00181652	NA	0.0775578	NA	0.04694	NA	NA	0.0966568	NA	NA	NA	NA	NA	NA	0.05405	NA
Biological Process	GO:0046109 uridine biosynthetic process	NA	NA	NA	NA	NA	NA	NA	NA	NA	NA	NA	NA	0.0217375	NA	NA	NA	NA	NA	NA
Biological Process	GO:0046116 queuosine metabolic process	NA	NA	0.02216	0.147117	NA	NA	NA	NA	NA	0.217416	0.556671	0.566497	NA	NA	NA	NA	NA	NA	NA
Biological Process	GO:0046128 purine ribonucleoside metabolic process	0.108926	0.00617895	5.9538e-24	6.91909e-07	9.26813e-05	9.75427e-09	0.238411	1.37081e-08	0.000104157	0.000747447	1.28621e-06	2.89863e-10	0.703791	0.662531	0.125304	0.984886	0.0101421	0.0643502	0.152409
Biological Process	GO:0046129 purine ribonucleoside biosynthetic process	0.420809	0.111328	5.49178e-16	5.68583e-06	0.0151371	4.04161e-05	0.216759	2.67755e-07	0.0109114	0.00104606	1.46007e-07	5.16436e-05	0.85519	0.788294	0.367336	0.982018	0.214086	0.0121012	0.409837
Biological Process	GO:0046146 tetrahydrobiopterin metabolic process	0.557597	0.733371	0.823423	0.56932	0.176492	0.0187579	0.621013	NA	0.201757	NA	0.982396	0.00707924	NA	NA	0.873487	NA	NA	0.631076	0.924203
Biological Process	GO:0046148 pigment biosynthetic process	0.107186	0.233293	0.997619	0.990268	0.344077	0.000918683	NA	0.999301	0.050828	0.971897	0.999932	4.4451e-08	0.776319	0.983825	0.377069	0.990942	0.964281	0.99813	0.770123
Biological Process	GO:0046149 pigment catabolic process	0.0951751	0.0257484	NA	0.762801	NA	0.140738	NA	NA	0.480006	0.396975	NA	0.0848322	0.516012	NA	0.438549	0.393893	NA	NA	0.0281234
Biological Process	GO:0046164 alcohol catabolic process	0.153805	0.0440721	0.0475379	0.0214577	0.000137168	0.0993279	0.430726	0.027685	0.0634986	0.138086	0.000225241	0.0402267	0.19562	0.447755	0.0920516	0.283773	0.486256	0.871521	0.184084
Biological Process	GO:0046167 glycerol-3-phosphate biosynthetic process	NA	0.0515315	NA	NA	NA	NA	NA	NA	NA	NA	NA	NA	NA	NA	NA	NA	NA	NA	0.0353424
Biological Process	GO:0046168 glycerol-3-phosphate catabolic process	0.0855299	NA	NA	0.741175	NA	0.348546	NA	NA	0.458971	NA	0.458819	0.0190915	NA	NA	NA	NA	NA	NA	NA
Biological Process	GO:0046174 polyol catabolic process	0.394177	0.282649	0.0369686	0.074206	0.475528	0.0539655	0.506731	0.0540697	0.238215	0.732725	0.010011	0.0119045	0.560658	0.331812	NA	NA	0.357962	0.686635	0.188142
Biological Process	GO:0046184 aldehyde biosynthetic process	0.03555	0.0714639	0.243213	0.193248	0.0476707	NA	0.144382	0.366747	0.313678	0.252587	0.619406	0.0693403	NA	NA	0.282696	0.0326287	0.0025115	0.410244	0.0279488
Biological Process	GO:0046185 aldehyde catabolic process	0.470777	0.879714	0.0203101	0.825234	NA	0.0723459	NA	0.245617	0.0010621	NA	NA	0.00370613	0.215793	0.425647	0.503299	0.455011	0.444818	NA	0.76316
Biological Process	GO:0046208 spermine catabolic process	NA	NA	NA	NA	NA	NA	NA	NA	NA	NA	NA	NA	NA	NA	0.0343587	0.0298721	NA	NA	NA
Biological Process	GO:0046209 nitric oxide metabolic process	NA	NA	0.0842209	0.230083	0.00490014	0.0210917	NA	0.00792942	0.112047	0.00332042	0.262863	0.269032	NA	NA	0.0995824	0.00325559	0.00306478	0.153555	NA
Biological Process	GO:0046217 indole phytoalexin metabolic process	NA	NA	NA	NA	NA	NA	NA	NA	0.0576841	NA	NA	0.145025	NA	NA	NA	0.0444727	NA	NA	NA
Biological Process	GO:0046218 indolalkylamine catabolic process	0.0227487	0.547884	NA	NA	0.244871	0.45427	0.11582	NA	0.0340417	NA	0.533543	0.175709	0.00382558	0.00103898	0.00201427	0.0208403	NA	NA	0.0967097
Biological Process	GO:0046219 indolalkylamine biosynthetic process	NA	0.968039	NA	0.771061	0.340112	1.31015e-06	NA	NA	0.365232	NA	NA	2.00042e-05	NA	0.594045	0.679434	0.627244	0.615844	0.263374	0.674261
Biological Process	GO:0046244 salicylic acid catabolic process	NA	0.100409	NA	NA	NA	NA	NA	NA	NA	NA	NA	NA	NA	NA	0.0343587	NA	NA	NA	NA
Biological Process	GO:0046256 2,4,6-trinitrotoluene catabolic process	NA	0.0515315	NA	NA	0.0185453	NA	NA	NA	NA	NA	NA	NA	NA	NA	0.0173292	NA	NA	NA	0.0353424
Biological Process	GO:0046260 trinitrotoluene catabolic process	NA	0.0515315	NA	NA	0.0185453	NA	NA	NA	NA	NA	NA	NA	NA	NA	0.0173292	NA	NA	NA	0.0353424
Biological Process	GO:0046263 nitrotoluene catabolic process	NA	0.0515315	NA	NA	0.0185453	NA	NA	NA	NA	NA	NA	NA	NA	NA	0.0173292	NA	NA	NA	0.0353424
Biological Process	GO:0046278 3,4-dihydroxybenzoate metabolic process	NA	NA	NA	NA	NA	NA	NA	NA	NA	NA	0.0137703	NA	NA	NA	NA	NA	NA	NA	NA
Biological Process	GO:0046292 formaldehyde metabolic process	NA	0.411239	NA	0.300787	0.203038	0.00824025	NA	0.289843	0.0115446	NA	0.182447	0.0771749	0.256099	0.127213	NA	0.494865	0.13992	0.1252	0.212115
Biological Process	GO:0046320 regulation of fatty acid oxidation	NA	0.0468752	NA	NA	NA	NA	NA	NA	NA	NA	NA	0.045807	NA	NA	NA	NA	NA	NA	0.22268
Biological Process	GO:0046328 regulation of JNK cascade	NA	0.0604041	NA	NA	NA	NA	NA	NA	0.146538	NA	0.334128	NA	0.161249	NA	NA	0.114253	NA	NA	0.0303228
Biological Process	GO:0046330 positive regulation of JNK cascade	NA	0.14677	NA	NA	NA	NA	NA	NA	NA	NA	NA	NA	0.0638075	NA	NA	0.0444727	NA	NA	0.102328
Biological Process	GO:0046336 ethanolamine catabolic process	0.101903	0.0292748	NA	0.185461	6.47872e-06	0.536781	0.44193	0.0885426	0.0508327	0.0937905	0.00823129	0.491071	0.458784	0.626502	0.125428	0.0916748	0.648357	0.861267	0.242327
Biological Process	GO:0046339 diacylglycerol metabolic process	NA	0.190743	NA	NA	NA	NA	0.0322857	NA	NA	NA	NA	NA	0.0841603	0.0539056	NA	0.0588541	0.0571098	NA	0.134057
Biological Process	GO:0046340 diacylglycerol catabolic process	NA	0.14677	NA	NA	NA	NA	0.0243129	NA	NA	NA	NA	NA	0.0638075	0.0407072	NA	0.0444727	0.0431448	NA	0.102328
Biological Process	GO:0046348 amino sugar catabolic process	NA	0.411239	NA	0.300787	0.569619	0.536178	0.0522974	0.289843	0.0580446	0.0309062	0.660414	0.403304	0.628353	0.127213	0.0429264	0.146967	0.13992	0.713857	0.802215
Biological Process	GO:0046349 amino sugar biosynthetic process	NA	0.0148505	NA	NA	NA	NA	NA	NA	NA	NA	NA	0.188536	NA	NA	NA	NA	NA	NA	0.134057
Biological Process	GO:0046352 disaccharide catabolic process	0.163836	0.0866695	0.0292871	0.312581	0.209835	0.00916661	NA	NA	NA	NA	0.903674	0.00817253	NA	0.471526	0.552834	NA	NA	0.72171	0.0787167
Biological Process	GO:0046364 monosaccharide biosynthetic process	0.171227	0.0965853	0.0503318	0.367589	0.111921	0.00312666	0.675961	0.0454362	0.0186354	0.345867	0.00815494	1.64209e-06	0.801605	0.291838	0.0903657	0.613275	0.3231	0.892579	0.534472
Biological Process	GO:0046365 monosaccharide catabolic process	0.296935	0.282665	0.00333643	0.339443	0.366991	0.0551357	NA	0.0240696	NA	0.0209617	0.256425	0.27402	NA	0.245404	NA	NA	NA	0.293259	0.0968662
Biological Process	GO:0046383 dTDP-rhamnose metabolic process	0.107629	0.00813221	0.675526	0.968035	0.0292001	0.441242	NA	0.178255	0.0936134	0.913093	0.000934809	0.420444	0.264862	0.37438	0.0590646	0.218407	0.029562	0.988096	0.0260029
Biological Process	GO:0046390 ribose phosphate biosynthetic process	0.0816638	0.06168	4.69169e-14	0.00610471	0.0298351	0.00290995	0.767175	0.000334125	7.02288e-05	0.00924906	0.000552643	7.25154e-06	0.986043	0.998666	0.313275	0.999378	0.45223	0.297988	0.323649
Biological Process	GO:0046394 carboxylic acid biosynthetic process	0.00136423	0.00706871	0.0314712	0.998229	1.94681e-05	2.77654e-08	0.968529	0.944496	1.91289e-05	0.874144	0.825487	1.10502e-12	0.685699	0.00859582	0.0423973	0.900641	0.337223	1	0.0410592
Biological Process	GO:0046395 carboxylic acid catabolic process	0.00763307	7.94352e-11	0.0218519	0.992438	1.21588e-06	9.40661e-08	0.529845	0.963218	0.00244442	0.141006	0.978316	7.37716e-12	0.00305805	7.06604e-07	0.000163626	0.495187	0.340838	0.999776	0.00226828
Biological Process	GO:0046400 keto-3-deoxy-D-manno-octulosonic acid metabolic process	NA	NA	NA	NA	NA	NA	NA	NA	NA	NA	NA	NA	NA	0.0407072	NA	NA	NA	NA	NA
Biological Process	GO:0046401 lipopolysaccharide core region metabolic process	0.232698	0.000441585	0.396874	0.658355	0.0266951	0.585682	NA	0.0332025	0.366147	0.688493	0.000747421	0.398509	0.125483	0.0648971	0.0548393	0.41751	0.194367	0.929816	0.102318
Biological Process	GO:0046402 O antigen metabolic process	0.141567	0.00390175	0.722597	0.980607	0.0440989	0.535936	NA	0.233773	0.128296	0.931035	0.00258672	0.528327	0.0863049	0.0930192	0.0830247	0.267107	0.0428769	0.992174	0.0454228
Biological Process	GO:0046415 urate metabolic process	NA	0.314532	0.0402931	0.616737	0.337671	NA	NA	NA	NA	NA	NA	NA	NA	NA	NA	0.283752	NA	NA	0.547029
Biological Process	GO:0046416 D-amino acid metabolic process	NA	NA	NA	NA	0.244871	0.000206819	NA	NA	0.00286129	NA	NA	5.77367e-05	NA	NA	NA	NA	NA	NA	0.41718
Biological Process	GO:0046417 chorismate metabolic process	NA	0.859252	NA	0.757226	NA	0.0106071	NA	NA	NA	NA	0.481921	0.0184904	0.32326	0.00888603	NA	NA	NA	0.721749	0.635794
Biological Process	GO:0046433 2-aminoethylphosphonate metabolic process	0.0227487	0.547884	0.197472	NA	NA	0.45427	NA	NA	NA	NA	NA	0.00580082	NA	NA	NA	NA	NA	NA	0.41718
Biological Process	GO:0046434 organophosphate catabolic process	0.026944	0.324753	0.349513	0.986213	0.501121	0.211486	0.329314	0.447399	0.312829	0.890499	0.0544899	0.000388231	0.958141	0.864696	0.919878	NA	NA	0.908048	0.138541
Biological Process	GO:0046438 D-cysteine metabolic process	NA	NA	NA	NA	NA	0.0395607	NA	NA	0.0196093	NA	NA	0.0508855	NA	NA	NA	NA	NA	NA	NA
Biological Process	GO:0046444 FMN metabolic process	0.0041761	0.0260731	0.164495	0.782131	0.263443	0.180151	NA	0.900927	0.120083	0.770806	0.95461	0.00954939	0.879207	NA	0.0857576	NA	0.756788	0.930885	0.020417
Biological Process	GO:0046451 diaminopimelate metabolic process	0.139173	0.0638081	0.109104	0.0672393	0.219057	9.42802e-08	0.168709	0.590757	3.96826e-05	0.269584	0.0892798	9.58951e-12	0.176047	0.091315	0.579038	0.73664	0.10999	0.991952	0.26919
Biological Process	GO:0046459 short-chain fatty acid metabolic process	NA	0.772855	0.336845	0.704985	0.408098	0.0234084	NA	NA	0.425815	0.348918	NA	0.0516662	0.459727	NA	NA	NA	0.0625917	0.540818	NA
Biological Process	GO:0046461 neutral lipid catabolic process	0.0764126	0.0239092	NA	NA	NA	NA	0.0401936	NA	NA	NA	NA	NA	0.104071	0.0669229	NA	0.0730196	0.0708715	NA	0.0116208
Biological Process	GO:0046464 acylglycerol catabolic process	0.0764126	0.0239092	NA	NA	NA	NA	0.0401936	NA	NA	NA	NA	NA	0.104071	0.0669229	NA	0.0730196	0.0708715	NA	0.0116208
Biological Process	GO:0046471 phosphatidylglycerol metabolic process	NA	0.0957873	NA	NA	0.47105	NA	NA	0.558607	NA	0.0940966	NA	0.830825	0.526546	0.375798	0.44829	NA	NA	NA	0.0310092
Biological Process	GO:0046490 isopentenyl diphosphate metabolic process	0.15909	0.687372	NA	0.823689	0.448992	0.000815302	0.665094	NA	0.928685	NA	0.124522	4.47735e-05	0.554761	0.276888	0.673623	0.867589	0.859159	0.709679	0.33054
Biological Process	GO:0046493 lipid A metabolic process	0.534076	0.452695	0.505599	0.612753	0.223491	0.295356	0.325748	NA	NA	NA	0.0304055	0.226916	NA	0.485992	0.568224	NA	0.506514	NA	0.509736
Biological Process	GO:0046496 nicotinamide nucleotide metabolic process	0.0569829	0.00105589	0.015997	0.277848	0.0396174	3.13454e-07	0.420634	0.0603116	0.000162402	0.416694	0.275783	2.5206e-14	0.517248	0.195026	0.831587	0.984854	0.539602	0.671789	0.0308576
Biological Process	GO:0046500 S-adenosylmethionine metabolic process	0.487364	0.169142	0.124574	0.000345262	0.544716	0.00119324	0.0462068	0.000444188	NA	0.474734	0.055376	0.0607199	0.012875	0.0199522	0.520391	0.471316	0.00322627	0.10737	0.439984
Biological Process	GO:0046501 protoporphyrinogen IX metabolic process	NA	NA	NA	0.324453	NA	0.304648	NA	NA	NA	NA	0.367136	0.0087628	NA	NA	NA	NA	NA	NA	NA
Biological Process	GO:0046503 glycerolipid catabolic process	0.105321	0.0468752	NA	NA	NA	NA	0.0558171	NA	NA	NA	0.299401	NA	0.142606	0.0924242	NA	0.100716	0.0977967	NA	0.0232813
Biological Process	GO:0046513 ceramide biosynthetic process	0.031294	0.100409	NA	NA	NA	NA	NA	NA	NA	NA	NA	NA	NA	NA	NA	NA	NA	NA	NA
Biological Process	GO:0046600 negative regulation of centriole replication	NA	NA	0.0430341	NA	NA	NA	NA	NA	NA	NA	NA	NA	NA	0.0407072	NA	NA	NA	NA	0.102328
Biological Process	GO:0046618 drug export	NA	NA	0.0288987	NA	NA	NA	NA	NA	NA	NA	NA	NA	NA	0.0273251	NA	NA	NA	NA	0.069437
Biological Process	GO:0046622 positive regulation of organ growth	NA	0.14677	0.0430341	NA	NA	NA	NA	0.0695784	NA	0.0449151	NA	NA	NA	NA	NA	0.0444727	0.0431448	NA	0.102328
Biological Process	GO:0046677 response to antibiotic	0.000847223	0.00398513	4.17437e-06	0.0150381	0.0087093	0.00799285	0.068785	6.21718e-07	9.31622e-05	3.3293e-05	0.0250683	0.0309485	0.000887039	0.118549	0.000115905	2.93832e-08	1.25153e-07	0.589036	0.130714
Biological Process	GO:0046680 response to DDT	NA	NA	NA	NA	NA	NA	NA	NA	0.0196093	NA	0.0495554	NA	NA	NA	NA	NA	NA	NA	NA
Biological Process	GO:0046686 response to cadmium ion	0.00824553	6.07321e-05	0.00139812	0.00197321	1.57996e-06	8.49932e-07	0.0616062	0.000115165	6.23608e-07	0.142701	9.59844e-05	0.000140207	0.0448406	0.00370825	0.0958054	0.514142	0.00142337	0.00151689	7.98848e-05
Biological Process	GO:0046688 response to copper ion	0.186741	0.497394	0.0148231	0.0160438	0.0233859	0.0131138	NA	0.268435	0.227029	NA	NA	0.139334	NA	NA	NA	NA	NA	NA	0.373668
Biological Process	GO:0046689 response to mercury ion	0.0449981	0.0425565	8.46674e-07	0.260972	0.01133	0.198025	0.738526	0.0413228	0.397212	0.236465	0.562058	0.0194633	0.0659233	0.187508	0.0022289	0.916201	0.215457	0.0803458	0.00534895
Biological Process	GO:0046700 heterocycle catabolic process	0.249686	0.0174871	0.903065	0.976991	0.0879905	0.0467151	0.464928	0.906044	0.0754849	0.968355	0.821982	0.0091901	0.530567	0.225069	0.0974837	0.720494	0.997294	0.984088	0.00728021
Biological Process	GO:0046710 GDP metabolic process	0.0157711	0.0515315	NA	NA	NA	NA	NA	NA	NA	NA	NA	NA	NA	NA	NA	NA	NA	NA	0.0353424
Biological Process	GO:0046739 transport of virus in multicellular host	NA	0.124422	NA	0.407265	NA	NA	NA	NA	NA	0.0137547	NA	NA	0.231859	NA	NA	0.166398	0.161754	0.283558	0.0651286
Biological Process	GO:0046741 transport of virus in host, tissue to tissue	NA	NA	NA	NA	NA	NA	NA	NA	NA	0.00135528	NA	NA	NA	NA	NA	NA	NA	NA	NA
Biological Process	GO:0046777 protein autophosphorylation	0.10389	0.12894	NA	0.992807	0.622501	0.989654	NA	0.752769	0.652814	0.823534	0.817054	0.931349	0.446478	0.791682	0.133391	0.509033	0.810758	NA	0.0022199
Biological Process	GO:0046794 transport of virus	NA	0.0131658	NA	0.704985	NA	NA	NA	NA	NA	0.067227	NA	NA	0.459727	NA	NA	0.0660574	0.337561	0.540818	0.0161544
Biological Process	GO:0046813 receptor-mediated virion attachment to host cell	NA	0.0148505	NA	NA	NA	NA	NA	NA	NA	NA	NA	NA	NA	NA	NA	NA	NA	NA	0.134057
Biological Process	GO:0046825 regulation of protein export from nucleus	0.133326	0.00907398	NA	NA	0.155069	NA	NA	NA	NA	0.128798	NA	NA	0.179487	NA	0.145598	NA	NA	NA	0.0380864
Biological Process	GO:0046831 regulation of RNA export from nucleus	NA	0.0239092	NA	0.195786	NA	NA	NA	NA	NA	0.0737347	NA	NA	NA	NA	NA	NA	NA	NA	0.164667
Biological Process	GO:0046849 bone remodeling	NA	NA	NA	NA	NA	NA	NA	NA	NA	NA	NA	NA	0.0217375	NA	NA	0.015049	NA	NA	NA
Biological Process	GO:0046864 isoprenoid transport	0.105321	0.0468752	NA	NA	0.122827	NA	NA	NA	NA	NA	NA	NA	0.142606	0.0924242	0.115189	NA	NA	NA	0.22268
Biological Process	GO:0046865 terpenoid transport	0.105321	0.0468752	NA	NA	0.122827	NA	NA	NA	NA	NA	NA	NA	0.142606	0.0924242	0.115189	NA	NA	NA	0.22268
Biological Process	GO:0046903 secretion	0.11706	2.69116e-07	0.627577	0.789503	0.00180209	0.942015	0.514605	0.254147	0.315988	0.0563566	0.200347	0.933297	0.32578	0.95161	0.000133436	0.568512	0.937973	0.998616	5.56026e-06
Biological Process	GO:0046907 intracellular transport	0.234364	1.93716e-09	0.864078	0.909594	0.608031	0.999704	0.428572	0.975417	0.999912	0.60682	0.0856092	0.999705	0.743008	0.806587	0.567371	0.765093	0.97355	0.999231	5.33351e-07
Biological Process	GO:0046916 cellular transition metal ion homeostasis	NA	0.876974	0.000506218	0.950739	0.366991	0.938507	0.432673	NA	0.745454	NA	NA	0.972904	0.780941	0.245404	NA	0.649235	0.637836	0.853318	0.705769
Biological Process	GO:0046939 nucleotide phosphorylation	0.118709	0.0802722	0.000464945	0.146444	0.112399	1.52453e-05	0.882777	0.00971182	1.69199e-05	0.559519	0.309597	1.1356e-10	0.996794	0.875056	0.470258	0.980978	0.33051	0.719772	0.314337
Biological Process	GO:0046940 nucleoside monophosphate phosphorylation	0.0147509	0.124422	0.161366	NA	NA	NA	NA	NA	NA	0.167941	NA	0.12184	NA	NA	NA	NA	NA	NA	0.0651286
Biological Process	GO:0046942 carboxylic acid transport	0.0111313	0.015734	0.895466	0.999953	0.0455238	0.978531	0.965268	0.982612	0.112082	0.999939	0.993472	0.99777	0.494951	0.246094	0.0803904	0.960445	0.982293	1	0.167894
Biological Process	GO:0046963 3'-phosphoadenosine 5'-phosphosulfate transport	NA	0.14677	NA	NA	NA	NA	NA	NA	NA	NA	0.141426	NA	0.0638075	0.0407072	NA	NA	NA	NA	0.102328
Biological Process	GO:0046967 cytosol to ER transport	NA	0.100409	0.0288987	NA	NA	NA	NA	NA	NA	0.0301716	NA	NA	0.0430032	0.0273251	NA	0.0298721	NA	NA	0.069437
Biological Process	GO:0047484 regulation of response to osmotic stress	0.0808261	0.0175423	NA	NA	NA	NA	NA	NA	0.448137	0.368582	0.441935	0.791468	0.482985	0.34019	NA	0.36565	0.356775	0.565662	0.286771
Biological Process	GO:0048041 focal adhesion assembly	NA	NA	NA	0.122544	NA	NA	NA	NA	NA	0.0449151	NA	0.145025	NA	NA	NA	NA	NA	NA	NA
Biological Process	GO:0048096 chromatin-mediated maintenance of transcription	NA	NA	NA	NA	NA	NA	NA	NA	NA	0.0449151	0.141426	NA	NA	NA	NA	NA	NA	NA	NA
Biological Process	GO:0048149 behavioral response to ethanol	NA	NA	NA	NA	NA	0.0395607	NA	NA	NA	NA	NA	NA	NA	NA	NA	NA	NA	NA	NA
Biological Process	GO:0048162 multi-layer follicle stage	NA	NA	NA	NA	NA	NA	NA	NA	NA	NA	0.0495554	NA	NA	NA	NA	NA	NA	NA	NA
Biological Process	GO:0048167 regulation of synaptic plasticity	0.0909814	0.0346498	NA	NA	0.106248	NA	NA	NA	NA	NA	NA	NA	NA	NA	NA	NA	NA	NA	0.194195
Biological Process	GO:0048172 regulation of short-term neuronal synaptic plasticity	NA	0.0515315	NA	NA	0.0185453	NA	NA	NA	NA	NA	NA	NA	NA	NA	NA	NA	NA	NA	NA
Biological Process	GO:0048193 Golgi vesicle transport	0.591636	0.000477328	0.895433	0.871671	0.715777	0.999975	0.0207137	0.870059	0.994455	0.908802	0.314757	0.999983	0.502358	0.876416	0.83281	0.905808	0.978849	0.929481	0.0452452
Biological Process	GO:0048199 vesicle targeting, to, from or within Golgi	0.173703	0.470073	NA	NA	0.0200309	NA	NA	NA	NA	NA	NA	NA	NA	NA	NA	NA	NA	0.283558	0.350711
Biological Process	GO:0048236 plant-type spore development	NA	0.687898	0.275804	0.616737	0.337671	NA	NA	0.410838	NA	0.0435826	NA	NA	0.383498	0.262785	0.319372	0.283752	0.276418	0.120897	NA
Biological Process	GO:0048268 clathrin coat assembly	0.173703	0.0211685	NA	NA	0.201228	NA	NA	NA	NA	NA	NA	NA	NA	NA	NA	NA	NA	NA	0.0651286
Biological Process	GO:0048278 vesicle docking	0.562833	0.00485451	NA	0.656291	NA	0.87767	0.347556	0.713843	NA	0.549457	0.479581	0.934023	0.681437	NA	0.061268	0.545823	NA	NA	0.111178
Biological Process	GO:0048280 vesicle fusion with Golgi apparatus	0.186741	NA	NA	NA	NA	NA	0.00488453	NA	NA	0.180595	NA	0.492924	NA	NA	NA	NA	NA	0.303197	0.373668
Biological Process	GO:0048284 organelle fusion	0.761444	0.497183	NA	0.90119	NA	NA	0.0064047	0.885497	0.832274	0.748661	0.989768	0.947311	0.585411	NA	0.46384	0.745139	NA	0.71043	0.0143209
Biological Process	GO:0048305 immunoglobulin secretion	NA	NA	NA	NA	NA	NA	NA	NA	NA	NA	NA	NA	0.0217375	NA	NA	0.015049	NA	NA	NA
Biological Process	GO:0048366 leaf development	0.195675	0.305392	0.541785	0.999802	0.703843	0.888581	0.799262	NA	0.185564	0.798846	0.996968	0.872428	0.133978	0.751442	0.2505	0.171865	0.943713	NA	0.0448779
Biological Process	GO:0048468 cell development	0.881427	0.150444	0.947826	0.993861	0.543022	0.998842	0.928146	0.771818	0.951021	0.716936	0.802184	0.983325	0.0903076	0.641697	0.317236	0.954317	0.846799	0.998646	0.0354981
[truncated: 2,753 more rows]

## Sheet: p-value for KEGG
B_Pathway	C_Pathway	Cluster_0	Cluster_1	Cluster_10	Cluster_11	Cluster_12	Cluster_13	Cluster_14	Cluster_15	Cluster_16	Cluster_17	Cluster_18	Cluster_2	Cluster_3	Cluster_4	Cluster_5	Cluster_6	Cluster_7	Cluster_8	Cluster_9
Amino acid metabolism	ko00220 Arginine biosynthesis	0.0188301	0.067314	0.223398	NA	0.0908363	0.809033	NA	0.95218	0.0080418	NA	0.560695	0.377985	0.192772	0.0257074	0.747904	NA	NA	NA	0.350636
Amino acid metabolism	ko00250 Alanine, aspartate and glutamate metabolism	0.0105646	0.372851	0.253068	NA	0.051234	0.97665	NA	0.849407	9.12133e-05	0.889168	0.917217	0.75975	0.424793	0.099464	0.885145	NA	NA	NA	0.854142
Amino acid metabolism	ko00260 Glycine, serine and threonine metabolism	0.0167672	0.711411	0.67708	0.999382	0.490806	0.117783	NA	0.879462	8.70295e-05	0.795181	0.999827	0.00919568	NA	0.426437	0.78769	0.409669	0.891213	0.998886	0.449623
Amino acid metabolism	ko00270 Cysteine and methionine metabolism	0.877327	0.104996	0.000237216	0.901652	0.307829	0.161442	0.0592633	0.0946065	0.0260787	0.283223	0.997777	0.623272	0.114034	0.000254467	0.271005	0.0619785	0.0566341	0.999891	0.75052
Amino acid metabolism	ko00280 Valine, leucine and isoleucine degradation	0.324462	0.335133	NA	0.999787	0.00162088	0.977511	0.678496	NA	0.902125	NA	0.899016	0.951252	0.589001	0.429947	NA	NA	NA	0.974615	0.752437
Amino acid metabolism	ko00290 Valine, leucine and isoleucine biosynthesis	0.597847	0.927466	0.618588	0.489828	0.635073	0.0121756	NA	NA	NA	NA	NA	0.00137202	NA	NA	NA	NA	0.272846	0.438115	0.251836
Amino acid metabolism	ko00300 Lysine biosynthesis	NA	NA	NA	0.725461	NA	0.0196163	NA	NA	0.51268	NA	NA	0.051383	NA	NA	NA	NA	NA	0.822579	0.709137
Amino acid metabolism	ko00310 Lysine degradation	0.312164	0.0374877	0.70231	0.991352	0.00785501	0.918584	0.471522	NA	0.369623	NA	0.941399	0.890212	0.304146	0.564021	0.634591	NA	0.729142	0.956812	0.375158
Amino acid metabolism	ko00330 Arginine and proline metabolism	0.218175	0.232878	0.0133729	0.99996	0.049307	0.998622	0.38917	0.991167	0.290972	0.0634554	0.722958	0.985349	0.0862601	0.829225	0.160376	0.508726	0.762288	0.998757	0.688765
Amino acid metabolism	ko00360 Phenylalanine metabolism	NA	0.212981	0.784392	NA	0.799034	0.995054	NA	0.766561	0.808698	NA	0.978976	NA	0.0511578	0.000568602	NA	NA	NA	NA	NA
Amino acid metabolism	ko00380 Tryptophan metabolism	0.595429	0.64014	0.963282	0.999965	0.0531671	0.966299	0.514529	NA	0.00821835	NA	0.99995	0.885518	0.582233	0.896058	0.508762	0.889623	0.868392	0.998118	0.940574
Amino acid metabolism	ko00400 Phenylalanine, tyrosine and tryptophan biosynthesis	NA	0.684408	0.887059	0.999807	0.66049	0.291642	NA	0.906203	NA	NA	0.988024	0.954444	0.320126	1.51853e-05	0.836669	NA	NA	0.975967	0.909197
Biosynthesis of other secondary metabolites	ko00261 Monobactam biosynthesis	NA	0.467823	NA	0.662785	NA	0.0109954	NA	NA	0.472105	NA	NA	0.226025	NA	NA	0.388847	NA	NA	NA	0.666297
Biosynthesis of other secondary metabolites	ko00940 Phenylpropanoid biosynthesis	0.730328	0.0763395	0.996397	1	0.99738	1	0.772359	0.999999	0.833451	0.998658	1	1	0.000690484	1.73521e-05	0.183039	0.994607	NA	NA	0.83018
Biosynthesis of other secondary metabolites	ko00941 Flavonoid biosynthesis	NA	0.127225	NA	NA	0.392532	0.989284	NA	NA	NA	NA	0.957059	NA	2.19474e-05	2.41707e-06	NA	NA	NA	NA	NA
Biosynthesis of other secondary metabolites	ko00945 Stilbenoid, diarylheptanoid and gingerol biosynthesis	NA	0.00358544	NA	NA	NA	0.871345	NA	NA	NA	NA	0.894656	NA	6.78238e-07	8.79766e-08	NA	NA	NA	NA	NA
Carbohydrate metabolism	ko00010 Glycolysis / Gluconeogenesis	0.421054	0.503713	0.0495863	0.962256	0.0127909	0.047336	0.561433	0.0424409	0.0356978	0.689824	0.36927	0.0223544	0.403183	0.328613	0.990812	0.88771	0.381925	0.973512	0.884076
Carbohydrate metabolism	ko00020 Citrate cycle (TCA cycle)	0.103672	1.7031e-05	0.0161889	0.291057	3.26355e-06	0.267568	0.162919	0.343194	0.0643236	0.895959	0.100124	0.309887	0.916534	0.543437	0.375524	NA	NA	0.967358	0.00862821
Carbohydrate metabolism	ko00030 Pentose phosphate pathway	0.184861	0.00964536	0.909748	0.995184	0.0370795	0.0967876	NA	0.428661	0.11112	0.598102	0.647235	0.00166514	0.0223485	0.0232491	NA	NA	0.925179	0.985379	0.81447
Carbohydrate metabolism	ko00051 Fructose and mannose metabolism	0.237898	0.162557	0.492169	0.94105	0.521946	0.267568	NA	0.0491765	0.0643236	0.656586	0.165776	0.046915	0.705582	0.107439	0.375524	0.528992	0.314712	0.99904	0.531906
Carbohydrate metabolism	ko00520 Amino sugar and nucleotide sugar metabolism	0.361616	0.0221395	0.948286	0.99999	0.624383	0.999117	NA	0.148235	0.65314	0.896575	0.185069	0.998826	0.343421	0.247537	0.0135271	0.229207	0.341891	1	0.0585636
Carbohydrate metabolism	ko00620 Pyruvate metabolism	0.475995	0.676512	0.173485	0.912004	0.199077	0.191376	0.319467	0.817267	0.000717889	0.830865	0.733424	0.0235158	0.867239	0.927523	NA	0.922296	0.774089	0.988131	0.53564
Carbohydrate metabolism	ko00630 Glyoxylate and dicarboxylate metabolism	3.50379e-07	0.391243	0.0757448	0.899757	0.187372	0.0111034	0.130731	0.906603	1.50954e-16	NA	0.985092	5.79156e-11	0.859859	0.466103	NA	0.710191	0.982548	0.999343	0.672457
Carbohydrate metabolism	ko00660 C5-Branched dibasic acid metabolism	0.295231	0.634954	0.30942	0.765745	NA	0.118621	NA	NA	NA	NA	NA	0.013882	NA	NA	NA	NA	0.0574976	NA	0.142512
Energy metabolism	ko00190 Oxidative phosphorylation	0.874189	0.96818	4.89219e-42	1.38341e-09	1.72545e-05	0.0333821	9.02795e-06	2.97821e-07	0.27829	1.50979e-07	9.07856e-16	0.0256683	0.735453	0.835628	0.802738	0.938149	0.0984425	0.408232	0.960999
Energy metabolism	ko00195 Photosynthesis	0.0100509	0.969049	NA	1.94699e-14	NA	1.45624e-29	0.00037527	NA	0.0554936	NA	NA	1.53318e-42	0.41875	0.523041	NA	0.508726	0.762288	0.960419	0.991583
Energy metabolism	ko00196 Photosynthesis - antenna proteins	NA	NA	NA	6.78418e-14	0.625497	3.7391e-20	0.0127033	NA	NA	NA	NA	8.51735e-22	NA	NA	NA	0.46545	0.0768716	0.691695	NA
Energy metabolism	ko00710 Carbon fixation in photosynthetic organisms	0.0428615	0.69641	0.00015173	0.308257	0.47975	2.04427e-05	0.270082	0.0455902	3.60948e-09	0.947069	0.119481	6.18739e-17	0.829504	0.417482	0.944487	NA	0.503109	0.998748	0.877456
Energy metabolism	ko00910 Nitrogen metabolism	0.000341163	0.222276	0.556362	NA	0.305438	0.755681	0.628669	0.968269	0.000807922	0.795993	0.971329	0.246824	0.0284389	0.134681	0.790668	NA	NA	NA	0.859629
Energy metabolism	ko00920 Sulfur metabolism	0.00958136	0.00158763	0.858697	NA	0.326464	1.95827e-07	0.271222	0.972326	0.0561452	NA	NA	0.180562	0.836924	0.738329	0.215685	NA	0.87869	NA	0.00833483
Environmental adaptation	ko04626 Plant-pathogen interaction	0.607685	0.025248	0.877927	1	0.00395294	0.999998	0.614731	0.811813	0.189296	0.225456	0.999894	1	5.41297e-06	0.14987	3.07057e-09	2.82033e-06	0.279942	1	0.00927718
Folding, sorting and degradation	ko03018 RNA degradation	0.630731	0.999507	0.928259	0.993264	0.983923	0.999725	0.953923	0.998376	0.948277	0.956582	0.937603	0.999999	0.903187	0.907247	0.197593	0.0375633	0.867575	0.921581	0.903805
Folding, sorting and degradation	ko03050 Proteasome	0.934201	0.131793	0.943828	4.95891e-10	0.00941606	0.0905184	0.188487	0.252762	NA	6.70657e-18	9.58076e-10	0.9597	NA	NA	NA	NA	0.362586	0.00203318	0.260614
Folding, sorting and degradation	ko03060 Protein export	0.700989	0.00307097	0.926074	0.640455	0.278695	0.355659	0.746121	0.68845	0.141644	0.641338	1.30517e-05	0.387721	0.213285	0.528196	0.632525	0.823978	NA	0.897371	0.0446099
Folding, sorting and degradation	ko04120 Ubiquitin mediated proteolysis	0.985909	0.824986	0.0053109	0.99881	0.234204	1	0.860865	0.629079	0.830271	0.000370652	0.982787	1	0.556578	0.284567	NA	0.812127	0.700237	0.999994	0.295938
Folding, sorting and degradation	ko04130 SNARE interactions in vesicular transport	NA	0.0833297	0.868862	0.996732	NA	NA	0.0891475	0.975866	NA	0.820157	0.868297	NA	0.037741	NA	0.498293	0.742022	NA	0.994848	0.30332
Folding, sorting and degradation	ko04141 Protein processing in endoplasmic reticulum	0.239079	7.01792e-05	0.0194603	0.855852	7.96771e-07	0.999993	0.864432	3.84841e-07	0.00899227	3.56096e-15	1.9635e-11	1	0.136409	0.00953195	0.878969	5.71424e-16	0.0355454	0.975521	6.24461e-08
Global and overview maps	ko01100 Metabolic pathways	0.0307482	0.605009	2.19712e-07	1	0.0261858	0.982659	0.991693	1	2.11724e-07	0.994282	1	0.975815	0.156636	0.000337335	0.0221405	0.999985	1	1	0.997321
Global and overview maps	ko01110 Biosynthesis of secondary metabolites	0.00487975	0.0485582	0.998292	1	0.0839142	0.92586	0.996162	1	0.000282043	0.999999	1	0.761426	0.0900638	2.43613e-07	0.283838	0.999917	1	1	0.904906
Global and overview maps	ko01200 Carbon metabolism	3.2657e-05	0.000276819	0.00261501	0.997572	0.00043798	0.000367527	0.200469	0.640865	5.25963e-11	0.821595	0.995461	1.43959e-12	0.466031	0.0423429	0.891382	0.919345	0.775703	0.999999	0.182706
Global and overview maps	ko01212 Fatty acid metabolism	0.356818	0.230262	0.833247	0.984939	0.00617992	0.962619	NA	NA	0.862758	0.756822	0.993101	0.797264	0.800417	0.177112	0.27507	NA	NA	0.989629	0.23063
Global and overview maps	ko01230 Biosynthesis of amino acids	0.108541	0.014431	0.0943078	0.999165	0.0771225	0.000859749	0.546166	0.295077	0.0326196	0.996569	0.999166	0.00247222	0.465054	7.35872e-06	0.985585	0.875685	0.771533	0.999991	0.0567893
Glycan biosynthesis and metabolism	ko00603 Glycosphingolipid biosynthesis - globo and isoglobo series	NA	NA	NA	NA	NA	NA	NA	NA	0.0108706	NA	NA	NA	NA	NA	NA	NA	NA	NA	NA
Lipid metabolism	ko00062 Fatty acid elongation	NA	0.981197	NA	NA	0.00372989	NA	NA	NA	0.792704	NA	0.973271	NA	0.386595	0.259944	0.00118483	NA	NA	NA	0.933021
Lipid metabolism	ko00071 Fatty acid degradation	0.305454	0.0194147	0.875231	0.999714	0.00026938	0.972632	0.665605	0.977971	0.893918	0.827561	0.881426	0.940424	0.295291	0.166376	0.822578	NA	0.893918	0.995472	0.17202
Lipid metabolism	ko00561 Glycerolipid metabolism	0.132541	0.645654	0.976018	NA	0.335126	0.999737	0.579839	NA	0.358166	0.957168	0.999525	0.995842	0.1241	0.461751	0.0112299	0.0359355	0.908369	0.999937	0.666184
Lipid metabolism	ko00564 Glycerophospholipid metabolism	0.621002	0.220859	0.943104	1	0.510373	0.999889	0.911635	0.999786	0.720272	0.182714	0.987684	0.999982	0.0584915	0.198763	0.0345308	0.585032	0.993053	0.999994	0.588171
Lipid metabolism	ko00591 Linoleic acid metabolism	0.076504	0.136722	NA	NA	NA	0.0198912	NA	NA	0.0956029	0.340984	NA	0.336147	0.0739801	0.287014	0.0612154	NA	NA	NA	0.599235
Lipid metabolism	ko00592 alpha-Linolenic acid metabolism	0.00274547	1.57206e-05	NA	NA	0.00110209	0.811587	NA	0.975866	0.638506	NA	0.999554	0.992514	0.00246334	0.00246292	0.231728	0.742022	0.638506	NA	0.00339418
Lipid metabolism	ko01040 Biosynthesis of unsaturated fatty acids	0.260708	0.0575312	NA	0.984506	0.0044842	NA	NA	NA	NA	NA	0.907425	0.943434	0.253639	0.00562819	0.586529	NA	NA	NA	0.0413691
Metabolism of cofactors and vitamins	ko00130 Ubiquinone and other terpenoid-quinone biosynthesis	NA	0.0825377	NA	0.99888	NA	0.997514	NA	0.958288	0.845591	NA	0.998614	0.979207	0.00487941	0.00624077	NA	NA	NA	NA	0.959619
Metabolism of cofactors and vitamins	ko00670 One carbon pool by folate	0.0600887	0.927466	NA	0.710416	NA	0.396981	NA	0.519627	0.0185094	NA	0.974275	0.203954	NA	0.48334	NA	0.474208	0.272846	0.917873	0.832196
[truncated: 18 more rows]
