# Supplementary material for: Single-cell transcriptome reveals dominant subgenome expression and transcriptional response to heat stress in Chinese cabbage
Source: Genome Biol. 2022 Dec 19;23:262. doi: 10.1186/s13059-022-02834-4 (PMC9762029; doi:10.1186/s13059-022-02834-4)
Supplement: Supplementary file 6 — Additional file 6: Table S5. Marker genes involved in the identification of cell types. [file 13059_2022_2834_MOESM6_ESM.xlsx]

## Sheet: Marker list
Bra ID	Symbol	AT ID	AH ID	ZM ID	Marker type	Description
BAA10g34250	NAKR1.2	AT5G02600	Ahy06g2050	Zma05g0249	CC	XP_009122766.2 protein SODIUM POTASSIUM ROOT DEFECTIVE 1 [Brassica rapa]
BAA10g33040	ZAT6	AT5G04340	Ahy08g1537	Zma05g0614	SAM
BAA10g32230	RUL1	AT5G05160	Ahy01g0845	Zma08g4537	VC	XP_009122125.1 probable leucine-rich repeat receptor-like protein kinase At5g05160 [Brassica rapa]
BAA10g29750	CYP75B1	AT5G07990	Ahy20g3692	Zma04g2419	young guard cell
BAA10g29500	SCPL35.2	AT5G08260	Ahy03g1044	Zma02g1538	xylem
BAA10g28410	SULTR2;1.2	AT5G10180	Ahy20g1831	Zma01g1065	VC	XP_009122079.1 sulfate transporter 2.1 [Brassica rapa]
BAA10g27470	HY5.2	AT5G11260	Ahy10g3840	Zma05g3359	chlorophyll
BAA10g25530	ATCHS.3	AT5G13930	Ahy16g3514	Zma04g4368	SAM
BAA10g25170	AT5G14410	AT5G14410	Ahy16g3853	Zma08g3900	meristemoid mother cell
BAA10g24960	MYB66.2	AT5G14750	Ahy05g0682	Zma08g4251	stomata
BAA10g24630	FTSH6	AT5G15250	Ahy14g4450	Zma06g2404	chlorophyll
BAA10g23570	KAN1.4	AT5G16560	Ahy03g5095	Zma01g5427	leaf primodia abaxial side
BAA10g22110	MYR1	AT5G18240	Ahy18g0945	Zma01g2085	SAM
BAA10g21870	AT5G18460.2	AT5G18460	Ahy16g1727	Zma07g3804	meristemoid mother cell
BAA10g21200	FAF3.2	AT5G19260	Ahy19g5129	Zma05g0960	phloem	XP_009120904.1 protein FANTASTIC FOUR 3 [Brassica rapa]
BAA10g20930	ACL5.2	AT5G19530	Ahy16g4937	Zma07g1081	xylem	XP_033138614.1 thermospermine synthase ACAULIS5 isoform X2 [Brassica rapa]
BAA10g20100	GLP1.3	AT5G20630	Ahy03g3209	Zma06g2702	MC	XP_009120792.1 germin-like protein 1 [Brassica rapa]
BAA10g19110	AT5G22390.2	AT5G22390	Ahy18g0953	Zma02g3470	guard mother cell
BAA10g18520	REV.2	AT5G60690	Ahy03g0274	Zma09g4248	leaf primodia adaxial side
BAA10g14980	SMXL5.2	AT5G57130	Ahy13g3259	Zma10g2061	phloem	CDY38268.1 BnaA10g11160D [Brassica napus]
BAA10g12570	GH3.6.3	AT5G54510	Ahy13g2644	Zma07g4516	chlorophyll
BAA10g12210	LHCB3.2	AT5G54270	Ahy03g2398	Zma07g3681	chlorophyll
BAA10g12160	PORA	AT5G54190	Ahy08g3042	Zma01g5827	chlorophyll
BAA10g12110	ATCOMT.3	AT5G54160	Ahy20g2726	Zma04g1040	SAM
BAA10g11360	SPCH.3	AT5G53210	Ahy17g3968	Zma05g3702	EC	XP_009119864.1 transcription factor SPEECHLESS [Brassica rapa]
BAA10g10080	NEET	AT5G51720	Ahy19g5268	Zma07g3063	chlorophyll
BAA10g08390	CEPR1	AT5G49660	Ahy08g1290	Zma03g1990	CC	VDD23516.1 unnamed protein product [Brassica rapa]
BAA10g06730	AT1G47410	AT1G47410	Ahy17g3724	NA	guard mother cell
BAA10g05500	PSBP-1.3	AT1G06680	Ahy07g0571	Zma07g0197	SAM
BAA10g05350	CALS7.2	AT1G06490	Ahy01g0922	Zma03g5922	VC	XP_013723256.1 callose synthase 7 [Brassica napus]
BAA10g05260	FTSH8.2	AT1G06430	Ahy13g6566	Zma09g2230	SAM
BAA10g04020	HDG2.2	AT1G05230	Ahy18g1120	Zma04g0940	meristemoid mother cell
BAA10g01660	GSTF7.3	AT1G02920	Ahy12g4001	Zma03g3011	chlorophyll
BAA10g01500	CSLD5	AT1G02730	Ahy06g0959	Zma10g0652	PC	XP_009119615.1 cellulose synthase-like protein D5 [Brassica rapa]
BAA09g68950	GSTF7.2	AT1G02920	Ahy02g3540	Zma03g3011	chlorophyll
BAA09g67880	HDG2.1	AT1G05230	Ahy18g1120	Zma10g3506	meristemoid mother cell
BAA09g67220	CALS7.1	AT1G06490	Ahy01g0922	Zma03g5922	VC	XP_009118535.2 callose synthase 7 [Brassica rapa]
BAA09g67090	PSBP-1.2	AT1G06680	Ahy17g0813	Zma07g0197	SAM
BAA09g66530	AT1G07590	AT1G07590	Ahy09g0049	Zma10g1360	chlorophyll
BAA09g66510	DOF1.1.2	AT1G07640	Ahy03g0417	Zma06g0664	phloem	XP_009118423.1 dof zinc finger protein DOF1.1 isoform X1 [Brassica rapa]
BAA09g66090	YAB2.3	AT1G08465	Ahy13g1991	Zma01g4213	leaf primodia abaxial side
BAA09g65630	PHYA.2	AT1G09570	Ahy09g1603	Zma01g7245	chlorophyll
BAA09g63020	CYP78A5.2	AT1G13710	Ahy15g2800	Zma07g4013	SMC	XP_013664659.1 cytochrome P450 78A5-like [Brassica napus]
BAA09g61520	LHCB6.3	AT1G15820	Ahy10g0825	Zma02g0137	chlorophyll
BAA09g60390	PEPC1.3	AT1G17710	Ahy09g0691	Zma08g3708	chlorophyll
BAA09g58690	GLK1.2	AT2G20570	Ahy18g1381	Zma03g0046	chlorophyll
BAA09g58510	EPF1	AT2G20875	Ahy08g2566	Zma02g0521	GC	KAF3572735.1 hypothetical protein F2Q69_00062984 [Brassica cretica]
BAA09g58410	LAX2.2	AT2G21050	Ahy13g1254	Zma01g1387	xylem
BAA09g57470	AT2G22320.2	AT2G22320	NA	NA	guard mother cell
BAA09g55610	GDU4	AT2G24762	Ahy11g4417	Zma01g5268	VC	XP_009117101.1 protein GLUTAMINE DUMPER 4 [Brassica rapa]
BAA09g54880	FDH.2	AT2G26250	Ahy10g2550	Zma01g0792	EC	XP_009117027.1 3-ketoacyl-CoA synthase 10 [Brassica rapa]
BAA09g44560	AT3G51760	AT3G51760	Ahy04g2751	NA	guard mother cell
BAA09g44280	GLR3.6	AT3G51480	Ahy20g0134	Zma05g2061	phloem
BAA09g41780	SUC2.2	AT1G22710	Ahy09g4521	Zma03g1964	CC	XP_009115609.1 sucrose transport protein SUC2 [Brassica rapa]
BAA09g41170	KNAT6.2	AT1G23380	Ahy15g2117	Zma08g2815	SMC	XP_009115534.1 homeobox protein knotted-1-like 6 isoform X1 [Brassica rapa]
BAA09g39860	LOF1.2	AT1G26780	Ahy03g5550	Zma01g5373	SAM
BAA09g38500	LHT2.2	AT1G24400	Ahy16g3793	Zma02g0570	young guard cell
BAA09g36410	LHCB1.2.3	AT1G29910	Ahy13g6455	Zma03g5641	chlorophyll
BAA09g35760	PHV	AT1G30490	Ahy14g1175	Zma01g6599	leaf primodia adaxial side
BAA09g32370	EPF2	AT1G34245	Ahy18g2772	Zma02g0521	meristemoid mother cell
BAA09g29960	CRY1	AT4G08920	Ahy07g2429	Zma02g2119	chlorophyll
BAA09g28920	LHCB5.2	AT4G10340	Ahy05g3007	Zma02g5960	chlorophyll
BAA09g28060	PER39	AT4G11290	Ahy08g2434	Zma05g2079	Sen (shoot endodermis)	XP_009108181.1 peroxidase 39 [Brassica rapa]
BAA09g25570	PP2AA2.3	AT3G25800	Ahy09g3911	Zma06g0999	meristemoid mother cell
BAA09g25560	PP2AA2.2	AT3G25800	Ahy09g3911	Zma06g0999	meristemoid mother cell
BAA09g25330	HSP90C.3	AT2G04030	Ahy05g4677	Zma07g2485	stomata
BAA09g24070	APG2.3	AT2G01110	Ahy09g3781	Zma09g3575	meristemoid mother cell
BAA09g24040	AACT1	AT5G47720	Ahy01g3945	Zma01g4310	xylem
BAA09g23050	KAT1.2	AT5G46240	Ahy10g0026	Zma04g5233	young guard cell
BAA09g19130	HEMA1.2	AT1G58290	Ahy07g2648	Zma01g5768	chlorophyll
BAA09g17220	bHLH112.2	AT1G61660	Ahy03g4643	Zma03g4174	xylem
BAA09g16790	STM	AT1G62360	Ahy11g3433	Zma02g6662	SMC	RID44679.1 hypothetical protein BRARA_I01459 [Brassica rapa]
BAA09g16760	HT1.3	AT1G62400	Ahy11g3415	Zma06g1907	guard mother cell
BAA09g14880	FST.2	AT1G64625	Ahy13g1960	Zma10g3162	xylem
BAA09g14810	BDG1	AT1G64670	Ahy19g2725	Zma01g2925	EC	XP_009112861.1 probable lysophospholipase BODYGUARD 1 [Brassica rapa]
BAA09g14780	FST.1	AT1G64625	Ahy13g1960	Zma10g3162	xylem
BAA09g13980	HT1.2	AT1G62400	Ahy05g0594	Zma05g2726	guard mother cell
BAA09g13310	HT1.1	AT1G62400	Ahy11g3415	Zma06g1907	guard mother cell
BAA09g09360	DOF5.7.3	AT5G65590	Ahy05g0084	Zma01g7631	GC	VDC58950.1 unnamed protein product [Brassica rapa]
BAA09g08240	LOB.2	AT5G63090	Ahy01g2646	Zma03g0569	SAM
BAA09g08110	DOF5.6.2	AT5G62940	Ahy20g3716	Zma05g5476	VC	XP_009112044.1 dof zinc finger protein DOF5.6 [Brassica rapa]
BAA09g07830	MYB96.3	AT5G62470	Ahy11g2813	Zma01g5351	SAM
BAA09g07220	BASL.2	AT5G60880	Ahy11g3045	NA	EC	XP_009111961.1 protein BREAKING OF ASYMMETRY IN THE STOMATAL LINEAGE [Brassica rapa]
BAA09g06940	SWEET12.2	AT5G23660	Ahy03g4012	Zma04g0734	phloem
BAA09g04850	WRKY48.3	AT5G49520	Ahy11g3926	Zma03g5287	SAM
BAA09g03670	CLE25.2	AT3G28455	Ahy20g3756	Zma06g4085	phloem	XP_009111596.1 CLAVATA3/ESR (CLE)-related protein 25-like [Brassica rapa]
BAA09g03500	DEG13.3	AT3G27690	Ahy17g0234	Zma01g6464	chlorophyll
BAA09g03130	SCRM.4	AT3G26744	Ahy16g3571	Zma04g0772	guard mother cell
BAA09g02090	ATGSTF2.3	AT4G02520	Ahy12g4001	Zma03g3011	SAM
BAA08g36440	GSTF7.1	AT1G02920	Ahy12g4001	Zma03g3011	chlorophyll
BAA08g34910	FTSH8.1	AT1G06430	Ahy13g6566	Zma09g2230	SAM
BAA08g34830	PSBP-1.1	AT1G06680	Ahy07g0571	Zma07g0197	SAM
BAA08g34400	DOF1.1.1	AT1G07640	Ahy03g0417	Zma01g3783	phloem	XP_009110927.2 dof zinc finger protein DOF1.1 isoform X1 [Brassica rapa]
BAA08g34000	YAB2.2	AT1G08465	Ahy13g1991	Zma01g4213	leaf primodia abaxial side
BAA08g33940	KN.2	AT1G08560	Ahy10g0847	Zma05g0777	PC	XP_009110885.1 syntaxin-related protein KNOLLE [Brassica rapa]
BAA08g33820	MYB60.2	AT1G08810	Ahy16g3159	Zma07g2080	GC	XP_009110873.1 transcription factor MYB60 [Brassica rapa]
BAA08g30360	LHCB6.2	AT1G15820	Ahy20g1214	Zma02g0137	chlorophyll
BAA08g29670	PEPC1.2	AT1G17710	Ahy09g0691	Zma08g3708	chlorophyll
BAA08g28570	MP.3	AT1G19850	Ahy16g0133	Zma02g0282	leaf procambium
BAA08g28120	XCP2.3	AT1G20850	Ahy08g0345	Zma08g3797	xylem	XP_013712582.1 cysteine protease XCP2 [Brassica napus]
BAA08g27250	PIN7.2	AT1G23080	Ahy14g2192	Zma05g5759	xylem
BAA08g27070	KNAT6.1	AT1G23380	Ahy05g1936	Zma08g2815	SMC	XP_009110101.1 homeobox protein knotted-1-like 6 [Brassica rapa]
BAA08g26420	LOF1.1	AT1G26780	Ahy03g5550	Zma01g5373	SAM
BAA08g23990	LHCB1.2.2	AT1G29910	Ahy13g6455	Zma03g5641	chlorophyll
BAA08g22760	WRKY13.3	AT4G39410	Ahy13g4791	Zma03g0421	SAM
BAA08g21980	SHR.3	AT4G37650	Ahy05g0871	Zma02g5403	xylem
BAA08g21520	GATA19.3	AT4G36620	Ahy15g1258	Zma06g4738	EC	XP_013655026.1 GATA transcription factor 19-like [Brassica napus]
BAA08g17080	HB-8.2	AT4G32880	Ahy10g2633	Zma01g6599	leaf procambium
BAA08g14690	PDF2	AT4G21750	Ahy18g1120	Zma04g0940	EC	XP_013656136.1 homeobox-leucine zipper protein MERISTEM L1-like [Brassica napus]
BAA08g13840	PP2A1.2	AT4G19840	Ahy14g2094	Zma08g0582	CC	RID50255.1 hypothetical protein BRARA_H00998 [Brassica rapa]
BAA08g06920	EPFL9	AT4G12970	NA	Zma08g4044	MC	XP_009107669.1 EPIDERMAL PATTERNING FACTOR-like protein 9 [Brassica rapa]
BAA08g05410	WOX4.2	AT1G46480	Ahy16g5299	Zma10g3652	leaf procambium
BAA08g01840	AT1G52910.2	AT1G52910	Ahy08g3039	Zma02g3908	guard mother cell
BAA07g43180	NIP6-1.2	AT1G80760	Ahy09g0132	Zma01g5682	VC	XP_013727031.1 aquaporin NIP6-1 [Brassica napus]
BAA07g41520	AST56.2	AT1G77990	Ahy20g1831	Zma01g1065	bundle sheath
BAA07g40940	PIN6	AT1G77110	Ahy05g4000	Zma04g3958	xylem	XP_009106374.1 auxin efflux carrier component 6 isoform X2 [Brassica rapa]
BAA07g39680	GASA1.2	AT1G75750	Ahy16g0101	Zma02g0130	chlorophyll
BAA07g36000	PIN3.2	AT1G70940	Ahy14g2192	Zma05g5759	xylem
BAA07g35840	CRR23.2	AT1G70760	Ahy13g6723	Zma07g2064	MC	XP_009105744.1 NAD(P)H-quinone oxidoreductase subunit L, chloroplastic [Brassica rapa]
BAA07g34040	BHLH30.2	AT1G68810	Ahy05g4586	Zma01g1494	xylem	XP_013649337.1 transcription factor bHLH30 [Brassica napus]
BAA07g30640	BHLH30.1	AT1G68810	Ahy05g4586	Zma01g1494	xylem	XP_009105020.1 transcription factor bHLH30 [Brassica rapa]
BAA07g29790	PIN3.1	AT1G70940	Ahy14g2192	Zma05g5759	xylem
BAA07g28870	HTH.2	AT1G72970	Ahy09g0737	Zma01g5471	EC	XP_009104835.1 protein HOTHEAD [Brassica rapa]
BAA07g27570	GASA1.1	AT1G75750	Ahy16g0101	Zma02g0130	chlorophyll
BAA07g25380	TMM.2	AT1G80080	Ahy18g0110	Zma03g5307	meristemoid mother cell
BAA07g25230	GL2	AT1G79840	Ahy07g3237	Zma03g0961	stomata
BAA07g25110	APG1	AT3G63410	Ahy02g1037	Zma01g4112	meristemoid mother cell
BAA07g18990	RBCS3B.4	AT5G38410	Ahy04g4653	Zma02g3458	mesophyll cell
BAA07g18390	AT2G28420	AT2G28420	Ahy03g1325	Zma07g4395	guard mother cell
BAA07g17610	AT2G27385	AT2G27385	Ahy03g0014	Zma05g4277	meristemoid mother cell
BAA07g15700	MP.2	AT1G19850	Ahy16g0133	Zma10g3756	leaf procambium
BAA07g15020	XCP2.2	AT1G20850	Ahy08g0345	Zma08g3797	xylem	XP_009103325.2 cysteine protease XCP2 [Brassica rapa]
BAA07g13890	SUC2.1	AT1G22710	Ahy09g4521	Zma03g1964	CC	XP_009103222.1 sucrose transport protein SUC2 [Brassica rapa]
BAA07g13720	PIN7.1	AT1G23080	Ahy14g2192	Zma09g0085	xylem
BAA07g12070	LHT2.1	AT1G24400	Ahy06g3333	Zma10g1005	young guard cell
BAA07g10360	LHCB1.2.1	AT1G29910	Ahy13g6455	Zma03g5641	chlorophyll
BAA07g09280	PHO1.2	AT3G23430	Ahy12g2068	Zma05g6309	xylem	RID53174.1 hypothetical protein BRARA_G00592 [Brassica rapa]
BAA07g08190	FAMA.4	AT3G24140	Ahy05g4629	Zma08g1601	GC	XP_009102547.1 transcription factor FAMA [Brassica rapa]
BAA07g02380	ATRL4.2	AT2G18328	Ahy03g0731	Zma03g5219	SAM
BAA07g00300	GLK1.1	AT2G20570	Ahy18g1381	Zma03g0046	chlorophyll
BAA06g46140	WRKY13.2	AT4G39410	Ahy13g4791	Zma03g0421	SAM
BAA06g43720	KAT1.1	AT5G46240	Ahy10g0026	Zma04g5233	young guard cell
BAA06g43490	bHLH71	AT5G46690	Ahy05g0153	Zma05g5333	SAM
BAA06g42440	APG2.2	AT2G01110	Ahy09g3781	Zma09g3575	meristemoid mother cell
BAA06g41230	MYB88.2	AT2G02820	Ahy03g5498	Zma02g5647	stomata
BAA06g40870	EFM.2	AT2G03500	Ahy01g4202	Zma03g0486	CC	XP_009152171.1 myb family transcription factor EFM [Brassica rapa]
BAA06g40540	HSP90C.2	AT2G04030	Ahy05g4677	Zma07g2485	stomata
BAA06g40340	BHLH32.2	AT3G25710	Ahy05g4586	Zma01g1494	xylem	XP_009152118.1 transcription factor AIG1 [Brassica rapa]
BAA06g40300	PP2AA2.1	AT3G25800	Ahy19g4729	Zma06g0999	meristemoid mother cell
BAA06g40100	SCRM.3	AT3G26744	NA	NA	guard mother cell
BAA06g39720	TIP2.2	AT3G26520	Ahy03g0371	Zma01g0486	chlorophyll
BAA06g39540	SCRM.2	AT3G26744	Ahy16g3571	Zma04g0772	guard mother cell
BAA06g38760	DEG13.2	AT3G27690	Ahy17g0234	Zma01g6464	chlorophyll
BAA06g36120	WRKY48.2	AT5G49520	Ahy11g3926	Zma03g5287	SAM
BAA06g33100	TTG1	AT5G24520	Ahy20g2701	Zma05g5260	stomata
BAA06g32500	DCR.2	AT5G23940	Ahy15g5399	Zma01g5057	EC	XP_009150918.2 BAHD acyltransferase DCR [Brassica rapa]
BAA06g32310	SWEET12.1	AT5G23660	Ahy04g4727	Zma03g1809	phloem
BAA06g31020	ATRL4.1	AT2G18328	Ahy03g0731	Zma03g5219	SAM
BAA06g30150	DOF5.7.2	AT5G65590	Ahy05g0084	Zma04g3092	GC	XP_009150649.2 dof zinc finger protein DOF5.7 [Brassica rapa]
BAA06g27800	LOB.1	AT5G63090	Ahy01g2646	Zma03g0569	SAM
BAA06g27690	DOF5.6.1	AT5G62940	Ahy20g3716	Zma05g5476	VC	XP_009151418.1 dof zinc finger protein DOF5.6 [Brassica rapa]
BAA06g27240	SRO5.2	AT5G62520	Ahy01g2547	Zma01g3304	SAM
BAA06g27100	MYB96.2	AT5G62470	Ahy01g4500	Zma01g5351	SAM
BAA06g26800	ERL1	AT5G62230	Ahy09g3389	Zma09g0845	stomata
BAA06g25670	SWEET11.3	AT3G48740	Ahy03g4012	Zma04g0734	phloem
BAA06g25120	BSD2.3	AT3G47650	Ahy01g4114	Zma01g3849	chlorophyll
BAA06g20690	BSD2.2	AT3G47650	Ahy13g3372	Zma01g3849	chlorophyll
BAA06g19720	SWEET11.2	AT3G48740	Ahy03g4012	Zma04g0734	phloem
BAA06g17480	XCP2.1	AT1G20850	Ahy17g3179	Zma08g3797	xylem	XP_018447497.1 PREDICTED: cysteine protease XCP2 [Raphanus sativus]
BAA06g16560	MP.1	AT1G19850	Ahy16g0133	Zma10g3756	leaf procambium
BAA06g16320	CLH1	AT1G19670	Ahy06g1686	Zma07g1445	chlorophyll
BAA06g14270	PEPC1.1	AT1G17710	Ahy09g0691	Zma08g3708	chlorophyll
BAA06g12630	LHCB6.1	AT1G15820	Ahy10g0825	Zma02g0137	chlorophyll
BAA06g11140	FLP	AT1G14350	Ahy03g5498	Zma02g5649	stomata
BAA06g10600	CYP78A5.1	AT1G13710	Ahy15g2800	Zma01g2735	SMC	VDC65628.1 unnamed protein product [Brassica rapa]
BAA06g09900	SLAC1	AT1G12480	Ahy01g2200	Zma02g1094	young guard cell
BAA06g06860	PHYA.1	AT1G09570	Ahy09g1603	Zma01g7245	chlorophyll
BAA06g06290	MYB60.1	AT1G08810	Ahy16g3159	Zma07g2080	GC	XP_009148134.1 transcription factor MYB60 [Brassica rapa]
BAA06g06100	KN.1	AT1G08560	Ahy09g4368	Zma05g0777	PC	XP_009148111.1 syntaxin-related protein KNOLLE [Brassica rapa]
BAA06g06010	YAB2.1	AT1G08465	Ahy13g1991	Zma01g4213	leaf primodia abaxial side
BAA06g05300	C/VIF1	AT1G47960	Ahy11g3952	Zma08g1040	CC	XP_009148010.1 cell wall / vacuolar inhibitor of fructosidase 1 [Brassica rapa]
BAA06g01760	AT1G52910.1	AT1G52910	Ahy08g3039	Zma02g3908	guard mother cell
BAA05g43510	CA1.2	AT3G01500	Ahy15g3685	Zma03g5193	SAM
BAA05g40030	AT3G05727.2	AT3G05727	NA	NA	chlorophyll
BAA05g39580	MUTE.3	AT3G06120	Ahy04g0603	Zma08g1692	early-stage meristemoid
BAA05g37990	MYB83	AT3G08500	Ahy08g3202	Zma10g0770	xylem
BAA05g35010	TET6.2	AT3G12090	Ahy04g2072	Zma08g2831	CC	XP_009146649.1 tetraspanin-6 [Brassica rapa]
BAA05g33030	GLIP1	AT3G14210	Ahy02g0720	Zma01g5023	MC	XP_009146391.1 GDSL esterase/lipase 1-like [Brassica rapa]
BAA05g32320	TCP4.3	AT3G15030	Ahy03g2449	Zma08g0859	leaf pavement cell
BAA05g31330	SULTR3;4.3	AT3G15990	Ahy19g0369	Zma09g0724	VC	VDC72456.1 unnamed protein product [Brassica rapa]
BAA05g29390	TED4.3	AT3G18280	Ahy05g3278	Zma06g4490	VC	VDC72262.1 unnamed protein product, partial [Brassica rapa]
BAA05g28080	AZF2.3	AT3G19580	Ahy08g1537	Zma05g0614	SAM
BAA05g25290	IQD5.3	AT3G22190	Ahy08g2367	Zma05g0493	pavement cell
BAA05g24920	PDF2.2	AT3G22480	Ahy07g2800	Zma02g6167	meristemoid mother cell
BAA05g21160	WOX4.1	AT1G46480	Ahy16g5299	Zma10g3652	leaf procambium
BAA05g14830	LSH3.3	AT2G31160	Ahy17g2123	Zma06g3269	SMC	XP_013752431.1 protein LIGHT-DEPENDENT SHORT HYPOCOTYLS 6 [Brassica napus]
BAA05g14130	LHL2.2	AT2G31280	Ahy02g1173	Zma04g4941	SAM
BAA05g14000	LSH3.2	AT2G31160	Ahy17g2123	Zma06g3269	SMC	XP_022575045.1 protein LIGHT-DEPENDENT SHORT HYPOCOTYLS 3 [Brassica napus]
BAA05g12220	KAT2.3	AT2G33150	Ahy02g1888	Zma05g6374	young guard cell
BAA05g11480	ETT.2	AT2G33860	Ahy10g0327	Zma06g4604	leaf primodia abaxial side
BAA05g10670	PHB.2	AT2G34710	Ahy14g1175	Zma01g6599	leaf primodia adaxial side
BAA05g08260	DOF2.4.3	AT2G37590	Ahy12g2737	Zma01g8184	SAM
BAA05g07790	GPAT6.2	AT2G38110	Ahy14g2781	Zma03g3678	young guard cell
BAA05g06820	PNSL1	AT2G39470	Ahy19g4467	Zma01g1695	MC	XP_013748301.1 photosynthetic NDH subunit of lumenal location 1, chloroplastic [Brassica napus]
BAA05g06250	LHCB8	AT2G40100	Ahy20g2194	Zma07g3618	chlorophyll
BAA05g06100	AT2G40260.3	AT2G40260	Ahy02g2867	Zma02g3649	guard mother cell
BAA05g04910	WRKY12.3	AT2G44745	Ahy04g3742	Zma05g5080	SAM
BAA05g04350	AT2G44195.2	AT2G44195	Ahy04g0945	Zma01g4449	meristemoid mother cell
BAA05g03250	PDF1.2	AT2G42840	Ahy07g0494	Zma05g3835	EC	XP_009142865.1 protodermal factor 1 [Brassica rapa]
BAA05g02650	ZFP8.3	AT2G41940	Ahy06g1527	Zma05g6045	SAM
BAA05g02060	bHLH106.2	AT2G41130	Ahy20g4223	Zma01g1494	SAM
BAA05g01120	HIC	AT2G46720	Ahy06g0244	Zma06g4718	guard mother cell
BAA05g00370	ATL64.2	AT2G47560	Ahy01g3581	Zma08g1776	young guard cell
BAA04g33640	ATL64.1	AT2G47560	Ahy01g3581	Zma03g0201	young guard cell
BAA04g32300	AFO.2	AT2G45190	Ahy02g3106	Zma05g5029	SAM
BAA04g32070	WRKY12.2	AT2G44745	Ahy04g3742	Zma05g5080	SAM
BAA04g30820	PDF1.1	AT2G42840	Ahy07g0494	Zma05g3835	EC	VDD16111.1 unnamed protein product, partial [Brassica oleracea]
BAA04g30320	ZFP8.2	AT2G41940	Ahy06g1527	Zma05g6045	SAM
BAA04g29830	bHLH106.1	AT2G41130	Ahy20g4223	Zma01g1494	SAM
BAA04g28970	AT2G40260.2	AT2G40260	Ahy14g2939	Zma02g3649	guard mother cell
BAA04g27630	GPAT6.1	AT2G38110	Ahy14g2781	Zma03g3678	young guard cell
BAA04g27180	DOF2.4.2	AT2G37590	Ahy04g2244	Zma01g8184	SAM
BAA04g25090	PHB.1	AT2G34710	Ahy14g1175	Zma01g6599	leaf primodia adaxial side
BAA04g24970	LHCB1.5.2	AT2G34420	Ahy13g6455	Zma08g3193	chlorophyll
BAA04g24700	ETT.1	AT2G33860	Ahy03g4870	Zma06g4604	leaf primodia abaxial side
BAA04g24120	KAT2.2	AT2G33150	Ahy02g1888	Zma05g6374	young guard cell
BAA04g23060	LHL2.1	AT2G31280	Ahy12g1382	Zma10g3164	SAM
BAA04g22980	LSH3.1	AT2G31160	Ahy03g6070	Zma06g3269	SMC	XP_013747196.1 protein LIGHT-DEPENDENT SHORT HYPOCOTYLS 3 [Brassica napus]
BAA04g19530	FDH.1	AT2G26250	Ahy10g2550	Zma01g0792	EC	XP_009140735.2 3-ketoacyl-CoA synthase 10 [Brassica rapa]
BAA04g16420	AT2G22320.1	AT2G22320	NA	NA	guard mother cell
BAA04g15040	RBCS3B.3	AT5G38410	Ahy04g4653	Zma02g3458	mesophyll cell
BAA04g14790	AT5G41920	AT5G41920	Ahy13g1486	Zma07g3748	bundle sheath
BAA04g11190	RBCS3B.2	AT5G38410	Ahy04g4653	Zma02g3458	mesophyll cell
BAA04g11110	RBCS3B.1	AT5G38410	Ahy04g4653	Zma02g3458	mesophyll cell
BAA03g63470	bZIP7.2	AT4G37730	Ahy11g1623	Zma07g0504	SAM
BAA03g63380	SHR.2	AT4G37650	Ahy15g0917	Zma02g5403	xylem
BAA03g62540	GATA19.2	AT4G36620	Ahy15g1258	Zma03g5063	EC	XP_018513001.1 GATA transcription factor 19-like [Brassica rapa]
BAA03g62250	bHLH11.2	AT4G36060	Ahy05g0678	Zma03g5388	SAM
BAA03g61540	ADF9.2	AT4G34970	Ahy03g0875	Zma01g1377	Sen (shoot endodermis)	XP_033145006.1 actin-depolymerizing factor 9 [Brassica rapa]
BAA03g61110	KCS16.2	AT4G34250	Ahy13g1055	Zma08g1509	meristemoid mother cell
BAA03g59130	POLAR	AT4G31805	Ahy20g3150	Zma09g0397	EC	XP_009138038.1 protein POLAR LOCALIZATION DURING ASYMMETRIC DIVISION AND REDISTRIBUTION [Brassica rapa]
BAA03g53390	WRKY53.2	AT4G23810	Ahy03g3756	Zma08g3406	leaf apex
BAA03g51640	ATML1.2	AT4G21750	Ahy18g1120	Zma04g0940	EC	XP_009137213.2 homeobox-leucine zipper protein MERISTEM L1 [Brassica rapa]
BAA03g49650	ALMT12	AT4G17970	Ahy05g0798	Zma06g1675	GC	XP_009136887.2 aluminum-activated malate transporter 12 [Brassica rapa]
BAA03g49270	HAT1.3	AT4G17460	Ahy05g0691	Zma02g1284	SAM
BAA03g46480	PXY.2	AT5G61480	Ahy05g0826	Zma01g7711	leaf procambium
BAA03g46190	PXY.1	AT5G61480	Ahy03g1411	Zma04g1119	leaf procambium
BAA03g45630	BASL.1	AT5G60880	Ahy11g3045	NA	EC	XP_009136406.1 protein BREAKING OF ASYMMETRY IN THE STOMATAL LINEAGE isoform X2 [Brassica rapa]
BAA03g43720	LHCB2.2	AT2G05070	Ahy17g0234	Zma01g6464	chlorophyll
BAA03g42630	FAMA.3	AT3G24140	Ahy05g4630	Zma08g1601	GC	XP_009135875.1 transcription factor FAMA isoform X1 [Brassica rapa]
BAA03g41950	PDF2.1	AT3G22480	Ahy07g2800	Zma02g6167	meristemoid mother cell
BAA03g41710	IQD5.2	AT3G22190	Ahy08g2367	Zma05g0493	pavement cell
BAA03g40480	AZF2.2	AT3G19580	Ahy08g1537	Zma05g0614	SAM
BAA03g38970	SULTR3;4.2	AT3G15990	Ahy09g0297	Zma09g0724	VC	VDC81891.1 unnamed protein product [Brassica rapa]
BAA03g38440	TCP4.2	AT3G15030	Ahy03g2449	Zma08g0859	leaf pavement cell
BAA03g34050	MUTE.2	AT3G06120	Ahy04g0603	Zma08g1692	early-stage meristemoid
BAA03g30450	ATGSTF2.2	AT4G02520	Ahy02g3540	Zma03g3011	SAM
BAA03g28510	LHCB5.1	AT4G10340	Ahy05g3007	Zma04g0492	chlorophyll
BAA03g27750	KNAT1	AT4G08150	Ahy16g5107	Zma07g0176	SMC	XP_009134081.1 homeobox protein knotted-1-like 1 isoform X1 [Brassica rapa]
BAA03g27250	At5g49770	AT5G49660	Ahy14g1062	Zma03g2484	CC	XP_009134023.2 probable leucine-rich repeat receptor-like protein kinase At5g49770 [Brassica rapa]
BAA03g27150	LAX2.1	AT2G21050	Ahy03g0864	Zma01g1387	xylem
BAA03g24840	AFO.1	AT2G45190	Ahy02g3106	Zma05g5029	SAM
BAA03g24640	WRKY12.1	AT2G44745	Ahy04g3742	Zma05g5080	SAM
BAA03g24430	AT2G44195.1	AT2G44195	Ahy14g1046	Zma01g4449	meristemoid mother cell
BAA03g23250	ZFP8.1	AT2G41940	Ahy06g1527	Zma05g6045	SAM
BAA03g22480	AT2G40260.1	AT2G40260	Ahy14g2939	Zma02g3649	guard mother cell
BAA03g20650	DOF2.4.1	AT2G37590	Ahy12g2737	Zma01g8184	SAM
BAA03g19070	LHCB1.5.1	AT2G34420	Ahy13g6455	Zma03g5641	chlorophyll
BAA03g18550	KAT2.1	AT2G33150	Ahy02g1888	Zma05g6374	young guard cell
BAA03g15590	SPCH.2	AT5G53210	Ahy08g0677	Zma05g3702	EC	XP_013740400.1 transcription factor SPEECHLESS-like [Brassica napus]
BAA03g15100	ATCOMT.2	AT5G54160	Ahy20g2726	Zma04g1040	SAM
BAA03g14980	GH3.6.2	AT5G54510	Ahy13g2644	Zma03g4171	chlorophyll
BAA03g11400	FLA12	AT5G60490	Ahy16g2412	Zma08g2696	xylem
BAA03g10380	GLP1.2	AT5G20630	Ahy03g3209	Zma06g2702	MC	XP_009131804.1 germin-like protein subfamily 3 member 3 [Brassica rapa]
BAA03g08060	KAN1.3	AT5G16560	Ahy03g5095	Zma07g2022	leaf primodia abaxial side
BAA03g07990	KAN1.2	AT5G16560	Ahy03g5095	Zma07g2022	leaf primodia abaxial side
BAA03g06320	ATCHS.2	AT5G13930	Ahy16g3514	Zma04g4368	SAM
BAA03g03590	SCPL35.1	AT5G08260	Ahy13g1413	Zma02g1538	xylem
BAA02g47590	DOF5.7.1	AT5G65590	Ahy05g0084	Zma05g5476	GC	XP_033140795.1 dof zinc finger protein DOF5.7-like [Brassica rapa]
BAA02g46050	SRO5.1	AT5G62520	Ahy01g2547	Zma01g3303	SAM
BAA02g46010	MYB96.1	AT5G62470	Ahy01g4500	Zma07g2080	SAM
BAA02g44960	BASL.3	AT5G60880	NA	NA	EC	VDC92915.1 unnamed protein product [Brassica rapa]
BAA02g44530	DCR.1	AT5G23940	Ahy15g5399	Zma01g5057	EC	XP_009130097.2 BAHD acyltransferase DCR [Brassica rapa]
BAA02g42510	FST1	AT5G28470	Ahy06g0056	Zma01g4311	xylem
BAA02g42300	WRKY48.1	AT5G49520	Ahy11g3926	Zma03g5287	SAM
BAA02g40220	CLE25.1	AT3G28455	NA	NA	phloem	XP_013665672.1 CLAVATA3/ESR (CLE)-related protein 25-like [Brassica napus]
BAA02g39950	DEG13.1	AT3G27690	Ahy17g0234	Zma01g6464	chlorophyll
BAA02g39160	SCRM.1	AT3G26744	Ahy16g3571	Zma04g0772	guard mother cell
BAA02g39040	TIP2.1	AT3G26520	Ahy18g0640	Zma01g0486	chlorophyll
BAA02g38550	BHLH32.1	AT3G25710	Ahy05g4586	Zma01g5396	xylem	XP_013697361.1 transcription factor AIG1-like [Brassica napus]
BAA02g38320	HSP90C.1	AT2G04030	Ahy05g4677	Zma07g2485	stomata
BAA02g37990	EFM.1	AT2G03500	Ahy01g4202	Zma03g0486	CC	XP_009129087.2 myb family transcription factor EFM [Brassica rapa]
BAA02g37670	MYB88.1	AT2G02820	Ahy03g5498	Zma02g5649	stomata
BAA02g36320	APG2.1	AT2G01110	Ahy09g3781	Zma09g3575	meristemoid mother cell
BAA02g31370	SPS4	AT4G10120	Ahy04g0371	Zma08g4019	chlorophyll
BAA02g29370	ATGSTF2.1	AT4G02520	Ahy12g4001	Zma03g3011	SAM
BAA02g28240	TMM.1	AT1G80080	Ahy04g0764	Zma03g4292	meristemoid mother cell
BAA02g27630	NIP6-1.1	AT1G80760	Ahy09g0132	Zma01g5682	VC	XP_009128393.1 aquaporin NIP6-1 [Brassica rapa]
BAA02g26390	AST56.1	AT1G77990	Ahy17g4355	Zma01g1060	bundle sheath
BAA02g25470	LHCB7	AT1G76570	Ahy16g0004	Zma07g1636	chlorophyll
BAA02g24330	BOR5	AT1G74810	Ahy18g0170	Zma03g0497	young guard cell
BAA02g23140	HTH.1	AT1G72970	Ahy09g0737	Zma01g5471	EC	XP_013695499.1 protein HOTHEAD [Brassica napus]
BAA02g21620	CRR23.1	AT1G70760	Ahy03g6348	Zma07g2064	MC	XP_009127826.1 NAD(P)H-quinone oxidoreductase subunit L, chloroplastic [Brassica rapa]
BAA02g21390	KNAT6.3	AT1G70510	Ahy05g1936	Zma06g0440	SMC	XP_009127805.1 homeobox protein knotted-1-like 2 [Brassica rapa]
BAA02g18620	RBCS1A	AT1G67090	Ahy04g4653	Zma02g3458	mesophyll cell
BAA02g15810	SPCH.1	AT5G53210	Ahy17g3968	Zma05g3702	EC	XP_009127184.1 transcription factor SPEECHLESS isoform X1 [Brassica rapa]
BAA02g15120	ATCOMT.1	AT5G54160	Ahy20g2726	Zma04g1040	SAM
BAA02g15080	LHCB3.1	AT5G54270	Ahy08g2985	Zma07g3681	chlorophyll
BAA02g14910	GH3.6.1	AT5G54510	Ahy03g2343	Zma03g4171	chlorophyll
BAA02g13430	SMXL5.1	AT5G57130	Ahy13g3259	Zma10g2061	phloem	VDC86684.1 unnamed protein product [Brassica rapa]
BAA02g10930	REV.1	AT5G60690	Ahy03g0274	Zma01g0087	leaf primodia adaxial side
BAA02g10410	AT5G22390.1	AT5G22390	Ahy08g2297	Zma02g3470	guard mother cell
BAA02g09600	GLP1.1	AT5G20630	Ahy03g3209	Zma06g2702	MC	XP_009126456.1 germin-like protein 1 [Brassica rapa]
BAA02g09380	BCB.1	AT5G20230	Ahy01g3324	Zma05g5619	MC	XP_013721873.1 umecyanin-like [Brassica napus]
BAA02g08850	ACL5.1	AT5G19530	Ahy16g4937	Zma07g1081	xylem	XP_009126370.1 thermospermine synthase ACAULIS5 [Brassica rapa]
BAA02g08690	FAF3.1	AT5G19260	Ahy09g3510	Zma05g0960	phloem	RID73678.1 hypothetical protein BRARA_B00812 [Brassica rapa]
BAA02g08210	AT5G18460.1	AT5G18460	Ahy16g1726	Zma07g3804	meristemoid mother cell
BAA02g06990	KAN1.1	AT5G16560	Ahy03g5095	Zma07g2022	leaf primodia abaxial side
BAA02g06050	MYB66.1	AT5G14750	Ahy11g4649	Zma06g2312	stomata
BAA02g05570	ATCHS.1	AT5G13930	Ahy16g3514	Zma04g4368	SAM
BAA02g04160	HY5.1	AT5G11260	Ahy10g3840	Zma05g3359	chlorophyll
BAA02g03600	SULTR2;1.1	AT5G10180	Ahy20g1831	Zma01g1065	VC	XP_009125320.1 sulfate transporter 2.1 [Brassica rapa]
BAA02g00590	NAKR1.1	AT5G02600	Ahy12g1841	Zma03g1680	CC	XP_009125457.1 protein SODIUM POTASSIUM ROOT DEFECTIVE 1 [Brassica rapa]
BAA02g00260	ACI1	AT5G01370	Ahy12g3144	NA	VC	RID72846.1 hypothetical protein BRARA_B00026 [Brassica rapa]
BAA02g00180	LHCB4.1	AT5G01530	Ahy02g2744	Zma07g3618	chlorophyll
BAA01g47210	CA1.1	AT3G01500	Ahy15g3685	Zma03g5193	SAM
BAA01g44910	AT3G05727.1	AT3G05727	NA	NA	chlorophyll
BAA01g44560	MUTE.1	AT3G06120	Ahy04g0603	Zma08g1692	early-stage meristemoid
BAA01g41310	TET6.1	AT3G12090	Ahy09g4614	Zma06g0476	CC	XP_013676676.1 tetraspanin-6-like [Brassica napus]
BAA01g39550	At3g14220	AT3G14210	Ahy02g0720	Zma01g6415	MC	XP_009117083.1 GDSL esterase/lipase At3g14220 [Brassica rapa]
BAA01g39000	TCP4.1	AT3G15030	Ahy03g2449	Zma08g0859	leaf pavement cell
BAA01g38280	SULTR3;4.1	AT3G15990	Ahy19g0369	Zma09g0724	VC	RID80427.1 hypothetical protein BRARA_A03089 [Brassica rapa]
BAA01g36640	TED4.2	AT3G18280	Ahy05g3278	Zma06g4490	VC	VDC77182.1 unnamed protein product, partial [Brassica rapa]
BAA01g36520	TED4.1	AT3G18280	Ahy05g3278	Zma06g4490	VC	VDC77182.1 unnamed protein product, partial [Brassica rapa]
BAA01g35520	AZF2.1	AT3G19580	Ahy17g4900	Zma05g0614	SAM
BAA01g33680	IQD5.1	AT3G22190	Ahy08g2367	Zma05g0493	pavement cell
BAA01g32480	PHO1.1	AT3G23430	Ahy12g2068	Zma05g6309	xylem	XP_009107998.1 phosphate transporter PHO1 [Brassica rapa]
BAA01g32030	FAMA.2	AT3G24140	Ahy05g4629	Zma08g1601	GC	CAA8286920.1 Unknown [Brassica rapa]
BAA01g31960	FAMA.1	AT3G24140	Ahy05g4630	Zma08g1602	GC	XP_013730366.1 transcription factor FAMA-like isoform X1 [Brassica napus]
BAA01g31250	bHLH112.1	AT1G61660	Ahy10g0585	Zma03g4174	xylem
BAA01g29230	HEMA1.1	AT1G58290	Ahy07g2648	Zma01g5768	chlorophyll
BAA01g26370	BSD2.1	AT3G47650	Ahy01g4114	Zma01g3849	chlorophyll
BAA01g25740	SWEET11.1	AT3G48740	Ahy03g4012	Zma04g0734	phloem
BAA01g21390	HAT1.2	AT4G17460	NA	NA	SAM
BAA01g20670	TIP2;2	AT4G17340	Ahy15g1555	Zma02g1264	chlorophyll
BAA01g20500	HAT1.1	AT4G17460	Ahy05g0691	Zma02g1284	SAM
BAA01g15670	WRKY53.1	AT4G23810	Ahy03g3756	Zma08g3406	leaf apex
BAA01g15660	HMGB6	AT4G23800	Ahy13g4157	Zma05g3690	PC	XP_013671474.1 high mobility group B protein 6-like [Brassica napus]
BAA01g13580	ATML1.1	AT4G21750	Ahy18g1120	Zma10g3506	EC	XP_009135189.1 homeobox-leucine zipper protein MERISTEM L1 isoform X2 [Brassica rapa]
BAA01g12150	PP2A1.1	AT4G19840	Ahy14g2094	Zma08g0582	CC	XP_009133235.1 protein PHLOEM PROTEIN 2-LIKE A1 [Brassica rapa]
BAA01g10540	AML3	AT4G18120	Ahy03g3493	Zma06g0850	meristemoid mother cell
BAA01g06020	BDX	AT4G32460	Ahy16g4650	Zma05g3334	VC	XP_013663634.1 uncharacterized protein LOC106368234 [Brassica napus]
BAA01g05560	HB-8.1	AT4G32880	Ahy10g2633	Zma01g6599	leaf procambium
BAA01g04300	KCS16.1	AT4G34250	Ahy03g0734	Zma08g1509	meristemoid mother cell
BAA01g03670	ADF9.1	AT4G34970	Ahy03g0875	Zma01g1377	Sen (shoot endodermis)	XP_009107450.1 actin-depolymerizing factor 9 [Brassica rapa]
BAA01g03310	XCP1	AT4G35350	Ahy08g0345	Zma08g3797	xylem	XP_009102734.1 cysteine protease XCP1 [Brassica rapa]
BAA01g02790	bHLH11.1	AT4G36060	Ahy03g1065	Zma03g5388	SAM
BAA01g02380	GATA19.1	AT4G36620	Ahy05g1221	Zma03g5063	EC	CDY70754.1 BnaAnng34860D [Brassica napus]
BAA01g01430	SHR.1	AT4G37650	Ahy15g0917	Zma02g5403	xylem
BAA01g01400	bZIP7.1	AT4G37730	Ahy15g0874	Zma02g4080	SAM
BAA01g00510	WRKY13.1	AT4G39410	Ahy13g4791	Zma03g0421	SAM
