# Supplementary material for: Single-cell transcriptome reveals dominant subgenome expression and transcriptional response to heat stress in Chinese cabbage
Source: Genome Biol. 2022 Dec 19;23:262. doi: 10.1186/s13059-022-02834-4 (PMC9762029; doi:10.1186/s13059-022-02834-4)
Supplement: Supplementary file 7 — Additional file 7: Table S6. Candidate cell type marker genes identified in Chinese cabbage. [file 13059_2022_2834_MOESM7_ESM.xlsx]

## Sheet: EC
Gene_ID	MC	PC	VC	EC	GC	SC	UK8	UK16	UK18	Target_Cluster_mean	Other_Cluster_mean	Log2FC	Pvalue	Qvalue	sign	Symbol	Description	KEGG_A_class	KEGG_B_class	Pathway	K_ID	GO Component	GO Function	GO Process
BAA07g07840	0.739243	0.729927	0.444444	26.9582	3.61111	0.580638	1.33556	1.99005	1.92308	1.65255	0.0190759	6.4368	0	0	yes	KAI2	XP_009102512.1 probable esterase KAI2 [Brassica rapa]	-	-	-	-	-	GO:0003674//molecular_function;GO:0003824//catalytic activity;GO:0004414//homoserine O-acetyltransferase activity;GO:0047570//3-oxoadipate enol-lactonase activity;GO:0050136//NADH dehydrogenase (quinone) activity;GO:0070205//2-succinyl-6-hydroxy-2,4-cyclohexadiene-1-carboxylate synthase activity	GO:0009086//methionine biosynthetic process;GO:0009102//biotin biosynthetic process;GO:0009234//menaquinone biosynthetic process;GO:0015979//photosynthesis;GO:0042952//beta-ketoadipate pathway
BAA01g09370	0.481205	4.92701	0.444444	26.2374	16.9444	0.521389	4.17362	0.497512	0	4.80681	0.0640837	6.22898	0	0	yes	--	XP_009129060.2 glycine-rich protein 23 [Brassica rapa]	-	-	-	-	-	-	-
BAA08g34340	0.899644	1.27737	0.444444	35.1273	17.7778	0.533239	3.67279	1.49254	1.92308	1.42208	0.0309445	5.52217	0	0	yes	KCS3	XP_009110921.1 3-ketoacyl-CoA synthase 3 [Brassica rapa]	Metabolism;Metabolism;Organismal Systems;Metabolism	Global and overview maps;Global and overview maps;Environmental adaptation;Lipid metabolism	ko01100//Metabolic pathways;ko01110//Biosynthesis of secondary metabolites;ko04626//Plant-pathogen interaction;ko00062//Fatty acid elongation	K15397;K15397;K15397;K15397	GO:0016020//membrane	GO:0003985//acetyl-CoA C-acetyltransferase activity;GO:0004315//3-oxoacyl-[acyl-carrier-protein] synthase activity;GO:0016747//transferase activity, transferring acyl groups other than amino-acyl groups	GO:0006631//fatty acid metabolic process;GO:0006633//fatty acid biosynthetic process
BAA09g21330	0.397517	2.0073	0.977778	26.814	2.5	0.959829	2.58765	0.497512	1.92308	1.34908	0.0300623	5.48787	0	0	yes	APS1	XP_009113955.1 acid phosphatase 1 [Brassica rapa]	-	-	-	-	GO:0042597//periplasmic space	GO:0005215//transporter activity;GO:0016787//hydrolase activity	GO:0008152//metabolic process;GO:0046170//methanol catabolic process
BAA09g69430	3.29172	4.56204	0.444444	40.173	9.72222	1.80116	5.25876	1.49254	15.3846	2.57367	0.0617604	5.381	0	0	yes	KCS1	VDC64620.1 unnamed protein product [Brassica rapa]	Metabolism;Metabolism;Organismal Systems;Metabolism	Global and overview maps;Global and overview maps;Environmental adaptation;Lipid metabolism	ko01100//Metabolic pathways;ko01110//Biosynthesis of secondary metabolites;ko04626//Plant-pathogen interaction;ko00062//Fatty acid elongation	K15397;K15397;K15397;K15397	GO:0016020//membrane	GO:0003985//acetyl-CoA C-acetyltransferase activity;GO:0004315//3-oxoacyl-[acyl-carrier-protein] synthase activity;GO:0016747//transferase activity, transferring acyl groups other than amino-acyl groups	GO:0006631//fatty acid metabolic process;GO:0006633//fatty acid biosynthetic process
BAA03g25700	0.648581	1.64234	0.444444	25.0841	7.22222	0.48584	2.25376	1.49254	11.5385	0.677551	0.0175361	5.27193	0	0	yes	CSE	XP_009133821.1 caffeoylshikimate esterase isoform X1 [Brassica rapa]	Metabolism;Metabolism	Global and overview maps;Lipid metabolism	ko01100//Metabolic pathways;ko00561//Glycerolipid metabolism	K01054;K01054	-	GO:0003674//molecular_function;GO:0003824//catalytic activity;GO:0008236//serine-type peptidase activity;GO:0016787//hydrolase activity;GO:0047570//3-oxoadipate enol-lactonase activity;GO:0070205//2-succinyl-6-hydroxy-2,4-cyclohexadiene-1-carboxylate synthase activity	GO:0006508//proteolysis;GO:0009102//biotin biosynthetic process;GO:0009234//menaquinone biosynthetic process;GO:0015979//photosynthesis;GO:0042952//beta-ketoadipate pathway
BAA04g30820	0.355673	11.1314	0.622222	27.9193	1.11111	0.331793	5.59265	0	11.5385	2.23432	0.0677572	5.04332	0	0	yes	PDF1	VDD16111.1 unnamed protein product, partial [Brassica oleracea]	-	-	-	-	-	-	-
BAA09g01440	5.61406	5.83942	2.4	58.7698	18.6111	3.30608	6.59432	5.47264	0	5.66628	0.187185	4.91987	0	0	yes	GPAT3	XP_009111331.1 probable glycerol-3-phosphate acyltransferase 3 [Brassica rapa]	Metabolism;Metabolism;Metabolism;Metabolism	Global and overview maps;Global and overview maps;Lipid metabolism;Lipid metabolism	ko01100//Metabolic pathways;ko01110//Biosynthesis of secondary metabolites;ko00564//Glycerophospholipid metabolism;ko00561//Glycerolipid metabolism	K13508;K13508;K13508;K13508	-	GO:0016746//transferase activity, transferring acyl groups	-
BAA10g01240	3.5916	1.09489	1.24444	47.8136	21.6667	2.72544	4.17362	3.9801	15.3846	2.30547	0.0910247	4.66266	0	0	yes	GPAT2	XP_009119636.1 probable glycerol-3-phosphate acyltransferase 2 [Brassica rapa]	Metabolism;Metabolism;Metabolism;Metabolism	Global and overview maps;Global and overview maps;Lipid metabolism;Lipid metabolism	ko01100//Metabolic pathways;ko01110//Biosynthesis of secondary metabolites;ko00564//Glycerophospholipid metabolism;ko00561//Glycerolipid metabolism	K13508;K13508;K13508;K13508	GO:0005575//cellular_component;GO:0016020//membrane;GO:0016021//integral component of membrane;GO:0031224//intrinsic component of membrane;GO:0044425//membrane part	GO:0003674//molecular_function;GO:0003824//catalytic activity;GO:0004366//glycerol-3-phosphate O-acyltransferase activity;GO:0008374//O-acyltransferase activity;GO:0016740//transferase activity;GO:0016746//transferase activity, transferring acyl groups;GO:0016747//transferase activity, transferring acyl groups other than amino-acyl groups;GO:0016787//hydrolase activity;GO:0016788//hydrolase activ…	GO:0006139//nucleobase-containing compound metabolic process;GO:0006220//pyrimidine nucleotide metabolic process;GO:0006221//pyrimidine nucleotide biosynthetic process;GO:0006629//lipid metabolic process;GO:0006644//phospholipid metabolic process;GO:0006650//glycerophospholipid metabolic process;GO:0006725//cellular aromatic compound metabolic process;GO:0006753//nucleoside phosphate metabolic pr…
BAA03g30460	4.20531	1.64234	0.8	28.2556	11.9444	0.92428	2.50417	2.98507	3.84615	2.64792	0.112873	4.55208	0	0	yes	GSTF2	XP_009134427.2 glutathione S-transferase F2 [Brassica rapa]	Metabolism;Metabolism	Global and overview maps;Metabolism of other amino acids	ko01100//Metabolic pathways;ko00480//Glutathione metabolism	K00799;K00799	GO:0016611//iron-iron nitrogenase complex	GO:0005515//protein binding;GO:0016034//maleylacetoacetate isomerase activity;GO:0016163//nitrogenase activity	GO:0006559//L-phenylalanine catabolic process;GO:0006572//tyrosine catabolic process;GO:0006749//glutathione metabolic process;GO:0009399//nitrogen fixation
BAA02g44180	5.18167	8.75912	7.73333	72.3691	16.3889	14.0301	12.6043	4.47761	23.0769	14.0858	0.60749	4.53524	0	0	yes	--	XP_009130057.1 uncharacterized protein LOC103854852 [Brassica rapa]	-	-	-	-	-	-	-
BAA09g04920	0.739243	4.0146	3.55556	33.5896	6.66667	4.08816	3.3389	1.99005	9.61538	1.82796	0.0930136	4.29665	0	0	yes	--	-	-	-	-	-	GO:0005730//nucleolus;GO:0030686//90S preribosome;GO:0030688//preribosome, small subunit precursor;GO:0032040//small-subunit processome	-	GO:0000462//maturation of SSU-rRNA from tricistronic rRNA transcript (SSU-rRNA, 5.8S rRNA, LSU-rRNA)
BAA09g07830	1.45059	3.83212	0.711111	25.7568	15	1.01908	4.09015	0	15.3846	0.913206	0.0466064	4.29234	0	0	yes	MYB96	VDC58809.1 unnamed protein product [Brassica rapa]	-	-	-	-	-	-	-
BAA07g35920	0.516075	4.19708	0.888889	28.4959	3.88889	3.03353	5.59265	0	5.76923	2.06095	0.113921	4.17721	0	0	yes	MLP28	XP_009105750.1 MLP-like protein 43 [Brassica rapa]	-	-	-	-	-	-	GO:0006952//defense response
BAA05g10080	6.81359	2.18978	2.66667	36.9053	9.72222	3.17573	5.42571	2.98507	1.92308	3.06345	0.173842	4.13931	0	0	yes	At2g43590	VDC70258.1 unnamed protein product [Brassica rapa]	Metabolism;Metabolism	Global and overview maps;Carbohydrate metabolism	ko01100//Metabolic pathways;ko00520//Amino sugar and nucleotide sugar metabolism	K01183;K01183	-	GO:0004568//chitinase activity;GO:0008061//chitin binding	GO:0006032//chitin catabolic process;GO:0016998//cell wall macromolecule catabolic process
BAA01g31040	6.13013	0.729927	0.711111	33.5896	21.3889	2.32255	1.83639	6.96517	0	1.62268	0.111264	3.86632	0	0	yes	MLO6	XP_009104728.1 MLO-like protein 6 [Brassica rapa]	-	-	-	-	GO:0016021//integral component of membrane	-	GO:0006952//defense response
BAA07g03010	4.26808	2.18978	2.48889	26.0932	12.2222	4.38441	4.34057	5.47264	0	0.876465	0.0928642	3.2385	0	0	yes	RLP6	XP_033131351.1 LOW QUALITY PROTEIN: receptor-like protein 6 [Brassica rapa]	-	-	-	-	-	GO:0005515//protein binding	-
BAA08g19230	1.91785	2.55474	1.68889	27.0062	16.3889	7.83268	4.50751	15.9204	11.5385	1.64531	0.192792	3.09324	0	0	yes	PIP1	XP_009109091.1 PAMP-induced secreted peptide 1-like [Brassica rapa]	-	-	-	-	-	-	-
BAA01g14490	7.12741	5.10949	2.93333	35.1273	23.6111	4.72805	7.34558	1.49254	9.61538	1.58781	0.210001	2.91857	0	0	yes	CYP93A1	VDC74837.1 unnamed protein product, partial [Brassica rapa]	-	-	-	-	-	GO:0005506//iron ion binding;GO:0016705//oxidoreductase activity, acting on paired donors, with incorporation or reduction of molecular oxygen;GO:0020037//heme binding	GO:0055114//oxidation-reduction process
BAA08g14210	6.72292	1.45985	0.444444	26.7179	4.16667	2.4529	2.75459	0.995025	11.5385	1.68925	0.307172	2.45926	0	0	yes	CML42	XP_009108479.1 calcium-binding protein CML42 [Brassica rapa]	Organismal Systems	Environmental adaptation	ko04626//Plant-pathogen interaction	K13448	-	GO:0003674//molecular_function;GO:0004553//hydrolase activity, hydrolyzing O-glycosyl compounds;GO:0005488//binding;GO:0005509//calcium ion binding;GO:0005515//protein binding;GO:0043167//ion binding;GO:0043169//cation binding;GO:0046872//metal ion binding	GO:0000272//polysaccharide catabolic process;GO:0000902//cell morphogenesis;GO:0000904//cell morphogenesis involved in differentiation;GO:0008150//biological_process;GO:0009653//anatomical structure morphogenesis;GO:0009888//tissue development;GO:0009987//cellular process;GO:0010026//trichome differentiation;GO:0010090//trichome morphogenesis;GO:0010091//trichome branching;GO:0016043//cellular co…
BAA10g12450	4.97943	1.27737	5.24444	26.3335	4.72222	4.63325	3.58932	1.49254	1.92308	0.988354	0.200128	2.3041	0	0	yes	--	XP_013719423.2 uncharacterized protein LOC106423189 [Brassica napus]	-	-	-	-	-	-	-
BAA06g42290	7.10649	5.10949	11.3778	42.3354	24.4444	20.2986	14.1903	5.47264	1.92308	1.50514	0.384912	1.9673	0	0	yes	At1g66480	XP_009101353.1 uncharacterized protein At1g66480 [Brassica rapa]	-	-	-	-	-	-	-
BAA06g42300	7.02978	4.92701	7.73333	33.6857	5.27778	11.5061	14.1903	11.9403	3.84615	2.90881	0.35194	3.04703	9.02294e-298	3.37232e-293	yes	--	XP_033128762.1 uncharacterized protein LOC103827593 [Brassica rapa]	-	-	-	-	-	-	-
BAA10g00180	5.25839	4.92701	11.5556	29.6492	23.6111	8.27112	8.84808	3.9801	3.84615	1.31179	0.172468	2.92714	2.068e-294	7.72915e-290	yes	SBTI1.1	XP_013666266.1 subtilisin-like protease SBT1.1 [Brassica napus]	-	-	-	-	GO:0005575//cellular_component;GO:0005576//extracellular region;GO:0005618//cell wall;GO:0005623//cell;GO:0030312//external encapsulating structure;GO:0031012//extracellular matrix;GO:0044421//extracellular region part;GO:0044464//cell part;GO:0071944//cell periphery	GO:0003674//molecular_function;GO:0003824//catalytic activity;GO:0004175//endopeptidase activity;GO:0004252//serine-type endopeptidase activity;GO:0008233//peptidase activity;GO:0008236//serine-type peptidase activity;GO:0016787//hydrolase activity;GO:0017171//serine hydrolase activity;GO:0070011//peptidase activity, acting on L-amino acid peptides	GO:0006508//proteolysis;GO:0006807//nitrogen compound metabolic process;GO:0008150//biological_process;GO:0008152//metabolic process;GO:0009306//protein secretion;GO:0019538//protein metabolic process;GO:0043170//macromolecule metabolic process;GO:0044238//primary metabolic process;GO:0071704//organic substance metabolic process;GO:1901564//organonitrogen compound metabolic process
BAA09g35900	4.70047	2.55474	4.08889	27.3426	8.61111	8.94656	7.34558	9.45274	0	1.00521	0.176522	2.50957	3.60019e-270	1.34557e-265	yes	At1g06800	RID46137.1 hypothetical protein BRARA_I02818 [Brassica rapa]	-	-	-	-	-	GO:0016788//hydrolase activity, acting on ester bonds	GO:0006629//lipid metabolic process
BAA09g11180	9.42186	3.10219	1.06667	28.7362	13.8889	3.98151	5.84307	0.995025	7.69231	0.771618	0.142454	2.43739	3.57374e-263	1.33569e-258	yes	--	XP_033134147.1 uncharacterized protein LOC103848002 [Brassica rapa]	-	-	-	-	-	-	-
BAA07g03980	21.438	6.56934	9.33333	49.7357	18.6111	21.0451	9.34891	22.8856	9.61538	3.43585	0.86352	1.99236	1.70413e-261	6.3692e-257	yes	FAMT	XP_009121205.1 farnesoic acid carboxyl-O-methyltransferase [Brassica rapa]	-	-	-	-	-	GO:0008168//methyltransferase activity;GO:0016887//ATPase activity	GO:0030436//asexual sporulation
BAA02g26600	11.8418	3.28467	3.73333	32.4363	11.3889	5.98412	6.84474	18.9055	3.84615	1.73209	0.259062	2.74115	4.51473e-253	1.68738e-248	yes	VQ10	XP_009128295.2 VQ motif-containing protein 10 [Brassica rapa]	-	-	-	-	-	-	-
BAA10g03840	4.23321	1.82482	1.68889	25.5646	16.1111	8.93471	4.75793	4.47761	23.0769	0.827413	0.144898	2.51357	2.34227e-248	8.75423e-244	yes	CLE20	CDY53390.1 BnaAnng12380D [Brassica napus]	-	-	-	-	-	-	-
BAA09g36990	6.56252	7.11679	3.64444	25.9491	11.1111	5.05984	8.1803	8.95522	15.3846	0.948023	0.145258	2.70631	7.0635e-247	2.63998e-242	yes	At4g18596	KAF3584931.1 hypothetical protein F2Q69_00028270, partial [Brassica cretica]	-	-	-	-	-	-	-
BAA04g06620	5.66985	9.12409	2.57778	30.2259	6.94444	12.0749	12.3539	13.4328	19.2308	1.05938	0.277137	1.93455	6.90942e-237	2.5824e-232	yes	IQM3	XP_009148745.1 IQ domain-containing protein IQM3 isoform X1 [Brassica rapa]	-	-	-	-	GO:0015627//type II protein secretion system complex	GO:0005515//protein binding;GO:0008565//protein transporter activity	GO:0015628//protein secretion by the type II secretion system
BAA03g40910	8.55011	7.84672	2.48889	26.5257	5.55556	5.11909	13.4391	5.97015	15.3846	1.95457	0.2121	3.20404	3.37027e-211	1.25964e-206	yes	UBP12	XP_009135685.2 probable inactive serine/threonine-protein kinase fnkC [Brassica rapa]	-	-	-	-	-	GO:0005515//protein binding	-
BAA02g37690	12.7066	17.7007	19.4667	36.8092	23.3333	13.9472	18.197	13.9303	11.5385	1.94116	0.350492	2.46947	4.25471e-197	1.5902e-192	yes	ARPN	XP_009129116.1 basic blue protein [Brassica rapa]	-	-	-	-	GO:0005575//cellular_component;GO:0005576//extracellular region;GO:0005623//cell;GO:0005886//plasma membrane;GO:0016020//membrane;GO:0031012//extracellular matrix;GO:0031224//intrinsic component of membrane;GO:0031225//anchored component of membrane;GO:0031226//intrinsic component of plasma membrane;GO:0044421//extracellular region part;GO:0044425//membrane part;GO:0044459//plasma membrane part;G…	GO:0003674//molecular_function;GO:0003824//catalytic activity;GO:0005488//binding;GO:0009055//electron carrier activity;GO:0016491//oxidoreductase activity;GO:0043167//ion binding;GO:0043169//cation binding;GO:0046872//metal ion binding	GO:0000003//reproduction;GO:0003006//developmental process involved in reproduction;GO:0006091//generation of precursor metabolites and energy;GO:0007275//multicellular organism development;GO:0008150//biological_process;GO:0008152//metabolic process;GO:0009791//post-embryonic development;GO:0009856//pollination;GO:0009908//flower development;GO:0009987//cellular process;GO:0022414//reproductive …
BAA07g35060	18.4741	5.47445	3.73333	38.6833	18.3333	13.5206	11.4357	4.47761	7.69231	1.12651	0.298337	1.91684	2.26777e-182	8.4758e-178	yes	--	XP_009105665.1 uncharacterized protein LOC103831536 [Brassica rapa]	-	-	-	-	-	GO:0030674//protein binding, bridging;GO:0051015//actin filament binding	-
BAA03g48080	3.95425	8.0292	5.86667	28.7362	4.72222	17.4547	13.1886	1.99005	13.4615	1.76381	0.550311	1.68037	1.02672e-176	3.83735e-172	yes	At4g15630	XP_009136705.1 CASP-like protein 1E1 [Brassica rapa]	-	-	-	-	GO:0016020//membrane	-	-
BAA03g27180	20.6291	6.93431	7.55556	39.7886	18.6111	12.8451	12.2705	9.45274	0	1.19818	0.338665	1.82292	3.05953e-171	1.1435e-166	yes	--	XP_009134016.2 uncharacterized protein LOC103858406 [Brassica rapa]	-	-	-	-	GO:0030096//plasma membrane-derived thylakoid photosystem II	GO:0003674//molecular_function	GO:0010207//photosystem II assembly
BAA07g14840	11.27	1.82482	2.04444	25.6127	22.5	3.14018	2.58765	20.8955	0	1.15615	0.22911	2.33521	1.60415e-169	5.99552e-165	yes	IGMT2	XP_009103306.1 indole glucosinolate O-methyltransferase 2 [Brassica rapa]	-	-	-	-	-	GO:0008168//methyltransferase activity;GO:0008171//O-methyltransferase activity;GO:0046983//protein dimerization activity	GO:0006480//N-terminal protein amino acid methylation;GO:0016051//carbohydrate biosynthetic process
BAA03g47810	7.76205	5.29197	15.8222	29.7934	10.2778	13.7102	7.34558	1.99005	15.3846	0.85777	0.280734	1.61139	1.90829e-166	7.13223e-162	yes	NHL12	XP_009136681.1 NDR1/HIN1-like protein 12 [Brassica rapa]	-	-	-	-	-	GO:0030246//carbohydrate binding	-
BAA04g13250	20.385	3.46715	7.37778	38.0106	19.1667	11.7549	7.84641	17.9104	11.5385	1.32297	0.365449	1.85604	4.85524e-164	1.81465e-159	yes	RFS5	XP_009140001.1 probable galactinol--sucrose galactosyltransferase 5 [Brassica rapa]	Metabolism;Metabolism	Global and overview maps;Carbohydrate metabolism	ko01100//Metabolic pathways;ko00052//Galactose metabolism	K06617;K06617	GO:0005575//cellular_component;GO:0005622//intracellular;GO:0005623//cell;GO:0005737//cytoplasm;GO:0009507//chloroplast;GO:0009536//plastid;GO:0043226//organelle;GO:0043227//membrane-bounded organelle;GO:0043229//intracellular organelle;GO:0043231//intracellular membrane-bounded organelle;GO:0044424//intracellular part;GO:0044444//cytoplasmic part;GO:0044464//cell part	GO:0003674//molecular_function;GO:0003824//catalytic activity;GO:0008378//galactosyltransferase activity;GO:0016740//transferase activity;GO:0016757//transferase activity, transferring glycosyl groups;GO:0016758//transferase activity, transferring hexosyl groups;GO:0047274//galactinol-sucrose galactosyltransferase activity	GO:0001101//response to acid chemical;GO:0005975//carbohydrate metabolic process;GO:0006950//response to stress;GO:0006979//response to oxidative stress;GO:0008150//biological_process;GO:0008152//metabolic process;GO:0009414//response to water deprivation;GO:0009415//response to water;GO:0009628//response to abiotic stimulus;GO:0009719//response to endogenous stimulus;GO:0009725//response to horm…
BAA08g31590	6.96701	10.9489	10.0444	27.2465	3.88889	11.9327	13.1052	13.4328	11.5385	2.98737	0.466058	2.68029	8.36825e-163	3.12763e-158	yes	DREB1F	XP_009110634.1 dehydration-responsive element-binding protein 1F [Brassica rapa]	-	-	-	-	-	GO:0003700//transcription factor activity, sequence-specific DNA binding	GO:0006355//regulation of transcription, DNA-templated
BAA02g34890	18.3207	2.18978	11.3778	37.2898	22.2222	14.3737	10.7679	4.97512	5.76923	1.4612	0.505537	1.53127	8.37765e-148	3.13115e-143	yes	WRKY8	RID75871.1 hypothetical protein BRARA_B02887 [Brassica rapa]	-	-	-	-	-	GO:0003700//transcription factor activity, sequence-specific DNA binding;GO:0043565//sequence-specific DNA binding	GO:0006355//regulation of transcription, DNA-templated
BAA06g13380	5.41879	4.37956	10.0444	27.1024	11.1111	15.5113	9.0985	10.9453	9.61538	0.710393	0.254167	1.48284	2.35287e-144	8.79387e-140	yes	CRPK1	XP_013641629.1 cold-responsive protein kinase 1 [Brassica napus]	-	-	-	-	-	GO:0003674//molecular_function;GO:0004672//protein kinase activity;GO:0005524//ATP binding	GO:0006468//protein phosphorylation;GO:0009306//protein secretion
BAA03g33300	9.70082	2.55474	2.93333	25.8049	19.4444	10.5107	8.59766	3.48259	1.92308	1.80841	0.459629	1.97618	5.40423e-125	2.01983e-120	yes	HEL	XP_009134785.1 hevein-like preproprotein [Brassica rapa]	-	-	-	-	GO:0005575//cellular_component;GO:0005622//intracellular;GO:0005623//cell;GO:0005737//cytoplasm;GO:0005773//vacuole;GO:0043226//organelle;GO:0043227//membrane-bounded organelle;GO:0043229//intracellular organelle;GO:0043231//intracellular membrane-bounded organelle;GO:0044424//intracellular part;GO:0044444//cytoplasmic part;GO:0044464//cell part	GO:0003674//molecular_function;GO:0003824//catalytic activity;GO:0004518//nuclease activity;GO:0004540//ribonuclease activity;GO:0005488//binding;GO:0005509//calcium ion binding;GO:0008061//chitin binding;GO:0008144//drug binding;GO:0016787//hydrolase activity;GO:0016788//hydrolase activity, acting on ester bonds;GO:0097367//carbohydrate derivative binding	GO:0001906//cell killing;GO:0002376//immune system process;GO:0006139//nucleobase-containing compound metabolic process;GO:0006725//cellular aromatic compound metabolic process;GO:0006807//nitrogen compound metabolic process;GO:0006950//response to stress;GO:0006952//defense response;GO:0006955//immune response;GO:0006970//response to osmotic stress;GO:0008150//biological_process;GO:0008152//meta…
BAA02g44190	19.0529	6.56934	1.95556	32.7727	8.61111	10.2974	12.1035	2.48756	0	1.01917	0.335145	1.60453	5.98484e-117	2.23683e-112	yes	DMR6	XP_013700464.1 protein DOWNY MILDEW RESISTANCE 6-like [Brassica napus]	-	-	-	-	-	GO:0003674//molecular_function;GO:0003824//catalytic activity;GO:0004497//monooxygenase activity;GO:0005488//binding;GO:0016491//oxidoreductase activity;GO:0016705//oxidoreductase activity, acting on paired donors, with incorporation or reduction of molecular oxygen;GO:0016706//oxidoreductase activity, acting on paired donors, with incorporation or reduction of molecular oxygen, 2-oxoglutarate as…	GO:0001101//response to acid chemical;GO:0002229//defense response to oomycetes;GO:0002239//response to oomycetes;GO:0006082//organic acid metabolic process;GO:0006725//cellular aromatic compound metabolic process;GO:0006950//response to stress;GO:0006952//defense response;GO:0007275//multicellular organism development;GO:0007568//aging;GO:0008150//biological_process;GO:0008152//metabolic process…
BAA10g13880	15.2033	3.83212	2.57778	28.0154	18.0556	7.1691	7.67947	12.9353	7.69231	0.574746	0.184798	1.63698	9.49078e-114	3.54718e-109	yes	SFH14	XP_013693432.1 phosphatidylinositol/phosphatidylcholine transfer protein SFH14-like [Brassica napus]	-	-	-	-	GO:0000139//Golgi membrane;GO:0005575//cellular_component;GO:0005622//intracellular;GO:0005623//cell;GO:0005737//cytoplasm;GO:0005794//Golgi apparatus;GO:0005886//plasma membrane;GO:0012505//endomembrane system;GO:0016020//membrane;GO:0031090//organelle membrane;GO:0031984//organelle subcompartment;GO:0043226//organelle;GO:0043227//membrane-bounded organelle;GO:0043229//intracellular organelle;GO…	-	GO:0006810//transport;GO:0008104//protein localization;GO:0008150//biological_process;GO:0015031//protein transport;GO:0015833//peptide transport;GO:0033036//macromolecule localization;GO:0042886//amide transport;GO:0045184//establishment of protein localization;GO:0051179//localization;GO:0051234//establishment of localization;GO:0071702//organic substance transport;GO:0071705//nitrogen compound…
BAA09g15200	13.4458	4.37956	4.53333	29.3609	6.38889	12.2289	15.3589	0.995025	3.84615	1.21594	0.366616	1.72974	5.80515e-113	2.16968e-108	yes	ERF061	XP_033135366.1 ethylene-responsive transcription factor ERF061 [Brassica rapa]	-	-	-	-	-	GO:0003700//transcription factor activity, sequence-specific DNA binding	GO:0006355//regulation of transcription, DNA-templated
BAA01g02650	19.5272	8.94161	1.51111	32.2922	4.44444	8.47257	17.9466	11.9403	21.1538	1.13908	0.439265	1.37471	7.17533e-107	2.68178e-102	yes	CYP84A1	NP_001303112.1 cytochrome P450 84A1 [Brassica napus]	Metabolism;Metabolism;Metabolism	Global and overview maps;Global and overview maps;Biosynthesis of other secondary metabolites	ko01100//Metabolic pathways;ko01110//Biosynthesis of secondary metabolites;ko00940//Phenylpropanoid biosynthesis	K09755;K09755;K09755	-	GO:0005506//iron ion binding;GO:0016705//oxidoreductase activity, acting on paired donors, with incorporation or reduction of molecular oxygen;GO:0020037//heme binding	GO:0055114//oxidation-reduction process
BAA03g46850	15.6705	5.83942	3.55556	31.3791	6.66667	13.5206	12.1035	1.99005	1.92308	0.864359	0.345698	1.32212	1.59161e-105	5.94865e-101	yes	GATL2	XP_009136558.1 probable galacturonosyltransferase-like 2 [Brassica rapa]	-	-	-	-	GO:0000139//Golgi membrane;GO:0005575//cellular_component;GO:0005622//intracellular;GO:0005623//cell;GO:0005737//cytoplasm;GO:0005794//Golgi apparatus;GO:0012505//endomembrane system;GO:0016020//membrane;GO:0016021//integral component of membrane;GO:0031090//organelle membrane;GO:0031224//intrinsic component of membrane;GO:0031984//organelle subcompartment;GO:0043226//organelle;GO:0043227//membra…	GO:0003674//molecular_function;GO:0003824//catalytic activity;GO:0008194//UDP-glycosyltransferase activity;GO:0016740//transferase activity;GO:0016757//transferase activity, transferring glycosyl groups;GO:0016758//transferase activity, transferring hexosyl groups;GO:0047262//polygalacturonate 4-alpha-galacturonosyltransferase activity	GO:0000271//polysaccharide biosynthetic process;GO:0005975//carbohydrate metabolic process;GO:0005976//polysaccharide metabolic process;GO:0008150//biological_process;GO:0008152//metabolic process;GO:0009058//biosynthetic process;GO:0009059//macromolecule biosynthetic process;GO:0009987//cellular process;GO:0010393//galacturonan metabolic process;GO:0016043//cellular component organization;GO:001…
BAA03g45890	9.41488	4.92701	11.7333	25.6607	4.44444	12.0275	10.7679	15.4229	11.5385	0.493037	0.199864	1.30268	3.20259e-101	1.19697e-96	yes	--	RID72336.1 hypothetical protein BRARA_C04232 [Brassica rapa]	-	-	-	-	-	-	-
BAA06g10120	22.0936	3.10219	1.06667	29.8414	20.2778	3.74452	5.00835	11.9403	0	0.885403	0.257902	1.77951	1.32375e-98	4.94751e-94	yes	BFRUCT4	XP_009148607.2 acid beta-fructofuranosidase 4, vacuolar [Brassica rapa]	Metabolism;Metabolism;Metabolism;Metabolism	Global and overview maps;Global and overview maps;Carbohydrate metabolism;Carbohydrate metabolism	ko01100//Metabolic pathways;ko01110//Biosynthesis of secondary metabolites;ko00500//Starch and sucrose metabolism;ko00052//Galactose metabolism	K01193;K01193;K01193;K01193	-	GO:0004564//beta-fructofuranosidase activity;GO:0004575//sucrose alpha-glucosidase activity	-
BAA06g35820	13.0274	4.74453	5.95556	26.1413	13.3333	9.4087	9.43239	17.9104	13.4615	0.542236	0.219763	1.30297	2.64805e-91	9.89708e-87	yes	PECT1	XP_022560201.1 uncharacterized protein LOC106348776 isoform X1 [Brassica napus]	Metabolism;Metabolism;Metabolism	Global and overview maps;Lipid metabolism;Metabolism of other amino acids	ko01100//Metabolic pathways;ko00564//Glycerophospholipid metabolism;ko00440//Phosphonate and phosphinate metabolism	K00967;K00967;K00967	-	GO:0003824//catalytic activity;GO:0004595//pantetheine-phosphate adenylyltransferase activity;GO:0004672//protein kinase activity;GO:0005524//ATP binding;GO:0016779//nucleotidyltransferase activity;GO:0047348//glycerol-3-phosphate cytidylyltransferase activity	GO:0006468//protein phosphorylation;GO:0009058//biosynthetic process;GO:0009244//lipopolysaccharide core region biosynthetic process;GO:0015937//coenzyme A biosynthetic process
BAA08g18360	22.2749	6.20438	6.13333	34.0702	22.2222	12.5607	11.6027	19.9005	7.69231	0.881261	0.345821	1.34954	9.45414e-88	3.53348e-83	yes	GGP3	XP_009108981.1 gamma-glutamyl peptidase 3 [Brassica rapa]	-	-	-	-	GO:0005575//cellular_component;GO:0005622//intracellular;GO:0005623//cell;GO:0005737//cytoplasm;GO:0005829//cytosol;GO:0005951//carbamoyl-phosphate synthase complex;GO:0044424//intracellular part;GO:0044444//cytoplasmic part;GO:0044464//cell part	GO:0000107//imidazoleglycerol-phosphate synthase activity;GO:0003674//molecular_function;GO:0003824//catalytic activity;GO:0003922//GMP synthase (glutamine-hydrolyzing) activity;GO:0004088//carbamoyl-phosphate synthase (glutamine-hydrolyzing) activity;GO:0008233//peptidase activity;GO:0008234//cysteine-type peptidase activity;GO:0008899//homoserine O-succinyltransferase activity;GO:0016787//hydro…	GO:0000105//histidine biosynthetic process;GO:0006082//organic acid metabolic process;GO:0006177//GMP biosynthetic process;GO:0006508//proteolysis;GO:0006790//sulfur compound metabolic process;GO:0006807//nitrogen compound metabolic process;GO:0008150//biological_process;GO:0008152//metabolic process;GO:0009086//methionine biosynthetic process;GO:0009220//pyrimidine ribonucleotide biosynthetic pr…
BAA01g10590	19.7224	2.73723	7.55556	32.2922	12.7778	14.2315	12.1035	11.4428	13.4615	1.10422	0.401534	1.45944	5.72397e-87	2.13933e-82	yes	WRKY28	VDC74458.1 unnamed protein product [Brassica rapa]	-	-	-	-	GO:0005840//ribosome	GO:0003700//transcription factor activity, sequence-specific DNA binding;GO:0003735//structural constituent of ribosome;GO:0043565//sequence-specific DNA binding	GO:0006355//regulation of transcription, DNA-templated;GO:0006412//translation
BAA10g09230	11.5977	8.0292	15.7333	25.7088	13.3333	11.9919	11.4357	10.9453	9.61538	0.585764	0.258736	1.17884	2.69108e-77	1.00579e-72	yes	--	XP_009140874.1 putative lipase ROG1 isoform X1 [Brassica rapa]	-	-	-	-	-	GO:0016788//hydrolase activity, acting on ester bonds;GO:0070205//2-succinyl-6-hydroxy-2,4-cyclohexadiene-1-carboxylate synthase activity	GO:0009234//menaquinone biosynthetic process
BAA04g04110	14.8685	7.11679	16.9778	30.7064	13.6111	17.0518	14.6912	15.4229	9.61538	0.710473	0.338805	1.06833	1.84626e-75	6.90041e-71	yes	At3g56050	XP_009139123.1 probable inactive receptor-like protein kinase At3g56050 [Brassica rapa]	-	-	-	-	-	GO:0004672//protein kinase activity;GO:0005524//ATP binding	GO:0006468//protein phosphorylation
BAA07g14240	17.17	3.64964	8.8	25.7088	23.8889	5.11909	9.51586	10.4478	0	0.636151	0.245301	1.37482	5.12053e-72	1.9138e-67	yes	At1g22220	RID53665.1 hypothetical protein BRARA_G01043 [Brassica rapa]	-	-	-	-	-	GO:0005515//protein binding	-
BAA08g33100	23.9487	12.5912	20.7111	39.1639	23.6111	23.9365	18.1135	23.8806	13.4615	1.07677	0.555264	0.955466	8.47231e-69	3.16653e-64	yes	At1g10090	XP_018514483.1 CSC1-like protein At1g10090 [Brassica rapa]	-	-	-	-	GO:0005575//cellular_component;GO:0016020//membrane;GO:0016021//integral component of membrane;GO:0031224//intrinsic component of membrane;GO:0044425//membrane part	-	GO:0006810//transport;GO:0006811//ion transport;GO:0008150//biological_process;GO:0051179//localization;GO:0051234//establishment of localization
BAA09g12550	13.6481	8.21168	6.22222	26.814	11.3889	14.5989	11.6027	12.4378	7.69231	0.839398	0.324055	1.37311	3.05706e-68	1.14258e-63	yes	DGAT1	NP_001303201.1 diacylglycerol O-acyltransferase 1-like [Brassica napus]	Metabolism;Metabolism	Global and overview maps;Lipid metabolism	ko01100//Metabolic pathways;ko00561//Glycerolipid metabolism	K11155;K11155	-	-	-
BAA05g25980	24.5833	5.10949	11.5556	32.8208	14.7222	12.6792	11.8531	22.3881	7.69231	0.989601	0.382519	1.37131	2.2627e-64	8.45685e-60	yes	--	XP_018514753.1 uncharacterized protein LOC108872023 [Brassica rapa]	-	-	-	-	-	-	-
BAS13g02530	16.9259	11.8613	9.15556	29.3128	2.77778	16.0801	18.5309	3.9801	5.76923	1.41185	0.566854	1.31653	1.00264e-59	3.74736e-55	yes	IAA2	XP_033144236.1 auxin-responsive protein IAA2-like [Brassica rapa]	Environmental Information Processing	Signal transduction	ko04075//Plant hormone signal transduction	K14484	-	-	-
BAA03g21830	22.9584	4.37956	3.55556	30.2739	13.3333	11.9682	8.34725	18.9055	0	1.33702	0.493075	1.43915	1.26236e-57	4.71808e-53	yes	--	XP_009133348.1 protein NUCLEAR FUSION DEFECTIVE 4 [Brassica rapa]	-	-	-	-	-	GO:0022857//transmembrane transporter activity	GO:0055085//transmembrane transport
BAA08g12720	20.1618	3.64964	5.24444	26.5738	8.33333	8.03413	8.01336	5.97015	5.76923	0.541963	0.233229	1.21645	5.07765e-57	1.89777e-52	yes	--	XP_009108346.1 uncharacterized protein LOC103834040 [Brassica rapa]	-	-	-	-	-	-	-
BAA04g29160	14.8825	7.66423	5.6	28.1595	13.3333	18.142	12.8548	9.45274	1.92308	0.715193	0.391416	0.869631	1.10939e-54	4.14636e-50	yes	PYL6	XP_013687791.2 abscisic acid receptor PYL6-like isoform X2 [Brassica napus]	Environmental Information Processing;Environmental Information Processing	Signal transduction;Signal transduction	ko04075//Plant hormone signal transduction;ko04016//MAPK signaling pathway - plant	K14496;K14496	-	-	GO:0006952//defense response
BAA09g52020	22.3726	7.84672	9.68889	29.7934	18.6111	11.0558	16.5275	14.9254	3.84615	0.815715	0.349648	1.22216	1.76475e-52	6.59577e-48	yes	--	XP_009116686.1 uncharacterized protein LOC103841862 [Brassica rapa]	-	-	-	-	-	GO:0005515//protein binding	-
BAA04g02710	22.0517	7.29927	10.3111	29.7453	23.0556	13.4969	12.187	12.9353	1.92308	0.778301	0.347865	1.1618	4.01136e-48	1.49925e-43	yes	--	VDD10507.1 unnamed protein product [Brassica rapa]	-	-	-	-	-	-	-
BAA03g44370	24.116	8.57664	6.57778	29.9856	16.1111	11.6364	18.6144	12.4378	0	0.81719	0.326365	1.32419	1.96209e-47	7.33332e-43	yes	ITPK2	XP_009136248.1 inositol-tetrakisphosphate 1-kinase 2 [Brassica rapa]	Metabolism;Environmental Information Processing;Metabolism	Global and overview maps;Signal transduction;Carbohydrate metabolism	ko01100//Metabolic pathways;ko04070//Phosphatidylinositol signaling system;ko00562//Inositol phosphate metabolism	K00913;K00913;K00913	-	-	-
BAA01g36400	24.9529	7.48175	21.5111	35.4637	18.3333	22.6804	22.4541	17.4129	3.84615	0.904176	0.496467	0.864904	1.13553e-42	4.24404e-38	yes	ALMT9	XP_013641953.1 aluminum-activated malate transporter 9 [Brassica napus]	-	-	-	-	GO:0000325//plant-type vacuole;GO:0005575//cellular_component;GO:0005622//intracellular;GO:0005623//cell;GO:0005737//cytoplasm;GO:0005773//vacuole;GO:0005774//vacuolar membrane;GO:0005886//plasma membrane;GO:0009705//plant-type vacuole membrane;GO:0016020//membrane;GO:0016021//integral component of membrane;GO:0030173//integral component of Golgi membrane;GO:0031090//organelle membrane;GO:0031224…	GO:0003674//molecular_function;GO:0005215//transporter activity;GO:0005216//ion channel activity;GO:0005253//anion channel activity;GO:0005310//dicarboxylic acid transmembrane transporter activity;GO:0005342//organic acid transmembrane transporter activity;GO:0008509//anion transmembrane transporter activity;GO:0008514//organic anion transmembrane transporter activity;GO:0015075//ion transmembran…	GO:0006810//transport;GO:0006811//ion transport;GO:0006820//anion transport;GO:0006835//dicarboxylic acid transport;GO:0006891//intra-Golgi vesicle-mediated transport;GO:0008150//biological_process;GO:0015698//inorganic anion transport;GO:0015711//organic anion transport;GO:0015740//C4-dicarboxylate transport;GO:0015743//malate transport;GO:0015849//organic acid transport;GO:0034220//ion transmem…
BAA07g32690	24.6391	16.9708	11.2	29.3609	21.9444	10.0486	16.611	17.4129	0	0.678645	0.329208	1.04366	8.20624e-40	3.06708e-35	yes	At1g67340	XP_009105278.1 F-box protein At1g67340 [Brassica rapa]	-	-	-	-	-	GO:0005515//protein binding	-
BAA03g63030	18.2858	19.708	19.2889	29.5531	13.0556	21.6969	20.9516	11.9403	0	0.864972	0.504542	0.777677	6.48215e-32	2.4227e-27	yes	RAP2-10	XP_018480385.1 PREDICTED: LOW QUALITY PROTEIN: ethylene-responsive transcription factor RAP2-10 [Raphanus sativus]	-	-	-	-	-	GO:0003700//transcription factor activity, sequence-specific DNA binding	GO:0006355//regulation of transcription, DNA-templated
BAA05g33250	21.3543	13.3212	8.35556	27.4868	20.5556	12.383	21.9533	20.8955	11.5385	0.529421	0.294655	0.845386	8.12237e-32	3.03573e-27	yes	EXO70A1	XP_009146417.2 exocyst complex component EXO70A1 [Brassica rapa]	-	-	-	-	GO:0000145//exocyst	-	GO:0006887//exocytosis
BAA04g12290	21.8983	6.20438	5.51111	26.5738	20	12.62	10.6845	7.46269	17.3077	0.515604	0.319085	0.692322	2.92115e-29	1.09178e-24	yes	--	XP_033145966.1 uncharacterized protein LOC103863916 [Brassica rapa]	-	-	-	-	-	-	-
BAA09g27260	21.4032	7.11679	8.26667	26.5738	19.1667	14.5159	10.9349	15.4229	7.69231	0.563241	0.335299	0.748306	1.02652e-25	3.83661e-21	yes	SEC1B	XP_009114636.1 protein transport Sec1b isoform X1 [Brassica rapa]	-	-	-	-	GO:0005575//cellular_component;GO:0005623//cell;GO:0005886//plasma membrane;GO:0016020//membrane;GO:0044464//cell part;GO:0071944//cell periphery	-	GO:0006810//transport;GO:0006887//exocytosis;GO:0006904//vesicle docking involved in exocytosis;GO:0008104//protein localization;GO:0008150//biological_process;GO:0009987//cellular process;GO:0015031//protein transport;GO:0015074//DNA integration;GO:0015833//peptide transport;GO:0016192//vesicle-mediated transport;GO:0022406//membrane docking;GO:0032940//secretion by cell;GO:0033036//macromolecul…
BAA09g09790	16.0192	14.4161	22.1333	25.2283	22.2222	17.0755	23.2053	12.9353	0	0.581504	0.393392	0.563822	1.53383e-22	5.73269e-18	yes	ERF010	XP_009112363.1 ethylene-responsive transcription factor ERF010 [Brassica rapa]	-	-	-	-	GO:0005575//cellular_component;GO:0005622//intracellular;GO:0005623//cell;GO:0005634//nucleus;GO:0043226//organelle;GO:0043227//membrane-bounded organelle;GO:0043229//intracellular organelle;GO:0043231//intracellular membrane-bounded organelle;GO:0044424//intracellular part;GO:0044464//cell part	GO:0003674//molecular_function;GO:0003676//nucleic acid binding;GO:0003677//DNA binding;GO:0003700//transcription factor activity, sequence-specific DNA binding;GO:0005488//binding;GO:0097159//organic cyclic compound binding;GO:1901363//heterocyclic compound binding	GO:0000160//phosphorelay signal transduction system;GO:0006139//nucleobase-containing compound metabolic process;GO:0006351//transcription, DNA-templated;GO:0006355//regulation of transcription, DNA-templated;GO:0006725//cellular aromatic compound metabolic process;GO:0006807//nitrogen compound metabolic process;GO:0007154//cell communication;GO:0007165//signal transduction;GO:0008150//biological…
BAA06g39430	18.6554	8.0292	12.5333	25.7568	22.2222	16.1749	19.783	21.393	13.4615	0.531448	0.331561	0.680653	1.74437e-22	6.51958e-18	yes	At2g33490	XP_009152007.1 uncharacterized protein At2g33490 isoform X1 [Brassica rapa]	-	-	-	-	-	GO:0019904//protein domain specific binding	-
BAA06g03950	20.7825	17.3358	8.44444	28.8323	21.9444	22.4553	17.3623	23.3831	3.84615	0.879285	0.53926	0.70535	1.338e-21	5.00077e-17	yes	KRP7	XP_013640851.1 cyclin-dependent kinase inhibitor 7-like isoform X1 [Brassica napus]	-	-	-	-	GO:0001673//male germ cell nucleus;GO:0005575//cellular_component;GO:0005622//intracellular;GO:0005623//cell;GO:0005634//nucleus;GO:0005654//nucleoplasm;GO:0031974//membrane-enclosed lumen;GO:0031981//nuclear lumen;GO:0043073//germ cell nucleus;GO:0043226//organelle;GO:0043227//membrane-bounded organelle;GO:0043229//intracellular organelle;GO:0043231//intracellular membrane-bounded organelle;GO:0…	GO:0003674//molecular_function;GO:0004857//enzyme inhibitor activity;GO:0004860//protein kinase inhibitor activity;GO:0004861//cyclin-dependent protein serine/threonine kinase inhibitor activity;GO:0016538//cyclin-dependent protein serine/threonine kinase regulator activity;GO:0019207//kinase regulator activity;GO:0019210//kinase inhibitor activity;GO:0019887//protein kinase regulator activity;GO…	GO:0000079//regulation of cyclin-dependent protein serine/threonine kinase activity;GO:0001932//regulation of protein phosphorylation;GO:0001933//negative regulation of protein phosphorylation;GO:0006469//negative regulation of protein kinase activity;GO:0007049//cell cycle;GO:0007050//cell cycle arrest;GO:0008150//biological_process;GO:0009892//negative regulation of metabolic process;GO:0009987…
BAA03g06170	23.7255	18.0657	12.6222	30.7544	15	22.4553	23.9566	9.45274	5.76923	0.871493	0.515333	0.757984	1.12814e-20	4.21644e-16	yes	PAO1	XP_009131355.1 polyamine oxidase 1 [Brassica rapa]	Metabolism;Metabolism;Metabolism	Global and overview maps;Amino acid metabolism;Metabolism of other amino acids	ko01100//Metabolic pathways;ko00330//Arginine and proline metabolism;ko00410//beta-Alanine metabolism	K13366;K13366;K13366	GO:0005737//cytoplasm;GO:0009331//glycerol-3-phosphate dehydrogenase complex;GO:0009342//glutamate synthase complex (NADPH)	GO:0000166//nucleotide binding;GO:0003674//molecular_function;GO:0003824//catalytic activity;GO:0004148//dihydrolipoyl dehydrogenase activity;GO:0004355//glutamate synthase (NADPH) activity;GO:0004368//glycerol-3-phosphate dehydrogenase activity;GO:0004729//oxygen-dependent protoporphyrinogen oxidase activity;GO:0004791//thioredoxin-disulfide reductase activity;GO:0005488//binding;GO:0008767//UDP…	GO:0006071//glycerol metabolic process;GO:0006096//glycolytic process;GO:0006537//glutamate biosynthetic process;GO:0006576//cellular biogenic amine metabolic process;GO:0006595//polyamine metabolic process;GO:0006598//polyamine catabolic process;GO:0006744//ubiquinone biosynthetic process;GO:0006779//porphyrin-containing compound biosynthetic process;GO:0006807//nitrogen compound metabolic proce…
BAA09g62140	22.3516	6.20438	1.33333	25.4685	17.5	14.8833	12.5209	8.45771	7.69231	0.655574	0.357167	0.876161	1.60049e-20	5.98185e-16	yes	At1g14780	XP_009117874.1 MACPF domain-containing protein At1g14780 [Brassica rapa]	-	-	-	-	-	-	-
BAA02g46210	24.4717	15.146	16.1778	26.9582	15	16.4	22.4541	20.398	19.2308	0.89304	0.572437	0.641608	2.9823e-12	1.11464e-07	yes	--	XP_009130241.1 uncharacterized protein LOC103855031 [Brassica rapa]	-	-	-	-	-	GO:0046872//metal ion binding	-

## Sheet: GC
Gene_ID	MC	PC	VC	EC	GC	SC	UK8	UK16	UK18	Target_Cluster_mean	Other_Cluster_mean	Log2FC	Pvalue	Qvalue	sign	Symbol	Description	KEGG_A_class	KEGG_B_class	Pathway	K_ID	GO Component	GO Function	GO Process
BAA01g31960	0.0767139	1.09489	0	0.144161	36.3889	0.0236995	0.166945	0	0	1.79361	0.00208155	9.75099	0	0	yes	FAMA	XP_013730366.1 transcription factor FAMA-like isoform X1 [Brassica napus]	-	-	-	-	-	GO:0008773//[protein-PII] uridylyltransferase activity;GO:0046983//protein dimerization activity	GO:0006270//DNA replication initiation;GO:0018177//protein uridylylation
BAA04g16420	0.125532	0.182482	0	0.192215	26.1111	0.0710985	0.250417	0.497512	0	1.33826	0.00189045	9.46741	0	0	yes	--	CDY25586.1 BnaA04g12780D [Brassica napus]	-	-	-	-	-	-	-
BAA03g49650	0.0697399	0.182482	0.177778	0.144161	28.0556	0.0829482	0.166945	0	0	1.4779	0.00312656	8.88476	0	0	yes	ALMT12	XP_009136887.2 aluminum-activated malate transporter 12 [Brassica rapa]	-	-	-	-	GO:0000325//plant-type vacuole;GO:0005575//cellular_component;GO:0005622//intracellular;GO:0005623//cell;GO:0005737//cytoplasm;GO:0005773//vacuole;GO:0005774//vacuolar membrane;GO:0005886//plasma membrane;GO:0009705//plant-type vacuole membrane;GO:0012505//endomembrane system;GO:0016020//membrane;GO:0016021//integral component of membrane;GO:0031090//organelle membrane;GO:0031224//intrinsic compo…	GO:0003674//molecular_function;GO:0005215//transporter activity;GO:0005310//dicarboxylic acid transmembrane transporter activity;GO:0005342//organic acid transmembrane transporter activity;GO:0008509//anion transmembrane transporter activity;GO:0008514//organic anion transmembrane transporter activity;GO:0015075//ion transmembrane transporter activity;GO:0015140//malate transmembrane transporter …	GO:0006810//transport;GO:0006811//ion transport;GO:0006820//anion transport;GO:0006835//dicarboxylic acid transport;GO:0008150//biological_process;GO:0008272//sulfate transport;GO:0009987//cellular process;GO:0010118//stomatal movement;GO:0015698//inorganic anion transport;GO:0015711//organic anion transport;GO:0015740//C4-dicarboxylate transport;GO:0015743//malate transport;GO:0015849//organic a…
BAA09g37370	0.10461	0.547445	0.0888889	0.6247	25.8333	0.130347	0.166945	0.497512	0	3.10507	0.00667646	8.86133	0	0	yes	KTI2	XP_009123349.1 kunitz trypsin inhibitor 2-like [Brassica rapa]	-	-	-	-	-	GO:0004866//endopeptidase inhibitor activity	-
BAA09g57470	0.237116	0.364964	0.177778	0.672753	30.8333	0.047399	0.417362	0	0	2.6744	0.00589692	8.82504	0	0	yes	--	RID48042.1 hypothetical protein BRARA_I04589 [Brassica rapa]	-	-	-	-	-	-	-
BAA07g36120	0.446335	1.09489	0.177778	1.82605	52.7778	0.533239	1.41903	0.497512	0	7.68109	0.0205463	8.54629	0	0	yes	HIPP20	XP_009105774.1 heavy metal-associated isoprenylated plant protein 20 [Brassica rapa]	-	-	-	-	GO:0005575//cellular_component;GO:0005622//intracellular;GO:0005623//cell;GO:0005737//cytoplasm;GO:0016020//membrane;GO:0044424//intracellular part;GO:0044464//cell part	GO:0003674//molecular_function;GO:0005488//binding;GO:0005507//copper ion binding;GO:0043167//ion binding;GO:0043169//cation binding;GO:0045340//mercury ion binding;GO:0046872//metal ion binding;GO:0046914//transition metal ion binding	GO:0006810//transport;GO:0006811//ion transport;GO:0006812//cation transport;GO:0006825//copper ion transport;GO:0006873//cellular ion homeostasis;GO:0006875//cellular metal ion homeostasis;GO:0006950//response to stress;GO:0008150//biological_process;GO:0009636//response to toxic substance;GO:0009987//cellular process;GO:0010035//response to inorganic substance;GO:0010038//response to metal ion;…
BAA09g13770	0.020922	0	0.355556	0.144161	29.4444	0.0710985	0.33389	0	0	1.07523	0.00324144	8.3738	0	0	yes	UGE3	XP_009112971.2 bifunctional UDP-glucose 4-epimerase and UDP-xylose 4-epimerase 3 [Brassica rapa]	Metabolism;Metabolism;Metabolism	Global and overview maps;Carbohydrate metabolism;Carbohydrate metabolism	ko01100//Metabolic pathways;ko00520//Amino sugar and nucleotide sugar metabolism;ko00052//Galactose metabolism	K01784;K01784;K01784	GO:0005737//cytoplasm	GO:0003824//catalytic activity;GO:0003854//3-beta-hydroxy-delta5-steroid dehydrogenase activity;GO:0003978//UDP-glucose 4-epimerase activity;GO:0004043//L-aminoadipate-semialdehyde dehydrogenase activity;GO:0004140//dephospho-CoA kinase activity;GO:0004316//3-oxoacyl-[acyl-carrier-protein] reductase (NADPH) activity;GO:0008446//GDP-mannose 4,6-dehydratase activity;GO:0008460//dTDP-glucose 4,6-deh…	GO:0000271//polysaccharide biosynthetic process;GO:0005975//carbohydrate metabolic process;GO:0006012//galactose metabolic process;GO:0006631//fatty acid metabolic process;GO:0006633//fatty acid biosynthetic process;GO:0006694//steroid biosynthetic process;GO:0009243//O antigen biosynthetic process;GO:0009244//lipopolysaccharide core region biosynthetic process;GO:0015937//coenzyme A biosynthetic…
BAA03g42630	0.0557919	0.912409	0.355556	0.192215	29.4444	0.0829482	0.33389	0	0	1.32885	0.00496201	8.06503	0	0	yes	FAMA	XP_009135875.1 transcription factor FAMA isoform X1 [Brassica rapa]	-	-	-	-	-	GO:0046983//protein dimerization activity	-
BAA02g42520	0.167376	0	0.266667	7.30418	50	0.142197	0.66778	0	0	4.14167	0.0188085	7.78268	0	0	yes	BIA1	XP_009129839.1 protein ECERIFERUM 26-like [Brassica rapa]	-	-	-	-	-	GO:0016747//transferase activity, transferring acyl groups other than amino-acyl groups	-
BAA03g03060	0.327777	0.182482	0.266667	1.15329	32.5	0.699135	1.5025	0.497512	0	2.40127	0.0139737	7.42494	0	0	yes	ATS3B	VDC78450.1 unnamed protein product [Brassica rapa]	-	-	-	-	-	GO:0005515//protein binding	-
BAA08g33120	0.355673	1.82482	0	1.68188	25.5556	0.0829482	0.751252	0.995025	0	1.05932	0.00694238	7.2535	0	0	yes	BCAT1	XP_009144477.2 branched-chain-amino-acid aminotransferase 1, mitochondrial isoform X1 [Brassica rapa]	Metabolism;Metabolism;Metabolism;Metabolism;Metabolism;Metabolism;Metabolism;Metabolism;Metabolism	Global and overview maps;Global and overview maps;Global and overview maps;Amino acid metabolism;Global and overview maps;Amino acid metabolism;Biosynthesis of other secondary metabolites;Metabolism of cofactors and vitamins;Amino acid metabolism	ko01100//Metabolic pathways;ko01110//Biosynthesis of secondary metabolites;ko01230//Biosynthesis of amino acids;ko00270//Cysteine and methionine metabolism;ko01210//2-Oxocarboxylic acid metabolism;ko00280//Valine, leucine and isoleucine degradation;ko00966//Glucosinolate biosynthesis;ko00770//Pantothenate and CoA biosynthesis;ko00290//Valine, leucine and isoleucine biosynthesis	K00826;K00826;K00826;K00826;K00826;K00826;K00826;K00826;K00826	-	GO:0003824//catalytic activity;GO:0004084//branched-chain-amino-acid transaminase activity;GO:0008696//4-amino-4-deoxychorismate lyase activity;GO:0047810//D-alanine:2-oxoglutarate aminotransferase activity	GO:0008153//para-aminobenzoic acid biosynthetic process;GO:0009082//branched-chain amino acid biosynthetic process;GO:0009396//folic acid-containing compound biosynthetic process;GO:0019480//L-alanine oxidation to pyruvate via D-alanine
BAA10g03510	5.27233	2.55474	1.68889	4.32484	44.7222	2.46475	3.00501	1.49254	5.76923	7.74644	0.0586442	7.0454	0	0	yes	GRP23	XP_009119251.1 glycine-rich protein 23 [Brassica rapa]	-	-	-	-	-	-	-
BAA04g05930	4.35177	1.09489	0.266667	5.43008	51.1111	0.888731	0.834725	0.995025	0	8.05948	0.0682563	6.88358	0	0	yes	CHX20	XP_009139379.1 cation/H(+) antiporter 20 [Brassica rapa]	-	-	-	-	GO:0016021//integral component of membrane	GO:0015299//solute:proton antiporter activity;GO:0016655//oxidoreductase activity, acting on NAD(P)H, quinone or similar compound as acceptor	GO:0006812//cation transport;GO:0055085//transmembrane transport;GO:0055114//oxidation-reduction process
BAA01g17220	1.29716	0.182482	1.06667	4.85344	34.4444	1.42197	1.41903	2.48756	0	3.12029	0.0356699	6.45083	0	0	yes	PMEI7	XP_009139088.2 pectinesterase inhibitor 7 [Brassica rapa]	-	-	-	-	GO:0005575//cellular_component;GO:0005576//extracellular region;GO:0048046//apoplast	GO:0003674//molecular_function;GO:0004857//enzyme inhibitor activity;GO:0030234//enzyme regulator activity;GO:0098772//molecular function regulator	GO:0008150//biological_process;GO:0009314//response to radiation;GO:0009416//response to light stimulus;GO:0009628//response to abiotic stimulus;GO:0009639//response to red or far red light;GO:0009641//shade avoidance;GO:0043086//negative regulation of catalytic activity;GO:0044092//negative regulation of molecular function;GO:0050790//regulation of catalytic activity;GO:0050896//response to stim…
BAA02g08560	0.17435	4.0146	5.42222	9.65882	45.8333	0.46214	2.83806	0	0	3.3455	0.0397392	6.39551	0	0	yes	GIP2	XP_009126298.1 probable aspartic proteinase GIP2 [Brassica rapa]	-	-	-	-	-	-	-
BAA06g01850	0.292907	1.64234	0.444444	15.7617	56.9444	0.379192	1.75292	0	0	6.86852	0.0818155	6.39148	0	0	yes	IAA6	XP_009147656.1 auxin-responsive protein IAA6 [Brassica rapa]	Environmental Information Processing	Signal transduction	ko04075//Plant hormone signal transduction	K14484	GO:0005575//cellular_component;GO:0005622//intracellular;GO:0005623//cell;GO:0005634//nucleus;GO:0043226//organelle;GO:0043227//membrane-bounded organelle;GO:0043229//intracellular organelle;GO:0043231//intracellular membrane-bounded organelle;GO:0044424//intracellular part;GO:0044464//cell part	GO:0003674//molecular_function;GO:0003700//transcription factor activity, sequence-specific DNA binding	GO:0006139//nucleobase-containing compound metabolic process;GO:0006351//transcription, DNA-templated;GO:0006355//regulation of transcription, DNA-templated;GO:0006725//cellular aromatic compound metabolic process;GO:0006807//nitrogen compound metabolic process;GO:0007154//cell communication;GO:0007165//signal transduction;GO:0007275//multicellular organism development;GO:0008150//biological_proc…
BAA07g21570	0.167376	2.91971	0.266667	5.18981	30.5556	0.0592487	1.16861	0.995025	0	1.11298	0.0174371	5.99613	0	0	yes	CHI	XP_013647992.1 chalcone--flavonone isomerase [Brassica napus]	Metabolism;Metabolism;Metabolism	Global and overview maps;Global and overview maps;Biosynthesis of other secondary metabolites	ko01100//Metabolic pathways;ko01110//Biosynthesis of secondary metabolites;ko00941//Flavonoid biosynthesis	K01859;K01859;K01859	-	GO:0016872//intramolecular lyase activity	-
BAA04g05900	4.53309	0	0.177778	7.25613	42.7778	1.64711	1.16861	1.99005	3.84615	3.11735	0.0753178	5.37118	0	0	yes	CHX20	CDY69365.1 BnaA04g27810D, partial [Brassica napus]	-	-	-	-	GO:0016021//integral component of membrane	GO:0005451//monovalent cation:proton antiporter activity;GO:0015299//solute:proton antiporter activity	GO:0006812//cation transport;GO:0015992//proton transport;GO:0055085//transmembrane transport
BAA01g02610	0.20922	2.0073	0.177778	9.75493	28.6111	0.130347	1.00167	0.995025	5.76923	1.30943	0.0337416	5.27827	0	0	yes	ALDH3F1	XP_009145598.1 aldehyde dehydrogenase family 3 member F1 isoform X1 [Brassica rapa]	Metabolism;Metabolism;Metabolism;Metabolism;Metabolism;Metabolism;Metabolism;Metabolism;Metabolism;Metabolism;Metabolism;Metabolism;Metabolism;Metabolism	Global and overview maps;Global and overview maps;Carbohydrate metabolism;Carbohydrate metabolism;Lipid metabolism;Amino acid metabolism;Carbohydrate metabolism;Amino acid metabolism;Amino acid metabolism;Lipid metabolism;Metabolism of other amino acids;Amino acid metabolism;Amino acid metabolism;Metabolism of terpenoids and polyketides	ko01100//Metabolic pathways;ko01110//Biosynthesis of secondary metabolites;ko00010//Glycolysis / Gluconeogenesis;ko00620//Pyruvate metabolism;ko00561//Glycerolipid metabolism;ko00380//Tryptophan metabolism;ko00053//Ascorbate and aldarate metabolism;ko00330//Arginine and proline metabolism;ko00280//Valine, leucine and isoleucine degradation;ko00071//Fatty acid degradation;ko00410//beta-Alanine met…	K00128;K00128;K00128;K00128;K00128;K00128;K00128;K00128;K00128;K00128;K00128;K00128;K00128;K00128	-	GO:0003842//1-pyrroline-5-carboxylate dehydrogenase activity;GO:0004491//methylmalonate-semialdehyde dehydrogenase (acylating) activity;GO:0004777//succinate-semialdehyde dehydrogenase (NAD+) activity;GO:0008802//betaine-aldehyde dehydrogenase activity;GO:0009013//succinate-semialdehyde dehydrogenase [NAD(P)+] activity;GO:0016491//oxidoreductase activity;GO:0016620//oxidoreductase activity, actin…	GO:0006527//arginine catabolic process;GO:0006561//proline biosynthetic process;GO:0006562//proline catabolic process;GO:0006574//valine catabolic process;GO:0006578//amino-acid betaine biosynthetic process;GO:0009450//gamma-aminobutyric acid catabolic process;GO:0010124//phenylacetate catabolic process;GO:0055114//oxidation-reduction process
BAA04g23900	0.306855	2.91971	0.355556	12.9265	39.7222	0.331793	1.33556	0	15.3846	2.96193	0.0774875	5.25643	0	0	yes	GRP23	XP_013632351.1 PREDICTED: glycine-rich cell wall structural protein 1-like [Brassica oleracea var. oleracea] [Brassica oleracea]	-	-	-	-	-	-	-
BAA03g35820	0.683451	4.56204	0.177778	18.4527	36.1111	0.497689	3.00501	0.497512	7.69231	4.10794	0.18048	4.5085	0	0	yes	LTP6	XP_009135090.1 non-specific lipid-transfer protein 6 [Brassica rapa]	-	-	-	-	-	-	-
BAA07g20830	3.4591	0.912409	2.4	8.55358	41.6667	2.97429	1.41903	3.48259	23.0769	3.59943	0.111722	5.00978	1.43892e-304	5.37795e-300	yes	ABCG37	XP_009103863.1 ABC transporter G family member 37 isoform X3 [Brassica rapa]	-	-	-	-	GO:0000502//proteasome complex;GO:0005575//cellular_component;GO:0005623//cell;GO:0005737//cytoplasm;GO:0005886//plasma membrane;GO:0005887//integral component of plasma membrane;GO:0005911//cell-cell junction;GO:0009379//Holliday junction helicase complex;GO:0009380//excinuclease repair complex;GO:0009506//plasmodesma;GO:0009898//cytoplasmic side of plasma membrane;GO:0016020//membrane;GO:001602…	GO:0000166//nucleotide binding;GO:0003674//molecular_function;GO:0003723//RNA binding;GO:0003724//RNA helicase activity;GO:0003824//catalytic activity;GO:0003924//GTPase activity;GO:0004222//metalloendopeptidase activity;GO:0004385//guanylate kinase activity;GO:0005215//transporter activity;GO:0005260//channel-conductance-controlling ATPase activity;GO:0005319//lipid transporter activity;GO:00054…	GO:0000910//cytokinesis;GO:0001101//response to acid chemical;GO:0001887//selenium compound metabolic process;GO:0002949//tRNA threonylcarbamoyladenosine modification;GO:0006281//DNA repair;GO:0006289//nucleotide-excision repair;GO:0006310//DNA recombination;GO:0006400//tRNA modification;GO:0006412//translation;GO:0006464//cellular protein modification process;GO:0006508//proteolysis;GO:0006576//…
BAA09g49700	2.3851	2.91971	6.13333	0.6247	35.2778	2.3581	4.67446	1.99005	0	2.16681	0.0594965	5.18663	1.76327e-304	6.59021e-300	yes	SSL9	XP_009116407.2 protein STRICTOSIDINE SYNTHASE-LIKE 9 [Brassica rapa]	-	-	-	-	-	GO:0005515//protein binding;GO:0016844//strictosidine synthase activity	GO:0009058//biosynthetic process
BAA06g14600	2.51761	6.93431	2.31111	1.39356	34.4444	1.76561	3.17195	12.9353	0	1.17247	0.0471435	4.63634	1.18244e-299	4.41935e-295	yes	--	XP_009149249.1 uncharacterized protein LOC103872572 isoform X1 [Brassica rapa]	-	-	-	-	-	-	-
BAA09g54880	0.160402	3.46715	0.444444	19.7982	30	0.213295	2.92154	0.995025	0	1.30103	0.0555909	4.54866	1.59551e-290	5.96323e-286	yes	FDH	XP_009117027.1 3-ketoacyl-CoA synthase 10 [Brassica rapa]	Metabolism;Metabolism;Organismal Systems;Metabolism	Global and overview maps;Global and overview maps;Environmental adaptation;Lipid metabolism	ko01100//Metabolic pathways;ko01110//Biosynthesis of secondary metabolites;ko04626//Plant-pathogen interaction;ko00062//Fatty acid elongation	K15397;K15397;K15397;K15397	GO:0016020//membrane	GO:0004315//3-oxoacyl-[acyl-carrier-protein] synthase activity;GO:0004421//hydroxymethylglutaryl-CoA synthase activity;GO:0016747//transferase activity, transferring acyl groups other than amino-acyl groups	GO:0006633//fatty acid biosynthetic process
BAA08g15670	0.941488	4.0146	1.6	1.34551	31.3889	3.81562	4.34057	3.9801	5.76923	0.964533	0.0714712	3.7544	1.88076e-276	7.02934e-272	yes	--	XP_009108685.1 probable BOI-related E3 ubiquitin-protein ligase 2 [Brassica rapa]	-	-	-	-	-	-	-
BAA03g49750	3.01974	2.55474	13.3333	6.10284	41.3889	4.7399	3.3389	0	0	2.00794	0.112636	4.15598	3.97534e-254	1.48578e-249	yes	ABCB9	XP_009136898.1 ABC transporter B family member 9 [Brassica rapa]	Environmental Information Processing	Membrane transport	ko02010//ABC transporters	K05658	GO:0005575//cellular_component;GO:0005737//cytoplasm;GO:0005887//integral component of plasma membrane;GO:0009288//bacterial-type flagellum;GO:0009380//excinuclease repair complex;GO:0009898//cytoplasmic side of plasma membrane;GO:0016020//membrane;GO:0016021//integral component of membrane;GO:0031224//intrinsic component of membrane;GO:0043190//ATP-binding cassette (ABC) transporter complex;GO:0…	GO:0000166//nucleotide binding;GO:0003674//molecular_function;GO:0003676//nucleic acid binding;GO:0003824//catalytic activity;GO:0003924//GTPase activity;GO:0004140//dephospho-CoA kinase activity;GO:0004849//uridine kinase activity;GO:0005215//transporter activity;GO:0005260//channel-conductance-controlling ATPase activity;GO:0005319//lipid transporter activity;GO:0005488//binding;GO:0005524//ATP…	GO:0000910//cytokinesis;GO:0001539//cilium or flagellum-dependent cell motility;GO:0006289//nucleotide-excision repair;GO:0006355//regulation of transcription, DNA-templated;GO:0006412//translation;GO:0006810//transport;GO:0006817//phosphate ion transport;GO:0006824//cobalt ion transport;GO:0006855//drug transmembrane transport;GO:0006869//lipid transport;GO:0007186//G-protein coupled receptor si…
BAA06g17750	2.28747	1.09489	0.355556	4.56511	29.4444	1.42197	1.58598	5.97015	9.61538	1.35083	0.0403442	5.06535	7.15798e-249	2.6753e-244	yes	IGMT4	XP_009149590.1 indole glucosinolate O-methyltransferase 4-like [Brassica rapa]	-	-	-	-	-	GO:0008168//methyltransferase activity;GO:0008171//O-methyltransferase activity;GO:0046983//protein dimerization activity	GO:0006480//N-terminal protein amino acid methylation;GO:0016051//carbohydrate biosynthetic process
BAA05g32140	11.0886	2.18978	4.44444	11.0524	55.2778	4.49105	7.76294	5.47264	0	10.6844	0.192916	5.79139	3.49806e-245	1.3074e-240	yes	--	XP_013585260.1 PREDICTED: uncharacterized protein LOC106294235 [Brassica oleracea var. oleracea] [Brassica oleracea]	-	-	-	-	-	-	-
BAA06g14510	0.906618	3.10219	0.355556	24.8919	31.9444	0.45029	3.25543	0.497512	3.84615	1.05172	0.0662922	3.98777	1.70176e-229	6.36034e-225	yes	ABCG11	XP_009149237.2 ABC transporter G family member 11 [Brassica rapa]	-	-	-	-	GO:0005575//cellular_component;GO:0005737//cytoplasm;GO:0005887//integral component of plasma membrane;GO:0009380//excinuclease repair complex;GO:0009898//cytoplasmic side of plasma membrane;GO:0010007//magnesium chelatase complex;GO:0016020//membrane;GO:0016021//integral component of membrane;GO:0043190//ATP-binding cassette (ABC) transporter complex;GO:0055051//ATP-binding cassette (ABC) transp…	GO:0003674//molecular_function;GO:0003723//RNA binding;GO:0003724//RNA helicase activity;GO:0003924//GTPase activity;GO:0004127//cytidylate kinase activity;GO:0005260//channel-conductance-controlling ATPase activity;GO:0005319//lipid transporter activity;GO:0005524//ATP binding;GO:0005525//GTP binding;GO:0008565//protein transporter activity;GO:0009381//excinuclease ABC activity;GO:0015220//choli…	GO:0000910//cytokinesis;GO:0006139//nucleobase-containing compound metabolic process;GO:0006281//DNA repair;GO:0006289//nucleotide-excision repair;GO:0006310//DNA recombination;GO:0006810//transport;GO:0006817//phosphate ion transport;GO:0006824//cobalt ion transport;GO:0006855//drug transmembrane transport;GO:0006869//lipid transport;GO:0007601//visual perception;GO:0008150//biological_process;G…
BAA03g66890	0.983332	0	0.711111	9.41855	25.8333	1.93151	0.584307	0	3.84615	0.952524	0.0368025	4.69388	8.63969e-216	3.22908e-211	yes	MLO6	XP_009124631.1 MLO-like protein 6 isoform X2 [Brassica rapa]	-	-	-	-	GO:0016021//integral component of membrane	-	GO:0006952//defense response
BAA04g29670	2.11312	0.182482	8.44444	2.97934	28.0556	1.14943	1.16861	21.393	3.84615	0.710389	0.0448366	3.98586	1.56714e-213	5.85719e-209	yes	CYS3	XP_009141947.1 cysteine proteinase inhibitor 3 [Brassica rapa]	-	-	-	-	-	GO:0004869//cysteine-type endopeptidase inhibitor activity	-
BAA05g07590	10.3285	1.82482	1.33333	5.52619	48.3333	4.24221	5.59265	3.48259	1.92308	2.44261	0.127951	4.25476	4.55272e-202	1.70158e-197	yes	PYL4	VDC70025.1 unnamed protein product [Brassica rapa]	Environmental Information Processing;Environmental Information Processing	Signal transduction;Signal transduction	ko04075//Plant hormone signal transduction;ko04016//MAPK signaling pathway - plant	K14496;K14496	-	-	GO:0006952//defense response
BAA02g47710	5.59314	1.09489	24	15.7617	50	9.75234	3.83973	0.497512	7.69231	4.17946	0.245713	4.08827	4.255e-195	1.59031e-190	yes	--	CDY37845.1 BnaAnng05060D [Brassica napus]	-	-	-	-	-	-	-
BAA04g06860	2.42695	3.28467	8.97778	8.55358	41.1111	8.60292	6.34391	14.4279	1.92308	2.38726	0.169633	3.81487	1.02307e-191	3.82373e-187	yes	--	XP_013742131.1 uncharacterized protein LOC106445163 isoform X1 [Brassica napus]	-	-	-	-	-	-	-
BAA03g14210	1.63889	4.56204	2.66667	2.69101	25.8333	2.39365	3.75626	3.48259	5.76923	0.767782	0.0444108	4.11172	4.90876e-184	1.83465e-179	yes	D6PK	XP_009132350.2 serine/threonine-protein kinase D6PK [Brassica rapa]	-	-	-	-	-	GO:0004672//protein kinase activity;GO:0005524//ATP binding	GO:0006468//protein phosphorylation
BAA09g22530	1.06702	1.09489	17.4222	5.43008	28.3333	3.16388	2.33723	1.99005	1.92308	0.85042	0.0792721	3.42329	2.8924e-172	1.08103e-167	yes	PSL4	VDC60160.1 unnamed protein product, partial [Brassica rapa]	Genetic Information Processing	Folding, sorting and degradation	ko04141//Protein processing in endoplasmic reticulum	K08288	-	-	-
BAA01g11370	7.51098	0.182482	0.355556	8.7458	35.8333	0.900581	2.25376	2.48756	1.92308	2.12642	0.0791067	4.74848	1.26015e-161	4.7098e-157	yes	NIP1-2	RID78147.1 hypothetical protein BRARA_A01000 [Brassica rapa]	-	-	-	-	GO:0016020//membrane	GO:0015267//channel activity	GO:0055085//transmembrane transport
BAA09g61320	5.23049	2.18978	0.355556	0.480538	29.7222	1.27977	3.75626	0	0	0.875871	0.0468277	4.22528	2.19715e-160	8.21185e-156	yes	--	-	-	-	-	-	-	GO:0003677//DNA binding;GO:0003918//DNA topoisomerase type II (ATP-hydrolyzing) activity;GO:0005524//ATP binding	GO:0006265//DNA topological change
BAA10g19110	4.80508	2.18978	3.02222	4.18068	29.7222	1.04278	3.42237	2.98507	0	0.810678	0.0422087	4.26352	9.49977e-156	3.55054e-151	yes	--	CDY69256.1 BnaAnng29840D [Brassica napus]	-	-	-	-	-	-	-
BAA09g03780	11.9116	2.37226	1.24444	8.40942	43.3333	2.59509	7.76294	10.9453	0	4.48637	0.240271	4.22282	4.51932e-143	1.6891e-138	yes	CYP81D11	XP_009111606.2 cytochrome P450 81D11 [Brassica rapa]	Metabolism;Metabolism	Global and overview maps;Biosynthesis of other secondary metabolites	ko01110//Biosynthesis of secondary metabolites;ko00943//Isoflavonoid biosynthesis	K13260;K13260	GO:0005575//cellular_component;GO:0009376//HslUV protease complex;GO:0016020//membrane;GO:0016021//integral component of membrane;GO:0031224//intrinsic component of membrane;GO:0044425//membrane part	GO:0003674//molecular_function;GO:0003824//catalytic activity;GO:0004176//ATP-dependent peptidase activity;GO:0004298//threonine-type endopeptidase activity;GO:0004497//monooxygenase activity;GO:0005488//binding;GO:0005506//iron ion binding;GO:0016491//oxidoreductase activity;GO:0016705//oxidoreductase activity, acting on paired donors, with incorporation or reduction of molecular oxygen;GO:00167…	GO:0002213//defense response to insect;GO:0006082//organic acid metabolic process;GO:0006508//proteolysis;GO:0006725//cellular aromatic compound metabolic process;GO:0006790//sulfur compound metabolic process;GO:0006807//nitrogen compound metabolic process;GO:0006950//response to stress;GO:0006952//defense response;GO:0008150//biological_process;GO:0008152//metabolic process;GO:0009058//biosynthe…
BAA02g24330	5.363	0.364964	5.33333	3.60404	32.2222	3.96966	2.17028	2.48756	0	1.14096	0.0943065	3.59674	1.41931e-133	5.30469e-129	yes	BOR4	RID75073.1 hypothetical protein BRARA_B02140 [Brassica rapa]	-	-	-	-	GO:0005575//cellular_component;GO:0005623//cell;GO:0005886//plasma membrane;GO:0005887//integral component of plasma membrane;GO:0016020//membrane;GO:0016021//integral component of membrane;GO:0031224//intrinsic component of membrane;GO:0031226//intrinsic component of plasma membrane;GO:0044425//membrane part;GO:0044459//plasma membrane part;GO:0044464//cell part;GO:0071944//cell periphery	GO:0003674//molecular_function;GO:0005215//transporter activity;GO:0005452//inorganic anion exchanger activity;GO:0008509//anion transmembrane transporter activity;GO:0015075//ion transmembrane transporter activity;GO:0015103//inorganic anion transmembrane transporter activity;GO:0015238//drug transmembrane transporter activity;GO:0015291//secondary active transmembrane transporter activity;GO:00…	GO:0006810//transport;GO:0006811//ion transport;GO:0006820//anion transport;GO:0006855//drug transmembrane transport;GO:0006873//cellular ion homeostasis;GO:0006885//regulation of pH;GO:0007154//cell communication;GO:0008150//biological_process;GO:0009605//response to external stimulus;GO:0009987//cellular process;GO:0009991//response to extracellular stimulus;GO:0010036//response to boron-contai…
BAA04g19720	2.92907	6.75182	0.8	13.7434	26.3889	1.29162	4.92487	1.49254	5.76923	0.893093	0.0591518	3.91632	6.61255e-124	2.47144e-119	yes	ABCG32	XP_009140751.2 ABC transporter G family member 32 [Brassica rapa]	-	-	-	-	GO:0005575//cellular_component;GO:0005623//cell;GO:0005886//plasma membrane;GO:0005887//integral component of plasma membrane;GO:0009380//excinuclease repair complex;GO:0009898//cytoplasmic side of plasma membrane;GO:0016020//membrane;GO:0016021//integral component of membrane;GO:0031224//intrinsic component of membrane;GO:0043190//ATP-binding cassette (ABC) transporter complex;GO:0044425//membra…	GO:0000166//nucleotide binding;GO:0003674//molecular_function;GO:0003678//DNA helicase activity;GO:0003824//catalytic activity;GO:0003924//GTPase activity;GO:0004003//ATP-dependent DNA helicase activity;GO:0005215//transporter activity;GO:0005319//lipid transporter activity;GO:0005488//binding;GO:0005524//ATP binding;GO:0005525//GTP binding;GO:0008144//drug binding;GO:0008565//protein transporter…	GO:0000910//cytokinesis;GO:0002949//tRNA threonylcarbamoyladenosine modification;GO:0006260//DNA replication;GO:0006281//DNA repair;GO:0006289//nucleotide-excision repair;GO:0006310//DNA recombination;GO:0006810//transport;GO:0006817//phosphate ion transport;GO:0006824//cobalt ion transport;GO:0006855//drug transmembrane transport;GO:0006869//lipid transport;GO:0007275//multicellular organism dev…
BAA10g20880	3.22198	0.547445	0.622222	14.2239	26.3889	1.96706	1.25209	5.47264	1.92308	0.909552	0.0549243	4.04964	8.97039e-120	3.35268e-115	yes	--	XP_013667354.1 uncharacterized protein BNAA10G15560D [Brassica napus]	-	-	-	-	-	-	-
BAA04g33410	2.85236	0.547445	4.53333	15.8578	30.8333	5.66418	1.91987	5.97015	1.92308	1.57754	0.140925	3.48468	2.91557e-117	1.08969e-112	yes	ABCB4	XP_009142463.1 ABC transporter B family member 4 [Brassica rapa]	Environmental Information Processing	Membrane transport	ko02010//ABC transporters	K05658	GO:0005575//cellular_component;GO:0005737//cytoplasm;GO:0005887//integral component of plasma membrane;GO:0009380//excinuclease repair complex;GO:0009898//cytoplasmic side of plasma membrane;GO:0016021//integral component of membrane;GO:0043190//ATP-binding cassette (ABC) transporter complex;GO:0055051//ATP-binding cassette (ABC) transporter complex, integrated substrate binding;GO:0055052//ATP-b…	GO:0003674//molecular_function;GO:0003676//nucleic acid binding;GO:0003924//GTPase activity;GO:0004020//adenylylsulfate kinase activity;GO:0004140//dephospho-CoA kinase activity;GO:0004849//uridine kinase activity;GO:0005260//channel-conductance-controlling ATPase activity;GO:0005319//lipid transporter activity;GO:0005524//ATP binding;GO:0005525//GTP binding;GO:0008134//transcription factor bindi…	GO:0000910//cytokinesis;GO:0002949//tRNA threonylcarbamoyladenosine modification;GO:0006289//nucleotide-excision repair;GO:0006355//regulation of transcription, DNA-templated;GO:0006790//sulfur compound metabolic process;GO:0006810//transport;GO:0006817//phosphate ion transport;GO:0006824//cobalt ion transport;GO:0006855//drug transmembrane transport;GO:0006869//lipid transport;GO:0007186//G-prot…
BAA07g38950	5.04917	2.73723	0.711111	7.88083	29.1667	2.3344	5.34224	6.46766	3.84615	1.00214	0.091337	3.45574	1.36841e-115	5.11442e-111	yes	HIPL1	XP_009106135.1 HIPL1 protein [Brassica rapa]	-	-	-	-	GO:0005575//cellular_component;GO:0005623//cell;GO:0005886//plasma membrane;GO:0016020//membrane;GO:0031224//intrinsic component of membrane;GO:0031225//anchored component of membrane;GO:0031226//intrinsic component of plasma membrane;GO:0044425//membrane part;GO:0044459//plasma membrane part;GO:0044464//cell part;GO:0046658//anchored component of plasma membrane;GO:0071944//cell periphery	GO:0003674//molecular_function;GO:0003824//catalytic activity;GO:0016491//oxidoreductase activity	GO:0008150//biological_process;GO:0008152//metabolic process;GO:0055114//oxidation-reduction process
BAA02g05080	1.77139	2.37226	7.73333	1.63383	28.3333	8.21187	7.42905	0.995025	0	0.874826	0.123495	2.82454	1.09681e-106	4.09934e-102	yes	TIFY9	VDC85159.1 unnamed protein product [Brassica rapa]	Environmental Information Processing	Signal transduction	ko04075//Plant hormone signal transduction	K13464	-	-	-
BAA09g64700	6.24869	6.56934	1.24444	20.1826	33.3333	2.87949	7.09516	1.49254	0	2.25504	0.16994	3.73005	1.26237e-105	4.7181e-101	yes	STP1	XP_009118196.1 sugar transport protein 1 [Brassica rapa]	-	-	-	-	GO:0005887//integral component of plasma membrane;GO:0016021//integral component of membrane	GO:0008028//monocarboxylic acid transmembrane transporter activity;GO:0015238//drug transmembrane transporter activity;GO:0015295//solute:proton symporter activity;GO:0015307//drug:proton antiporter activity;GO:0022857//transmembrane transporter activity;GO:0042910//xenobiotic transporter activity;GO:0051119//sugar transmembrane transporter activity	GO:0006810//transport;GO:0006855//drug transmembrane transport;GO:0008643//carbohydrate transport;GO:0015718//monocarboxylic acid transport;GO:0015893//drug transport;GO:0042493//response to drug;GO:0042908//xenobiotic transport;GO:0055085//transmembrane transport
BAA07g06790	6.87635	1.45985	0.266667	18.3566	30.8333	1.04278	2.92154	2.98507	1.92308	0.954733	0.0944274	3.33782	1.91109e-100	7.14271e-96	yes	DTX6	VDC96359.1 unnamed protein product [Brassica rapa]	-	-	-	-	GO:0016020//membrane	GO:0015238//drug transmembrane transporter activity;GO:0015297//antiporter activity;GO:0042910//xenobiotic transporter activity	GO:0006855//drug transmembrane transport;GO:0042493//response to drug;GO:0055085//transmembrane transport
BAA05g28620	9.95885	1.09489	1.15556	20.4229	34.7222	2.1922	2.17028	10.9453	0	2.17264	0.167231	3.69953	1.51212e-89	5.65157e-85	yes	At3g11180	XP_033148824.1 flavonol synthase 1 isoform X1 [Brassica rapa]	-	-	-	-	-	GO:0016491//oxidoreductase activity	GO:0055114//oxidation-reduction process
BAA06g39540	22.8956	23.9051	6.48889	23.6425	50	8.16447	20.3673	13.4328	0	2.00375	0.281954	2.82917	2.15019e-79	8.03635e-75	yes	SCRM	XP_009152022.2 transcription factor ICE1 [Brassica rapa]	-	-	-	-	GO:0005575//cellular_component;GO:0005622//intracellular;GO:0005623//cell;GO:0005634//nucleus;GO:0043226//organelle;GO:0043227//membrane-bounded organelle;GO:0043229//intracellular organelle;GO:0043231//intracellular membrane-bounded organelle;GO:0044424//intracellular part;GO:0044464//cell part	GO:0003674//molecular_function;GO:0003676//nucleic acid binding;GO:0003677//DNA binding;GO:0003700//transcription factor activity, sequence-specific DNA binding;GO:0005488//binding;GO:0005515//protein binding;GO:0008773//[protein-PII] uridylyltransferase activity;GO:0046983//protein dimerization activity;GO:0097159//organic cyclic compound binding;GO:1901363//heterocyclic compound binding	GO:0006139//nucleobase-containing compound metabolic process;GO:0006351//transcription, DNA-templated;GO:0006355//regulation of transcription, DNA-templated;GO:0006725//cellular aromatic compound metabolic process;GO:0006807//nitrogen compound metabolic process;GO:0006950//response to stress;GO:0007275//multicellular organism development;GO:0008150//biological_process;GO:0008152//metabolic proces…
BAA05g05930	5.99763	3.83212	4.62222	8.8419	30.5556	6.68326	7.2621	3.9801	1.92308	0.917273	0.115719	2.98672	1.14394e-77	4.27547e-73	yes	MPK12	XP_013748088.1 mitogen-activated protein kinase 12 [Brassica napus]	-	-	-	-	-	GO:0004672//protein kinase activity;GO:0005524//ATP binding	GO:0006468//protein phosphorylation
BAA04g26420	4.91666	2.0073	0.8	17.0111	25.2778	1.81301	2.33723	3.9801	3.84615	0.842606	0.0971791	3.11614	5.8092e-77	2.17119e-72	yes	ABCG34	XP_009141587.1 ABC transporter G family member 39 [Brassica rapa]	-	-	-	-	GO:0005575//cellular_component;GO:0005887//integral component of plasma membrane;GO:0009379//Holliday junction helicase complex;GO:0009380//excinuclease repair complex;GO:0009898//cytoplasmic side of plasma membrane;GO:0016020//membrane;GO:0016021//integral component of membrane;GO:0043190//ATP-binding cassette (ABC) transporter complex;GO:0055051//ATP-binding cassette (ABC) transporter complex, …	GO:0003674//molecular_function;GO:0003824//catalytic activity;GO:0003924//GTPase activity;GO:0004553//hydrolase activity, hydrolyzing O-glycosyl compounds;GO:0005260//channel-conductance-controlling ATPase activity;GO:0005319//lipid transporter activity;GO:0005524//ATP binding;GO:0005525//GTP binding;GO:0008565//protein transporter activity;GO:0009378//four-way junction helicase activity;GO:00093…	GO:0000910//cytokinesis;GO:0002949//tRNA threonylcarbamoyladenosine modification;GO:0005975//carbohydrate metabolic process;GO:0006281//DNA repair;GO:0006289//nucleotide-excision repair;GO:0006310//DNA recombination;GO:0006576//cellular biogenic amine metabolic process;GO:0006777//Mo-molybdopterin cofactor biosynthetic process;GO:0006810//transport;GO:0006817//phosphate ion transport;GO:0006824//…
BAA02g37950	5.53037	7.84672	8.44444	12.2537	33.0556	9.4798	9.6828	5.47264	1.92308	0.899222	0.16099	2.4817	4.6293e-73	1.7302e-68	yes	--	XP_009129090.1 uncharacterized protein LOC103853946 isoform X1 [Brassica rapa]	-	-	-	-	-	GO:0004397//histidine ammonia-lyase activity	GO:0006548//histidine catabolic process
BAA03g33220	12.2254	7.29927	0.444444	3.50793	32.5	1.77746	14.1068	2.98507	0	1.01445	0.112508	3.1726	1.73793e-70	6.49551e-66	yes	WDL1	VDC81330.1 unnamed protein product [Brassica rapa]	-	-	-	-	GO:0005575//cellular_component;GO:0005622//intracellular;GO:0005623//cell;GO:0005737//cytoplasm;GO:0005856//cytoskeleton;GO:0005874//microtubule;GO:0015630//microtubule cytoskeleton;GO:0043226//organelle;GO:0043228//non-membrane-bounded organelle;GO:0043229//intracellular organelle;GO:0043232//intracellular non-membrane-bounded organelle;GO:0044422//organelle part;GO:0044424//intracellular part;G…	GO:0004674//protein serine/threonine kinase activity;GO:0051082//unfolded protein binding	GO:0006260//DNA replication;GO:0007275//multicellular organism development;GO:0008150//biological_process;GO:0009653//anatomical structure morphogenesis;GO:0010015//root morphogenesis;GO:0010031//circumnutation;GO:0022622//root system development;GO:0032501//multicellular organismal process;GO:0032502//developmental process;GO:0048364//root development;GO:0048731//system development;GO:0048856//a…
BAA08g29540	11.3815	1.45985	1.95556	17.828	34.1667	4.97689	2.4207	6.46766	0	2.41771	0.225173	3.42454	2.78442e-69	1.04068e-64	yes	KTI5	XP_033133194.1 kunitz trypsin inhibitor 5-like [Brassica rapa]	-	-	-	-	-	GO:0004866//endopeptidase inhibitor activity	-
BAA06g02060	3.0825	3.83212	5.77778	8.31331	26.9444	10.8662	2.00334	6.96517	1.92308	4.16087	0.32804	3.66494	2.4773e-64	9.25891e-60	yes	HSP26.5	RID56761.1 hypothetical protein BRARA_F00186 [Brassica rapa]	Genetic Information Processing	Folding, sorting and degradation	ko04141//Protein processing in endoplasmic reticulum	K13993	GO:0005575//cellular_component;GO:0005622//intracellular;GO:0005623//cell;GO:0005737//cytoplasm;GO:0005739//mitochondrion;GO:0043226//organelle;GO:0043227//membrane-bounded organelle;GO:0043229//intracellular organelle;GO:0043231//intracellular membrane-bounded organelle;GO:0044424//intracellular part;GO:0044444//cytoplasmic part;GO:0044464//cell part	-	GO:0000302//response to reactive oxygen species;GO:0006950//response to stress;GO:0006979//response to oxidative stress;GO:0008150//biological_process;GO:0009266//response to temperature stimulus;GO:0009314//response to radiation;GO:0009408//response to heat;GO:0009416//response to light stimulus;GO:0009628//response to abiotic stimulus;GO:0009636//response to toxic substance;GO:0009642//response…
BAA04g22610	4.73534	10.219	18.1333	10.7641	27.7778	6.13817	8.93155	4.47761	7.69231	0.514669	0.138744	1.89122	3.59447e-59	1.34343e-54	yes	ASP1	XP_009141117.2 aspartate aminotransferase, mitochondrial [Brassica rapa]	Metabolism;Metabolism;Metabolism;Metabolism;Metabolism;Metabolism;Metabolism;Metabolism;Metabolism;Metabolism;Metabolism;Metabolism;Metabolism;Metabolism;Metabolism	Global and overview maps;Global and overview maps;Global and overview maps;Global and overview maps;Amino acid metabolism;Global and overview maps;Energy metabolism;Amino acid metabolism;Amino acid metabolism;Amino acid metabolism;Amino acid metabolism;Amino acid metabolism;Biosynthesis of other secondary metabolites;Amino acid metabolism;Biosynthesis of other secondary metabolites	ko01100//Metabolic pathways;ko01110//Biosynthesis of secondary metabolites;ko01200//Carbon metabolism;ko01230//Biosynthesis of amino acids;ko00270//Cysteine and methionine metabolism;ko01210//2-Oxocarboxylic acid metabolism;ko00710//Carbon fixation in photosynthetic organisms;ko00250//Alanine, aspartate and glutamate metabolism;ko00330//Arginine and proline metabolism;ko00400//Phenylalanine, tyro…	K14455;K14455;K14455;K14455;K14455;K14455;K14455;K14455;K14455;K14455;K14455;K14455;K14455;K14455;K14455	GO:0005737//cytoplasm	GO:0003824//catalytic activity;GO:0004400//histidinol-phosphate transaminase activity;GO:0030170//pyridoxal phosphate binding;GO:0048472//threonine-phosphate decarboxylase activity	GO:0000105//histidine biosynthetic process;GO:0009058//biosynthetic process;GO:0009236//cobalamin biosynthetic process;GO:0042398//cellular modified amino acid biosynthetic process
BAA01g13910	4.21926	2.73723	4.26667	15.3772	25.5556	6.96765	4.8414	3.48259	7.69231	1.03271	0.157547	2.71259	2.93682e-56	1.09763e-51	yes	WRKY31	XP_009135548.1 probable WRKY transcription factor 31 [Brassica rapa]	-	-	-	-	GO:0005575//cellular_component;GO:0005622//intracellular;GO:0005623//cell;GO:0005634//nucleus;GO:0043226//organelle;GO:0043227//membrane-bounded organelle;GO:0043229//intracellular organelle;GO:0043231//intracellular membrane-bounded organelle;GO:0044424//intracellular part;GO:0044464//cell part	GO:0003674//molecular_function;GO:0003676//nucleic acid binding;GO:0003677//DNA binding;GO:0003700//transcription factor activity, sequence-specific DNA binding;GO:0005488//binding;GO:0043565//sequence-specific DNA binding;GO:0097159//organic cyclic compound binding;GO:1901363//heterocyclic compound binding	GO:0006139//nucleobase-containing compound metabolic process;GO:0006351//transcription, DNA-templated;GO:0006355//regulation of transcription, DNA-templated;GO:0006725//cellular aromatic compound metabolic process;GO:0006807//nitrogen compound metabolic process;GO:0008150//biological_process;GO:0008152//metabolic process;GO:0009058//biosynthetic process;GO:0009059//macromolecule biosynthetic proc…
BAA03g49400	5.27931	7.84672	12.2667	11.2446	29.7222	10.6055	7.67947	9.45274	15.3846	1.70014	0.260241	2.70773	1.64234e-55	6.13824e-51	yes	FLZ2	XP_009136860.2 FCS-Like Zinc finger 2 [Brassica rapa]	-	-	-	-	-	-	-
BAA02g08710	9.19171	10.219	4	13.5992	28.6111	4.40811	5.50918	9.45274	9.61538	0.909169	0.107269	3.08332	9.12846e-53	3.41176e-48	yes	--	XP_009126352.1 caffeoylshikimate esterase [Brassica rapa]	-	-	-	-	-	GO:0003824//catalytic activity;GO:0008236//serine-type peptidase activity;GO:0016787//hydrolase activity;GO:0047570//3-oxoadipate enol-lactonase activity;GO:0070205//2-succinyl-6-hydroxy-2,4-cyclohexadiene-1-carboxylate synthase activity	GO:0006508//proteolysis;GO:0009102//biotin biosynthetic process;GO:0009234//menaquinone biosynthetic process;GO:0042952//beta-ketoadipate pathway
BAA05g28760	8.31997	7.84672	7.46667	13.407	31.9444	10.6055	10.5175	4.47761	1.92308	1.60956	0.204492	2.97655	1.25139e-51	4.67707e-47	yes	LPAT5	XP_033147538.1 probable 1-acyl-sn-glycerol-3-phosphate acyltransferase 5 [Brassica rapa]	Metabolism;Metabolism;Metabolism;Metabolism	Global and overview maps;Global and overview maps;Lipid metabolism;Lipid metabolism	ko01100//Metabolic pathways;ko01110//Biosynthesis of secondary metabolites;ko00564//Glycerophospholipid metabolism;ko00561//Glycerolipid metabolism	K13513;K13513;K13513;K13513	-	GO:0016746//transferase activity, transferring acyl groups	-
BAA09g52380	5.00732	2.55474	24.1778	5.95867	27.5	9.85899	4.67446	0	0	0.942526	0.219781	2.10047	1.06558e-48	3.98261e-44	yes	--	XP_009116732.1 uncharacterized protein LOC103841900 [Brassica rapa]	-	-	-	-	-	-	-
BAA09g01500	11.9046	4.74453	3.55556	8.1211	32.7778	8.25927	14.9416	2.98507	1.92308	1.49044	0.246285	2.59734	3.43067e-48	1.28221e-43	yes	--	CDY64782.1 BnaCnng44880D [Brassica napus]	-	-	-	-	-	-	-
BAA06g20970	8.6059	10.7664	13.6889	12.2537	31.3889	11.0795	11.3523	9.95025	23.0769	0.933578	0.261563	1.83561	6.44428e-41	2.40855e-36	yes	At3g47420	VDC66567.1 unnamed protein product [Brassica rapa]	-	-	-	-	GO:0005575//cellular_component;GO:0005887//integral component of plasma membrane;GO:0016020//membrane;GO:0016021//integral component of membrane;GO:0031224//intrinsic component of membrane;GO:0044425//membrane part	GO:0003674//molecular_function;GO:0005215//transporter activity;GO:0015169//glycerol-3-phosphate transmembrane transporter activity;GO:0015238//drug transmembrane transporter activity;GO:0015307//drug:proton antiporter activity;GO:0015514//nitrite efflux transmembrane transporter activity;GO:0022857//transmembrane transporter activity;GO:0042910//xenobiotic transporter activity	GO:0006810//transport;GO:0006855//drug transmembrane transport;GO:0008150//biological_process;GO:0008643//carbohydrate transport;GO:0015707//nitrite transport;GO:0015794//glycerol-3-phosphate transport;GO:0015893//drug transport;GO:0042493//response to drug;GO:0042592//homeostatic process;GO:0042908//xenobiotic transport;GO:0048878//chemical homeostasis;GO:0050801//ion homeostasis;GO:0051179//loc…
BAA07g33050	11.0956	12.5912	5.06667	15.3292	29.7222	7.54829	13.606	7.9602	3.84615	1.19309	0.195577	2.60889	1.80469e-38	6.74503e-34	yes	KCR1	XP_022571213.1 very-long-chain 3-oxoacyl-CoA reductase 1-like [Brassica napus]	Metabolism;Metabolism;Metabolism;Metabolism;Metabolism	Global and overview maps;Global and overview maps;Global and overview maps;Lipid metabolism;Lipid metabolism	ko01100//Metabolic pathways;ko01110//Biosynthesis of secondary metabolites;ko01212//Fatty acid metabolism;ko00062//Fatty acid elongation;ko01040//Biosynthesis of unsaturated fatty acids	K10251;K10251;K10251;K10251;K10251	-	GO:0004316//3-oxoacyl-[acyl-carrier-protein] reductase (NADPH) activity;GO:0004757//sepiapterin reductase activity;GO:0008667//2,3-dihydro-2,3-dihydroxybenzoate dehydrogenase activity;GO:0008678//2-deoxy-D-gluconate 3-dehydrogenase activity;GO:0016491//oxidoreductase activity;GO:0016630//protochlorophyllide reductase activity;GO:0050662//coenzyme binding;GO:0051287//NAD binding	GO:0000272//polysaccharide catabolic process;GO:0006633//fatty acid biosynthetic process;GO:0006729//tetrahydrobiopterin biosynthetic process;GO:0015995//chlorophyll biosynthetic process;GO:0055114//oxidation-reduction process
BAA05g00340	14.5966	2.0073	1.42222	20.9995	30.8333	3.59047	6.09349	7.46269	3.84615	0.737042	0.166993	2.14196	1.89361e-38	7.07737e-34	yes	MHX	XP_013747551.1 magnesium/proton exchanger [Brassica napus]	-	-	-	-	GO:0005575//cellular_component;GO:0005622//intracellular;GO:0005623//cell;GO:0005634//nucleus;GO:0005654//nucleoplasm;GO:0005737//cytoplasm;GO:0005739//mitochondrion;GO:0005773//vacuole;GO:0005774//vacuolar membrane;GO:0005856//cytoskeleton;GO:0005874//microtubule;GO:0005886//plasma membrane;GO:0005887//integral component of plasma membrane;GO:0005911//cell-cell junction;GO:0014704//intercalated …	GO:0003674//molecular_function;GO:0005215//transporter activity;GO:0005432//calcium:sodium antiporter activity;GO:0005488//binding;GO:0005509//calcium ion binding;GO:0005515//protein binding;GO:0005516//calmodulin binding;GO:0008092//cytoskeletal protein binding;GO:0008324//cation transmembrane transporter activity;GO:0015075//ion transmembrane transporter activity;GO:0015077//monovalent inorgani…	GO:0000302//response to reactive oxygen species;GO:0001666//response to hypoxia;GO:0002026//regulation of the force of heart contraction;GO:0002028//regulation of sodium ion transport;GO:0003008//system process;GO:0006810//transport;GO:0006811//ion transport;GO:0006812//cation transport;GO:0006814//sodium ion transport;GO:0006816//calcium ion transport;GO:0006873//cellular ion homeostasis;GO:0006…
BAA03g55960	14.4083	2.55474	2.22222	21.384	33.0556	7.64309	7.2621	2.98507	0	1.12562	0.253758	2.14919	6.32736e-38	2.36485e-33	yes	--	XP_013741592.1 uncharacterized protein At4g00950 [Brassica napus]	-	-	-	-	-	-	-
BAA06g46660	4.01004	2.55474	2.66667	11.2926	26.1111	14.9425	7.67947	2.98507	3.84615	1.29139	0.307785	2.06893	1.71583e-36	6.4129e-32	yes	Bp10	XP_009101945.1 L-ascorbate oxidase homolog [Brassica rapa]	-	-	-	-	-	GO:0005375//copper ion transmembrane transporter activity;GO:0005507//copper ion binding;GO:0016491//oxidoreductase activity	GO:0006825//copper ion transport;GO:0055114//oxidation-reduction process
BAA09g33740	17.3094	4.19708	4.8	11.9654	32.2222	5.60493	8.68114	14.4279	9.61538	1.03757	0.172202	2.59104	1.17802e-35	4.40283e-31	yes	--	XP_009114879.1 uncharacterized protein LOC103840157 [Brassica rapa]	-	-	-	-	-	-	-
BAA05g01020	13.8782	13.1387	4	8.64969	31.3889	8.89916	16.778	5.97015	9.61538	1.04392	0.230139	2.18143	3.2195e-34	1.20329e-29	yes	MTP1	XP_009142600.1 metal tolerance protein 1 [Brassica rapa]	-	-	-	-	GO:0016020//membrane;GO:0016021//integral component of membrane	GO:0008324//cation transmembrane transporter activity;GO:0015562//efflux transmembrane transporter activity	GO:0006812//cation transport;GO:0055085//transmembrane transport
BAA05g06560	17.1002	19.3431	13.8667	12.494	37.2222	12.9755	24.374	12.9353	0	1.40703	0.344265	2.03106	1.03002e-33	3.84968e-29	yes	P5CSA	XP_009143283.2 delta-1-pyrroline-5-carboxylate synthase A isoform X1 [Brassica rapa]	Metabolism;Metabolism;Metabolism;Metabolism	Global and overview maps;Global and overview maps;Global and overview maps;Amino acid metabolism	ko01100//Metabolic pathways;ko01110//Biosynthesis of secondary metabolites;ko01230//Biosynthesis of amino acids;ko00330//Arginine and proline metabolism	K12657;K12657;K12657;K12657	-	GO:0003991//acetylglutamate kinase activity;GO:0004072//aspartate kinase activity;GO:0004349//glutamate 5-kinase activity;GO:0004350//glutamate-5-semialdehyde dehydrogenase activity;GO:0008804//carbamate kinase activity;GO:0016491//oxidoreductase activity;GO:0017084//delta1-pyrroline-5-carboxylate synthetase activity;GO:0033862//UMP kinase activity	GO:0006520//cellular amino acid metabolic process;GO:0006561//proline biosynthetic process;GO:0006592//ornithine biosynthetic process;GO:0009089//lysine biosynthetic process via diaminopimelate;GO:0015949//nucleobase-containing small molecule interconversion;GO:0055114//oxidation-reduction process
BAA05g34360	6.77872	16.9708	22.6667	14.4642	29.4444	12.5133	18.197	8.95522	19.2308	1.26403	0.300895	2.0707	2.19125e-33	8.18979e-29	yes	BRG3	XP_009146570.1 probable BOI-related E3 ubiquitin-protein ligase 3 [Brassica rapa]	-	-	-	-	-	-	GO:0019069//viral capsid assembly
BAA03g50770	10.5098	4.0146	1.51111	23.6905	26.3889	3.53122	9.51586	2.48756	1.92308	0.921709	0.231733	1.99185	1.17458e-32	4.38999e-28	yes	BOI	XP_009137018.1 E3 ubiquitin-protein ligase BOI [Brassica rapa]	-	-	-	-	-	GO:0008771//[citrate (pro-3S)-lyase] ligase activity;GO:0035650//AP-1 adaptor complex binding	GO:0006101//citrate metabolic process;GO:0034315//regulation of Arp2/3 complex-mediated actin nucleation;GO:0048203//vesicle targeting, trans-Golgi to endosome;GO:1900025//negative regulation of substrate adhesion-dependent cell spreading;GO:2000146//negative regulation of cell motility
BAA09g63930	14.206	14.9635	15.2	11.7251	30	7.25204	15.2755	12.4378	11.5385	0.751624	0.195411	1.9435	9.24406e-28	3.45497e-23	yes	SAP1	XP_013693083.1 zinc finger A20 and AN1 domain-containing stress-associated protein 1 [Brassica napus]	-	-	-	-	-	GO:0003674//molecular_function;GO:0003676//nucleic acid binding;GO:0003677//DNA binding;GO:0005488//binding;GO:0008270//zinc ion binding;GO:0043167//ion binding;GO:0043169//cation binding;GO:0046872//metal ion binding;GO:0046914//transition metal ion binding;GO:0097159//organic cyclic compound binding;GO:1901363//heterocyclic compound binding	-
BAA02g19230	16.1308	2.91971	3.02222	11.2446	29.7222	6.64771	6.51085	14.9254	9.61538	1.05159	0.258014	2.02705	1.53045e-27	5.72005e-23	yes	--	XP_009127586.1 uncharacterized protein LOC103852434 [Brassica rapa]	-	-	-	-	-	-	-
BAA06g01550	4.93758	14.2336	23.2	4.90149	26.6667	17.3362	16.2771	5.47264	9.61538	0.975197	0.388067	1.32939	9.88605e-25	3.69491e-20	yes	ERF4	XP_033128388.1 ethylene-responsive transcription factor 4 [Brassica rapa]	-	-	-	-	-	GO:0003700//transcription factor activity, sequence-specific DNA binding	GO:0006355//regulation of transcription, DNA-templated
BAA08g31460	23.1746	11.1314	1.15556	7.68861	31.9444	5.02429	17.1119	2.48756	1.92308	2.26065	0.339285	2.73617	1.22679e-24	4.58512e-20	yes	--	XP_009110616.1 uncharacterized protein LOC103836137 [Brassica rapa]	-	-	-	-	-	-	-
BAA10g31610	20.0432	8.57664	1.86667	14.7045	34.1667	11.0084	16.0267	19.9005	0	1.87611	0.528003	1.82913	2.19156e-24	8.19097e-20	yes	CYP71AN24	XP_013715707.1 cytochrome P450 71A1-like [Brassica napus]	-	-	-	-	-	GO:0005506//iron ion binding;GO:0016705//oxidoreductase activity, acting on paired donors, with incorporation or reduction of molecular oxygen;GO:0020037//heme binding	GO:0055114//oxidation-reduction process
BAA05g26080	15.6775	3.10219	5.15556	19.606	28.8889	6.8373	8.09683	11.4428	5.76923	0.890391	0.210469	2.08083	1.74229e-23	6.51182e-19	yes	ABCC8	XP_009145499.2 ABC transporter C family member 8 isoform X1 [Brassica rapa]	-	-	-	-	GO:0005575//cellular_component;GO:0005737//cytoplasm;GO:0005887//integral component of plasma membrane;GO:0009288//bacterial-type flagellum;GO:0009380//excinuclease repair complex;GO:0009898//cytoplasmic side of plasma membrane;GO:0016021//integral component of membrane;GO:0030257//type III protein secretion system complex;GO:0043190//ATP-binding cassette (ABC) transporter complex;GO:0055051//ATP…	GO:0000166//nucleotide binding;GO:0003677//DNA binding;GO:0003924//GTPase activity;GO:0004527//exonuclease activity;GO:0005260//channel-conductance-controlling ATPase activity;GO:0005319//lipid transporter activity;GO:0005524//ATP binding;GO:0005525//GTP binding;GO:0008565//protein transporter activity;GO:0009381//excinuclease ABC activity;GO:0015220//choline transmembrane transporter activity;GO…	GO:0000910//cytokinesis;GO:0001539//cilium or flagellum-dependent cell motility;GO:0006260//DNA replication;GO:0006289//nucleotide-excision repair;GO:0006310//DNA recombination;GO:0006400//tRNA modification;GO:0006810//transport;GO:0006817//phosphate ion transport;GO:0006824//cobalt ion transport;GO:0006855//drug transmembrane transport;GO:0006869//lipid transport;GO:0007601//visual perception;GO…
BAA06g43690	14.8964	24.635	5.42222	11.3407	28.0556	6.64771	17.1119	8.45771	23.0769	0.861784	0.190027	2.18112	5.41351e-23	2.0233e-18	yes	KAS1	XP_009101526.1 3-oxoacyl-[acyl-carrier-protein] synthase I, chloroplastic [Brassica rapa]	Metabolism;Metabolism;Metabolism;Metabolism	Global and overview maps;Global and overview maps;Lipid metabolism;Metabolism of cofactors and vitamins	ko01100//Metabolic pathways;ko01212//Fatty acid metabolism;ko00061//Fatty acid biosynthesis;ko00780//Biotin metabolism	K09458;K09458;K09458;K09458	GO:0005575//cellular_component;GO:0005622//intracellular;GO:0005623//cell;GO:0005737//cytoplasm;GO:0009507//chloroplast;GO:0009532//plastid stroma;GO:0009536//plastid;GO:0009570//chloroplast stroma;GO:0043226//organelle;GO:0043227//membrane-bounded organelle;GO:0043229//intracellular organelle;GO:0043231//intracellular membrane-bounded organelle;GO:0044422//organelle part;GO:0044424//intracellula…	GO:0003674//molecular_function;GO:0003824//catalytic activity;GO:0003985//acetyl-CoA C-acetyltransferase activity;GO:0003988//acetyl-CoA C-acyltransferase activity;GO:0004312//fatty acid synthase activity;GO:0004315//3-oxoacyl-[acyl-carrier-protein] synthase activity;GO:0016740//transferase activity;GO:0016746//transferase activity, transferring acyl groups;GO:0016747//transferase activity, trans…	GO:0006082//organic acid metabolic process;GO:0006629//lipid metabolic process;GO:0006631//fatty acid metabolic process;GO:0006633//fatty acid biosynthetic process;GO:0008150//biological_process;GO:0008152//metabolic process;GO:0008610//lipid biosynthetic process;GO:0009058//biosynthetic process;GO:0009062//fatty acid catabolic process;GO:0009987//cellular process;GO:0016053//organic acid biosynt…
BAA08g32670	15.9495	4.92701	8.26667	5.76646	26.6667	5.11909	4.67446	7.46269	1.92308	0.633104	0.18249	1.79462	6.5003e-23	2.42949e-18	yes	GWD1	XP_009144413.1 alpha-glucan water dikinase 1, chloroplastic isoform X2 [Brassica rapa]	-	-	-	-	-	GO:0005524//ATP binding;GO:0008986//pyruvate, water dikinase activity;GO:0016301//kinase activity;GO:0050242//pyruvate, phosphate dikinase activity;GO:2001070//starch binding	GO:0006094//gluconeogenesis;GO:0009401//phosphoenolpyruvate-dependent sugar phosphotransferase system;GO:0015976//carbon utilization;GO:0016310//phosphorylation
BAA10g26120	14.3804	2.18978	4.17778	21.7684	25.8333	5.35608	10.601	11.4428	3.84615	1.09978	0.275698	1.99606	8.11027e-20	3.03121e-15	yes	MIMI_L728	XP_009121788.1 uncharacterized protein LOC103846593 [Brassica rapa]	-	-	-	-	-	-	-
BAA03g46870	16.3819	10.219	2.84444	9.56271	26.9444	4.58585	16.0267	6.96517	3.84615	1.03388	0.442463	1.22444	1.49614e-19	5.59184e-15	yes	--	VDC82684.1 unnamed protein product [Brassica rapa]	-	-	-	-	-	-	-
BAA05g33600	11.0817	7.11679	4.71111	18.6449	26.3889	13.1532	11.0184	7.9602	5.76923	0.928283	0.303834	1.61128	1.3761e-17	5.14319e-13	yes	PRA1F3	XP_009146459.2 PRA1 family protein F3 [Brassica rapa]	-	-	-	-	GO:0016020//membrane	GO:0009055//electron carrier activity;GO:0016491//oxidoreductase activity	-
BAA04g21190	15.1684	12.5912	1.15556	17.7799	25.2778	5.80638	11.9366	3.48259	5.76923	0.838464	0.201802	2.05481	1.94799e-17	7.28063e-13	yes	PBL10	XP_013744182.1 probable serine/threonine-protein kinase PBL10 isoform X2 [Brassica napus]	-	-	-	-	-	GO:0004672//protein kinase activity;GO:0005524//ATP binding	GO:0006468//protein phosphorylation
BAA06g39300	16.6818	17.5182	18.3111	24.7958	35	21.8154	20.2838	19.9005	23.0769	1.57842	0.504156	1.64654	9.50591e-17	3.55284e-12	yes	--	XP_013595548.1 PREDICTED: uncharacterized protein LOC106303778 [Brassica oleracea var. oleracea] [Brassica oleracea]	-	-	-	-	-	-	-
BAA09g57870	11.5419	12.9562	16	10.0913	27.7778	18.0472	17.6127	6.46766	21.1538	1.89808	0.585358	1.69715	2.69673e-16	1.0079e-11	yes	RBG7	XP_009117375.1 glycine-rich RNA-binding protein GRP1A isoform X1 [Brassica rapa]	-	-	-	-	GO:0005575//cellular_component;GO:0005576//extracellular region;GO:0005622//intracellular;GO:0005623//cell;GO:0005634//nucleus;GO:0005737//cytoplasm;GO:0005777//peroxisome;GO:0005829//cytosol;GO:0005911//cell-cell junction;GO:0009506//plasmodesma;GO:0009507//chloroplast;GO:0009536//plastid;GO:0030054//cell junction;GO:0042579//microbody;GO:0043226//organelle;GO:0043227//membrane-bounded organelle…	GO:0003674//molecular_function;GO:0003676//nucleic acid binding;GO:0003677//DNA binding;GO:0003690//double-stranded DNA binding;GO:0003697//single-stranded DNA binding;GO:0003723//RNA binding;GO:0003729//mRNA binding;GO:0005488//binding;GO:0097159//organic cyclic compound binding;GO:1901363//heterocyclic compound binding	GO:0000003//reproduction;GO:0000375//RNA splicing, via transesterification reactions;GO:0000377//RNA splicing, via transesterification reactions with bulged adenosine as nucleophile;GO:0000380//alternative mRNA splicing, via spliceosome;GO:0000398//mRNA splicing, via spliceosome;GO:0001101//response to acid chemical;GO:0002376//immune system process;GO:0003006//developmental process involved in r…
BAA03g16800	15.9216	14.5985	14.0444	24.1711	31.3889	15.0847	16.1937	14.9254	17.3077	0.672077	0.310822	1.11254	4.25042e-16	1.58859e-11	yes	NDA2	VDC79737.1 unnamed protein product [Brassica rapa]	-	-	-	-	GO:0005575//cellular_component;GO:0005622//intracellular;GO:0005623//cell;GO:0005737//cytoplasm;GO:0005739//mitochondrion;GO:0005740//mitochondrial envelope;GO:0005743//mitochondrial inner membrane;GO:0005759//mitochondrial matrix;GO:0005777//peroxisome;GO:0016020//membrane;GO:0019866//organelle inner membrane;GO:0031090//organelle membrane;GO:0031224//intrinsic component of membrane;GO:0031300//…	GO:0003674//molecular_function;GO:0003824//catalytic activity;GO:0003959//NADPH dehydrogenase activity;GO:0004148//dihydrolipoyl dehydrogenase activity;GO:0004362//glutathione-disulfide reductase activity;GO:0016152//mercury (II) reductase activity;GO:0016491//oxidoreductase activity;GO:0016651//oxidoreductase activity, acting on NAD(P)H;GO:0050451//CoA-disulfide reductase activity;GO:0050627//my…	GO:0006096//glycolytic process;GO:0008150//biological_process;GO:0008152//metabolic process;GO:0010126//mycothiol metabolic process;GO:0045454//cell redox homeostasis;GO:0046689//response to mercury ion;GO:0051068//dihydrolipoamide metabolic process;GO:0055114//oxidation-reduction process
BAA10g30660	10.6981	2.73723	8.8	15.7136	27.5	20.0853	11.6027	4.47761	1.92308	1.6606	0.481372	1.78648	4.60977e-16	1.7229e-11	yes	PGIP1	XP_009122304.3 polygalacturonase inhibitor 1 [Brassica rapa]	-	-	-	-	-	GO:0005515//protein binding	-
BAA09g13940	17.1839	3.46715	11.5556	21.0476	28.6111	9.2665	10.2671	6.46766	9.61538	0.644476	0.241295	1.41733	1.68521e-15	6.29848e-11	yes	HMA5	XP_009112946.1 probable copper-transporting ATPase HMA5 [Brassica rapa]	Environmental Information Processing	Signal transduction	ko04016//MAPK signaling pathway - plant	K17686	GO:0005575//cellular_component;GO:0005622//intracellular;GO:0005623//cell;GO:0005634//nucleus;GO:0005737//cytoplasm;GO:0005829//cytosol;GO:0005886//plasma membrane;GO:0005887//integral component of plasma membrane;GO:0016020//membrane;GO:0016021//integral component of membrane;GO:0031004//potassium ion-transporting ATPase complex;GO:0031224//intrinsic component of membrane;GO:0031226//intrinsic c…	GO:0000166//nucleotide binding;GO:0003674//molecular_function;GO:0003824//catalytic activity;GO:0004008//copper-exporting ATPase activity;GO:0004601//peroxidase activity;GO:0004602//glutathione peroxidase activity;GO:0004647//phosphoserine phosphatase activity;GO:0005215//transporter activity;GO:0005375//copper ion transmembrane transporter activity;GO:0005388//calcium-transporting ATPase activit…	GO:0000041//transition metal ion transport;GO:0006355//regulation of transcription, DNA-templated;GO:0006545//glycine biosynthetic process;GO:0006564//L-serine biosynthetic process;GO:0006810//transport;GO:0006811//ion transport;GO:0006812//cation transport;GO:0006813//potassium ion transport;GO:0006816//calcium ion transport;GO:0006825//copper ion transport;GO:0006950//response to stress;GO:0006…
BAA01g00320	16.7585	8.0292	16.2667	14.9447	27.5	8.89916	10.3506	16.4179	7.69231	0.555966	0.223421	1.31523	8.2451e-15	3.08161e-10	yes	RD19A	CDY41960.1 BnaA01g05320D [Brassica napus]	Organismal Systems	Environmental adaptation	ko04626//Plant-pathogen interaction	K01373	-	GO:0003964//RNA-directed DNA polymerase activity;GO:0008234//cysteine-type peptidase activity	GO:0000373//Group II intron splicing;GO:0006508//proteolysis
BAA08g01310	16.5283	9.12409	9.77778	17.7319	31.9444	19.5402	15.1085	20.398	5.76923	1.1631	0.537409	1.11388	3.27208e-14	1.22294e-09	yes	GLIP5	XP_009106953.1 GDSL esterase/lipase 5 [Brassica rapa]	-	-	-	-	GO:0005575//cellular_component;GO:0005576//extracellular region	GO:0003674//molecular_function;GO:0003824//catalytic activity;GO:0016298//lipase activity;GO:0016787//hydrolase activity;GO:0016788//hydrolase activity, acting on ester bonds	GO:0006629//lipid metabolic process;GO:0008150//biological_process;GO:0008152//metabolic process;GO:0009056//catabolic process;GO:0016042//lipid catabolic process;GO:0044238//primary metabolic process;GO:0071704//organic substance metabolic process;GO:1901575//organic substance catabolic process
BAA02g47450	13.3273	8.0292	11.5556	16.8188	30.5556	22.5145	18.9482	9.45274	1.92308	1.22482	0.475263	1.36577	7.98307e-14	2.98367e-09	yes	--	XP_009130505.1 uncharacterized protein LOC103855292 [Brassica rapa]	-	-	-	-	-	-	-
BAA03g34470	18.0696	7.11679	9.77778	12.8304	26.1111	6.48181	10.2671	15.9204	21.1538	0.561255	0.198499	1.49952	9.91961e-14	3.70745e-09	yes	MFP2	XP_009134933.2 glyoxysomal fatty acid beta-oxidation multifunctional protein MFP-a [Brassica rapa]	Metabolism;Metabolism;Metabolism;Metabolism;Metabolism	Global and overview maps;Global and overview maps;Global and overview maps;Lipid metabolism;Lipid metabolism	ko01100//Metabolic pathways;ko01110//Biosynthesis of secondary metabolites;ko01212//Fatty acid metabolism;ko00071//Fatty acid degradation;ko00592//alpha-Linolenic acid metabolism	K10527;K10527;K10527;K10527;K10527	GO:0016507//mitochondrial fatty acid beta-oxidation multienzyme complex	GO:0003824//catalytic activity;GO:0003857//3-hydroxyacyl-CoA dehydrogenase activity;GO:0003860//3-hydroxyisobutyryl-CoA hydrolase activity;GO:0004165//dodecenoyl-CoA delta-isomerase activity;GO:0004300//enoyl-CoA hydratase activity;GO:0008692//3-hydroxybutyryl-CoA epimerase activity;GO:0008935//1,4-dihydroxy-2-naphthoyl-CoA synthase activity;GO:0016491//oxidoreductase activity;GO:0016616//oxidore…	GO:0006631//fatty acid metabolic process;GO:0006635//fatty acid beta-oxidation;GO:0009062//fatty acid catabolic process;GO:0009234//menaquinone biosynthetic process;GO:0010124//phenylacetate catabolic process;GO:0010128//benzoate catabolic process via CoA ligation;GO:0019439//aromatic compound catabolic process;GO:0055114//oxidation-reduction process
BAA03g66190	23.1885	9.48905	7.28889	13.6953	28.6111	7.25204	12.02	14.4279	0	0.78211	0.313392	1.3194	3.01823e-12	1.12806e-07	yes	2022-04-02	XP_009123359.1 5'-adenylylsulfate reductase 2, chloroplastic [Brassica rapa]	Metabolism;Metabolism	Global and overview maps;Energy metabolism	ko01100//Metabolic pathways;ko00920//Sulfur metabolism	K05907;K05907	GO:0005575//cellular_component;GO:0005622//intracellular;GO:0005623//cell;GO:0005737//cytoplasm;GO:0009507//chloroplast;GO:0009532//plastid stroma;GO:0009536//plastid;GO:0009570//chloroplast stroma;GO:0043226//organelle;GO:0043227//membrane-bounded organelle;GO:0043229//intracellular organelle;GO:0043231//intracellular membrane-bounded organelle;GO:0044422//organelle part;GO:0044424//intracellula…	GO:0003674//molecular_function;GO:0003756//protein disulfide isomerase activity;GO:0003824//catalytic activity;GO:0004604//phosphoadenylyl-sulfate reductase (thioredoxin) activity;GO:0009973//adenylyl-sulfate reductase activity;GO:0015036//disulfide oxidoreductase activity;GO:0016209//antioxidant activity;GO:0016491//oxidoreductase activity;GO:0016667//oxidoreductase activity, acting on a sulfur …	GO:0000096//sulfur amino acid metabolic process;GO:0000097//sulfur amino acid biosynthetic process;GO:0000103//sulfate assimilation;GO:0006082//organic acid metabolic process;GO:0006457//protein folding;GO:0006520//cellular amino acid metabolic process;GO:0006534//cysteine metabolic process;GO:0006790//sulfur compound metabolic process;GO:0006807//nitrogen compound metabolic process;GO:0008150//b…
BAA10g24950	21.0196	7.11679	13.2444	15.2331	29.7222	12.3711	10.9349	15.4229	1.92308	0.817553	0.290924	1.49067	3.08693e-12	1.15374e-07	yes	AO	RID42082.1 hypothetical protein BRARA_J01998 [Brassica rapa]	Metabolism;Metabolism;Metabolism	Global and overview maps;Amino acid metabolism;Metabolism of cofactors and vitamins	ko01100//Metabolic pathways;ko00250//Alanine, aspartate and glutamate metabolism;ko00760//Nicotinate and nicotinamide metabolism	K00278;K00278;K00278	GO:0005575//cellular_component;GO:0005622//intracellular;GO:0005623//cell;GO:0005737//cytoplasm;GO:0005886//plasma membrane;GO:0009331//glycerol-3-phosphate dehydrogenase complex;GO:0009507//chloroplast;GO:0009536//plastid;GO:0016020//membrane;GO:0032991//macromolecular complex;GO:0043226//organelle;GO:0043227//membrane-bounded organelle;GO:0043229//intracellular organelle;GO:0043231//intracellul…	GO:0000104//succinate dehydrogenase activity;GO:0000166//nucleotide binding;GO:0001716//L-amino-acid oxidase activity;GO:0003674//molecular_function;GO:0003824//catalytic activity;GO:0004368//glycerol-3-phosphate dehydrogenase activity;GO:0005488//binding;GO:0008177//succinate dehydrogenase (ubiquinone) activity;GO:0008734//L-aspartate oxidase activity;GO:0009055//electron carrier activity;GO:000…	GO:0006071//glycerol metabolic process;GO:0006082//organic acid metabolic process;GO:0006091//generation of precursor metabolites and energy;GO:0006099//tricarboxylic acid cycle;GO:0006101//citrate metabolic process;GO:0006139//nucleobase-containing compound metabolic process;GO:0006725//cellular aromatic compound metabolic process;GO:0006732//coenzyme metabolic process;GO:0006733//oxidoreduction…
BAA10g25160	23.3489	6.56934	6.66667	20.1826	29.1667	8.86361	12.8548	18.9055	7.69231	0.736104	0.323571	1.18582	7.37168e-11	2.75516e-06	yes	RGLG2	XP_013667674.1 E3 ubiquitin-protein ligase RGLG2 [Brassica napus]	-	-	-	-	GO:0005575//cellular_component;GO:0005622//intracellular;GO:0005623//cell;GO:0005634//nucleus;GO:0005886//plasma membrane;GO:0016020//membrane;GO:0043226//organelle;GO:0043227//membrane-bounded organelle;GO:0043229//intracellular organelle;GO:0043231//intracellular membrane-bounded organelle;GO:0044424//intracellular part;GO:0044464//cell part;GO:0071944//cell periphery	GO:0003674//molecular_function;GO:0003824//catalytic activity;GO:0004842//ubiquitin-protein transferase activity;GO:0005488//binding;GO:0016740//transferase activity;GO:0019787//ubiquitin-like protein transferase activity;GO:0043167//ion binding;GO:0043169//cation binding;GO:0046872//metal ion binding	GO:0001101//response to acid chemical;GO:0006464//cellular protein modification process;GO:0006725//cellular aromatic compound metabolic process;GO:0006807//nitrogen compound metabolic process;GO:0007154//cell communication;GO:0007165//signal transduction;GO:0008150//biological_process;GO:0008152//metabolic process;GO:0009308//amine metabolic process;GO:0009690//cytokinin metabolic process;GO:000…
BAA03g25830	24.1858	2.0073	5.68889	14.272	27.7778	7.28759	4.8414	9.45274	0	0.803869	0.355206	1.17831	4.63804e-10	1.73347e-05	yes	ABCG31	XP_009133837.2 ABC transporter G family member 31 isoform X1 [Brassica rapa]	-	-	-	-	GO:0005575//cellular_component;GO:0005887//integral component of plasma membrane;GO:0009379//Holliday junction helicase complex;GO:0009380//excinuclease repair complex;GO:0009898//cytoplasmic side of plasma membrane;GO:0016020//membrane;GO:0016021//integral component of membrane;GO:0043190//ATP-binding cassette (ABC) transporter complex;GO:0055051//ATP-binding cassette (ABC) transporter complex, …	GO:0000166//nucleotide binding;GO:0003674//molecular_function;GO:0003723//RNA binding;GO:0003724//RNA helicase activity;GO:0003924//GTPase activity;GO:0004127//cytidylate kinase activity;GO:0004385//guanylate kinase activity;GO:0004386//helicase activity;GO:0005260//channel-conductance-controlling ATPase activity;GO:0005319//lipid transporter activity;GO:0005524//ATP binding;GO:0005525//GTP bindi…	GO:0000910//cytokinesis;GO:0002949//tRNA threonylcarbamoyladenosine modification;GO:0006139//nucleobase-containing compound metabolic process;GO:0006281//DNA repair;GO:0006289//nucleotide-excision repair;GO:0006310//DNA recombination;GO:0006412//translation;GO:0006464//cellular protein modification process;GO:0006576//cellular biogenic amine metabolic process;GO:0006810//transport;GO:0006817//pho…
BAA01g45710	22.0587	8.75912	10.6667	19.1254	30.5556	14.5989	17.6962	12.9353	0	0.728679	0.319542	1.18928	5.89636e-10	2.20377e-05	yes	At3g03980	RID81195.1 hypothetical protein BRARA_A03792 [Brassica rapa]	Metabolism;Metabolism;Metabolism;Metabolism;Metabolism	Global and overview maps;Global and overview maps;Global and overview maps;Lipid metabolism;Metabolism of cofactors and vitamins	ko01100//Metabolic pathways;ko01110//Biosynthesis of secondary metabolites;ko01212//Fatty acid metabolism;ko00061//Fatty acid biosynthesis;ko00780//Biotin metabolism	K00059;K00059;K00059;K00059;K00059	-	GO:0003824//catalytic activity;GO:0004316//3-oxoacyl-[acyl-carrier-protein] reductase (NADPH) activity;GO:0004488//methylenetetrahydrofolate dehydrogenase (NADP+) activity;GO:0004757//sepiapterin reductase activity;GO:0008667//2,3-dihydro-2,3-dihydroxybenzoate dehydrogenase activity;GO:0008678//2-deoxy-D-gluconate 3-dehydrogenase activity;GO:0016491//oxidoreductase activity;GO:0016630//protochlor…	GO:0000272//polysaccharide catabolic process;GO:0006633//fatty acid biosynthetic process;GO:0006729//tetrahydrobiopterin biosynthetic process;GO:0015995//chlorophyll biosynthetic process;GO:0055114//oxidation-reduction process
BAA10g14890	16.1866	7.29927	8.53333	18.2124	25.5556	12.3474	10.9349	14.4279	17.3077	0.63129	0.274949	1.19914	1.16715e-09	4.36223e-05	yes	--	XP_018510780.1 60S ribosomal protein L18a-like protein isoform X1 [Brassica rapa]	-	-	-	-	-	GO:0016491//oxidoreductase activity	GO:0055114//oxidation-reduction process
BAA06g33180	18.2997	24.4526	15.2889	21.384	30	19.3269	23.9566	8.95522	13.4615	1.08262	0.433544	1.32027	1.08601e-08	0.000405896	yes	--	XP_009150987.1 uncharacterized protein LOC103874329 [Brassica rapa]	-	-	-	-	-	-	-
BAA05g16450	17.7906	2.18978	7.02222	19.4618	25.8333	13.1414	6.01002	18.408	5.76923	0.515223	0.279693	0.881353	1.12235e-08	0.000419478	yes	LIGB	XP_009147826.1 extradiol ring-cleavage dioxygenase [Brassica rapa]	Metabolism	Biosynthesis of other secondary metabolites	ko00965//Betalain biosynthesis	K15777	-	GO:0008198//ferrous iron binding;GO:0016491//oxidoreductase activity	GO:0006725//cellular aromatic compound metabolic process
BAA05g35840	23.2094	18.0657	16.7111	17.1072	30.2778	12.4541	21.202	22.8856	23.0769	0.551392	0.320977	0.780608	2.90668e-08	0.00108637	yes	AL2	XP_009146747.1 PHD finger protein ALFIN-LIKE 2 [Brassica rapa]	-	-	-	-	-	GO:0042393//histone binding	GO:0006355//regulation of transcription, DNA-templated;GO:0035556//intracellular signal transduction
BAA07g25500	24.3392	14.0511	17.3333	24.123	30.5556	15.3099	14.9416	20.398	7.69231	0.853178	0.431909	0.982118	3.66759e-08	0.00137076	yes	AATP1	RID54724.1 hypothetical protein BRARA_G02026 [Brassica rapa]	-	-	-	-	GO:0016021//integral component of membrane	GO:0005471//ATP:ADP antiporter activity	GO:0006862//nucleotide transport
BAA05g33960	17.693	15.146	12.7111	16.2902	25.2778	10.961	15.5259	15.9204	19.2308	0.513448	0.273137	0.910593	1.32283e-07	0.00494408	yes	--	CDY43993.1 BnaA05g25880D [Brassica napus]	-	-	-	-	GO:0033180//proton-transporting V-type ATPase, V1 domain	-	GO:1902600//hydrogen ion transmembrane transport
BAA04g13540	21.2986	17.8832	11.5556	16.963	26.9444	9.90639	17.1953	15.4229	15.3846	0.456832	0.24382	0.905851	1.32848e-07	0.00496518	yes	--	XP_009140032.1 ATP synthase mitochondrial F1 complex assembly factor 2 [Brassica rapa]	-	-	-	-	GO:0005575//cellular_component;GO:0005622//intracellular;GO:0005623//cell;GO:0005634//nucleus;GO:0005654//nucleoplasm;GO:0005737//cytoplasm;GO:0005739//mitochondrion;GO:0005829//cytosol;GO:0016604//nuclear body;GO:0016607//nuclear speck;GO:0031974//membrane-enclosed lumen;GO:0031981//nuclear lumen;GO:0043226//organelle;GO:0043227//membrane-bounded organelle;GO:0043229//intracellular organelle;GO:…	-	GO:0008150//biological_process;GO:0009987//cellular process;GO:0016043//cellular component organization;GO:0022607//cellular component assembly;GO:0034622//cellular macromolecular complex assembly;GO:0043461//proton-transporting ATP synthase complex assembly;GO:0043933//macromolecular complex subunit organization;GO:0044085//cellular component biogenesis;GO:0065003//macromolecular complex assembl…
BAA05g02370	17.0653	3.28467	15.2889	16.6747	26.1111	16.3052	10.7679	24.8756	5.76923	0.78593	0.396512	0.987038	3.59063e-07	0.01342	yes	MUCI21	XP_009142760.1 alpha-1,3-arabinosyltransferase XAT3 [Brassica rapa]	-	-	-	-	-	GO:0016757//transferase activity, transferring glycosyl groups	-
BAA03g09980	20.9359	21.7153	13.6889	16.7708	26.9444	10.3567	21.8698	19.9005	23.0769	0.529933	0.289213	0.873677	1.05971e-06	0.0396067	yes	RPT6A	XP_009131763.2 26S proteasome regulatory subunit 8 homolog A [Brassica rapa]	Genetic Information Processing	Folding, sorting and degradation	ko03050//Proteasome	K03066	GO:0000502//proteasome complex;GO:0005575//cellular_component;GO:0005576//extracellular region;GO:0005622//intracellular;GO:0005623//cell;GO:0005634//nucleus;GO:0005737//cytoplasm;GO:0005829//cytosol;GO:0005838//proteasome regulatory particle;GO:0008540//proteasome regulatory particle, base subcomplex;GO:0009360//DNA polymerase III complex;GO:0009368//endopeptidase Clp complex;GO:0009376//HslUV p…	GO:0000166//nucleotide binding;GO:0003674//molecular_function;GO:0003677//DNA binding;GO:0003678//DNA helicase activity;GO:0003723//RNA binding;GO:0003724//RNA helicase activity;GO:0003824//catalytic activity;GO:0003887//DNA-directed DNA polymerase activity;GO:0004176//ATP-dependent peptidase activity;GO:0004222//metalloendopeptidase activity;GO:0004252//serine-type endopeptidase activity;GO:0004…	GO:0002949//tRNA threonylcarbamoyladenosine modification;GO:0006260//DNA replication;GO:0006281//DNA repair;GO:0006310//DNA recombination;GO:0006355//regulation of transcription, DNA-templated;GO:0006357//regulation of transcription from RNA polymerase II promoter;GO:0006508//proteolysis;GO:0006511//ubiquitin-dependent protein catabolic process;GO:0006807//nitrogen compound metabolic process;GO:0…
BAA01g40880	21.8495	9.67153	13.7778	14.2239	25.5556	12.9873	15.6928	13.9303	11.5385	0.603094	0.309168	0.963994	1.23996e-05	0.463433	yes	--	RID80691.1 hypothetical protein BRARA_A03332 [Brassica rapa]	-	-	-	-	-	-	-
BAA01g16100	23.5442	11.3139	8.71111	17.0591	26.1111	11.0914	12.6043	21.8905	13.4615	0.618942	0.281747	1.1354	2.68658e-05	1	yes	VEP1	XP_009137807.1 3-oxo-Delta(4,5)-steroid 5-beta-reductase [Brassica rapa]	-	-	-	-	-	GO:0003824//catalytic activity;GO:0003854//3-beta-hydroxy-delta5-steroid dehydrogenase activity;GO:0016616//oxidoreductase activity, acting on the CH-OH group of donors, NAD or NADP as acceptor	GO:0006694//steroid biosynthetic process;GO:0055114//oxidation-reduction process
BAA01g02960	18.3207	22.0803	12.3556	12.7343	25.8333	18.2842	23.9566	21.8905	17.3077	0.600666	0.388551	0.62846	0.000117467	1	yes	ACO1	XP_009150005.2 aconitate hydratase 1 [Brassica rapa]	Metabolism;Metabolism;Metabolism;Metabolism;Metabolism;Metabolism;Metabolism	Global and overview maps;Global and overview maps;Global and overview maps;Global and overview maps;Carbohydrate metabolism;Global and overview maps;Carbohydrate metabolism	ko01100//Metabolic pathways;ko01110//Biosynthesis of secondary metabolites;ko01200//Carbon metabolism;ko01230//Biosynthesis of amino acids;ko00630//Glyoxylate and dicarboxylate metabolism;ko01210//2-Oxocarboxylic acid metabolism;ko00020//Citrate cycle (TCA cycle)	K01681;K01681;K01681;K01681;K01681;K01681;K01681	GO:0009316//3-isopropylmalate dehydratase complex	GO:0003861//3-isopropylmalate dehydratase activity;GO:0003994//aconitate hydratase activity;GO:0004409//homoaconitate hydratase activity;GO:0047456//2-methylisocitrate dehydratase activity	GO:0006099//tricarboxylic acid cycle;GO:0009085//lysine biosynthetic process;GO:0009098//leucine biosynthetic process;GO:0019629//propionate catabolic process, 2-methylcitrate cycle
BAA03g50370	22.3377	10.0365	19.6444	21.432	28.6111	19.8009	18.0301	18.9055	3.84615	0.663748	0.421473	0.655195	0.000215653	1	yes	BEH3	XP_009136969.2 BES1/BZR1 homolog protein 3 [Brassica rapa]	-	-	-	-	-	-	-
BAA05g09040	24.8065	8.39416	14.8444	20.0384	25.5556	10.724	15.9432	14.9254	7.69231	0.687076	0.315064	1.12483	0.000402764	1	yes	SWC2	XP_009143559.1 SWR1 complex subunit 2 [Brassica rapa]	-	-	-	-	GO:0000123//histone acetyltransferase complex;GO:0000228//nuclear chromosome;GO:0000785//chromatin;GO:0000790//nuclear chromatin;GO:0000812//Swr1 complex;GO:0005575//cellular_component;GO:0005622//intracellular;GO:0005623//cell;GO:0005634//nucleus;GO:0005654//nucleoplasm;GO:0005694//chromosome;GO:0005737//cytoplasm;GO:0016604//nuclear body;GO:0016607//nuclear speck;GO:0031248//protein acetyltrans…	GO:0003674//molecular_function;GO:0003676//nucleic acid binding;GO:0003677//DNA binding;GO:0005488//binding;GO:0005515//protein binding;GO:0042393//histone binding;GO:0097159//organic cyclic compound binding;GO:1901363//heterocyclic compound binding	GO:0000003//reproduction;GO:0000122//negative regulation of transcription from RNA polymerase II promoter;GO:0003006//developmental process involved in reproduction;GO:0006139//nucleobase-containing compound metabolic process;GO:0006325//chromatin organization;GO:0006338//chromatin remodeling;GO:0006351//transcription, DNA-templated;GO:0006355//regulation of transcription, DNA-templated;GO:000635…
BAA05g14850	24.5833	18.4307	15.1111	17.1072	25.8333	9.81159	16.2771	22.3881	17.3077	0.477365	0.313867	0.604937	0.000440172	1	yes	UBA1	VDC70737.1 unnamed protein product [Brassica rapa]	Genetic Information Processing	Folding, sorting and degradation	ko04120//Ubiquitin mediated proteolysis	K03178	-	GO:0008641//small protein activating enzyme activity;GO:0016779//nucleotidyltransferase activity	GO:0006497//protein lipidation;GO:0007130//synaptonemal complex assembly;GO:0007131//reciprocal meiotic recombination;GO:0007283//spermatogenesis;GO:0009228//thiamine biosynthetic process
BAA05g38380	24.4717	16.7883	14.7556	22.8736	27.2222	17.0044	21.4524	23.3831	5.76923	0.616141	0.375538	0.714301	0.0027912	1	yes	PEX13	XP_009147062.1 peroxisomal membrane protein 13 [Brassica rapa]	Cellular Processes	Transport and catabolism	ko04146//Peroxisome	K13344	-	-	-

## Sheet: MC
Gene_ID	MC	PC	VC	EC	GC	SC	UK8	UK16	UK18	Target_Cluster_mean	Other_Cluster_mean	Log2FC	Pvalue	Qvalue	sign	Symbol	Description	KEGG_A_class	KEGG_B_class	Pathway	K_ID	GO Component	GO Function	GO Process
BAA05g09030	57.6191	8.57664	5.42222	13.4551	19.1667	7.59569	11.2688	15.4229	0	6.89959	0.469304	3.87792	0	0	yes	UGT73C1	XP_013748409.1 UDP-glycosyltransferase 73C1-like [Brassica napus]	Metabolism;Metabolism	Global and overview maps;Metabolism of terpenoids and polyketides	ko01110//Biosynthesis of secondary metabolites;ko00908//Zeatin biosynthesis	K13496;K13496	-	GO:0008194//UDP-glycosyltransferase activity	-
BAA02g08050	37.7362	2.91971	2.04444	4.70927	3.88889	3.73267	2.67112	23.8806	0	1.82222	0.135167	3.75287	0	0	yes	--	XP_009126240.1 uncharacterized protein LOC103851161 [Brassica rapa]	-	-	-	-	-	-	-
BAA08g22380	25.4551	11.1314	0.622222	1.34551	1.66667	3.08093	11.1018	15.4229	0	0.542358	0.050939	3.4124	0	0	yes	At4g39970	XP_009109427.1 haloacid dehalogenase-like hydrolase domain-containing protein At4g39970 [Brassica rapa]	-	-	-	-	GO:0005575//cellular_component;GO:0005622//intracellular;GO:0005623//cell;GO:0005737//cytoplasm;GO:0009507//chloroplast;GO:0009526//plastid envelope;GO:0009532//plastid stroma;GO:0009536//plastid;GO:0009570//chloroplast stroma;GO:0009941//chloroplast envelope;GO:0031967//organelle envelope;GO:0031975//envelope;GO:0043226//organelle;GO:0043227//membrane-bounded organelle;GO:0043229//intracellular …	GO:0003674//molecular_function;GO:0003824//catalytic activity;GO:0005488//binding;GO:0008801//beta-phosphoglucomutase activity;GO:0008967//phosphoglycolate phosphatase activity;GO:0016787//hydrolase activity;GO:0016810//hydrolase activity, acting on carbon-nitrogen (but not peptide) bonds;GO:0016827//hydrolase activity, acting on acid carbon-phosphorus bonds;GO:0018784//(S)-2-haloacid dehalogenas…	GO:0006805//xenobiotic metabolic process;GO:0008150//biological_process;GO:0008152//metabolic process;GO:0009636//response to toxic substance;GO:0009853//photorespiration;GO:0009877//nodulation;GO:0019635//2-aminoethylphosphonate catabolic process;GO:0019636//phosphonoacetate metabolic process;GO:0019700//organic phosphonate catabolic process;GO:0043094//cellular metabolic compound salvage;GO:004…
BAA04g08110	36.718	11.6788	1.06667	1.92215	3.33333	4.33701	14.5242	6.96517	0	0.742731	0.0796559	3.22099	0	0	yes	SBP2	XP_009139566.2 selenium-binding protein 2 [Brassica rapa]	Metabolism;Metabolism	Global and overview maps;Energy metabolism	ko01100//Metabolic pathways;ko00920//Sulfur metabolism	K17285;K17285	-	GO:0008430//selenium binding	-
BAA07g31050	31.8014	8.39416	2.93333	2.73907	1.66667	4.26591	7.17863	21.393	3.84615	0.77306	0.083206	3.21582	0	0	yes	HPR	XP_009105069.1 glycerate dehydrogenase HPR, peroxisomal [Brassica rapa]	Metabolism;Metabolism;Metabolism;Metabolism;Metabolism	Global and overview maps;Global and overview maps;Global and overview maps;Carbohydrate metabolism;Amino acid metabolism	ko01100//Metabolic pathways;ko01110//Biosynthesis of secondary metabolites;ko01200//Carbon metabolism;ko00630//Glyoxylate and dicarboxylate metabolism;ko00260//Glycine, serine and threonine metabolism	K15893;K15893;K15893;K15893;K15893	GO:0005737//cytoplasm	GO:0000286//alanine dehydrogenase activity;GO:0003723//RNA binding;GO:0004617//phosphoglycerate dehydrogenase activity;GO:0008168//methyltransferase activity;GO:0016491//oxidoreductase activity;GO:0016616//oxidoreductase activity, acting on the CH-OH group of donors, NAD or NADP as acceptor;GO:0050661//NADP binding;GO:0050662//coenzyme binding;GO:0051287//NAD binding;GO:0070403//NAD+ binding	GO:0006364//rRNA processing;GO:0006522//alanine metabolic process;GO:0006564//L-serine biosynthetic process;GO:0006631//fatty acid metabolic process;GO:0009058//biosynthetic process;GO:0046168//glycerol-3-phosphate catabolic process;GO:0055114//oxidation-reduction process
BAA03g20760	51.6354	8.0292	4.35556	8.1211	10.2778	9.02951	12.6043	14.9254	0	2.37204	0.261918	3.17894	0	0	yes	AKR4C9	XP_009133205.1 NADPH-dependent aldo-keto reductase, chloroplastic isoform X1 [Brassica rapa]	Metabolism;Metabolism;Metabolism;Metabolism;Metabolism	Global and overview maps;Global and overview maps;Carbohydrate metabolism;Carbohydrate metabolism;Lipid metabolism	ko01100//Metabolic pathways;ko01110//Biosynthesis of secondary metabolites;ko00010//Glycolysis / Gluconeogenesis;ko00040//Pentose and glucuronate interconversions;ko00561//Glycerolipid metabolism	K00002;K00002;K00002;K00002;K00002	-	GO:0047834//D-threo-aldose 1-dehydrogenase activity	-
BAA09g22750	26.543	8.0292	1.06667	1.39356	1.66667	3.55492	11.8531	15.4229	0	0.559592	0.0660426	3.0829	0	0	yes	FKBP13	XP_009114397.1 peptidyl-prolyl cis-trans isomerase FKBP13, chloroplastic [Brassica rapa]	-	-	-	-	GO:0005575//cellular_component;GO:0005622//intracellular;GO:0005623//cell;GO:0005737//cytoplasm;GO:0009507//chloroplast;GO:0009534//chloroplast thylakoid;GO:0009536//plastid;GO:0009543//chloroplast thylakoid lumen;GO:0009579//thylakoid;GO:0031976//plastid thylakoid;GO:0031977//thylakoid lumen;GO:0031978//plastid thylakoid lumen;GO:0031984//organelle subcompartment;GO:0043226//organelle;GO:0043227…	GO:0003674//molecular_function;GO:0003755//peptidyl-prolyl cis-trans isomerase activity;GO:0003824//catalytic activity;GO:0005488//binding;GO:0005527//macrolide binding;GO:0005528//FK506 binding;GO:0008144//drug binding;GO:0016853//isomerase activity;GO:0016859//cis-trans isomerase activity;GO:0097159//organic cyclic compound binding;GO:1901363//heterocyclic compound binding	GO:0000413//protein peptidyl-prolyl isomerization;GO:0006457//protein folding;GO:0006464//cellular protein modification process;GO:0006807//nitrogen compound metabolic process;GO:0008150//biological_process;GO:0008152//metabolic process;GO:0009987//cellular process;GO:0018193//peptidyl-amino acid modification;GO:0018208//peptidyl-proline modification;GO:0019538//protein metabolic process;GO:00362…
BAA05g24110	26.3617	7.84672	0.8	1.82605	0.555556	2.99799	7.92988	16.4179	1.92308	0.493456	0.0582498	3.0826	0	0	yes	PLGG1	XP_009145211.1 plastidal glycolate/glycerate translocator 1, chloroplastic [Brassica rapa]	-	-	-	-	GO:0005575//cellular_component;GO:0005622//intracellular;GO:0005623//cell;GO:0005737//cytoplasm;GO:0009507//chloroplast;GO:0009526//plastid envelope;GO:0009528//plastid inner membrane;GO:0009536//plastid;GO:0009706//chloroplast inner membrane;GO:0009941//chloroplast envelope;GO:0016020//membrane;GO:0016021//integral component of membrane;GO:0019866//organelle inner membrane;GO:0031090//organelle …	GO:0003674//molecular_function;GO:0005215//transporter activity;GO:0005342//organic acid transmembrane transporter activity;GO:0008028//monocarboxylic acid transmembrane transporter activity;GO:0008509//anion transmembrane transporter activity;GO:0008514//organic anion transmembrane transporter activity;GO:0015075//ion transmembrane transporter activity;GO:0015144//carbohydrate transmembrane tran…	GO:0006810//transport;GO:0006811//ion transport;GO:0006820//anion transport;GO:0006855//drug transmembrane transport;GO:0006996//organelle organization;GO:0008150//biological_process;GO:0008152//metabolic process;GO:0008643//carbohydrate transport;GO:0009657//plastid organization;GO:0009658//chloroplast organization;GO:0009853//photorespiration;GO:0009987//cellular process;GO:0015711//organic ani…
BAA08g18880	30.4972	12.4088	1.33333	2.64296	3.05556	4.60955	15.3589	5.97015	0	1.8899	0.223245	3.08161	0	0	yes	APS1	XP_009109045.1 acid phosphatase 1 [Brassica rapa]	-	-	-	-	-	-	-
BAA08g28880	27.9238	12.4088	1.06667	1.39356	1.66667	4.00521	14.1903	12.9353	0	0.630807	0.0749392	3.07341	0	0	yes	LHCA6	XP_013728120.1 photosystem I chlorophyll a/b-binding protein 6, chloroplastic [Brassica napus]	Metabolism;Metabolism	Global and overview maps;Energy metabolism	ko01100//Metabolic pathways;ko00196//Photosynthesis - antenna proteins	K08908;K08908	GO:0005575//cellular_component;GO:0005622//intracellular;GO:0005623//cell;GO:0005737//cytoplasm;GO:0009507//chloroplast;GO:0009521//photosystem;GO:0009522//photosystem I;GO:0009523//photosystem II;GO:0009526//plastid envelope;GO:0009532//plastid stroma;GO:0009534//chloroplast thylakoid;GO:0009535//chloroplast thylakoid membrane;GO:0009536//plastid;GO:0009570//chloroplast stroma;GO:0009579//thylak…	GO:0003674//molecular_function;GO:0005488//binding;GO:0016168//chlorophyll binding;GO:0031409//pigment binding;GO:0043167//ion binding;GO:0043168//anion binding;GO:0043169//cation binding;GO:0046872//metal ion binding;GO:0046906//tetrapyrrole binding;GO:0048037//cofactor binding;GO:0097159//organic cyclic compound binding;GO:1901363//heterocyclic compound binding	GO:0006091//generation of precursor metabolites and energy;GO:0006464//cellular protein modification process;GO:0006807//nitrogen compound metabolic process;GO:0008150//biological_process;GO:0008152//metabolic process;GO:0009314//response to radiation;GO:0009416//response to light stimulus;GO:0009628//response to abiotic stimulus;GO:0009637//response to blue light;GO:0009639//response to red or f…
BAA03g41790	31.3829	9.85401	1.77778	3.50793	1.66667	6.55291	12.02	14.4279	1.92308	1.79869	0.223478	3.00874	0	0	yes	--	XP_018490435.1 PREDICTED: cysteine-rich and transmembrane domain-containing protein PCC1-like [Raphanus sativus]	-	-	-	-	-	-	-
BAA06g06690	32.1989	14.781	3.02222	2.21048	3.05556	4.5977	15.8598	23.8806	3.84615	0.929192	0.117414	2.98438	0	0	yes	CSP41B	XP_009148185.1 chloroplast stem-loop binding protein of 41 kDa b, chloroplastic isoform X1 [Brassica rapa]	-	-	-	-	GO:0000427//plastid-encoded plastid RNA polymerase complex;GO:0000428//DNA-directed RNA polymerase complex;GO:0005575//cellular_component;GO:0005576//extracellular region;GO:0005622//intracellular;GO:0005623//cell;GO:0005737//cytoplasm;GO:0005773//vacuole;GO:0005777//peroxisome;GO:0005840//ribosome;GO:0005911//cell-cell junction;GO:0009506//plasmodesma;GO:0009507//chloroplast;GO:0009526//plastid …	GO:0001871//pattern binding;GO:0003674//molecular_function;GO:0003676//nucleic acid binding;GO:0003677//DNA binding;GO:0003723//RNA binding;GO:0003824//catalytic activity;GO:0003978//UDP-glucose 4-epimerase activity;GO:0005488//binding;GO:0008460//dTDP-glucose 4,6-dehydratase activity;GO:0010297//heteropolysaccharide binding;GO:0016757//transferase activity, transferring glycosyl groups;GO:001984…	GO:0000272//polysaccharide catabolic process;GO:0001101//response to acid chemical;GO:0005975//carbohydrate metabolic process;GO:0005976//polysaccharide metabolic process;GO:0005996//monosaccharide metabolic process;GO:0006012//galactose metabolic process;GO:0006139//nucleobase-containing compound metabolic process;GO:0006355//regulation of transcription, DNA-templated;GO:0006364//rRNA processing…
BAA02g23110	38.8591	2.73723	2.75556	8.50553	4.44444	5.91302	6.09349	8.45771	1.92308	0.907951	0.127872	2.82791	0	0	yes	RPV1	XP_018471696.1 PREDICTED: probable disease resistance protein RPP1 [Raphanus sativus]	-	-	-	-	GO:0005737//cytoplasm	GO:0003924//GTPase activity;GO:0004849//uridine kinase activity;GO:0005047//signal recognition particle binding;GO:0005515//protein binding;GO:0005524//ATP binding;GO:0016887//ATPase activity;GO:0043531//ADP binding	GO:0007165//signal transduction;GO:0009306//protein secretion;GO:0046108//uridine metabolic process
BAA01g21610	38.2384	4.19708	4.71111	19.8943	10.5556	7.29944	11.8531	17.9104	1.92308	2.90364	0.414374	2.80886	0	0	yes	CYS4	XP_013691369.1 cysteine proteinase inhibitor 4-like [Brassica napus]	-	-	-	-	-	GO:0004869//cysteine-type endopeptidase inhibitor activity	-
BAA08g33210	48.8388	9.12409	10.0444	10.1874	19.4444	9.46795	16.6945	11.9403	3.84615	2.05463	0.348348	2.56028	0	0	yes	--	XP_013599499.1 PREDICTED: probable rhamnogalacturonate lyase B [Brassica oleracea var. oleracea] [Brassica oleracea]	-	-	-	-	-	-	-
BAA04g01290	31.648	4.92701	1.33333	11.9173	16.6667	4.01706	6.76127	10.4478	0	0.458475	0.0800716	2.51748	0	0	yes	SDR1	XP_009138784.1 (+)-neomenthol dehydrogenase isoform X2 [Brassica rapa]	Metabolism;Metabolism	Global and overview maps;Metabolism of terpenoids and polyketides	ko01110//Biosynthesis of secondary metabolites;ko00902//Monoterpenoid biosynthesis	K15095;K15095	GO:0005575//cellular_component;GO:0005622//intracellular;GO:0005623//cell;GO:0005737//cytoplasm;GO:0005829//cytosol;GO:0044424//intracellular part;GO:0044444//cytoplasmic part;GO:0044464//cell part	GO:0003674//molecular_function;GO:0003824//catalytic activity;GO:0004033//aldo-keto reductase (NADP) activity;GO:0004316//3-oxoacyl-[acyl-carrier-protein] reductase (NADPH) activity;GO:0004757//sepiapterin reductase activity;GO:0008106//alcohol dehydrogenase (NADP+) activity;GO:0008667//2,3-dihydro-2,3-dihydroxybenzoate dehydrogenase activity;GO:0008678//2-deoxy-D-gluconate 3-dehydrogenase activi…	GO:0000272//polysaccharide catabolic process;GO:0005975//carbohydrate metabolic process;GO:0006633//fatty acid biosynthetic process;GO:0006729//tetrahydrobiopterin biosynthetic process;GO:0008150//biological_process;GO:0008152//metabolic process;GO:0015995//chlorophyll biosynthetic process;GO:0055114//oxidation-reduction process
BAA03g48040	32.7498	2.37226	5.86667	14.3681	17.5	6.77805	7.09516	15.4229	0	1.5884	0.281268	2.49756	0	0	yes	UGT75D1	XP_013737074.1 UDP-glycosyltransferase 75D1-like [Brassica napus]	-	-	-	-	GO:0005575//cellular_component;GO:0005622//intracellular;GO:0005623//cell;GO:0005737//cytoplasm;GO:0005829//cytosol;GO:0005856//cytoskeleton;GO:0005875//microtubule associated complex;GO:0005886//plasma membrane;GO:0005953//CAAX-protein geranylgeranyltransferase complex;GO:0005965//protein farnesyltransferase complex;GO:0015630//microtubule cytoskeleton;GO:0016020//membrane;GO:0032991//macromolec…	GO:0003674//molecular_function;GO:0003824//catalytic activity;GO:0004659//prenyltransferase activity;GO:0004660//protein farnesyltransferase activity;GO:0004661//protein geranylgeranyltransferase activity;GO:0004662//CAAX-protein geranylgeranyltransferase activity;GO:0004663//Rab geranylgeranyltransferase activity;GO:0005102//receptor binding;GO:0005488//binding;GO:0005515//protein binding;GO:000…	GO:0001941//postsynaptic membrane organization;GO:0006464//cellular protein modification process;GO:0006807//nitrogen compound metabolic process;GO:0007154//cell communication;GO:0007165//signal transduction;GO:0007166//cell surface receptor signaling pathway;GO:0007167//enzyme linked receptor protein signaling pathway;GO:0007178//transmembrane receptor protein serine/threonine kinase signaling p…
BAA01g42370	27.1497	6.93431	1.86667	3.17155	1.66667	3.96966	9.76628	24.3781	1.92308	0.453368	0.0803813	2.49575	0	0	yes	HB2	KAF3529377.1 hypothetical protein DY000_02043529 [Brassica cretica]	-	-	-	-	GO:0005575//cellular_component;GO:0005622//intracellular;GO:0005623//cell;GO:0005737//cytoplasm;GO:0005739//mitochondrion;GO:0005829//cytosol;GO:0036477//somatodendritic compartment;GO:0042995//cell projection;GO:0043005//neuron projection;GO:0043025//neuronal cell body;GO:0043204//perikaryon;GO:0043226//organelle;GO:0043227//membrane-bounded organelle;GO:0043229//intracellular organelle;GO:00432…	GO:0003674//molecular_function;GO:0003824//catalytic activity;GO:0005344//oxygen transporter activity;GO:0005488//binding;GO:0008144//drug binding;GO:0016491//oxidoreductase activity;GO:0016661//oxidoreductase activity, acting on other nitrogenous compounds as donors;GO:0019825//oxygen binding;GO:0020037//heme binding;GO:0036094//small molecule binding;GO:0043167//ion binding;GO:0043169//cation b…	GO:0001666//response to hypoxia;GO:0003008//system process;GO:0006082//organic acid metabolic process;GO:0006629//lipid metabolic process;GO:0006631//fatty acid metabolic process;GO:0006638//neutral lipid metabolic process;GO:0006639//acylglycerol metabolic process;GO:0006641//triglyceride metabolic process;GO:0006810//transport;GO:0006915//apoptotic process;GO:0006950//response to stress;GO:0007…
BAA03g40180	25.0715	2.55474	3.2	6.19894	3.61111	4.53845	5.50918	13.4328	0	0.657976	0.119914	2.45604	0	0	yes	JGB	XP_013736462.1 protein JINGUBANG [Brassica napus]	-	-	-	-	-	GO:0005515//protein binding	-
BAA10g21220	26.285	16.7883	0.8	1.20135	1.11111	3.72082	15.6093	19.9005	0	0.437081	0.0798029	2.45339	0	0	yes	ADG2	XP_009120906.2 glucose-1-phosphate adenylyltransferase large subunit 1, chloroplastic [Brassica rapa]	Metabolism;Metabolism;Metabolism;Metabolism	Global and overview maps;Global and overview maps;Carbohydrate metabolism;Carbohydrate metabolism	ko01100//Metabolic pathways;ko01110//Biosynthesis of secondary metabolites;ko00500//Starch and sucrose metabolism;ko00520//Amino sugar and nucleotide sugar metabolism	K00975;K00975;K00975;K00975	GO:0005737//cytoplasm	GO:0003977//UDP-N-acetylglucosamine diphosphorylase activity;GO:0003983//UTP:glucose-1-phosphate uridylyltransferase activity;GO:0008878//glucose-1-phosphate adenylyltransferase activity;GO:0008879//glucose-1-phosphate thymidylyltransferase activity;GO:0016772//transferase activity, transferring phosphorus-containing groups;GO:0016779//nucleotidyltransferase activity;GO:0019134//glucosamine-1-pho…	GO:0000271//polysaccharide biosynthetic process;GO:0005978//glycogen biosynthetic process;GO:0009058//biosynthetic process;GO:0009103//lipopolysaccharide biosynthetic process;GO:0009225//nucleotide-sugar metabolic process;GO:0009243//O antigen biosynthetic process;GO:0009252//peptidoglycan biosynthetic process;GO:0019305//dTDP-rhamnose biosynthetic process
BAA02g33060	28.9769	11.4964	3.28889	2.11437	0.833333	5.42718	14.8581	19.9005	0	0.570558	0.10422	2.45274	0	0	yes	PNSB5	XP_009123905.1 photosynthetic NDH subunit of subcomplex B 5, chloroplastic [Brassica rapa]	-	-	-	-	-	-	-
BAA01g16860	32.429	14.4161	4.71111	13.0706	9.44444	8.73326	19.8664	15.4229	7.69231	2.35019	0.42991	2.45068	0	0	yes	MORC7	XP_009138709.1 protein MICRORCHIDIA 7 [Brassica rapa]	-	-	-	-	-	GO:0016887//ATPase activity	GO:0006298//mismatch repair
BAA06g15280	31.5294	12.0438	2.04444	1.58578	1.38889	5.55753	15.9432	20.8955	0	0.66056	0.121514	2.44256	0	0	yes	PNSB4	XP_009149360.1 photosynthetic NDH subunit of subcomplex B 4, chloroplastic isoform X1 [Brassica rapa]	-	-	-	-	-	-	-
BAA07g14090	38.7405	6.38686	4	20.9034	8.05556	9.66939	11.1853	9.45274	5.76923	1.88236	0.361648	2.37989	0	0	yes	UGT85A1	XP_009103240.1 UDP-glycosyltransferase 85A1 isoform X1 [Brassica rapa]	Metabolism;Metabolism	Global and overview maps;Metabolism of terpenoids and polyketides	ko01110//Biosynthesis of secondary metabolites;ko00908//Zeatin biosynthesis	K23452;K23452	GO:0005575//cellular_component;GO:0005622//intracellular;GO:0005623//cell;GO:0043226//organelle;GO:0043227//membrane-bounded organelle;GO:0043229//intracellular organelle;GO:0043231//intracellular membrane-bounded organelle;GO:0044424//intracellular part;GO:0044464//cell part	GO:0003674//molecular_function;GO:0003824//catalytic activity;GO:0008194//UDP-glycosyltransferase activity;GO:0015020//glucuronosyltransferase activity;GO:0016740//transferase activity;GO:0016757//transferase activity, transferring glycosyl groups;GO:0016758//transferase activity, transferring hexosyl groups;GO:0035251//UDP-glucosyltransferase activity;GO:0046527//glucosyltransferase activity;GO:…	GO:0008150//biological_process;GO:0008152//metabolic process
BAA03g04040	54.16	11.3139	2.13333	23.7386	6.94444	10.6766	19.1152	12.9353	0	1.54	0.300677	2.35664	0	0	yes	PUMP6	VDC85720.1 unnamed protein product [Brassica oleracea]	-	-	-	-	GO:0005575//cellular_component;GO:0005622//intracellular;GO:0005623//cell;GO:0005737//cytoplasm;GO:0005739//mitochondrion;GO:0005740//mitochondrial envelope;GO:0005743//mitochondrial inner membrane;GO:0016020//membrane;GO:0016021//integral component of membrane;GO:0019866//organelle inner membrane;GO:0031090//organelle membrane;GO:0031224//intrinsic component of membrane;GO:0031966//mitochondrial…	GO:0003674//molecular_function;GO:0005215//transporter activity;GO:0005310//dicarboxylic acid transmembrane transporter activity;GO:0005342//organic acid transmembrane transporter activity;GO:0008509//anion transmembrane transporter activity;GO:0008514//organic anion transmembrane transporter activity;GO:0015075//ion transmembrane transporter activity;GO:0015103//inorganic anion transmembrane tra…	GO:0006810//transport;GO:0006811//ion transport;GO:0006817//phosphate ion transport;GO:0006820//anion transport;GO:0006835//dicarboxylic acid transport;GO:0006839//mitochondrial transport;GO:0006855//drug transmembrane transport;GO:0008150//biological_process;GO:0008272//sulfate transport;GO:0015698//inorganic anion transport;GO:0015709//thiosulfate transport;GO:0015711//organic anion transport;G…
BAA02g06120	35.128	24.0876	3.82222	3.50793	4.16667	6.36331	21.2855	17.9104	1.92308	0.94	0.189375	2.31141	0	0	yes	--	VDC85337.1 unnamed protein product [Brassica rapa]	-	-	-	-	-	GO:0005507//copper ion binding;GO:0045340//mercury ion binding;GO:0046872//metal ion binding	GO:0006825//copper ion transport;GO:0015694//mercury ion transport
BAA05g16880	28.4678	12.4088	3.55556	3.79625	6.38889	5.49828	13.1886	20.398	11.5385	0.507002	0.104209	2.28252	0	0	yes	MET1	XP_009103726.2 protein MET1, chloroplastic [Brassica rapa]	-	-	-	-	GO:0016471//vacuolar proton-transporting V-type ATPase complex;GO:0019867//outer membrane	GO:0005198//structural molecule activity;GO:0005515//protein binding;GO:0008553//hydrogen-exporting ATPase activity, phosphorylative mechanism	GO:0006461//protein complex assembly;GO:0015991//ATP hydrolysis coupled proton transport
BAA06g16320	34.3539	15.5109	2.4	4.80538	18.3333	6.17372	19.3656	8.95522	3.84615	1.123	0.232114	2.27445	0	0	yes	CLH1	XP_009149451.1 chlorophyllase-1 [Brassica rapa]	Metabolism;Metabolism;Metabolism	Global and overview maps;Global and overview maps;Metabolism of cofactors and vitamins	ko01100//Metabolic pathways;ko01110//Biosynthesis of secondary metabolites;ko00860//Porphyrin and chlorophyll metabolism	K08099;K08099;K08099	GO:0005575//cellular_component;GO:0005622//intracellular;GO:0005623//cell;GO:0005737//cytoplasm;GO:0005773//vacuole;GO:0043226//organelle;GO:0043227//membrane-bounded organelle;GO:0043229//intracellular organelle;GO:0043231//intracellular membrane-bounded organelle;GO:0044424//intracellular part;GO:0044444//cytoplasmic part;GO:0044464//cell part	GO:0003674//molecular_function;GO:0003824//catalytic activity;GO:0003847//1-alkyl-2-acetylglycerophosphocholine esterase activity;GO:0016787//hydrolase activity;GO:0016788//hydrolase activity, acting on ester bonds;GO:0047746//chlorophyllase activity;GO:0052689//carboxylic ester hydrolase activity;GO:0070205//2-succinyl-6-hydroxy-2,4-cyclohexadiene-1-carboxylate synthase activity	GO:0006725//cellular aromatic compound metabolic process;GO:0006778//porphyrin-containing compound metabolic process;GO:0006787//porphyrin-containing compound catabolic process;GO:0006807//nitrogen compound metabolic process;GO:0006950//response to stress;GO:0006952//defense response;GO:0008150//biological_process;GO:0008152//metabolic process;GO:0009056//catabolic process;GO:0009234//menaquinone…
BAA08g08450	25.9153	15.8759	3.37778	2.93128	3.61111	3.74452	17.6962	15.4229	7.69231	0.450536	0.0936773	2.26587	0	0	yes	FDC2	XP_009107976.1 ferredoxin C 2, chloroplastic [Brassica rapa]	Metabolism	Energy metabolism	ko00195//Photosynthesis	K02639	-	GO:0000104//succinate dehydrogenase activity;GO:0009055//electron carrier activity;GO:0016655//oxidoreductase activity, acting on NAD(P)H, quinone or similar compound as acceptor;GO:0051536//iron-sulfur cluster binding	GO:0006099//tricarboxylic acid cycle;GO:0006814//sodium ion transport;GO:0009060//aerobic respiration;GO:0009061//anaerobic respiration;GO:0010124//phenylacetate catabolic process;GO:0016226//iron-sulfur cluster assembly
BAA07g23620	32.701	16.0584	3.55556	3.98847	3.05556	5.46273	15.1085	21.393	7.69231	0.580568	0.123074	2.23794	0	0	yes	--	XP_009104223.1 uncharacterized protein LOC103830228 [Brassica rapa]	-	-	-	-	GO:0000145//exocyst;GO:0005576//extracellular region	GO:0008289//lipid binding	GO:0006869//lipid transport;GO:0006887//exocytosis
BAA08g28470	39.7378	24.635	4.08889	7.06391	6.66667	8.79251	19.4491	23.3831	7.69231	0.930297	0.207185	2.16677	0	0	yes	LFNR2	XP_013737936.1 ferredoxin--NADP reductase, leaf isozyme 2, chloroplastic-like [Brassica napus]	Metabolism;Metabolism	Global and overview maps;Energy metabolism	ko01100//Metabolic pathways;ko00195//Photosynthesis	K02641;K02641	GO:0009337//sulfite reductase complex (NADPH)	GO:0004783//sulfite reductase (NADPH) activity;GO:0009055//electron carrier activity;GO:0016002//sulfite reductase activity;GO:0016491//oxidoreductase activity;GO:0016655//oxidoreductase activity, acting on NAD(P)H, quinone or similar compound as acceptor;GO:0051213//dioxygenase activity	GO:0006790//sulfur compound metabolic process;GO:0006814//sodium ion transport;GO:0010124//phenylacetate catabolic process;GO:0010128//benzoate catabolic process via CoA ligation;GO:0055114//oxidation-reduction process
BAA04g21310	33.7192	8.75912	1.6	11.2446	5	6.26852	11.3523	15.4229	0	0.603776	0.135004	2.16101	0	0	yes	GLR2.8	XP_033145138.1 glutamate receptor 2.8 [Brassica rapa]	-	-	-	-	GO:0016020//membrane	GO:0004970//ionotropic glutamate receptor activity;GO:0015276//ligand-gated ion channel activity	-
BAA09g16750	25.8107	2.18978	1.51111	9.80298	3.61111	5.99597	4.59098	5.47264	0	1.01977	0.228157	2.16015	0	0	yes	TAO1	XP_009113081.1 disease resistance protein TAO1 [Brassica rapa]	Organismal Systems;Environmental Information Processing;Environmental Information Processing	Environmental adaptation;Signal transduction;Signal transduction	ko04626//Plant-pathogen interaction;ko04016//MAPK signaling pathway - plant;ko04070//Phosphatidylinositol signaling system	K02183;K02183;K02183	-	GO:0004553//hydrolase activity, hydrolyzing O-glycosyl compounds;GO:0005509//calcium ion binding;GO:0005515//protein binding;GO:0016862//intramolecular oxidoreductase activity, interconverting keto- and enol-groups	GO:0000272//polysaccharide catabolic process;GO:0006725//cellular aromatic compound metabolic process;GO:0007165//signal transduction
BAA10g02190	37.7293	23.5401	4.88889	5.23787	5.55556	6.96765	24.8748	16.4179	9.61538	0.861396	0.193579	2.15375	0	0	yes	CPX1	RID40121.1 hypothetical protein BRARA_J00187 [Brassica rapa]	Metabolism;Metabolism;Metabolism	Global and overview maps;Global and overview maps;Metabolism of cofactors and vitamins	ko01100//Metabolic pathways;ko01110//Biosynthesis of secondary metabolites;ko00860//Porphyrin and chlorophyll metabolism	K00228;K00228;K00228	-	GO:0004109//coproporphyrinogen oxidase activity	GO:0006779//porphyrin-containing compound biosynthetic process;GO:0055114//oxidation-reduction process
BAA02g14870	25.0994	21.5328	1.51111	2.11437	2.5	3.70897	21.5359	11.4428	9.61538	0.593915	0.134994	2.13736	0	0	yes	RPL24	XP_009127079.1 50S ribosomal protein L24, chloroplastic [Brassica rapa]	Genetic Information Processing	Translation	ko03010//Ribosome	K02895	GO:0000315//organellar large ribosomal subunit;GO:0005840//ribosome;GO:0022625//cytosolic large ribosomal subunit	GO:0003735//structural constituent of ribosome	GO:0006412//translation
BAA03g45500	29.0676	23.7226	4	2.45074	3.33333	5.96042	19.3656	23.8806	9.61538	0.727414	0.166883	2.12394	0	0	yes	CAS	XP_009136394.1 calcium sensing receptor, chloroplastic [Brassica rapa]	-	-	-	-	GO:0005575//cellular_component;GO:0005622//intracellular;GO:0005623//cell;GO:0005737//cytoplasm;GO:0005739//mitochondrion;GO:0009507//chloroplast;GO:0009534//chloroplast thylakoid;GO:0009535//chloroplast thylakoid membrane;GO:0009536//plastid;GO:0009579//thylakoid;GO:0016020//membrane;GO:0016021//integral component of membrane;GO:0031224//intrinsic component of membrane;GO:0031976//plastid thylak…	-	GO:0007275//multicellular organism development;GO:0008150//biological_process;GO:0009314//response to radiation;GO:0009416//response to light stimulus;GO:0009628//response to abiotic stimulus;GO:0009639//response to red or far red light;GO:0009640//photomorphogenesis;GO:0009704//de-etiolation;GO:0009791//post-embryonic development;GO:0009987//cellular process;GO:0010035//response to inorganic sub…
BAA05g36400	36.4182	7.11679	7.46667	5.38203	2.5	6.82545	9.93322	11.4428	1.92308	0.869447	0.201118	2.11205	0	0	yes	HB2	XP_009146832.1 non-symbiotic hemoglobin 2 [Brassica rapa]	-	-	-	-	-	GO:0020037//heme binding	-
BAA06g01000	27.4147	5.10949	1.6	6.58337	6.66667	5.47458	4.67446	17.9104	0	0.405071	0.0950866	2.09086	0	0	yes	MSRB1	XP_009147587.1 peptide methionine sulfoxide reductase B1, chloroplastic [Brassica rapa]	-	-	-	-	GO:0005575//cellular_component;GO:0005622//intracellular;GO:0005623//cell;GO:0005737//cytoplasm;GO:0005739//mitochondrion;GO:0005829//cytosol;GO:0009507//chloroplast;GO:0009532//plastid stroma;GO:0009536//plastid;GO:0009570//chloroplast stroma;GO:0043226//organelle;GO:0043227//membrane-bounded organelle;GO:0043229//intracellular organelle;GO:0043231//intracellular membrane-bounded organelle;GO:00…	GO:0003674//molecular_function;GO:0003700//transcription factor activity, sequence-specific DNA binding;GO:0003779//actin binding;GO:0003824//catalytic activity;GO:0005488//binding;GO:0005515//protein binding;GO:0008092//cytoskeletal protein binding;GO:0008270//zinc ion binding;GO:0016491//oxidoreductase activity;GO:0016667//oxidoreductase activity, acting on a sulfur group of donors;GO:0016671//…	GO:0006355//regulation of transcription, DNA-templated;GO:0006807//nitrogen compound metabolic process;GO:0006950//response to stress;GO:0006979//response to oxidative stress;GO:0006996//organelle organization;GO:0007010//cytoskeleton organization;GO:0007015//actin filament organization;GO:0008150//biological_process;GO:0008152//metabolic process;GO:0008154//actin polymerization or depolymerizati…
BAA02g14500	30.7832	22.4453	2.31111	3.21961	3.05556	4.7636	22.2871	11.4428	3.84615	0.632687	0.148669	2.08939	0	0	yes	TIG	RID74225.1 hypothetical protein BRARA_B01334 [Brassica rapa]	-	-	-	-	GO:0005575//cellular_component;GO:0005622//intracellular;GO:0005623//cell;GO:0005737//cytoplasm;GO:0005854//nascent polypeptide-associated complex;GO:0009507//chloroplast;GO:0009526//plastid envelope;GO:0009532//plastid stroma;GO:0009536//plastid;GO:0009570//chloroplast stroma;GO:0009941//chloroplast envelope;GO:0031967//organelle envelope;GO:0031975//envelope;GO:0043226//organelle;GO:0043227//me…	GO:0003674//molecular_function;GO:0003755//peptidyl-prolyl cis-trans isomerase activity;GO:0003824//catalytic activity;GO:0016853//isomerase activity;GO:0016859//cis-trans isomerase activity;GO:0051082//unfolded protein binding	GO:0000413//protein peptidyl-prolyl isomerization;GO:0006457//protein folding;GO:0006464//cellular protein modification process;GO:0006807//nitrogen compound metabolic process;GO:0006810//transport;GO:0008104//protein localization;GO:0008150//biological_process;GO:0008152//metabolic process;GO:0009987//cellular process;GO:0015031//protein transport;GO:0015833//peptide transport;GO:0018193//peptid…
BAA09g19780	25.3923	11.3139	2.48889	3.02739	4.16667	4.32516	10.7679	22.3881	0	0.366078	0.0861095	2.08791	0	0	yes	SOQ1	XP_009113385.2 protein SUPPRESSOR OF QUENCHING 1, chloroplastic isoform X2 [Brassica rapa]	-	-	-	-	GO:0005575//cellular_component;GO:0005622//intracellular;GO:0005623//cell;GO:0005737//cytoplasm;GO:0009507//chloroplast;GO:0009532//plastid stroma;GO:0009534//chloroplast thylakoid;GO:0009535//chloroplast thylakoid membrane;GO:0009536//plastid;GO:0009570//chloroplast stroma;GO:0009579//thylakoid;GO:0016020//membrane;GO:0016021//integral component of membrane;GO:0031224//intrinsic component of mem…	GO:0003674//molecular_function;GO:0003824//catalytic activity;GO:0004064//arylesterase activity;GO:0004647//phosphoserine phosphatase activity;GO:0005488//binding;GO:0005515//protein binding;GO:0008801//beta-phosphoglucomutase activity;GO:0008967//phosphoglycolate phosphatase activity;GO:0015036//disulfide oxidoreductase activity;GO:0016209//antioxidant activity;GO:0016491//oxidoreductase activit…	GO:0006545//glycine biosynthetic process;GO:0006564//L-serine biosynthetic process;GO:0006805//xenobiotic metabolic process;GO:0008150//biological_process;GO:0008152//metabolic process;GO:0009314//response to radiation;GO:0009416//response to light stimulus;GO:0009628//response to abiotic stimulus;GO:0009636//response to toxic substance;GO:0009853//photorespiration;GO:0009987//cellular process;GO…
BAA07g41220	28.8444	14.2336	3.73333	2.69101	1.66667	5.00059	13.6895	24.3781	5.76923	0.48095	0.115665	2.05593	0	0	yes	APXT	XP_009106408.1 L-ascorbate peroxidase T, chloroplastic [Brassica rapa]	Metabolism;Metabolism;Metabolism	Global and overview maps;Metabolism of other amino acids;Carbohydrate metabolism	ko01100//Metabolic pathways;ko00480//Glutathione metabolism;ko00053//Ascorbate and aldarate metabolism	K00434;K00434;K00434	GO:0005575//cellular_component;GO:0005622//intracellular;GO:0005623//cell;GO:0005737//cytoplasm;GO:0009507//chloroplast;GO:0009534//chloroplast thylakoid;GO:0009535//chloroplast thylakoid membrane;GO:0009536//plastid;GO:0009579//thylakoid;GO:0016020//membrane;GO:0016021//integral component of membrane;GO:0031224//intrinsic component of membrane;GO:0031976//plastid thylakoid;GO:0031984//organelle …	GO:0003674//molecular_function;GO:0003824//catalytic activity;GO:0004096//catalase activity;GO:0004130//cytochrome-c peroxidase activity;GO:0004601//peroxidase activity;GO:0005488//binding;GO:0016209//antioxidant activity;GO:0016491//oxidoreductase activity;GO:0016684//oxidoreductase activity, acting on peroxide as acceptor;GO:0016688//L-ascorbate peroxidase activity;GO:0020037//heme binding;GO:0…	GO:0000302//response to reactive oxygen species;GO:0006950//response to stress;GO:0006979//response to oxidative stress;GO:0007154//cell communication;GO:0007165//signal transduction;GO:0008150//biological_process;GO:0008152//metabolic process;GO:0009056//catabolic process;GO:0009266//response to temperature stimulus;GO:0009409//response to cold;GO:0009628//response to abiotic stimulus;GO:0009631…
BAA04g20610	52.0538	12.2263	10.4	18.0202	19.1667	10.4752	21.2855	18.9055	1.92308	1.5465	0.372752	2.05272	0	0	yes	LOG1	XP_009140853.2 cytokinin riboside 5'-monophosphate phosphoribohydrolase LOG1 [Brassica rapa]	-	-	-	-	-	GO:0003700//transcription factor activity, sequence-specific DNA binding	GO:0006355//regulation of transcription, DNA-templated
BAA02g21840	43.3015	9.48905	11.2	22.5372	16.1111	19.2914	17.1953	15.4229	3.84615	3.79115	0.931991	2.02425	0	0	yes	dnajb6	XP_013690987.1 uncharacterized protein LOC106394994 [Brassica napus]	-	-	-	-	-	GO:0005515//protein binding;GO:0048306//calcium-dependent protein binding	GO:0006457//protein folding;GO:0009408//response to heat
BAA06g30180	28.2865	16.6058	3.64444	4.03652	7.5	4.49105	16.778	15.9204	7.69231	0.435302	0.107079	2.02334	0	0	yes	OOP	RID59185.1 hypothetical protein BRARA_F02429 [Brassica rapa]	-	-	-	-	-	GO:0004222//metalloendopeptidase activity	GO:0006508//proteolysis
BAA05g23670	36.0764	15.146	8.62222	2.45074	4.16667	9.4087	23.6227	21.8905	1.92308	1.18985	0.297587	1.99939	0	0	yes	GDH3	XP_009151432.1 glycine cleavage system H protein 3, mitochondrial [Brassica rapa]	Metabolism;Metabolism;Metabolism;Metabolism;Metabolism	Global and overview maps;Global and overview maps;Global and overview maps;Carbohydrate metabolism;Amino acid metabolism	ko01100//Metabolic pathways;ko01110//Biosynthesis of secondary metabolites;ko01200//Carbon metabolism;ko00630//Glyoxylate and dicarboxylate metabolism;ko00260//Glycine, serine and threonine metabolism	K02437;K02437;K02437;K02437;K02437	GO:0045254//pyruvate dehydrogenase complex	GO:0003824//catalytic activity;GO:0004742//dihydrolipoyllysine-residue acetyltransferase activity	GO:0006086//acetyl-CoA biosynthetic process from pyruvate;GO:0019464//glycine decarboxylation via glycine cleavage system
BAA05g42420	46.377	8.39416	4.8	15.9539	12.5	18.9714	15.6928	13.9303	1.92308	3.00316	0.751641	1.99837	0	0	yes	--	XP_009124001.1 uncharacterized protein LOC103848925 [Brassica rapa]	-	-	-	-	-	-	-
BAA08g18120	25.7131	11.4964	2.48889	3.60404	8.88889	5.29684	17.1119	16.4179	1.92308	0.467422	0.117961	1.98641	0	0	yes	FAD6	XP_009108958.1 omega-6 fatty acid desaturase, chloroplastic [Brassica rapa]	-	-	-	-	-	-	GO:0006629//lipid metabolic process
BAA01g04210	33.0846	10.5839	2.48889	8.02499	9.44444	6.49366	11.5192	20.398	3.84615	0.510929	0.129614	1.9789	0	0	yes	ISPH	RID77474.1 hypothetical protein BRARA_A00385 [Brassica rapa]	Metabolism;Metabolism;Metabolism	Global and overview maps;Global and overview maps;Metabolism of terpenoids and polyketides	ko01100//Metabolic pathways;ko01110//Biosynthesis of secondary metabolites;ko00900//Terpenoid backbone biosynthesis	K03527;K03527;K03527	GO:0005575//cellular_component;GO:0005622//intracellular;GO:0005623//cell;GO:0005737//cytoplasm;GO:0009507//chloroplast;GO:0009532//plastid stroma;GO:0009536//plastid;GO:0009570//chloroplast stroma;GO:0043226//organelle;GO:0043227//membrane-bounded organelle;GO:0043229//intracellular organelle;GO:0043231//intracellular membrane-bounded organelle;GO:0044422//organelle part;GO:0044424//intracellula…	GO:0003674//molecular_function;GO:0003824//catalytic activity;GO:0005488//binding;GO:0016491//oxidoreductase activity;GO:0016725//oxidoreductase activity, acting on CH or CH2 groups;GO:0016726//oxidoreductase activity, acting on CH or CH2 groups, NAD or NADP as acceptor;GO:0043167//ion binding;GO:0043169//cation binding;GO:0046429//4-hydroxy-3-methylbut-2-en-1-yl diphosphate synthase activity;GO:…	GO:0006081//cellular aldehyde metabolic process;GO:0006082//organic acid metabolic process;GO:0006090//pyruvate metabolic process;GO:0006629//lipid metabolic process;GO:0006644//phospholipid metabolic process;GO:0006720//isoprenoid metabolic process;GO:0006793//phosphorus metabolic process;GO:0006796//phosphate-containing compound metabolic process;GO:0008150//biological_process;GO:0008152//metab…
BAA04g01810	27.5542	16.7883	3.2	3.50793	5	5.19019	19.6995	16.9154	1.92308	0.515004	0.130655	1.97882	0	0	yes	FKBP20-2	XP_009138838.1 peptidyl-prolyl cis-trans isomerase FKBP20-2, chloroplastic isoform X2 [Brassica rapa]	-	-	-	-	GO:0005575//cellular_component;GO:0005622//intracellular;GO:0005623//cell;GO:0005737//cytoplasm;GO:0005854//nascent polypeptide-associated complex;GO:0009507//chloroplast;GO:0009534//chloroplast thylakoid;GO:0009536//plastid;GO:0009543//chloroplast thylakoid lumen;GO:0009579//thylakoid;GO:0031976//plastid thylakoid;GO:0031977//thylakoid lumen;GO:0031978//plastid thylakoid lumen;GO:0031984//organe…	GO:0003674//molecular_function;GO:0003755//peptidyl-prolyl cis-trans isomerase activity;GO:0003824//catalytic activity;GO:0005488//binding;GO:0005527//macrolide binding;GO:0005528//FK506 binding;GO:0008144//drug binding;GO:0016491//oxidoreductase activity;GO:0016853//isomerase activity;GO:0016859//cis-trans isomerase activity;GO:0051082//unfolded protein binding;GO:0097159//organic cyclic compoun…	GO:0000413//protein peptidyl-prolyl isomerization;GO:0006091//generation of precursor metabolites and energy;GO:0006457//protein folding;GO:0006464//cellular protein modification process;GO:0006807//nitrogen compound metabolic process;GO:0008150//biological_process;GO:0008152//metabolic process;GO:0009987//cellular process;GO:0010207//photosystem II assembly;GO:0015979//photosynthesis;GO:0016043/…
BAA10g10170	30.1276	21.1679	4.44444	3.60404	2.5	5.15464	16.4441	21.393	9.61538	0.507378	0.129474	1.9704	0	0	yes	PGMP	XP_009107139.1 phosphoglucomutase, chloroplastic isoform X2 [Brassica rapa]	Metabolism;Metabolism;Metabolism;Metabolism;Metabolism;Metabolism;Metabolism;Metabolism	Global and overview maps;Global and overview maps;Carbohydrate metabolism;Carbohydrate metabolism;Carbohydrate metabolism;Nucleotide metabolism;Carbohydrate metabolism;Carbohydrate metabolism	ko01100//Metabolic pathways;ko01110//Biosynthesis of secondary metabolites;ko00500//Starch and sucrose metabolism;ko00520//Amino sugar and nucleotide sugar metabolism;ko00010//Glycolysis / Gluconeogenesis;ko00230//Purine metabolism;ko00052//Galactose metabolism;ko00030//Pentose phosphate pathway	K01835;K01835;K01835;K01835;K01835;K01835;K01835;K01835	GO:0005575//cellular_component;GO:0005576//extracellular region;GO:0005622//intracellular;GO:0005623//cell;GO:0005737//cytoplasm;GO:0005829//cytosol;GO:0009507//chloroplast;GO:0009526//plastid envelope;GO:0009532//plastid stroma;GO:0009536//plastid;GO:0009570//chloroplast stroma;GO:0009941//chloroplast envelope;GO:0010319//stromule;GO:0031967//organelle envelope;GO:0031975//envelope;GO:0043226//o…	GO:0000287//magnesium ion binding;GO:0003674//molecular_function;GO:0003824//catalytic activity;GO:0004614//phosphoglucomutase activity;GO:0005488//binding;GO:0008966//phosphoglucosamine mutase activity;GO:0016853//isomerase activity;GO:0016866//intramolecular transferase activity;GO:0016868//intramolecular transferase activity, phosphotransferases;GO:0043167//ion binding;GO:0043169//cation bindi…	GO:0000271//polysaccharide biosynthetic process;GO:0005975//carbohydrate metabolic process;GO:0005976//polysaccharide metabolic process;GO:0005977//glycogen metabolic process;GO:0005978//glycogen biosynthetic process;GO:0005982//starch metabolic process;GO:0005996//monosaccharide metabolic process;GO:0006006//glucose metabolic process;GO:0006012//galactose metabolic process;GO:0006073//cellular g…
BAA09g52540	34.312	15.8759	6.04444	8.7458	13.8889	8.21187	23.7062	24.8756	7.69231	0.846382	0.217141	1.96268	0	0	yes	TKL-1	XP_013710884.1 transketolase-1, chloroplastic-like [Brassica napus]	Metabolism;Metabolism;Metabolism;Metabolism;Metabolism;Metabolism	Global and overview maps;Global and overview maps;Global and overview maps;Global and overview maps;Energy metabolism;Carbohydrate metabolism	ko01100//Metabolic pathways;ko01110//Biosynthesis of secondary metabolites;ko01200//Carbon metabolism;ko01230//Biosynthesis of amino acids;ko00710//Carbon fixation in photosynthetic organisms;ko00030//Pentose phosphate pathway	K00615;K00615;K00615;K00615;K00615;K00615	GO:0005737//cytoplasm;GO:0045250//cytosolic pyruvate dehydrogenase complex	GO:0004738//pyruvate dehydrogenase activity;GO:0004739//pyruvate dehydrogenase (acetyl-transferring) activity;GO:0004802//transketolase activity;GO:0008661//1-deoxy-D-xylulose-5-phosphate synthase activity;GO:0016624//oxidoreductase activity, acting on the aldehyde or oxo group of donors, disulfide as acceptor;GO:0016832//aldehyde-lyase activity	GO:0005975//carbohydrate metabolic process;GO:0006086//acetyl-CoA biosynthetic process from pyruvate;GO:0006098//pentose-phosphate shunt;GO:0008615//pyridoxine biosynthetic process;GO:0009228//thiamine biosynthetic process;GO:0009240//isopentenyl diphosphate biosynthetic process
BAA01g09730	34.5212	16.9708	5.6	5.14176	5.27778	7.28759	22.2871	23.3831	17.3077	0.71198	0.184304	1.94975	0	0	yes	PSB28	XP_009129425.2 photosystem II reaction center PSB28 protein, chloroplastic [Brassica rapa]	Metabolism	Energy metabolism	ko00195//Photosynthesis	K08903	GO:0005575//cellular_component;GO:0005622//intracellular;GO:0005623//cell;GO:0005737//cytoplasm;GO:0009507//chloroplast;GO:0009521//photosystem;GO:0009523//photosystem II;GO:0009534//chloroplast thylakoid;GO:0009535//chloroplast thylakoid membrane;GO:0009536//plastid;GO:0009538//photosystem I reaction center;GO:0009579//thylakoid;GO:0009654//photosystem II oxygen evolving complex;GO:0016020//memb…	GO:0003674//molecular_function	GO:0008150//biological_process;GO:0008152//metabolic process;GO:0009987//cellular process;GO:0015979//photosynthesis;GO:0044237//cellular metabolic process
BAA08g15480	28.7049	17.3358	3.55556	6.19894	9.16667	5.94857	14.4407	18.9055	13.4615	0.464427	0.121938	1.9293	0	0	yes	HCF244	XP_009108619.1 protein HIGH CHLOROPHYLL FLUORESCENCE PHENOTYPE 244, chloroplastic [Brassica rapa]	-	-	-	-	GO:0005575//cellular_component;GO:0005622//intracellular;GO:0005623//cell;GO:0005737//cytoplasm;GO:0009507//chloroplast;GO:0009536//plastid;GO:0043226//organelle;GO:0043227//membrane-bounded organelle;GO:0043229//intracellular organelle;GO:0043231//intracellular membrane-bounded organelle;GO:0044424//intracellular part;GO:0044444//cytoplasmic part;GO:0044464//cell part	GO:0003674//molecular_function;GO:0003824//catalytic activity;GO:0003854//3-beta-hydroxy-delta5-steroid dehydrogenase activity;GO:0003978//UDP-glucose 4-epimerase activity;GO:0008831//dTDP-4-dehydrorhamnose reductase activity;GO:0016491//oxidoreductase activity;GO:0016616//oxidoreductase activity, acting on the CH-OH group of donors, NAD or NADP as acceptor;GO:0016655//oxidoreductase activity, ac…	GO:0005975//carbohydrate metabolic process;GO:0006012//galactose metabolic process;GO:0006694//steroid biosynthetic process;GO:0008150//biological_process;GO:0008152//metabolic process;GO:0009243//O antigen biosynthetic process;GO:0019305//dTDP-rhamnose biosynthetic process;GO:0055114//oxidation-reduction process
BAA05g14290	27.6519	20.073	3.37778	2.69101	8.61111	5.48643	16.0267	17.9104	7.69231	0.473619	0.127749	1.89042	0	0	yes	FTSH2	VDC70684.1 unnamed protein product [Brassica rapa]	-	-	-	-	GO:0000502//proteasome complex;GO:0005575//cellular_component;GO:0005622//intracellular;GO:0005623//cell;GO:0005737//cytoplasm;GO:0009368//endopeptidase Clp complex;GO:0009376//HslUV protease complex;GO:0009379//Holliday junction helicase complex;GO:0009507//chloroplast;GO:0009526//plastid envelope;GO:0009534//chloroplast thylakoid;GO:0009535//chloroplast thylakoid membrane;GO:0009536//plastid;GO…	GO:0000166//nucleotide binding;GO:0003674//molecular_function;GO:0003678//DNA helicase activity;GO:0003824//catalytic activity;GO:0004175//endopeptidase activity;GO:0004176//ATP-dependent peptidase activity;GO:0004222//metalloendopeptidase activity;GO:0004252//serine-type endopeptidase activity;GO:0005198//structural molecule activity;GO:0005488//binding;GO:0005524//ATP binding;GO:0008134//transc…	GO:0002949//tRNA threonylcarbamoyladenosine modification;GO:0006091//generation of precursor metabolites and energy;GO:0006281//DNA repair;GO:0006310//DNA recombination;GO:0006355//regulation of transcription, DNA-templated;GO:0006508//proteolysis;GO:0006807//nitrogen compound metabolic process;GO:0006996//organelle organization;GO:0007275//multicellular organism development;GO:0008150//biologica…
BAA07g33170	27.6309	2.37226	4.26667	13.0706	6.66667	8.89916	7.59599	7.9602	0	1.00251	0.271894	1.88251	0	0	yes	SUFE2	RID55487.1 hypothetical protein BRARA_G02742 [Brassica rapa]	-	-	-	-	-	GO:0031071//cysteine desulfurase activity	GO:0016226//iron-sulfur cluster assembly
BAA07g06770	27.7425	24.0876	2.4	2.83518	3.61111	5.45088	18.197	23.8806	3.84615	0.510835	0.139068	1.87707	0	0	yes	AGPS1	NP_001303131.1 glucose-1-phosphate adenylyltransferase small subunit, chloroplastic [Brassica napus]	Metabolism;Metabolism;Metabolism;Metabolism	Global and overview maps;Global and overview maps;Carbohydrate metabolism;Carbohydrate metabolism	ko01100//Metabolic pathways;ko01110//Biosynthesis of secondary metabolites;ko00500//Starch and sucrose metabolism;ko00520//Amino sugar and nucleotide sugar metabolism	K00975;K00975;K00975;K00975	GO:0005575//cellular_component;GO:0005622//intracellular;GO:0005623//cell;GO:0005737//cytoplasm;GO:0009507//chloroplast;GO:0009536//plastid;GO:0043226//organelle;GO:0043227//membrane-bounded organelle;GO:0043229//intracellular organelle;GO:0043231//intracellular membrane-bounded organelle;GO:0044424//intracellular part;GO:0044444//cytoplasmic part;GO:0044464//cell part	GO:0000166//nucleotide binding;GO:0003674//molecular_function;GO:0003824//catalytic activity;GO:0003977//UDP-N-acetylglucosamine diphosphorylase activity;GO:0003983//UTP:glucose-1-phosphate uridylyltransferase activity;GO:0005488//binding;GO:0005524//ATP binding;GO:0008144//drug binding;GO:0008878//glucose-1-phosphate adenylyltransferase activity;GO:0008879//glucose-1-phosphate thymidylyltransfer…	GO:0000271//polysaccharide biosynthetic process;GO:0005975//carbohydrate metabolic process;GO:0005976//polysaccharide metabolic process;GO:0005977//glycogen metabolic process;GO:0005978//glycogen biosynthetic process;GO:0005982//starch metabolic process;GO:0006073//cellular glucan metabolic process;GO:0006091//generation of precursor metabolites and energy;GO:0006112//energy reserve metabolic pro…
BAA04g31580	31.6968	18.2482	8	2.88323	3.05556	7.34684	18.7813	23.8806	7.69231	0.587105	0.161672	1.86055	0	0	yes	OASB	XP_013725491.1 cysteine synthase, chloroplastic/chromoplastic-like [Brassica napus]	Metabolism;Metabolism;Metabolism;Metabolism;Metabolism;Metabolism	Global and overview maps;Global and overview maps;Global and overview maps;Global and overview maps;Amino acid metabolism;Energy metabolism	ko01100//Metabolic pathways;ko01110//Biosynthesis of secondary metabolites;ko01200//Carbon metabolism;ko01230//Biosynthesis of amino acids;ko00270//Cysteine and methionine metabolism;ko00920//Sulfur metabolism	K01738;K01738;K01738;K01738;K01738;K01738	GO:0005575//cellular_component;GO:0005576//extracellular region;GO:0005622//intracellular;GO:0005623//cell;GO:0005737//cytoplasm;GO:0005739//mitochondrion;GO:0005768//endosome;GO:0005794//Golgi apparatus;GO:0005802//trans-Golgi network;GO:0009507//chloroplast;GO:0009509//chromoplast;GO:0009526//plastid envelope;GO:0009532//plastid stroma;GO:0009536//plastid;GO:0009570//chloroplast stroma;GO:00099…	GO:0003674//molecular_function;GO:0003824//catalytic activity;GO:0004122//cystathionine beta-synthase activity;GO:0004124//cysteine synthase activity;GO:0004794//L-threonine ammonia-lyase activity;GO:0004795//threonine synthase activity;GO:0004834//tryptophan synthase activity;GO:0005488//binding;GO:0008144//drug binding;GO:0008721//D-serine ammonia-lyase activity;GO:0008838//diaminopropionate am…	GO:0000003//reproduction;GO:0000096//sulfur amino acid metabolic process;GO:0000097//sulfur amino acid biosynthetic process;GO:0000162//tryptophan biosynthetic process;GO:0000902//cell morphogenesis;GO:0000904//cell morphogenesis involved in differentiation;GO:0003006//developmental process involved in reproduction;GO:0006082//organic acid metabolic process;GO:0006520//cellular amino acid metabol…
BAA05g36390	26.1246	3.83212	6.13333	11.2926	3.61111	4.4318	7.34558	10.4478	1.92308	0.45766	0.128007	1.83805	0	0	yes	SMR1	XP_009146830.3 cyclin-dependent protein kinase inhibitor SMR1 [Brassica rapa]	-	-	-	-	-	-	-
BAA10g23420	31.097	19.5255	5.95556	4.3729	7.77778	7.0743	19.9499	22.8856	9.61538	0.61597	0.17254	1.83593	0	0	yes	DHAR3	XP_009121459.1 glutathione S-transferase DHAR3, chloroplastic [Brassica rapa]	Metabolism;Metabolism;Metabolism	Global and overview maps;Metabolism of other amino acids;Carbohydrate metabolism	ko01100//Metabolic pathways;ko00480//Glutathione metabolism;ko00053//Ascorbate and aldarate metabolism	K21888;K21888;K21888	GO:0005575//cellular_component;GO:0005622//intracellular;GO:0005623//cell;GO:0005737//cytoplasm;GO:0009507//chloroplast;GO:0009526//plastid envelope;GO:0009532//plastid stroma;GO:0009536//plastid;GO:0009570//chloroplast stroma;GO:0009941//chloroplast envelope;GO:0031967//organelle envelope;GO:0031975//envelope;GO:0043226//organelle;GO:0043227//membrane-bounded organelle;GO:0043229//intracellular …	GO:0003674//molecular_function;GO:0003824//catalytic activity;GO:0004364//glutathione transferase activity;GO:0005515//protein binding;GO:0008168//methyltransferase activity;GO:0015035//protein disulfide oxidoreductase activity;GO:0015036//disulfide oxidoreductase activity;GO:0015037//peptide disulfide oxidoreductase activity;GO:0015038//glutathione disulfide oxidoreductase activity;GO:0016034//m…	GO:0006400//tRNA modification;GO:0006464//cellular protein modification process;GO:0006518//peptide metabolic process;GO:0006559//L-phenylalanine catabolic process;GO:0006572//tyrosine catabolic process;GO:0006575//cellular modified amino acid metabolic process;GO:0006749//glutathione metabolic process;GO:0006790//sulfur compound metabolic process;GO:0006807//nitrogen compound metabolic process;G…
BAA08g14430	25.3435	5.29197	3.91111	9.70687	6.38889	8.04598	7.59599	5.97015	0	0.779374	0.21918	1.8302	0	0	yes	MYB102	XP_009108500.1 transcription factor MYB102-like [Brassica rapa]	-	-	-	-	GO:0005634//nucleus	GO:0003676//nucleic acid binding;GO:0005524//ATP binding;GO:0016818//hydrolase activity, acting on acid anhydrides, in phosphorus-containing anhydrides	GO:0006338//chromatin remodeling;GO:0051726//regulation of cell cycle
BAA06g43030	28.8095	22.6277	4.44444	4.80538	7.22222	5.87747	22.3706	13.9303	5.76923	0.655138	0.185878	1.81744	0	0	yes	At5g47190	CDY33520.1 BnaA06g35530D [Brassica napus]	Genetic Information Processing	Translation	ko03010//Ribosome	K02884	GO:0000311//plastid large ribosomal subunit;GO:0005840//ribosome;GO:0022625//cytosolic large ribosomal subunit	GO:0003735//structural constituent of ribosome	GO:0006412//translation
BAA06g25120	27.0033	17.3358	2.93333	3.26766	0.833333	6.49366	19.1152	7.46269	1.92308	0.607053	0.173387	1.80783	0	0	yes	--	XP_009150229.1 protein BUNDLE SHEATH DEFECTIVE 2, chloroplastic [Brassica rapa]	-	-	-	-	-	GO:0005515//protein binding;GO:0031072//heat shock protein binding;GO:0051082//unfolded protein binding	GO:0006457//protein folding;GO:0009408//response to heat
BAA06g37780	26.4663	13.5036	6.04444	4.3729	1.94444	5.23759	13.5225	22.3881	1.92308	0.415423	0.120035	1.79113	0	0	yes	PHS1	RID59894.1 hypothetical protein BRARA_F03086 [Brassica rapa]	Metabolism;Metabolism;Metabolism	Global and overview maps;Global and overview maps;Carbohydrate metabolism	ko01100//Metabolic pathways;ko01110//Biosynthesis of secondary metabolites;ko00500//Starch and sucrose metabolism	K00688;K00688;K00688	GO:0005575//cellular_component;GO:0005622//intracellular;GO:0005623//cell;GO:0005737//cytoplasm;GO:0009507//chloroplast;GO:0009532//plastid stroma;GO:0009536//plastid;GO:0009570//chloroplast stroma;GO:0043226//organelle;GO:0043227//membrane-bounded organelle;GO:0043229//intracellular organelle;GO:0043231//intracellular membrane-bounded organelle;GO:0044422//organelle part;GO:0044424//intracellula…	GO:0003674//molecular_function;GO:0003824//catalytic activity;GO:0004645//phosphorylase activity;GO:0005488//binding;GO:0008144//drug binding;GO:0008184//glycogen phosphorylase activity;GO:0016740//transferase activity;GO:0016757//transferase activity, transferring glycosyl groups;GO:0016758//transferase activity, transferring hexosyl groups;GO:0019842//vitamin binding;GO:0030170//pyridoxal phosp…	GO:0000272//polysaccharide catabolic process;GO:0001101//response to acid chemical;GO:0005975//carbohydrate metabolic process;GO:0005976//polysaccharide metabolic process;GO:0005977//glycogen metabolic process;GO:0005980//glycogen catabolic process;GO:0006073//cellular glucan metabolic process;GO:0006091//generation of precursor metabolites and energy;GO:0006112//energy reserve metabolic process;…
BAA06g43810	25.5178	10.9489	4.08889	2.59491	5	6.54106	11.6861	19.9005	7.69231	0.500267	0.145783	1.77887	0	0	yes	TPT	XP_013696854.1 triose phosphate/phosphate translocator, chloroplastic isoform X1 [Brassica napus]	-	-	-	-	GO:0005575//cellular_component;GO:0005622//intracellular;GO:0005623//cell;GO:0005737//cytoplasm;GO:0009507//chloroplast;GO:0009526//plastid envelope;GO:0009536//plastid;GO:0009941//chloroplast envelope;GO:0016020//membrane;GO:0016021//integral component of membrane;GO:0031090//organelle membrane;GO:0031224//intrinsic component of membrane;GO:0031967//organelle envelope;GO:0031969//chloroplast mem…	GO:0003674//molecular_function;GO:0005215//transporter activity;GO:0005342//organic acid transmembrane transporter activity;GO:0008028//monocarboxylic acid transmembrane transporter activity;GO:0008509//anion transmembrane transporter activity;GO:0008514//organic anion transmembrane transporter activity;GO:0015075//ion transmembrane transporter activity;GO:0015120//phosphoglycerate transmembrane …	GO:0006810//transport;GO:0006811//ion transport;GO:0006820//anion transport;GO:0008150//biological_process;GO:0008643//carbohydrate transport;GO:0009314//response to radiation;GO:0009416//response to light stimulus;GO:0009628//response to abiotic stimulus;GO:0009642//response to light intensity;GO:0009643//photosynthetic acclimation;GO:0015711//organic anion transport;GO:0015713//phosphoglycerate…
BAA02g00960	26.4593	12.2263	2.31111	3.79625	11.9444	5.87747	14.9416	18.408	7.69231	0.474121	0.139692	1.763	0	0	yes	At5g52970	XP_009125499.1 thylakoid lumenal 15.0 kDa protein 2, chloroplastic [Brassica rapa]	-	-	-	-	GO:0005575//cellular_component;GO:0005622//intracellular;GO:0005623//cell;GO:0005737//cytoplasm;GO:0009507//chloroplast;GO:0009534//chloroplast thylakoid;GO:0009536//plastid;GO:0009543//chloroplast thylakoid lumen;GO:0009579//thylakoid;GO:0031976//plastid thylakoid;GO:0031977//thylakoid lumen;GO:0031978//plastid thylakoid lumen;GO:0031984//organelle subcompartment;GO:0043226//organelle;GO:0043227…	-	-
BAA01g16280	26.0269	8.0292	1.77778	14.4161	11.9444	4.26591	12.5209	14.4279	0	0.412939	0.122848	1.74906	0	0	yes	mtnN	XP_009137982.1 bark storage protein A [Brassica rapa]	-	-	-	-	-	GO:0003824//catalytic activity;GO:0004731//purine-nucleoside phosphorylase activity;GO:0008782//adenosylhomocysteine nucleosidase activity;GO:0008930//methylthioadenosine nucleosidase activity	GO:0009116//nucleoside metabolic process;GO:0009234//menaquinone biosynthetic process;GO:0019509//L-methionine biosynthetic process from methylthioadenosine;GO:0043096//purine nucleobase salvage
BAA09g08000	30.1695	16.7883	3.73333	4.3729	6.94444	7.0032	15.6928	14.4279	0	0.464576	0.138481	1.74623	0	0	yes	DXR	XP_009112033.1 1-deoxy-D-xylulose 5-phosphate reductoisomerase, chloroplastic [Brassica rapa]	Metabolism;Metabolism;Metabolism	Global and overview maps;Global and overview maps;Metabolism of terpenoids and polyketides	ko01100//Metabolic pathways;ko01110//Biosynthesis of secondary metabolites;ko00900//Terpenoid backbone biosynthesis	K00099;K00099;K00099	GO:0005737//cytoplasm	GO:0005515//protein binding;GO:0016491//oxidoreductase activity;GO:0016620//oxidoreductase activity, acting on the aldehyde or oxo group of donors, NAD or NADP as acceptor;GO:0030604//1-deoxy-D-xylulose-5-phosphate reductoisomerase activity;GO:0050661//NADP binding;GO:0051287//NAD binding;GO:0070402//NADPH binding	GO:0019288//isopentenyl diphosphate biosynthetic process, methylerythritol 4-phosphate pathway;GO:0055114//oxidation-reduction process
BAA02g27910	27.1079	17.7007	4.8	3.02739	4.72222	5.37978	16.3606	18.9055	7.69231	0.44568	0.132893	1.74574	0	0	yes	CBWD2	XP_009128420.1 P-loop guanosine triphosphatase YjiA [Brassica rapa]	-	-	-	-	GO:0005737//cytoplasm;GO:0016020//membrane	GO:0000166//nucleotide binding;GO:0003824//catalytic activity;GO:0003924//GTPase activity;GO:0005524//ATP binding;GO:0005525//GTP binding;GO:0016530//metallochaperone activity;GO:0016887//ATPase activity;GO:0043022//ribosome binding;GO:0046873//metal ion transmembrane transporter activity	GO:0006464//cellular protein modification process;GO:0006777//Mo-molybdopterin cofactor biosynthetic process;GO:0009236//cobalamin biosynthetic process;GO:0009306//protein secretion;GO:0030001//metal ion transport;GO:0042254//ribosome biogenesis;GO:0055085//transmembrane transport
BAA03g06150	27.4566	22.0803	4.44444	4.22874	6.38889	6.36331	17.9466	22.8856	17.3077	0.523621	0.157418	1.73393	0	0	yes	CHLH	XP_009131353.1 magnesium-chelatase subunit ChlH, chloroplastic [Brassica rapa]	Metabolism;Metabolism;Metabolism	Global and overview maps;Global and overview maps;Metabolism of cofactors and vitamins	ko01100//Metabolic pathways;ko01110//Biosynthesis of secondary metabolites;ko00860//Porphyrin and chlorophyll metabolism	K03403;K03403;K03403	GO:0005575//cellular_component;GO:0005622//intracellular;GO:0005623//cell;GO:0005737//cytoplasm;GO:0005739//mitochondrion;GO:0009507//chloroplast;GO:0009526//plastid envelope;GO:0009528//plastid inner membrane;GO:0009532//plastid stroma;GO:0009536//plastid;GO:0009570//chloroplast stroma;GO:0009706//chloroplast inner membrane;GO:0009941//chloroplast envelope;GO:0010007//magnesium chelatase complex…	GO:0000166//nucleotide binding;GO:0003674//molecular_function;GO:0003824//catalytic activity;GO:0004190//aspartic-type endopeptidase activity;GO:0005488//binding;GO:0005524//ATP binding;GO:0008144//drug binding;GO:0016851//magnesium chelatase activity;GO:0016874//ligase activity;GO:0017076//purine nucleotide binding;GO:0030554//adenyl nucleotide binding;GO:0032553//ribonucleotide binding;GO:00325…	GO:0006508//proteolysis;GO:0006725//cellular aromatic compound metabolic process;GO:0006778//porphyrin-containing compound metabolic process;GO:0006779//porphyrin-containing compound biosynthetic process;GO:0006807//nitrogen compound metabolic process;GO:0008150//biological_process;GO:0008152//metabolic process;GO:0009058//biosynthetic process;GO:0009236//cobalamin biosynthetic process;GO:0009987…
BAA07g32630	28.9769	20.438	8.17778	3.94041	8.61111	5.79453	19.616	23.8806	7.69231	0.519732	0.158096	1.71697	0	0	yes	At1g67280	XP_009105269.1 probable lactoylglutathione lyase, chloroplastic [Brassica rapa]	Metabolism;Metabolism	Global and overview maps;Carbohydrate metabolism	ko01100//Metabolic pathways;ko00620//Pyruvate metabolism	K01759;K01759	GO:0005575//cellular_component;GO:0005622//intracellular;GO:0005623//cell;GO:0005737//cytoplasm;GO:0009507//chloroplast;GO:0009526//plastid envelope;GO:0009532//plastid stroma;GO:0009536//plastid;GO:0009570//chloroplast stroma;GO:0009579//thylakoid;GO:0010319//stromule;GO:0031967//organelle envelope;GO:0031975//envelope;GO:0031977//thylakoid lumen;GO:0043226//organelle;GO:0043227//membrane-bounde…	GO:0003674//molecular_function;GO:0003824//catalytic activity;GO:0003868//4-hydroxyphenylpyruvate dioxygenase activity;GO:0004462//lactoylglutathione lyase activity;GO:0005488//binding;GO:0005515//protein binding;GO:0008687//3,4-dihydroxyphenylacetate 2,3-dioxygenase activity;GO:0016829//lyase activity;GO:0016846//carbon-sulfur lyase activity;GO:0018577//catechol 2,3-dioxygenase activity;GO:00431…	GO:0005975//carbohydrate metabolic process;GO:0006081//cellular aldehyde metabolic process;GO:0006082//organic acid metabolic process;GO:0006089//lactate metabolic process;GO:0006559//L-phenylalanine catabolic process;GO:0006572//tyrosine catabolic process;GO:0006950//response to stress;GO:0008150//biological_process;GO:0008152//metabolic process;GO:0009056//catabolic process;GO:0009266//response…
BAA05g32690	28.9909	3.64964	2.22222	15.8578	21.1111	7.78528	5.42571	22.8856	5.76923	0.669609	0.21063	1.66861	0	0	yes	CYP72A15	XP_009146334.1 cytochrome P450 72A15 [Brassica rapa]	-	-	-	-	GO:0005575//cellular_component;GO:0016020//membrane;GO:0016021//integral component of membrane;GO:0031224//intrinsic component of membrane;GO:0044425//membrane part	GO:0003674//molecular_function;GO:0003824//catalytic activity;GO:0004497//monooxygenase activity;GO:0005488//binding;GO:0005506//iron ion binding;GO:0016491//oxidoreductase activity;GO:0016705//oxidoreductase activity, acting on paired donors, with incorporation or reduction of molecular oxygen;GO:0020037//heme binding;GO:0043167//ion binding;GO:0043169//cation binding;GO:0046872//metal ion bindi…	GO:0008150//biological_process;GO:0008152//metabolic process;GO:0055114//oxidation-reduction process
BAA07g37680	28.3562	21.7153	4.26667	4.3729	8.88889	6.43441	18.3639	21.8905	11.5385	0.492702	0.156011	1.65906	0	0	yes	LPA3	XP_009105961.1 protein LOW PSII ACCUMULATION 3, chloroplastic [Brassica rapa]	-	-	-	-	GO:0005575//cellular_component;GO:0005622//intracellular;GO:0005623//cell;GO:0005737//cytoplasm;GO:0009507//chloroplast;GO:0009532//plastid stroma;GO:0009534//chloroplast thylakoid;GO:0009535//chloroplast thylakoid membrane;GO:0009536//plastid;GO:0009570//chloroplast stroma;GO:0009579//thylakoid;GO:0016020//membrane;GO:0031976//plastid thylakoid;GO:0031984//organelle subcompartment;GO:0034357//ph…	-	GO:0008150//biological_process;GO:0009719//response to endogenous stimulus;GO:0009725//response to hormone;GO:0009735//response to cytokinin;GO:0010033//response to organic substance;GO:0042221//response to chemical;GO:0050896//response to stimulus
BAA05g23460	42.5134	23.9051	10.0444	11.5329	13.3333	12.4067	22.3706	23.3831	5.76923	1.04598	0.331968	1.65574	0	0	yes	GBSS1	XP_009151458.1 granule-bound starch synthase 1, chloroplastic/amyloplastic [Brassica rapa]	Metabolism;Metabolism;Metabolism	Global and overview maps;Global and overview maps;Carbohydrate metabolism	ko01100//Metabolic pathways;ko01110//Biosynthesis of secondary metabolites;ko00500//Starch and sucrose metabolism	K13679;K13679;K13679	GO:0005575//cellular_component;GO:0005618//cell wall;GO:0005619//ascospore wall;GO:0005622//intracellular;GO:0005623//cell;GO:0005628//prospore membrane;GO:0005737//cytoplasm;GO:0009277//fungal-type cell wall;GO:0009501//amyloplast;GO:0009507//chloroplast;GO:0009536//plastid;GO:0009569//chloroplast starch grain;GO:0016020//membrane;GO:0030312//external encapsulating structure;GO:0031160//spore wa…	GO:0000166//nucleotide binding;GO:0003674//molecular_function;GO:0003824//catalytic activity;GO:0004373//glycogen (starch) synthase activity;GO:0004553//hydrolase activity, hydrolyzing O-glycosyl compounds;GO:0004556//alpha-amylase activity;GO:0005488//binding;GO:0008194//UDP-glycosyltransferase activity;GO:0009011//starch synthase activity;GO:0016160//amylase activity;GO:0016740//transferase act…	GO:0000003//reproduction;GO:0000271//polysaccharide biosynthetic process;GO:0003006//developmental process involved in reproduction;GO:0005975//carbohydrate metabolic process;GO:0005976//polysaccharide metabolic process;GO:0005978//glycogen biosynthetic process;GO:0005982//starch metabolic process;GO:0006073//cellular glucan metabolic process;GO:0007049//cell cycle;GO:0008150//biological_process;…
BAA06g25240	27.603	11.4964	4.44444	5.81451	5.83333	7.08615	13.773	13.9303	3.84615	0.424811	0.137985	1.62231	0	0	yes	CHL	XP_009150214.1 chloroplastic lipocalin isoform X1 [Brassica rapa]	-	-	-	-	GO:0005575//cellular_component;GO:0005576//extracellular region;GO:0005615//extracellular space;GO:0005622//intracellular;GO:0005623//cell;GO:0005737//cytoplasm;GO:0005783//endoplasmic reticulum;GO:0005829//cytosol;GO:0005840//ribosome;GO:0009507//chloroplast;GO:0009534//chloroplast thylakoid;GO:0009535//chloroplast thylakoid membrane;GO:0009536//plastid;GO:0009543//chloroplast thylakoid lumen;GO…	GO:0003674//molecular_function;GO:0004451//isocitrate lyase activity;GO:0005488//binding;GO:0005496//steroid binding;GO:0008289//lipid binding;GO:0015485//cholesterol binding;GO:0032934//sterol binding;GO:0036094//small molecule binding;GO:0043178//alcohol binding;GO:0045735//nutrient reservoir activity;GO:0097159//organic cyclic compound binding	GO:0000003//reproduction;GO:0000302//response to reactive oxygen species;GO:0001101//response to acid chemical;GO:0001817//regulation of cytokine production;GO:0001818//negative regulation of cytokine production;GO:0001952//regulation of cell-matrix adhesion;GO:0001953//negative regulation of cell-matrix adhesion;GO:0002682//regulation of immune system process;GO:0002683//negative regulation of i…
BAA10g07410	27.5194	21.7153	6.66667	5.04565	5.27778	5.96042	19.5326	23.3831	19.2308	0.526136	0.171506	1.61717	0	0	yes	--	XP_009124536.1 uncharacterized protein LOC103849531 isoform X1 [Brassica rapa]	-	-	-	-	-	-	-
BAA08g00190	26.0757	2.37226	7.64444	13.0706	11.3889	5.90117	5.34224	21.8905	1.92308	0.526065	0.172947	1.60491	0	0	yes	SAT1	XP_009106813.1 serine acetyltransferase 1, chloroplastic [Brassica rapa]	Metabolism;Metabolism;Metabolism;Metabolism;Metabolism;Metabolism	Global and overview maps;Global and overview maps;Global and overview maps;Global and overview maps;Amino acid metabolism;Energy metabolism	ko01100//Metabolic pathways;ko01110//Biosynthesis of secondary metabolites;ko01200//Carbon metabolism;ko01230//Biosynthesis of amino acids;ko00270//Cysteine and methionine metabolism;ko00920//Sulfur metabolism	K00640;K00640;K00640;K00640;K00640;K00640	GO:0005737//cytoplasm	GO:0003977//UDP-N-acetylglucosamine diphosphorylase activity;GO:0008666//2,3,4,5-tetrahydropyridine-2,6-dicarboxylate N-succinyltransferase activity;GO:0008780//acyl-[acyl-carrier-protein]-UDP-N-acetylglucosamine O-acyltransferase activity;GO:0009001//serine O-acetyltransferase activity;GO:0016410//N-acyltransferase activity;GO:0019134//glucosamine-1-phosphate N-acetyltransferase activity	GO:0006535//cysteine biosynthetic process from serine;GO:0009089//lysine biosynthetic process via diaminopimelate;GO:0009103//lipopolysaccharide biosynthetic process;GO:0009245//lipid A biosynthetic process;GO:0009252//peptidoglycan biosynthetic process
BAA03g21740	25.2668	12.2263	5.95556	3.36377	3.61111	6.24482	14.2738	16.4179	11.5385	0.374089	0.124312	1.58941	0	0	yes	--	VDC80205.1 unnamed protein product [Brassica rapa]	-	-	-	-	GO:0005694//chromosome	GO:0003677//DNA binding;GO:0003916//DNA topoisomerase activity	GO:0006265//DNA topological change
BAA05g10000	27.4705	18.2482	8.35556	5.7184	12.7778	6.29221	17.1953	23.8806	7.69231	0.434181	0.146066	1.57168	0	0	yes	PAP3	XP_009143664.1 plastid lipid-associated protein 3, chloroplastic [Brassica rapa]	-	-	-	-	GO:0005575//cellular_component;GO:0005622//intracellular;GO:0005623//cell;GO:0005737//cytoplasm;GO:0009507//chloroplast;GO:0009532//plastid stroma;GO:0009534//chloroplast thylakoid;GO:0009535//chloroplast thylakoid membrane;GO:0009536//plastid;GO:0009570//chloroplast stroma;GO:0009579//thylakoid;GO:0010287//plastoglobule;GO:0016020//membrane;GO:0031976//plastid thylakoid;GO:0031984//organelle sub…	-	-
BAA09g20230	33.3078	9.67153	7.2	15.3292	15.8333	8.41332	9.18197	16.4179	1.92308	0.501011	0.168651	1.57081	0	0	yes	--	XP_009113433.1 uncharacterized protein LOC103838734 [Brassica rapa]	-	-	-	-	GO:0005575//cellular_component	GO:0003674//molecular_function;GO:0003676//nucleic acid binding;GO:0004519//endonuclease activity;GO:0004520//endodeoxyribonuclease activity	GO:0008150//biological_process;GO:0043571//maintenance of CRISPR repeat elements
BAA01g27350	25.5527	21.5328	6.13333	2.69101	2.22222	6.17372	20.6177	17.4129	19.2308	0.492673	0.167427	1.5571	0	0	yes	CHX4	XP_009149771.1 cation/H(+) antiporter 4 [Brassica rapa]	-	-	-	-	GO:0005575//cellular_component;GO:0005623//cell;GO:0012505//endomembrane system;GO:0016020//membrane;GO:0016021//integral component of membrane;GO:0031224//intrinsic component of membrane;GO:0044425//membrane part;GO:0044464//cell part	GO:0003674//molecular_function;GO:0004781//sulfate adenylyltransferase (ATP) activity;GO:0005215//transporter activity;GO:0005451//monovalent cation:proton antiporter activity;GO:0008324//cation transmembrane transporter activity;GO:0008998//ribonucleoside-triphosphate reductase activity;GO:0015075//ion transmembrane transporter activity;GO:0015077//monovalent inorganic cation transmembrane trans…	GO:0000103//sulfate assimilation;GO:0006810//transport;GO:0006811//ion transport;GO:0006812//cation transport;GO:0006813//potassium ion transport;GO:0006885//regulation of pH;GO:0008150//biological_process;GO:0009265//2'-deoxyribonucleotide biosynthetic process;GO:0015672//monovalent inorganic cation transport;GO:0015992//proton transport;GO:0030001//metal ion transport;GO:0034220//ion transmembr…
BAA05g37810	27.7077	21.5328	5.6	5.28592	6.94444	6.7899	19.6995	23.3831	5.76923	0.510335	0.180082	1.50279	0	0	yes	efp	XP_013750465.1 uncharacterized protein LOC106452838 [Brassica napus]	-	-	-	-	GO:0005737//cytoplasm	GO:0003746//translation elongation factor activity	GO:0006414//translational elongation;GO:0043043//peptide biosynthetic process
BAA02g24320	30.8738	15.146	5.51111	3.98847	8.05556	10.2737	18.9482	24.8756	13.4615	0.665309	0.235888	1.49592	0	0	yes	--	XP_009128062.1 uncharacterized protein LOC103852921 [Brassica rapa]	-	-	-	-	-	-	-
BAA01g31410	35.1071	10.4015	2.04444	18.5007	5.55556	12.1815	13.773	12.9353	1.92308	0.79729	0.283099	1.4938	0	0	yes	At1g61740	VDC76690.1 unnamed protein product [Brassica rapa]	-	-	-	-	GO:0016021//integral component of membrane	-	-
BAA06g22510	29.493	22.4453	9.51111	5.33397	5	7.50089	20.6177	21.393	15.3846	0.504089	0.182944	1.46228	0	0	yes	slr0328	XP_009150312.1 putative low molecular weight protein-tyrosine-phosphatase slr0328 isoform X1 [Brassica rapa]	-	-	-	-	GO:0005575//cellular_component;GO:0005622//intracellular;GO:0005623//cell;GO:0005634//nucleus;GO:0005737//cytoplasm;GO:0043226//organelle;GO:0043227//membrane-bounded organelle;GO:0043229//intracellular organelle;GO:0043231//intracellular membrane-bounded organelle;GO:0044424//intracellular part;GO:0044464//cell part	GO:0003674//molecular_function;GO:0003824//catalytic activity;GO:0003993//acid phosphatase activity;GO:0004721//phosphoprotein phosphatase activity;GO:0004725//protein tyrosine phosphatase activity;GO:0004726//non-membrane spanning protein tyrosine phosphatase activity;GO:0016787//hydrolase activity;GO:0016788//hydrolase activity, acting on ester bonds;GO:0016791//phosphatase activity;GO:0030612/…	GO:0006464//cellular protein modification process;GO:0006470//protein dephosphorylation;GO:0006793//phosphorus metabolic process;GO:0006796//phosphate-containing compound metabolic process;GO:0006807//nitrogen compound metabolic process;GO:0008150//biological_process;GO:0008152//metabolic process;GO:0009987//cellular process;GO:0016311//dephosphorylation;GO:0019538//protein metabolic process;GO:0…
BAA05g27290	45.0171	9.48905	7.37778	22.8256	19.4444	18.5804	21.0351	9.45274	1.92308	1.71499	0.623236	1.46034	0	0	yes	--	XP_009145646.2 uncharacterized protein LOC103869337 [Brassica rapa]	-	-	-	-	-	-	-
BAA04g12560	39.131	6.93431	4.26667	7.11197	11.1111	14.3974	17.8631	12.9353	3.84615	0.932376	0.339216	1.45871	0	0	yes	D6PKL2	XP_009139950.1 serine/threonine-protein kinase D6PKL1 [Brassica rapa]	-	-	-	-	-	GO:0000166//nucleotide binding;GO:0003674//molecular_function;GO:0003824//catalytic activity;GO:0004672//protein kinase activity;GO:0004674//protein serine/threonine kinase activity;GO:0005488//binding;GO:0005524//ATP binding;GO:0008144//drug binding;GO:0016301//kinase activity;GO:0016740//transferase activity;GO:0016772//transferase activity, transferring phosphorus-containing groups;GO:0016773/…	GO:0006464//cellular protein modification process;GO:0006468//protein phosphorylation;GO:0006793//phosphorus metabolic process;GO:0006796//phosphate-containing compound metabolic process;GO:0006807//nitrogen compound metabolic process;GO:0008150//biological_process;GO:0008152//metabolic process;GO:0009987//cellular process;GO:0016310//phosphorylation;GO:0019538//protein metabolic process;GO:00362…
BAA07g17220	29.758	22.8102	6.84444	5.52619	11.9444	7.91563	19.3656	22.3881	9.61538	0.535675	0.196875	1.44408	0	0	yes	HO1	XP_009103548.1 heme oxygenase 1, chloroplastic [Brassica rapa]	Metabolism;Metabolism;Metabolism	Global and overview maps;Global and overview maps;Metabolism of cofactors and vitamins	ko01100//Metabolic pathways;ko01110//Biosynthesis of secondary metabolites;ko00860//Porphyrin and chlorophyll metabolism	K21480;K21480;K21480	GO:0005575//cellular_component;GO:0005622//intracellular;GO:0005623//cell;GO:0005737//cytoplasm;GO:0009507//chloroplast;GO:0009536//plastid;GO:0043226//organelle;GO:0043227//membrane-bounded organelle;GO:0043229//intracellular organelle;GO:0043231//intracellular membrane-bounded organelle;GO:0044424//intracellular part;GO:0044444//cytoplasmic part;GO:0044464//cell part	GO:0003674//molecular_function;GO:0003824//catalytic activity;GO:0004392//heme oxygenase (decyclizing) activity;GO:0005488//binding;GO:0016491//oxidoreductase activity;GO:0016705//oxidoreductase activity, acting on paired donors, with incorporation or reduction of molecular oxygen;GO:0020037//heme binding;GO:0043167//ion binding;GO:0043169//cation binding;GO:0046872//metal ion binding;GO:0046906/…	GO:0006629//lipid metabolic process;GO:0006720//isoprenoid metabolic process;GO:0006721//terpenoid metabolic process;GO:0006725//cellular aromatic compound metabolic process;GO:0006778//porphyrin-containing compound metabolic process;GO:0006787//porphyrin-containing compound catabolic process;GO:0006788//heme oxidation;GO:0006807//nitrogen compound metabolic process;GO:0007154//cell communication…
BAA02g12550	26.0548	24.4526	2.84444	2.69101	1.66667	7.76158	23.8731	15.4229	1.92308	0.716343	0.263312	1.44388	0	0	yes	MES18	XP_009126767.1 methylesterase 18 [Brassica rapa]	-	-	-	-	-	GO:0003674//molecular_function;GO:0003824//catalytic activity;GO:0016787//hydrolase activity;GO:0016788//hydrolase activity, acting on ester bonds;GO:0047570//3-oxoadipate enol-lactonase activity;GO:0052689//carboxylic ester hydrolase activity;GO:0070205//2-succinyl-6-hydroxy-2,4-cyclohexadiene-1-carboxylate synthase activity;GO:0080030//methyl indole-3-acetate esterase activity	GO:0009102//biotin biosynthetic process;GO:0009234//menaquinone biosynthetic process;GO:0015979//photosynthesis;GO:0042952//beta-ketoadipate pathway
BAA04g02820	28.9142	18.9781	7.91111	3.60404	9.72222	7.32314	19.8664	23.8806	9.61538	0.474643	0.176122	1.43027	0	0	yes	PAP9	XP_009138992.1 probable plastid-lipid-associated protein 9, chloroplastic [Brassica rapa]	-	-	-	-	-	-	-
BAA05g06650	30.8738	5.47445	6.22222	8.55358	7.5	12.383	11.6861	5.47264	0	0.72184	0.268953	1.42433	0	0	yes	PCS1	XP_022574882.1 aspartic proteinase PCS1-like [Brassica napus]	-	-	-	-	-	-	-
BAA01g05900	26.7313	12.9562	5.33333	6.53532	10.8333	7.03875	16.6945	19.403	1.92308	0.410722	0.154082	1.41447	0	0	yes	PNSB3	XP_009125813.1 photosynthetic NDH subunit of subcomplex B 3, chloroplastic [Brassica rapa]	-	-	-	-	-	GO:0009055//electron carrier activity;GO:0016655//oxidoreductase activity, acting on NAD(P)H, quinone or similar compound as acceptor;GO:0051536//iron-sulfur cluster binding	GO:0006814//sodium ion transport;GO:0016226//iron-sulfur cluster assembly
BAA07g42540	39.9819	8.21168	18.6667	22.7295	22.7778	10.0841	14.8581	13.9303	1.92308	0.874909	0.337369	1.37481	0	0	yes	BRG2	XP_009106631.1 probable BOI-related E3 ubiquitin-protein ligase 2 [Brassica rapa]	-	-	-	-	-	GO:0003674//molecular_function;GO:0003677//DNA binding;GO:0003824//catalytic activity;GO:0003899//DNA-directed RNA polymerase activity;GO:0005488//binding;GO:0016740//transferase activity;GO:0043167//ion binding;GO:0043169//cation binding;GO:0046872//metal ion binding	GO:0006351//transcription, DNA-templated;GO:0006355//regulation of transcription, DNA-templated;GO:0006508//proteolysis;GO:0006511//ubiquitin-dependent protein catabolic process;GO:0006807//nitrogen compound metabolic process;GO:0006950//response to stress;GO:0006952//defense response;GO:0007165//signal transduction;GO:0008150//biological_process;GO:0008152//metabolic process;GO:0009056//cataboli…
BAA01g17580	26.4454	11.1314	4.97778	7.5925	12.2222	6.20927	14.3573	22.3881	1.92308	0.371562	0.144554	1.362	0	0	yes	PTC52	RID78765.1 hypothetical protein BRARA_A01558 [Brassica rapa]	-	-	-	-	GO:0005575//cellular_component;GO:0005622//intracellular;GO:0005623//cell;GO:0005737//cytoplasm;GO:0009507//chloroplast;GO:0009526//plastid envelope;GO:0009528//plastid inner membrane;GO:0009536//plastid;GO:0009706//chloroplast inner membrane;GO:0009941//chloroplast envelope;GO:0016020//membrane;GO:0016021//integral component of membrane;GO:0019866//organelle inner membrane;GO:0031090//organelle …	GO:0003674//molecular_function;GO:0003824//catalytic activity;GO:0004497//monooxygenase activity;GO:0005488//binding;GO:0010277//chlorophyllide a oxygenase [overall] activity;GO:0016491//oxidoreductase activity;GO:0016701//oxidoreductase activity, acting on single donors with incorporation of molecular oxygen;GO:0016703//oxidoreductase activity, acting on single donors with incorporation of molec…	GO:0006810//transport;GO:0008104//protein localization;GO:0008150//biological_process;GO:0008152//metabolic process;GO:0015031//protein transport;GO:0015833//peptide transport;GO:0033036//macromolecule localization;GO:0042886//amide transport;GO:0045184//establishment of protein localization;GO:0051179//localization;GO:0051234//establishment of localization;GO:0055114//oxidation-reduction process…
BAA09g54010	36.1601	7.29927	10.6667	18.5007	13.0556	12.5133	11.6027	13.9303	3.84615	0.737215	0.289502	1.34851	0	0	yes	GATL7	RID47756.1 hypothetical protein BRARA_I04327 [Brassica rapa]	-	-	-	-	GO:0000139//Golgi membrane;GO:0005575//cellular_component;GO:0005622//intracellular;GO:0005623//cell;GO:0005737//cytoplasm;GO:0005794//Golgi apparatus;GO:0012505//endomembrane system;GO:0016020//membrane;GO:0016021//integral component of membrane;GO:0031090//organelle membrane;GO:0031224//intrinsic component of membrane;GO:0031984//organelle subcompartment;GO:0043226//organelle;GO:0043227//membra…	GO:0003674//molecular_function;GO:0003824//catalytic activity;GO:0008194//UDP-glycosyltransferase activity;GO:0016740//transferase activity;GO:0016757//transferase activity, transferring glycosyl groups;GO:0016758//transferase activity, transferring hexosyl groups;GO:0047262//polygalacturonate 4-alpha-galacturonosyltransferase activity	GO:0000271//polysaccharide biosynthetic process;GO:0005975//carbohydrate metabolic process;GO:0005976//polysaccharide metabolic process;GO:0008150//biological_process;GO:0008152//metabolic process;GO:0009058//biosynthetic process;GO:0009059//macromolecule biosynthetic process;GO:0009987//cellular process;GO:0010393//galacturonan metabolic process;GO:0016043//cellular component organization;GO:001…
BAA01g30420	25.3574	1.45985	3.82222	22.1048	19.7222	5.16649	4.67446	17.4129	1.92308	0.503306	0.199502	1.33503	0	0	yes	At1g60750	XP_009103926.1 probable aldo-keto reductase 6 [Brassica rapa]	-	-	-	-	-	GO:0047834//D-threo-aldose 1-dehydrogenase activity	-
BAA03g09900	27.889	10.7664	3.37778	12.3498	14.1667	8.24742	12.3539	9.45274	1.92308	0.382944	0.155371	1.30142	0	0	yes	RBCX2	XP_009131756.2 chaperonin-like RbcX protein 2, chloroplastic isoform X1 [Brassica rapa]	-	-	-	-	-	GO:0044183//protein binding involved in protein folding	-
BAA03g06240	47.8973	14.9635	11.2889	20.9995	18.8889	17.7509	24.7078	15.9204	3.84615	0.965515	0.395737	1.28676	0	0	yes	PPH	RID68427.1 hypothetical protein BRARA_C00583 [Brassica rapa]	-	-	-	-	-	GO:0003674//molecular_function;GO:0003824//catalytic activity;GO:0016787//hydrolase activity;GO:0047570//3-oxoadipate enol-lactonase activity;GO:0070205//2-succinyl-6-hydroxy-2,4-cyclohexadiene-1-carboxylate synthase activity	GO:0009102//biotin biosynthetic process;GO:0009234//menaquinone biosynthetic process;GO:0015979//photosynthesis;GO:0042952//beta-ketoadipate pathway
BAA09g13100	31.9339	8.94161	5.42222	19.7021	23.8889	8.86361	12.1035	9.45274	5.76923	0.557412	0.235769	1.24137	0	0	yes	MUR3	XP_009112661.1 xyloglucan galactosyltransferase MUR3 [Brassica rapa]	-	-	-	-	GO:0000139//Golgi membrane;GO:0005575//cellular_component;GO:0005622//intracellular;GO:0005623//cell;GO:0005737//cytoplasm;GO:0005768//endosome;GO:0005794//Golgi apparatus;GO:0005795//Golgi stack;GO:0005802//trans-Golgi network;GO:0012505//endomembrane system;GO:0016020//membrane;GO:0016021//integral component of membrane;GO:0030173//integral component of Golgi membrane;GO:0031090//organelle memb…	GO:0003674//molecular_function;GO:0003824//catalytic activity;GO:0016740//transferase activity;GO:0016757//transferase activity, transferring glycosyl groups	GO:0000271//polysaccharide biosynthetic process;GO:0000902//cell morphogenesis;GO:0001101//response to acid chemical;GO:0005975//carbohydrate metabolic process;GO:0005976//polysaccharide metabolic process;GO:0005996//monosaccharide metabolic process;GO:0006004//fucose metabolic process;GO:0006073//cellular glucan metabolic process;GO:0006464//cellular protein modification process;GO:0006486//prot…
BAA02g34560	31.4039	7.84672	8.35556	22.0567	19.4444	9.77604	11.6027	15.4229	7.69231	0.463935	0.197191	1.23433	0	0	yes	ATG7	XP_013677065.1 ubiquitin-like modifier-activating enzyme atg7 [Brassica napus]	Cellular Processes	Transport and catabolism	ko04136//Autophagy - other eukaryotes	K08337	GO:0000407//pre-autophagosomal structure;GO:0005575//cellular_component;GO:0005622//intracellular;GO:0005623//cell;GO:0005737//cytoplasm;GO:0005739//mitochondrion;GO:0005829//cytosol;GO:0016020//membrane;GO:0019898//extrinsic component of membrane;GO:0031090//organelle membrane;GO:0031312//extrinsic component of organelle membrane;GO:0034045//pre-autophagosomal structure membrane;GO:0043226//orga…	GO:0003674//molecular_function;GO:0003824//catalytic activity;GO:0005488//binding;GO:0005515//protein binding;GO:0008641//small protein activating enzyme activity;GO:0016740//transferase activity;GO:0016779//nucleotidyltransferase activity;GO:0016874//ligase activity;GO:0016877//ligase activity, forming carbon-sulfur bonds;GO:0019778//Atg12 activating enzyme activity;GO:0019779//Atg8 activating e…	GO:0000045//autophagosome assembly;GO:0000422//mitophagy;GO:0006464//cellular protein modification process;GO:0006497//protein lipidation;GO:0006501//C-terminal protein lipidation;GO:0006807//nitrogen compound metabolic process;GO:0006810//transport;GO:0006914//autophagy;GO:0006950//response to stress;GO:0006952//defense response;GO:0006995//cellular response to nitrogen starvation;GO:0006996//or…
BAA03g55850	35.8672	15.5109	7.46667	22.3931	23.3333	11.5891	16.778	14.4279	3.84615	0.598697	0.263933	1.18165	0	0	yes	PEL1	XP_009137676.1 protein PELOTA 1 [Brassica rapa]	Genetic Information Processing	Translation	ko03015//mRNA surveillance pathway	K06965	GO:0005783//endoplasmic reticulum	GO:0003747//translation release factor activity	GO:0006402//mRNA catabolic process;GO:0006415//translational termination;GO:0045047//protein targeting to ER
BAA07g17960	46.4816	11.1314	11.6444	16.0019	14.4444	23.2137	17.4457	20.398	5.76923	1.37663	0.612511	1.16833	0	0	yes	NPC1	XP_009103636.1 NPC intracellular cholesterol transporter 1 [Brassica rapa]	-	-	-	-	GO:0016020//membrane;GO:0016021//integral component of membrane	-	-
BAA01g44770	30.8111	11.8613	6.13333	21.6242	3.33333	8.95841	17.7796	7.9602	1.92308	0.693746	0.309126	1.16621	0	0	yes	BHLH150	XP_009124964.1 transcription factor bHLH150 [Brassica rapa]	-	-	-	-	-	-	-
BAA06g32760	35.0094	10.219	7.37778	11.629	17.5	13.2836	14.6912	9.45274	1.92308	0.588674	0.263238	1.1611	0	0	yes	SIGE	XP_013643447.1 RNA polymerase sigma factor sigE, chloroplastic/mitochondrial-like [Brassica napus]	-	-	-	-	-	GO:0003677//DNA binding;GO:0003700//transcription factor activity, sequence-specific DNA binding;GO:0016987//sigma factor activity	GO:0006352//DNA-templated transcription, initiation;GO:0006355//regulation of transcription, DNA-templated;GO:0006950//response to stress;GO:0030436//asexual sporulation;GO:0042173//regulation of sporulation resulting in formation of a cellular spore
BAA03g14720	34.3469	5.29197	7.2	3.17155	4.72222	12.3356	12.6043	4.47761	1.92308	0.775347	0.350389	1.14588	0	0	yes	At5g54980	XP_009132415.1 CASP-like protein 2D1 [Brassica rapa]	-	-	-	-	-	-	-
BAA03g21300	30.7902	7.48175	9.86667	20.2787	23.6111	9.18355	14.1903	8.95522	11.5385	0.488492	0.228254	1.0977	0	0	yes	--	XP_033143652.1 trichohyalin isoform X2 [Brassica rapa]	-	-	-	-	-	GO:0005524//ATP binding	GO:0007059//chromosome segregation;GO:0030261//chromosome condensation
BAA10g05130	29.6255	8.21168	8.8	16.5305	23.0556	9.4087	10.6845	19.403	11.5385	0.418299	0.196017	1.09355	0	0	yes	ACX3	XP_009119069.1 acyl-coenzyme A oxidase 3, peroxisomal [Brassica rapa]	Metabolism;Metabolism;Metabolism;Cellular Processes;Metabolism;Metabolism;Metabolism;Metabolism;Metabolism;Metabolism	Global and overview maps;Global and overview maps;Global and overview maps;Transport and catabolism;Global and overview maps;Lipid metabolism;Lipid metabolism;Metabolism of other amino acids;Carbohydrate metabolism;Lipid metabolism	ko01100//Metabolic pathways;ko01110//Biosynthesis of secondary metabolites;ko01200//Carbon metabolism;ko04146//Peroxisome;ko01212//Fatty acid metabolism;ko00071//Fatty acid degradation;ko00592//alpha-Linolenic acid metabolism;ko00410//beta-Alanine metabolism;ko00640//Propanoate metabolism;ko01040//Biosynthesis of unsaturated fatty acids	K00232;K00232;K00232;K00232;K00232;K00232;K00232;K00232;K00232;K00232	GO:0005777//peroxisome	GO:0003997//acyl-CoA oxidase activity;GO:0016627//oxidoreductase activity, acting on the CH-CH group of donors	GO:0006635//fatty acid beta-oxidation;GO:0055114//oxidation-reduction process
BAA02g16380	31.2225	9.48905	11.6444	16.1941	17.5	9.87084	13.0217	18.9055	3.84615	0.460657	0.219743	1.06787	0	0	yes	SCL8	XP_009127236.1 scarecrow-like protein 8 [Brassica rapa]	-	-	-	-	-	-	-
BAA01g02540	32.3314	19.1606	14.2222	15.0408	13.3333	10.1671	20.6177	16.9154	13.4615	0.496612	0.246436	1.01091	0	0	yes	At4g36390	XP_009144913.1 CDK5RAP1-like protein isoform X1 [Brassica rapa]	-	-	-	-	GO:0005575//cellular_component;GO:0005622//intracellular;GO:0005623//cell;GO:0005737//cytoplasm;GO:0005739//mitochondrion;GO:0009507//chloroplast;GO:0009532//plastid stroma;GO:0009536//plastid;GO:0009570//chloroplast stroma;GO:0043226//organelle;GO:0043227//membrane-bounded organelle;GO:0043229//intracellular organelle;GO:0043231//intracellular membrane-bounded organelle;GO:0044422//organelle par…	GO:0003674//molecular_function;GO:0003676//nucleic acid binding;GO:0003723//RNA binding;GO:0003824//catalytic activity;GO:0005488//binding;GO:0005515//protein binding;GO:0008172//S-methyltransferase activity;GO:0016740//transferase activity;GO:0016782//transferase activity, transferring sulfur-containing groups;GO:0019207//kinase regulator activity;GO:0019887//protein kinase regulator activity;GO…	GO:0000079//regulation of cyclin-dependent protein serine/threonine kinase activity;GO:0000373//Group II intron splicing;GO:0000375//RNA splicing, via transesterification reactions;GO:0000377//RNA splicing, via transesterification reactions with bulged adenosine as nucleophile;GO:0000959//mitochondrial RNA metabolic process;GO:0000963//mitochondrial RNA processing;GO:0001932//regulation of protei…
BAA07g13650	39.2078	14.5985	8.8	16.9149	16.9444	16.7911	21.2855	24.3781	7.69231	0.744988	0.374571	0.991978	0	0	yes	Tmem214	VDC97692.1 unnamed protein product [Brassica rapa]	-	-	-	-	-	-	-
BAA06g39680	32.1152	17.1533	14.2222	17.2994	21.9444	9.4798	20.2838	24.3781	3.84615	0.524713	0.2686	0.966071	0	0	yes	--	XP_009152043.1 uncharacterized protein LOC103875287 [Brassica rapa]	-	-	-	-	GO:0019867//outer membrane	GO:0005198//structural molecule activity;GO:0005515//protein binding	GO:0006461//protein complex assembly
BAA01g03020	33.8378	10.5839	8.8	15.6175	18.0556	11.518	17.9466	21.8905	17.3077	0.743661	0.432837	0.780823	0	0	yes	DIN1	VDC73775.1 unnamed protein product [Brassica rapa]	-	-	-	-	GO:0005575//cellular_component;GO:0005622//intracellular;GO:0005623//cell;GO:0005737//cytoplasm;GO:0009507//chloroplast;GO:0009536//plastid;GO:0009579//thylakoid;GO:0043226//organelle;GO:0043227//membrane-bounded organelle;GO:0043229//intracellular organelle;GO:0043231//intracellular membrane-bounded organelle;GO:0044424//intracellular part;GO:0044444//cytoplasmic part;GO:0044464//cell part	-	GO:0001101//response to acid chemical;GO:0001887//selenium compound metabolic process;GO:0006400//tRNA modification;GO:0006950//response to stress;GO:0006979//response to oxidative stress;GO:0007568//aging;GO:0008150//biological_process;GO:0009611//response to wounding;GO:0009719//response to endogenous stimulus;GO:0009725//response to hormone;GO:0009753//response to jasmonic acid;GO:0010033//res…
BAA03g23130	34.3748	19.708	9.6	13.4551	17.7778	13.4613	22.3706	22.8856	17.3077	0.587872	0.301357	0.964027	5.42855e-304	2.02892e-299	yes	NTRC	CDY35405.1 BnaA03g19550D [Brassica napus]	Metabolism	Metabolism of other amino acids	ko00450//Selenocompound metabolism	K00384	GO:0005575//cellular_component;GO:0005622//intracellular;GO:0005623//cell;GO:0005737//cytoplasm;GO:0009342//glutamate synthase complex (NADPH);GO:0009507//chloroplast;GO:0009532//plastid stroma;GO:0009536//plastid;GO:0009570//chloroplast stroma;GO:0043226//organelle;GO:0043227//membrane-bounded organelle;GO:0043229//intracellular organelle;GO:0043231//intracellular membrane-bounded organelle;GO:0…	GO:0000104//succinate dehydrogenase activity;GO:0003674//molecular_function;GO:0003756//protein disulfide isomerase activity;GO:0003824//catalytic activity;GO:0004148//dihydrolipoyl dehydrogenase activity;GO:0004355//glutamate synthase (NADPH) activity;GO:0004362//glutathione-disulfide reductase activity;GO:0004791//thioredoxin-disulfide reductase activity;GO:0004800//thyroxine 5'-deiodinase acti…	GO:0000302//response to reactive oxygen species;GO:0000303//response to superoxide;GO:0000305//response to oxygen radical;GO:0006096//glycolytic process;GO:0006099//tricarboxylic acid cycle;GO:0006109//regulation of carbohydrate metabolic process;GO:0006457//protein folding;GO:0006537//glutamate biosynthetic process;GO:0006790//sulfur compound metabolic process;GO:0006801//superoxide metabolic pr…
BAA04g08850	27.7146	14.781	9.33333	11.1965	15	8.18817	16.1937	18.408	11.5385	0.412104	0.191208	1.10787	1.06984e-302	3.99854e-298	yes	NYC1	XP_009139641.1 probable chlorophyll(ide) b reductase NYC1, chloroplastic [Brassica rapa]	Metabolism;Metabolism;Metabolism	Global and overview maps;Global and overview maps;Metabolism of cofactors and vitamins	ko01100//Metabolic pathways;ko01110//Biosynthesis of secondary metabolites;ko00860//Porphyrin and chlorophyll metabolism	K13606;K13606;K13606	GO:0005575//cellular_component;GO:0005622//intracellular;GO:0005623//cell;GO:0005737//cytoplasm;GO:0009507//chloroplast;GO:0009534//chloroplast thylakoid;GO:0009535//chloroplast thylakoid membrane;GO:0009536//plastid;GO:0009579//thylakoid;GO:0016020//membrane;GO:0016021//integral component of membrane;GO:0031224//intrinsic component of membrane;GO:0031976//plastid thylakoid;GO:0031984//organelle …	GO:0003674//molecular_function;GO:0003824//catalytic activity;GO:0004316//3-oxoacyl-[acyl-carrier-protein] reductase (NADPH) activity;GO:0004757//sepiapterin reductase activity;GO:0008667//2,3-dihydro-2,3-dihydroxybenzoate dehydrogenase activity;GO:0008678//2-deoxy-D-gluconate 3-dehydrogenase activity;GO:0016491//oxidoreductase activity;GO:0016614//oxidoreductase activity, acting on CH-OH group o…	GO:0000272//polysaccharide catabolic process;GO:0006633//fatty acid biosynthetic process;GO:0006725//cellular aromatic compound metabolic process;GO:0006729//tetrahydrobiopterin biosynthetic process;GO:0006778//porphyrin-containing compound metabolic process;GO:0006787//porphyrin-containing compound catabolic process;GO:0006807//nitrogen compound metabolic process;GO:0008150//biological_process;G…
BAA09g06560	26.6616	13.3212	5.33333	13.3109	18.3333	7.22834	16.9449	15.9204	7.69231	0.365513	0.146029	1.32367	1.72339e-297	6.44119e-293	yes	RER1	XP_013660988.1 protein RETICULATA-RELATED 1, chloroplastic-like [Brassica napus]	-	-	-	-	-	-	-
BAA03g11020	26.3965	23.7226	4.88889	5.6223	5.55556	7.72603	22.7045	20.8955	13.4615	0.461475	0.193781	1.25182	5.12472e-297	1.91537e-292	yes	--	XP_009131873.1 uncharacterized protein LOC103856512 isoform X1 [Brassica rapa]	-	-	-	-	GO:0033644//host cell membrane;GO:0055036//virion membrane	GO:0015078//hydrogen ion transmembrane transporter activity	GO:1902600//hydrogen ion transmembrane transport
BAA09g69200	28.4608	15.3285	13.7778	8.07304	7.77778	8.63846	21.2855	24.8756	11.5385	0.559988	0.275372	1.02402	1.96819e-296	7.35612e-292	yes	NIMIN-1	VDC64599.1 unnamed protein product [Brassica rapa]	-	-	-	-	GO:0005575//cellular_component;GO:0005622//intracellular;GO:0005623//cell;GO:0005634//nucleus;GO:0043226//organelle;GO:0043227//membrane-bounded organelle;GO:0043229//intracellular organelle;GO:0043231//intracellular membrane-bounded organelle;GO:0044424//intracellular part;GO:0044464//cell part	GO:0016787//hydrolase activity	GO:0002682//regulation of immune system process;GO:0002831//regulation of response to biotic stimulus;GO:0006355//regulation of transcription, DNA-templated;GO:0006950//response to stress;GO:0006952//defense response;GO:0008150//biological_process;GO:0009605//response to external stimulus;GO:0009607//response to biotic stimulus;GO:0009617//response to bacterium;GO:0009889//regulation of biosynthe…
BAA04g21640	31.2295	9.30657	11.0222	18.3566	21.3889	10.8544	13.606	15.9204	5.76923	0.483249	0.234638	1.04233	3.45679e-296	1.29198e-291	yes	At2g29580	XP_009141010.1 zinc finger CCCH domain-containing protein 25 isoform X1 [Brassica rapa]	Genetic Information Processing	Transcription	ko03040//Spliceosome	K12872	GO:0000974//Prp19 complex;GO:0005575//cellular_component;GO:0005622//intracellular;GO:0005623//cell;GO:0005634//nucleus;GO:0005681//spliceosomal complex;GO:0005684//U2-type spliceosomal complex;GO:0032991//macromolecular complex;GO:0043226//organelle;GO:0043227//membrane-bounded organelle;GO:0043229//intracellular organelle;GO:0043231//intracellular membrane-bounded organelle;GO:0044422//organell…	GO:0003674//molecular_function;GO:0003676//nucleic acid binding;GO:0003677//DNA binding;GO:0003723//RNA binding;GO:0005488//binding;GO:0017069//snRNA binding;GO:0017070//U6 snRNA binding;GO:0036002//pre-mRNA binding;GO:0043167//ion binding;GO:0043169//cation binding;GO:0046872//metal ion binding;GO:0097159//organic cyclic compound binding;GO:1901363//heterocyclic compound binding	GO:0000375//RNA splicing, via transesterification reactions;GO:0000377//RNA splicing, via transesterification reactions with bulged adenosine as nucleophile;GO:0000387//spliceosomal snRNP assembly;GO:0000398//mRNA splicing, via spliceosome;GO:0006139//nucleobase-containing compound metabolic process;GO:0006396//RNA processing;GO:0006397//mRNA processing;GO:0006725//cellular aromatic compound meta…
BAA05g36900	28.2028	5.29197	19.2889	17.2994	11.9444	7.97488	7.92988	15.9204	5.76923	0.456359	0.227988	1.00121	1.49275e-295	5.57917e-291	yes	PIP5K9	XP_022575559.1 phosphatidylinositol 4-phosphate 5-kinase 9 [Brassica napus]	Metabolism;Cellular Processes;Environmental Information Processing;Metabolism	Global and overview maps;Transport and catabolism;Signal transduction;Carbohydrate metabolism	ko01100//Metabolic pathways;ko04144//Endocytosis;ko04070//Phosphatidylinositol signaling system;ko00562//Inositol phosphate metabolism	K00889;K00889;K00889;K00889	GO:0005575//cellular_component;GO:0005622//intracellular;GO:0005623//cell;GO:0005634//nucleus;GO:0005737//cytoplasm;GO:0005829//cytosol;GO:0016020//membrane;GO:0043226//organelle;GO:0043227//membrane-bounded organelle;GO:0043229//intracellular organelle;GO:0043231//intracellular membrane-bounded organelle;GO:0044424//intracellular part;GO:0044444//cytoplasmic part;GO:0044464//cell part	GO:0000166//nucleotide binding;GO:0003674//molecular_function;GO:0003824//catalytic activity;GO:0005488//binding;GO:0005524//ATP binding;GO:0008144//drug binding;GO:0016301//kinase activity;GO:0016307//phosphatidylinositol phosphate kinase activity;GO:0016308//1-phosphatidylinositol-4-phosphate 5-kinase activity;GO:0016740//transferase activity;GO:0016772//transferase activity, transferring phosp…	GO:0005975//carbohydrate metabolic process;GO:0006082//organic acid metabolic process;GO:0006520//cellular amino acid metabolic process;GO:0006629//lipid metabolic process;GO:0006644//phospholipid metabolic process;GO:0006650//glycerophospholipid metabolic process;GO:0006793//phosphorus metabolic process;GO:0006796//phosphate-containing compound metabolic process;GO:0006807//nitrogen compound met…
BAA06g05010	27.8681	4.74453	7.28889	12.494	18.8889	10.1671	12.7713	5.47264	0	0.58813	0.249278	1.23838	1.73559e-292	6.48675e-288	yes	DHNAT1	XP_009147973.1 1,4-dihydroxy-2-naphthoyl-CoA thioesterase 1-like [Brassica rapa]	Metabolism;Metabolism;Metabolism	Global and overview maps;Global and overview maps;Metabolism of cofactors and vitamins	ko01100//Metabolic pathways;ko01110//Biosynthesis of secondary metabolites;ko00130//Ubiquinone and other terpenoid-quinone biosynthesis	K19222;K19222;K19222	GO:0005575//cellular_component;GO:0005622//intracellular;GO:0005623//cell;GO:0005737//cytoplasm;GO:0005777//peroxisome;GO:0042579//microbody;GO:0043226//organelle;GO:0043227//membrane-bounded organelle;GO:0043229//intracellular organelle;GO:0043231//intracellular membrane-bounded organelle;GO:0044424//intracellular part;GO:0044444//cytoplasmic part;GO:0044464//cell part	GO:0003674//molecular_function;GO:0003824//catalytic activity;GO:0016787//hydrolase activity	GO:0006732//coenzyme metabolic process;GO:0006766//vitamin metabolic process;GO:0008150//biological_process;GO:0008152//metabolic process;GO:0009058//biosynthetic process;GO:0009108//coenzyme biosynthetic process;GO:0009110//vitamin biosynthetic process;GO:0009987//cellular process;GO:0010124//phenylacetate catabolic process;GO:0016043//cellular component organization;GO:0022607//cellular compone…
BAA04g32430	28.7119	15.146	8.26667	9.37049	7.5	10.3685	17.8631	16.9154	3.84615	0.422792	0.214509	0.978908	1.29898e-288	4.85493e-284	yes	DHDPS2	XP_009142338.1 4-hydroxy-tetrahydrodipicolinate synthase 2, chloroplastic [Brassica rapa]	Metabolism;Metabolism;Metabolism;Metabolism;Metabolism	Global and overview maps;Global and overview maps;Global and overview maps;Amino acid metabolism;Biosynthesis of other secondary metabolites	ko01100//Metabolic pathways;ko01110//Biosynthesis of secondary metabolites;ko01230//Biosynthesis of amino acids;ko00300//Lysine biosynthesis;ko00261//Monobactam biosynthesis	K01714;K01714;K01714;K01714;K01714	-	GO:0008747//N-acetylneuraminate lyase activity;GO:0008840//4-hydroxy-tetrahydrodipicolinate synthase;GO:0016829//lyase activity	GO:0006040//amino sugar metabolic process;GO:0009089//lysine biosynthetic process via diaminopimelate;GO:0009273//peptidoglycan-based cell wall biogenesis
BAA06g03580	25.2458	15.3285	9.68889	6.15089	9.44444	7.44164	17.0284	23.8806	5.76923	0.435991	0.177216	1.29879	2.30862e-285	8.62847e-281	yes	ATHX	XP_009147844.1 thioredoxin X, chloroplastic [Brassica rapa]	-	-	-	-	GO:0005575//cellular_component;GO:0005622//intracellular;GO:0005623//cell;GO:0005737//cytoplasm;GO:0009507//chloroplast;GO:0009532//plastid stroma;GO:0009536//plastid;GO:0009570//chloroplast stroma;GO:0043226//organelle;GO:0043227//membrane-bounded organelle;GO:0043229//intracellular organelle;GO:0043231//intracellular membrane-bounded organelle;GO:0044422//organelle part;GO:0044424//intracellula…	GO:0003674//molecular_function;GO:0003756//protein disulfide isomerase activity;GO:0003824//catalytic activity;GO:0004791//thioredoxin-disulfide reductase activity;GO:0008047//enzyme activator activity;GO:0015035//protein disulfide oxidoreductase activity;GO:0015036//disulfide oxidoreductase activity;GO:0016209//antioxidant activity;GO:0016491//oxidoreductase activity;GO:0016651//oxidoreductase a…	GO:0006457//protein folding;GO:0006662//glycerol ether metabolic process;GO:0006950//response to stress;GO:0006979//response to oxidative stress;GO:0008150//biological_process;GO:0008152//metabolic process;GO:0009636//response to toxic substance;GO:0009987//cellular process;GO:0018904//ether metabolic process;GO:0019725//cellular homeostasis;GO:0033554//cellular response to stress;GO:0034599//cel…
BAA09g23720	32.1222	15.146	9.95556	22.9697	23.3333	10.8188	12.2705	23.3831	7.69231	0.561407	0.293064	0.937828	5.43172e-285	2.0301e-280	yes	PVA21	XP_009114290.2 vesicle-associated protein 2-1 [Brassica rapa]	-	-	-	-	-	-	-
BAA07g25060	31.0063	6.56934	10.8444	20.9515	22.2222	10.57	14.5242	16.4179	11.5385	0.473906	0.244028	0.95755	4.03279e-281	1.50725e-276	yes	HULK3	XP_009104411.1 protein HUA2-LIKE 3 [Brassica rapa]	-	-	-	-	-	-	-
BAA09g41670	27.3799	16.2409	5.86667	8.88996	10	8.98211	20.7012	22.8856	11.5385	0.401818	0.187806	1.0973	2.25736e-280	8.43688e-276	yes	slr0305	XP_009115593.1 TVP38/TMEM64 family membrane protein slr0305 [Brassica rapa]	-	-	-	-	-	-	-
BAA04g28560	36.6762	12.9562	14.7556	15.9058	11.6667	16.7674	22.1202	14.4279	1.92308	0.815253	0.460684	0.823471	2.95154e-280	1.10314e-275	yes	--	XP_009141828.1 uncharacterized protein LOC103865736 [Brassica rapa]	-	-	-	-	-	-	-
BAA09g36610	29.5	11.6788	7.64444	16.5305	15	10.3211	17.5292	22.8856	3.84615	0.724436	0.294218	1.29997	1.44949e-279	5.41748e-275	yes	--	XP_022547470.1 uncharacterized protein LOC111200536 [Brassica napus]	-	-	-	-	-	-	-
BAA01g04940	26.6546	24.8175	7.11111	5.6223	9.44444	8.29482	22.621	11.4428	9.61538	0.44754	0.205462	1.12314	3.04419e-279	1.13777e-274	yes	--	XP_009122015.1 uncharacterized protein LOC103846741 [Brassica rapa]	-	-	-	-	GO:0030123//AP-3 adaptor complex	-	GO:0015031//protein transport
BAA09g69260	25.0994	6.0219	6.22222	12.542	13.0556	8.35407	9.01503	9.45274	5.76923	0.375647	0.158641	1.24361	9.50642e-275	3.55302e-270	yes	--	VDC64603.1 unnamed protein product [Brassica rapa]	-	-	-	-	-	-	-
BAA09g20430	31.9688	4.37956	12.2667	5.86257	4.72222	17.0518	9.59933	17.9104	0	0.878856	0.431499	1.02627	1.2464e-274	4.65841e-270	yes	--	XP_009114056.1 uncharacterized protein LOC103839296 [Brassica rapa]	-	-	-	-	-	-	-
BAA01g41890	32.5406	19.8905	10.7556	18.789	21.9444	11.3521	19.5326	23.3831	13.4615	0.470893	0.264429	0.832518	3.54089e-272	1.32341e-267	yes	ASIL2	XP_009122379.2 trihelix transcription factor ASIL2 isoform X1 [Brassica rapa]	-	-	-	-	-	-	-
BAA04g32340	29.6115	6.20438	8.53333	6.247	3.33333	14.3737	11.2688	8.45771	0	0.629312	0.37307	0.754328	2.05053e-270	7.66386e-266	yes	TRX2	XP_009142328.1 thioredoxin H2 [Brassica rapa]	-	-	-	-	GO:0005575//cellular_component;GO:0005622//intracellular;GO:0005623//cell;GO:0005737//cytoplasm;GO:0005739//mitochondrion;GO:0005829//cytosol;GO:0005886//plasma membrane;GO:0016020//membrane;GO:0043226//organelle;GO:0043227//membrane-bounded organelle;GO:0043229//intracellular organelle;GO:0043231//intracellular membrane-bounded organelle;GO:0044424//intracellular part;GO:0044444//cytoplasmic par…	GO:0003674//molecular_function;GO:0003756//protein disulfide isomerase activity;GO:0003824//catalytic activity;GO:0004791//thioredoxin-disulfide reductase activity;GO:0004800//thyroxine 5'-deiodinase activity;GO:0015035//protein disulfide oxidoreductase activity;GO:0015036//disulfide oxidoreductase activity;GO:0016209//antioxidant activity;GO:0016491//oxidoreductase activity;GO:0016651//oxidoredu…	GO:0000398//mRNA splicing, via spliceosome;GO:0006457//protein folding;GO:0006662//glycerol ether metabolic process;GO:0006950//response to stress;GO:0006979//response to oxidative stress;GO:0008150//biological_process;GO:0008152//metabolic process;GO:0009636//response to toxic substance;GO:0009987//cellular process;GO:0018904//ether metabolic process;GO:0019725//cellular homeostasis;GO:0033554//…
BAA02g30080	31.7177	8.21168	11.1111	21.8645	22.2222	11.8379	11.1018	18.408	17.3077	0.470296	0.257662	0.868086	2.86293e-270	1.07002e-265	yes	--	VDC89862.1 unnamed protein product [Brassica rapa]	-	-	-	-	-	-	-
BAA09g41160	32.2617	12.4088	8.35556	21.432	15.5556	11.9919	19.1987	20.8955	0	0.525335	0.277256	0.92202	6.12827e-269	2.29044e-264	yes	At1g23390	XP_009115532.2 F-box/kelch-repeat protein At1g23390 [Brassica rapa]	-	-	-	-	GO:0005575//cellular_component;GO:0005622//intracellular;GO:0005623//cell;GO:0005634//nucleus;GO:0005737//cytoplasm;GO:0005829//cytosol;GO:0043226//organelle;GO:0043227//membrane-bounded organelle;GO:0043229//intracellular organelle;GO:0043231//intracellular membrane-bounded organelle;GO:0044424//intracellular part;GO:0044444//cytoplasmic part;GO:0044464//cell part	GO:0005515//protein binding	GO:0006508//proteolysis;GO:0006511//ubiquitin-dependent protein catabolic process;GO:0006807//nitrogen compound metabolic process;GO:0008150//biological_process;GO:0008152//metabolic process;GO:0009056//catabolic process;GO:0009057//macromolecule catabolic process;GO:0009987//cellular process;GO:0010498//proteasomal protein catabolic process;GO:0019538//protein metabolic process;GO:0019941//modif…
BAA09g20320	33.1822	17.1533	9.95556	19.1254	22.2222	12.8925	18.197	24.8756	7.69231	0.521847	0.291816	0.838568	3.09601e-264	1.15713e-259	yes	SPP	XP_009113445.1 stromal processing peptidase, chloroplastic [Brassica rapa]	-	-	-	-	GO:0005575//cellular_component;GO:0005622//intracellular;GO:0005623//cell;GO:0005737//cytoplasm;GO:0005739//mitochondrion;GO:0009507//chloroplast;GO:0009532//plastid stroma;GO:0009536//plastid;GO:0009570//chloroplast stroma;GO:0043226//organelle;GO:0043227//membrane-bounded organelle;GO:0043229//intracellular organelle;GO:0043231//intracellular membrane-bounded organelle;GO:0044422//organelle par…	GO:0003674//molecular_function;GO:0003824//catalytic activity;GO:0004175//endopeptidase activity;GO:0004222//metalloendopeptidase activity;GO:0005488//binding;GO:0008233//peptidase activity;GO:0008237//metallopeptidase activity;GO:0016787//hydrolase activity;GO:0043167//ion binding;GO:0043169//cation binding;GO:0046872//metal ion binding;GO:0070011//peptidase activity, acting on L-amino acid pept…	GO:0000003//reproduction;GO:0003006//developmental process involved in reproduction;GO:0006508//proteolysis;GO:0006807//nitrogen compound metabolic process;GO:0007275//multicellular organism development;GO:0008150//biological_process;GO:0008152//metabolic process;GO:0009790//embryo development;GO:0009791//post-embryonic development;GO:0009793//embryo development ending in seed dormancy;GO:0010154…
BAA04g12660	30.6716	11.1314	8.97778	14.4642	10.5556	12.7029	16.2771	17.4129	3.84615	0.576581	0.287733	1.00279	2.35358e-262	8.79649e-258	yes	CREG2	XP_009139961.1 protein CREG1 isoform X1 [Brassica rapa]	-	-	-	-	-	-	-
BAA07g12360	25.3156	7.11679	7.02222	14.0798	19.7222	7.63124	11.5192	18.9055	15.3846	0.349855	0.178853	0.967981	3.7877e-261	1.41565e-256	yes	TULP10	CDY72036.1 BnaA07g36880D [Brassica napus]	-	-	-	-	-	GO:0005515//protein binding	-
BAA05g06820	25.0366	19.3431	6.48889	6.29505	3.33333	8.33037	17.8631	15.9204	17.3077	0.441044	0.210282	1.0686	1.96728e-260	7.35272e-256	yes	PNSL1	XP_013748301.1 photosynthetic NDH subunit of lumenal location 1, chloroplastic [Brassica napus]	-	-	-	-	GO:0005575//cellular_component;GO:0005622//intracellular;GO:0005623//cell;GO:0005737//cytoplasm;GO:0009507//chloroplast;GO:0009521//photosystem;GO:0009523//photosystem II;GO:0009534//chloroplast thylakoid;GO:0009535//chloroplast thylakoid membrane;GO:0009536//plastid;GO:0009579//thylakoid;GO:0009654//photosystem II oxygen evolving complex;GO:0016020//membrane;GO:0019898//extrinsic component of me…	GO:0003674//molecular_function;GO:0005488//binding;GO:0005509//calcium ion binding;GO:0043167//ion binding;GO:0043169//cation binding;GO:0046872//metal ion binding	GO:0008150//biological_process;GO:0008152//metabolic process;GO:0009987//cellular process;GO:0015979//photosynthesis;GO:0044237//cellular metabolic process
BAA03g37820	37.9385	15.5109	19.9111	20.9034	22.2222	16.3645	23.3723	22.3881	9.61538	0.691614	0.410458	0.752733	4.51437e-258	1.68725e-253	yes	EIF4A1	KAF2578550.1 hypothetical protein F2Q68_00002949 [Brassica cretica]	Genetic Information Processing	Translation	ko03013//RNA transport	K03257	GO:0005658//alpha DNA polymerase:primase complex;GO:0009380//excinuclease repair complex	GO:0003676//nucleic acid binding;GO:0003677//DNA binding;GO:0003688//DNA replication origin binding;GO:0003690//double-stranded DNA binding;GO:0004003//ATP-dependent DNA helicase activity;GO:0004386//helicase activity;GO:0005515//protein binding;GO:0005524//ATP binding;GO:0008026//ATP-dependent helicase activity;GO:0009381//excinuclease ABC activity;GO:0016787//hydrolase activity;GO:0016818//hydr…	GO:0006139//nucleobase-containing compound metabolic process;GO:0006260//DNA replication;GO:0006268//DNA unwinding involved in DNA replication;GO:0006281//DNA repair;GO:0006289//nucleotide-excision repair;GO:0006310//DNA recombination;GO:0043571//maintenance of CRISPR repeat elements
BAA10g06660	29.9951	4.19708	14.0444	14.7045	11.9444	13.8761	10.3506	7.46269	0	1.33005	0.54519	1.28665	4.08143e-257	1.52544e-252	yes	IP5P11	RID40487.1 hypothetical protein BRARA_J00527 [Brassica rapa]	-	-	-	-	GO:0005575//cellular_component;GO:0005623//cell;GO:0005886//plasma membrane;GO:0016020//membrane;GO:0044464//cell part;GO:0071944//cell periphery	GO:0003674//molecular_function;GO:0003824//catalytic activity;GO:0004439//phosphatidylinositol-4,5-bisphosphate 5-phosphatase activity;GO:0005515//protein binding;GO:0016787//hydrolase activity;GO:0016788//hydrolase activity, acting on ester bonds;GO:0016791//phosphatase activity;GO:0034485//phosphatidylinositol-3,4,5-trisphosphate 5-phosphatase activity;GO:0034593//phosphatidylinositol bisphosph…	GO:0001101//response to acid chemical;GO:0006629//lipid metabolic process;GO:0006644//phospholipid metabolic process;GO:0006650//glycerophospholipid metabolic process;GO:0006661//phosphatidylinositol biosynthetic process;GO:0006793//phosphorus metabolic process;GO:0006796//phosphate-containing compound metabolic process;GO:0006950//response to stress;GO:0006970//response to osmotic stress;GO:0008…
BAA01g27380	26.9963	13.3212	10.0444	14.6084	13.0556	8.51997	15.025	22.8856	15.3846	0.383786	0.205623	0.900298	7.66555e-255	2.865e-250	yes	PAO	XP_009149744.1 pheophorbide a oxygenase, chloroplastic [Brassica rapa]	Metabolism;Metabolism	Global and overview maps;Metabolism of cofactors and vitamins	ko01110//Biosynthesis of secondary metabolites;ko00860//Porphyrin and chlorophyll metabolism	K13071;K13071	GO:0005575//cellular_component;GO:0005622//intracellular;GO:0005623//cell;GO:0005737//cytoplasm;GO:0009507//chloroplast;GO:0009526//plastid envelope;GO:0009528//plastid inner membrane;GO:0009534//chloroplast thylakoid;GO:0009535//chloroplast thylakoid membrane;GO:0009536//plastid;GO:0009579//thylakoid;GO:0009706//chloroplast inner membrane;GO:0009941//chloroplast envelope;GO:0016020//membrane;GO:…	GO:0003674//molecular_function;GO:0003824//catalytic activity;GO:0004497//monooxygenase activity;GO:0005488//binding;GO:0010277//chlorophyllide a oxygenase [overall] activity;GO:0016491//oxidoreductase activity;GO:0016701//oxidoreductase activity, acting on single donors with incorporation of molecular oxygen;GO:0016703//oxidoreductase activity, acting on single donors with incorporation of molec…	GO:0000003//reproduction;GO:0002376//immune system process;GO:0003006//developmental process involved in reproduction;GO:0006725//cellular aromatic compound metabolic process;GO:0006778//porphyrin-containing compound metabolic process;GO:0006787//porphyrin-containing compound catabolic process;GO:0006807//nitrogen compound metabolic process;GO:0006950//response to stress;GO:0006952//defense respo…
BAA10g26800	33.782	14.781	13.0667	22.2489	21.9444	12.8214	20.7846	14.9254	13.4615	0.507962	0.30544	0.733831	7.69613e-251	2.87643e-246	yes	--	XP_009121878.1 uncharacterized protein LOC103846666 [Brassica rapa]	-	-	-	-	-	-	-
BAA07g24850	28.4608	9.48905	10.7556	16.9149	21.3889	9.89454	16.0267	13.9303	5.76923	0.44917	0.23868	0.912183	8.71275e-248	3.25639e-243	yes	GATL7	RID54674.1 hypothetical protein BRARA_G01976 [Brassica rapa]	-	-	-	-	-	GO:0016757//transferase activity, transferring glycosyl groups	-
BAA10g04310	30.0997	14.2336	11.5556	19.5579	18.6111	10.807	15.025	16.9154	9.61538	0.449814	0.244301	0.880673	3.86393e-246	1.44414e-241	yes	IDM1	XP_009129771.1 increased DNA methylation 1 [Brassica rapa]	-	-	-	-	-	GO:0008080//N-acetyltransferase activity	-
BAA01g12270	26.271	15.5109	8.62222	6.8717	12.2222	9.11245	22.2037	15.4229	7.69231	0.379465	0.201317	0.914502	1.55626e-245	5.81651e-241	yes	ORRM1	XP_009133425.1 organelle RRM domain-containing protein 1, chloroplastic [Brassica rapa]	-	-	-	-	-	GO:0003674//molecular_function;GO:0003676//nucleic acid binding;GO:0003723//RNA binding;GO:0005488//binding;GO:0097159//organic cyclic compound binding;GO:1901363//heterocyclic compound binding	GO:0008380//RNA splicing
BAA10g31250	25.3504	2.18978	6.13333	8.1211	2.77778	11.7549	4.50751	15.4229	1.92308	0.609069	0.302509	1.00963	2.34771e-245	8.77456e-241	yes	LOG7	XP_009122236.1 cytokinin riboside 5'-monophosphate phosphoribohydrolase LOG7 [Brassica rapa]	-	-	-	-	GO:0005575//cellular_component;GO:0005622//intracellular;GO:0005623//cell;GO:0005634//nucleus;GO:0005737//cytoplasm;GO:0005829//cytosol;GO:0043226//organelle;GO:0043227//membrane-bounded organelle;GO:0043229//intracellular organelle;GO:0043231//intracellular membrane-bounded organelle;GO:0044424//intracellular part;GO:0044444//cytoplasmic part;GO:0044464//cell part	GO:0003674//molecular_function;GO:0003824//catalytic activity;GO:0016787//hydrolase activity	GO:0006725//cellular aromatic compound metabolic process;GO:0006807//nitrogen compound metabolic process;GO:0008150//biological_process;GO:0008152//metabolic process;GO:0009058//biosynthetic process;GO:0009308//amine metabolic process;GO:0009690//cytokinin metabolic process;GO:0009691//cytokinin biosynthetic process;GO:0009987//cellular process;GO:0010817//regulation of hormone levels;GO:0034754/…
BAA09g51800	29.4581	3.10219	3.37778	17.2994	10.8333	12.8333	11.5192	20.8955	11.5385	0.469745	0.272605	0.785066	1.92851e-243	7.20781e-239	yes	--	XP_009116656.1 uncharacterized protein LOC103841832 [Brassica rapa]	-	-	-	-	-	-	-
BAA09g64790	30.7483	8.21168	9.77778	21.2878	15.5556	11.6957	16.611	15.4229	17.3077	0.428956	0.254317	0.754201	3.02811e-241	1.13176e-236	yes	--	XP_009118206.2 ESF1 homolog [Brassica rapa]	-	-	-	-	-	-	-
BAA06g03440	28.9072	18.0657	10.4	15.185	18.8889	11.1862	11.9366	15.9204	1.92308	0.438357	0.237272	0.885564	4.91581e-241	1.83729e-236	yes	SRC2	XP_009147832.1 uncharacterized protein LOC103871340 [Brassica rapa]	-	-	-	-	-	-	-
BAA10g33770	26.4314	10.7664	7.91111	13.8395	14.4444	9.0769	17.1119	12.4378	5.76923	0.399988	0.212599	0.911821	3.16792e-238	1.18401e-233	yes	FLAD1	XP_009122699.2 FAD synthase isoform X1 [Brassica rapa]	-	-	-	-	-	GO:0003824//catalytic activity;GO:0004604//phosphoadenylyl-sulfate reductase (thioredoxin) activity;GO:0004781//sulfate adenylyltransferase (ATP) activity;GO:0009973//adenylyl-sulfate reductase activity;GO:0016667//oxidoreductase activity, acting on a sulfur group of donors	GO:0000103//sulfate assimilation;GO:0006777//Mo-molybdopterin cofactor biosynthetic process;GO:0006790//sulfur compound metabolic process;GO:0010134//sulfate assimilation via adenylyl sulfate reduction;GO:0019379//sulfate assimilation, phosphoadenylyl sulfate reduction by phosphoadenylyl-sulfate reductase (thioredoxin)
BAA01g16870	28.2725	17.1533	6.93333	21.7203	10.5556	9.64569	14.2738	9.95025	9.61538	0.411044	0.23139	0.828966	1.50657e-234	5.6308e-230	yes	MUB3	XP_009138735.1 membrane-anchored ubiquitin-fold protein 3 [Brassica rapa]	-	-	-	-	-	GO:0005515//protein binding	GO:0006289//nucleotide-excision repair
BAA02g04800	26.0827	8.21168	9.86667	18.9813	13.8889	8.59107	9.6828	18.9055	5.76923	0.388218	0.1903	1.02859	9.33752e-234	3.4899e-229	yes	PTM	XP_009125862.2 DDT domain-containing protein PTM [Brassica rapa]	-	-	-	-	-	-	GO:0035556//intracellular signal transduction
BAA02g11500	28.6701	10.0365	8.71111	23.4983	13.0556	9.63384	16.5275	18.408	5.76923	0.585125	0.297112	0.977739	2.72885e-232	1.01991e-227	yes	--	XP_013680863.1 uncharacterized protein LOC106385494 [Brassica napus]	-	-	-	-	-	-	-
BAA07g38120	31.0621	9.12409	11.2	23.1619	17.7778	12.2526	15.6093	18.408	1.92308	0.508257	0.275782	0.882031	3.18543e-230	1.19055e-225	yes	murG	VDD02032.1 unnamed protein product [Brassica rapa]	Metabolism	Global and overview maps	ko01100//Metabolic pathways	K02563	-	GO:0016758//transferase activity, transferring hexosyl groups;GO:0050511//undecaprenyldiphospho-muramoylpentapeptide beta-N-acetylglucosaminyltransferase activity	GO:0005975//carbohydrate metabolic process;GO:0009252//peptidoglycan biosynthetic process;GO:0030259//lipid glycosylation
BAA07g16610	29.6394	7.11679	3.11111	22.6333	20.8333	11.8971	17.0284	15.4229	0	0.604384	0.307113	0.976696	9.49561e-228	3.54898e-223	yes	WAKL21	XP_009103485.1 wall-associated receptor kinase-like 21 [Brassica rapa]	-	-	-	-	GO:0005575//cellular_component;GO:0005623//cell;GO:0005886//plasma membrane;GO:0016020//membrane;GO:0016021//integral component of membrane;GO:0031224//intrinsic component of membrane;GO:0044425//membrane part;GO:0044464//cell part;GO:0071944//cell periphery	GO:0000166//nucleotide binding;GO:0003674//molecular_function;GO:0003824//catalytic activity;GO:0004672//protein kinase activity;GO:0004674//protein serine/threonine kinase activity;GO:0005488//binding;GO:0005524//ATP binding;GO:0008144//drug binding;GO:0016301//kinase activity;GO:0016740//transferase activity;GO:0016772//transferase activity, transferring phosphorus-containing groups;GO:0016773/…	GO:0006464//cellular protein modification process;GO:0006468//protein phosphorylation;GO:0006793//phosphorus metabolic process;GO:0006796//phosphate-containing compound metabolic process;GO:0006807//nitrogen compound metabolic process;GO:0007154//cell communication;GO:0007165//signal transduction;GO:0007166//cell surface receptor signaling pathway;GO:0008150//biological_process;GO:0008152//metabo…
BAA06g01780	25.9014	4.56204	6.13333	7.06391	12.5	12.0867	10.8514	14.4279	0	0.642054	0.381759	0.750034	1.17889e-227	4.40612e-223	yes	NAC019	XP_009147649.1 NAC domain-containing protein 19 [Brassica rapa]	-	-	-	-	GO:0005575//cellular_component;GO:0005622//intracellular;GO:0005623//cell;GO:0005634//nucleus;GO:0043226//organelle;GO:0043227//membrane-bounded organelle;GO:0043229//intracellular organelle;GO:0043231//intracellular membrane-bounded organelle;GO:0044424//intracellular part;GO:0044464//cell part	GO:0003674//molecular_function;GO:0003676//nucleic acid binding;GO:0003677//DNA binding;GO:0003700//transcription factor activity, sequence-specific DNA binding;GO:0005488//binding;GO:0097159//organic cyclic compound binding;GO:1901363//heterocyclic compound binding	GO:0001101//response to acid chemical;GO:0006139//nucleobase-containing compound metabolic process;GO:0006351//transcription, DNA-templated;GO:0006355//regulation of transcription, DNA-templated;GO:0006725//cellular aromatic compound metabolic process;GO:0006807//nitrogen compound metabolic process;GO:0006950//response to stress;GO:0008150//biological_process;GO:0008152//metabolic process;GO:0009…
BAA06g45460	31.8293	5.29197	12.3556	19.1735	8.61111	14.7055	16.0267	7.9602	0	0.57614	0.31766	0.858936	4.91071e-227	1.83538e-222	yes	ATL16	XP_009101785.1 RING-H2 finger protein ATL16 [Brassica rapa]	-	-	-	-	GO:0000109//nucleotide-excision repair complex;GO:0005575//cellular_component;GO:0005680//anaphase-promoting complex;GO:0016020//membrane;GO:0016021//integral component of membrane;GO:0031224//intrinsic component of membrane;GO:0044425//membrane part	GO:0003674//molecular_function;GO:0003824//catalytic activity;GO:0004842//ubiquitin-protein transferase activity;GO:0005488//binding;GO:0008270//zinc ion binding;GO:0016740//transferase activity;GO:0019787//ubiquitin-like protein transferase activity;GO:0043167//ion binding;GO:0043169//cation binding;GO:0046872//metal ion binding;GO:0061630//ubiquitin protein ligase activity;GO:0061659//ubiquitin…	GO:0006289//nucleotide-excision repair;GO:0006464//cellular protein modification process;GO:0006508//proteolysis;GO:0006511//ubiquitin-dependent protein catabolic process;GO:0006807//nitrogen compound metabolic process;GO:0008150//biological_process;GO:0008152//metabolic process;GO:0009056//catabolic process;GO:0009057//macromolecule catabolic process;GO:0009987//cellular process;GO:0010498//prot…
BAA06g00620	33.2938	16.4234	16.3556	21.2878	21.1111	13.3547	16.9449	23.3831	23.0769	0.485232	0.311557	0.639178	3.99772e-226	1.49415e-221	yes	TAF7	XP_009147514.1 transcription initiation factor TFIID subunit 7 [Brassica rapa]	Genetic Information Processing	Transcription	ko03022//Basal transcription factors	K03132	GO:0005669//transcription factor TFIID complex	-	GO:0006367//transcription initiation from RNA polymerase II promoter
BAA05g39970	27.9029	9.85401	5.6	12.494	4.72222	12.2882	19.6995	9.45274	0	0.66573	0.337605	0.9796	2.58823e-225	9.67349e-221	yes	BHLH150	XP_009147204.1 transcription factor bHLH150 [Brassica rapa]	-	-	-	-	-	-	-
BAA01g11360	26.9824	14.781	11.0222	13.0226	18.8889	9.42055	20.4508	11.9403	9.61538	0.448874	0.230938	0.958805	5.5178e-221	2.06228e-216	yes	SPBC1711.16	XP_013727025.1 periodic tryptophan protein 1 homolog [Brassica napus]	-	-	-	-	-	GO:0005515//protein binding	-
BAA05g18490	31.2435	16.0584	12.9778	20.9515	23.0556	12.7385	11.9366	21.8905	17.3077	0.474628	0.293854	0.691695	8.22256e-221	3.07318e-216	yes	RABG3D	XP_009144857.1 ras-related protein RABG3d [Brassica rapa]	Cellular Processes;Cellular Processes	Transport and catabolism;Transport and catabolism	ko04144//Endocytosis;ko04145//Phagosome	K07897;K07897	GO:0005575//cellular_component;GO:0005622//intracellular;GO:0005623//cell;GO:0005737//cytoplasm;GO:0005773//vacuole;GO:0005774//vacuolar membrane;GO:0005794//Golgi apparatus;GO:0005886//plasma membrane;GO:0012505//endomembrane system;GO:0016020//membrane;GO:0031090//organelle membrane;GO:0043226//organelle;GO:0043227//membrane-bounded organelle;GO:0043229//intracellular organelle;GO:0043231//intr…	GO:0000166//nucleotide binding;GO:0001882//nucleoside binding;GO:0001883//purine nucleoside binding;GO:0003674//molecular_function;GO:0003677//DNA binding;GO:0003723//RNA binding;GO:0003724//RNA helicase activity;GO:0003743//translation initiation factor activity;GO:0003824//catalytic activity;GO:0003924//GTPase activity;GO:0004385//guanylate kinase activity;GO:0005488//binding;GO:0005524//ATP bi…	GO:0001522//pseudouridine synthesis;GO:0006400//tRNA modification;GO:0006412//translation;GO:0006413//translational initiation;GO:0006576//cellular biogenic amine metabolic process;GO:0006810//transport;GO:0007186//G-protein coupled receptor signaling pathway;GO:0008104//protein localization;GO:0008150//biological_process;GO:0009451//RNA modification;GO:0015031//protein transport;GO:0015833//pept…
BAA10g19430	30.7274	11.6788	12.2667	22.297	24.4444	11.8142	15.025	15.4229	9.61538	0.465429	0.283573	0.714844	9.08995e-221	3.39737e-216	yes	OEP61	XP_009120696.1 outer envelope protein 61 [Brassica rapa]	-	-	-	-	GO:0005575//cellular_component;GO:0005622//intracellular;GO:0005623//cell;GO:0005737//cytoplasm;GO:0005783//endoplasmic reticulum;GO:0005789//endoplasmic reticulum membrane;GO:0005829//cytosol;GO:0009507//chloroplast;GO:0009526//plastid envelope;GO:0009527//plastid outer membrane;GO:0009536//plastid;GO:0009707//chloroplast outer membrane;GO:0009941//chloroplast envelope;GO:0012505//endomembrane s…	GO:0005515//protein binding	GO:0006810//transport;GO:0008104//protein localization;GO:0008150//biological_process;GO:0015031//protein transport;GO:0015833//peptide transport;GO:0033036//macromolecule localization;GO:0042886//amide transport;GO:0045184//establishment of protein localization;GO:0046907//intracellular transport;GO:0046967//cytosol to ER transport;GO:0051179//localization;GO:0051234//establishment of localizati…
BAA09g60610	36.3136	11.3139	12.4444	15.185	10.5556	20.4764	21.4524	17.9104	1.92308	1.12433	0.658042	0.772814	1.22858e-220	4.59181e-216	yes	LOX3	XP_013726497.1 lipoxygenase 3, chloroplastic [Brassica napus]	Metabolism;Metabolism;Metabolism;Metabolism	Global and overview maps;Global and overview maps;Lipid metabolism;Lipid metabolism	ko01100//Metabolic pathways;ko01110//Biosynthesis of secondary metabolites;ko00592//alpha-Linolenic acid metabolism;ko00591//Linoleic acid metabolism	K00454;K00454;K00454;K00454	-	GO:0005515//protein binding;GO:0016702//oxidoreductase activity, acting on single donors with incorporation of molecular oxygen, incorporation of two atoms of oxygen;GO:0046872//metal ion binding	GO:0055114//oxidation-reduction process
BAA09g62830	25.6364	8.75912	8.88889	18.5007	15.8333	8.51997	11.4357	17.9104	5.76923	0.372795	0.198359	0.91027	1.39823e-220	5.22587e-216	yes	PAP2	XP_009117956.1 probable inactive purple acid phosphatase 2 [Brassica rapa]	-	-	-	-	-	GO:0003993//acid phosphatase activity;GO:0016787//hydrolase activity;GO:0046872//metal ion binding	-
BAA07g23660	36.8645	10.0365	24	20.3748	19.7222	17.4784	21.3689	23.3831	1.92308	0.960179	0.59795	0.683279	2.45498e-220	9.17548e-216	yes	ARGOS	RID54551.1 hypothetical protein BRARA_G01864 [Brassica rapa]	-	-	-	-	GO:0005575//cellular_component	GO:0003674//molecular_function	GO:0008150//biological_process
BAA07g03200	25.19	9.67153	7.28889	16.0019	12.5	8.85176	11.9366	12.9353	11.5385	0.339512	0.176838	0.941038	9.56393e-220	3.57452e-215	yes	--	XP_009121103.1 uncharacterized protein LOC103845938 [Brassica rapa]	-	-	-	-	-	-	-
BAA10g29190	29.5488	15.146	10.4889	20.3268	23.8889	10.3922	22.1202	14.9254	3.84615	0.46339	0.257762	0.84619	8.00607e-218	2.99227e-213	yes	--	XP_009122481.1 DDT domain-containing protein DDB_G0282237 [Brassica rapa]	-	-	-	-	-	-	-
BAA09g39310	30.3159	9.30657	13.8667	19.1735	20	12.146	15.6093	18.9055	9.61538	0.426385	0.266007	0.680694	6.8213e-217	2.54946e-212	yes	CCDC130	XP_009115342.1 coiled-coil domain-containing protein 130 [Brassica rapa]	-	-	-	-	-	-	-
BAA08g02840	25.4481	10.7664	7.64444	8.98606	17.7778	10.1908	15.5259	9.95025	9.61538	0.36033	0.201336	0.839715	1.55969e-215	5.82933e-211	yes	UP3	VDD02855.1 unnamed protein product [Brassica rapa]	-	-	-	-	-	-	-
BAA09g69240	26.6267	8.94161	7.2	19.5099	22.2222	9.4324	11.3523	20.8955	19.2308	0.376141	0.220191	0.772513	1.24659e-214	4.65912e-210	yes	--	RID49112.1 hypothetical protein BRARA_I05574 [Brassica rapa]	-	-	-	-	-	-	-
BAA01g44290	26.8359	9.67153	9.15556	19.7501	13.3333	9.385	14.2738	15.9204	5.76923	0.383503	0.232085	0.724584	9.56759e-214	3.57589e-209	yes	SIS8	XP_009124782.1 serine/threonine-protein kinase PAK 3 [Brassica rapa]	-	-	-	-	-	GO:0000155//phosphorelay sensor kinase activity;GO:0004672//protein kinase activity;GO:0004871//signal transducer activity;GO:0005515//protein binding;GO:0005524//ATP binding	GO:0000160//phosphorelay signal transduction system;GO:0006355//regulation of transcription, DNA-templated;GO:0006468//protein phosphorylation;GO:0006796//phosphate-containing compound metabolic process;GO:0006817//phosphate ion transport;GO:0007165//signal transduction
BAA01g19490	28.2865	5.10949	8.62222	16.7708	14.4444	12.3593	13.3556	10.9453	1.92308	0.415942	0.256636	0.696659	1.63718e-213	6.11897e-209	yes	RMA3	XP_009143488.1 E3 ubiquitin-protein ligase RMA3 isoform X1 [Brassica rapa]	Genetic Information Processing	Folding, sorting and degradation	ko04141//Protein processing in endoplasmic reticulum	K10666	GO:0000109//nucleotide-excision repair complex;GO:0005680//anaphase-promoting complex	GO:0008270//zinc ion binding;GO:0046872//metal ion binding;GO:0061630//ubiquitin protein ligase activity;GO:0097602//cullin family protein binding	GO:0006289//nucleotide-excision repair;GO:0031145//anaphase-promoting complex-dependent proteasomal ubiquitin-dependent protein catabolic process
BAA09g47450	25.9223	7.29927	8	13.7434	15.5556	10.4159	11.8531	7.46269	15.3846	0.356738	0.218435	0.707663	7.58933e-213	2.83651e-208	yes	PP2A15	XP_009116001.1 F-box protein PP2-A15 [Brassica rapa]	-	-	-	-	-	GO:0003674//molecular_function;GO:0005488//binding;GO:0005515//protein binding;GO:0030246//carbohydrate binding	-
BAA09g02460	29.9602	11.4964	12.4444	20.7112	17.2222	11.6128	16.5275	21.393	11.5385	0.401253	0.255176	0.653021	3.28711e-212	1.22856e-207	yes	OR23	XP_009122222.1 F-box/kelch-repeat protein OR23 [Brassica rapa]	-	-	-	-	GO:0000151//ubiquitin ligase complex;GO:0005575//cellular_component;GO:0005622//intracellular;GO:0005623//cell;GO:0031461//cullin-RING ubiquitin ligase complex;GO:0031463//Cul3-RING ubiquitin ligase complex;GO:0032991//macromolecular complex;GO:0044424//intracellular part;GO:0044464//cell part;GO:1902494//catalytic complex;GO:1990234//transferase complex	GO:0005515//protein binding	GO:0006464//cellular protein modification process;GO:0006807//nitrogen compound metabolic process;GO:0008150//biological_process;GO:0008152//metabolic process;GO:0009987//cellular process;GO:0016567//protein ubiquitination;GO:0019538//protein metabolic process;GO:0032446//protein modification by small protein conjugation;GO:0036211//protein modification process;GO:0043170//macromolecule metabolic…
BAA08g17170	25.2458	8.0292	7.82222	17.3474	11.1111	9.37315	10.1002	18.408	7.69231	0.358605	0.185928	0.947648	2.44202e-210	9.12705e-206	yes	--	RID50572.1 hypothetical protein BRARA_H01295 [Brassica rapa]	-	-	-	-	-	-	-
BAA03g43930	32.6662	21.1679	12.9778	21.8645	20.5556	13.1888	23.4558	22.3881	13.4615	0.599135	0.364229	0.718036	1.12599e-207	4.20837e-203	yes	VIP6	RID72153.1 hypothetical protein BRARA_C04058 [Brassica rapa]	-	-	-	-	GO:0000428//DNA-directed RNA polymerase complex;GO:0000785//chromatin;GO:0005575//cellular_component;GO:0005622//intracellular;GO:0005623//cell;GO:0005634//nucleus;GO:0005654//nucleoplasm;GO:0005694//chromosome;GO:0008023//transcription elongation factor complex;GO:0016020//membrane;GO:0016591//DNA-directed RNA polymerase II, holoenzyme;GO:0016593//Cdc73/Paf1 complex;GO:0030880//RNA polymerase co…	GO:0000993//RNA polymerase II core binding;GO:0001098//basal transcription machinery binding;GO:0001099//basal RNA polymerase II transcription machinery binding;GO:0003674//molecular_function;GO:0005215//transporter activity;GO:0005488//binding;GO:0005515//protein binding;GO:0008318//protein prenyltransferase activity;GO:0019899//enzyme binding;GO:0042802//identical protein binding;GO:0043175//RN…	GO:0000003//reproduction;GO:0000122//negative regulation of transcription from RNA polymerase II promoter;GO:0003006//developmental process involved in reproduction;GO:0006139//nucleobase-containing compound metabolic process;GO:0006325//chromatin organization;GO:0006351//transcription, DNA-templated;GO:0006355//regulation of transcription, DNA-templated;GO:0006357//regulation of transcription fr…
BAA09g26430	27.1985	15.6934	10.7556	15.6175	17.2222	10.096	15.6093	20.398	5.76923	0.369236	0.227251	0.700254	1.62208e-206	6.06251e-202	yes	ABCI8	XP_009114550.1 UPF0051 protein ABCI8, chloroplastic [Brassica rapa]	-	-	-	-	GO:0005575//cellular_component;GO:0005622//intracellular;GO:0005623//cell;GO:0005737//cytoplasm;GO:0009507//chloroplast;GO:0009532//plastid stroma;GO:0009536//plastid;GO:0009570//chloroplast stroma;GO:0043226//organelle;GO:0043227//membrane-bounded organelle;GO:0043229//intracellular organelle;GO:0043231//intracellular membrane-bounded organelle;GO:0044422//organelle part;GO:0044424//intracellula…	GO:0003674//molecular_function;GO:0003824//catalytic activity;GO:0005198//structural molecule activity;GO:0005215//transporter activity;GO:0015399//primary active transmembrane transporter activity;GO:0015405//P-P-bond-hydrolysis-driven transmembrane transporter activity;GO:0016462//pyrophosphatase activity;GO:0016787//hydrolase activity;GO:0016817//hydrolase activity, acting on acid anhydrides;G…	GO:0006790//sulfur compound metabolic process;GO:0006810//transport;GO:0006873//cellular ion homeostasis;GO:0006875//cellular metal ion homeostasis;GO:0006879//cellular iron ion homeostasis;GO:0008150//biological_process;GO:0008152//metabolic process;GO:0009987//cellular process;GO:0016043//cellular component organization;GO:0016226//iron-sulfur cluster assembly;GO:0019725//cellular homeostasis;G…
BAA09g67410	25.2598	12.5912	7.28889	18.3085	23.8889	7.85638	15.6093	16.9154	13.4615	0.349617	0.192021	0.864511	3.04615e-206	1.1385e-201	yes	TOL2	XP_009118551.2 TOM1-like protein 2 [Brassica rapa]	-	-	-	-	-	-	GO:0006886//intracellular protein transport
BAA10g27550	26.1176	10.4015	6.84444	16.5786	16.9444	9.84714	15.192	8.95522	9.61538	0.383089	0.220943	0.794001	3.22719e-205	1.20616e-200	yes	RH15	KAF3566928.1 hypothetical protein DY000_02019272 [Brassica cretica]	Genetic Information Processing;Genetic Information Processing;Genetic Information Processing	Transcription;Translation;Translation	ko03040//Spliceosome;ko03013//RNA transport;ko03015//mRNA surveillance pathway	K12812;K12812;K12812	-	GO:0003676//nucleic acid binding;GO:0004003//ATP-dependent DNA helicase activity;GO:0005524//ATP binding	GO:0006310//DNA recombination
BAA06g40150	27.066	8.39416	11.4667	16.0019	20.5556	10.7003	13.4391	13.9303	7.69231	0.375139	0.236792	0.663804	1.9446e-203	7.26793e-199	yes	--	XP_009152097.1 uncharacterized protein LOC103875333 [Brassica rapa]	-	-	-	-	-	-	-
BAA07g25950	26.0269	5.83942	8.88889	13.359	11.9444	11.1032	12.5209	11.9403	5.76923	0.385329	0.238869	0.689872	1.13792e-201	4.25296e-197	yes	SIS8	XP_013648609.1 uncharacterized protein LOC106353399 [Brassica napus]	-	-	-	-	-	GO:0004672//protein kinase activity;GO:0005515//protein binding;GO:0005524//ATP binding	GO:0006468//protein phosphorylation
BAA03g53910	31.7037	15.5109	14.3111	20.8073	20	13.3547	18.3639	22.8856	9.61538	0.484363	0.305168	0.666486	2.39235e-201	8.94141e-197	yes	--	XP_013737978.1 uncharacterized protein LOC106440790 isoform X1 [Brassica napus]	-	-	-	-	-	-	-
BAA07g25570	27.2613	5.29197	9.51111	18.0682	20.5556	11.0677	10.3506	20.398	21.1538	0.400592	0.248758	0.68739	5.88383e-201	2.19908e-196	yes	GLPK	KAF2593645.1 hypothetical protein F2Q70_00044333 [Brassica cretica]	Metabolism;Organismal Systems;Metabolism	Global and overview maps;Environmental adaptation;Lipid metabolism	ko01100//Metabolic pathways;ko04626//Plant-pathogen interaction;ko00561//Glycerolipid metabolism	K00864;K00864;K00864	GO:0005575//cellular_component;GO:0005622//intracellular;GO:0005623//cell;GO:0005737//cytoplasm;GO:0005739//mitochondrion;GO:0005829//cytosol;GO:0043226//organelle;GO:0043227//membrane-bounded organelle;GO:0043229//intracellular organelle;GO:0043231//intracellular membrane-bounded organelle;GO:0044424//intracellular part;GO:0044444//cytoplasmic part;GO:0044464//cell part	GO:0000166//nucleotide binding;GO:0003674//molecular_function;GO:0003824//catalytic activity;GO:0004370//glycerol kinase activity;GO:0004856//xylulokinase activity;GO:0005488//binding;GO:0005515//protein binding;GO:0005524//ATP binding;GO:0008144//drug binding;GO:0008737//L-fuculokinase activity;GO:0008741//ribulokinase activity;GO:0008993//rhamnulokinase activity;GO:0016301//kinase activity;GO:0…	GO:0002237//response to molecule of bacterial origin;GO:0005975//carbohydrate metabolic process;GO:0005997//xylulose metabolic process;GO:0006066//alcohol metabolic process;GO:0006071//glycerol metabolic process;GO:0006072//glycerol-3-phosphate metabolic process;GO:0006629//lipid metabolic process;GO:0006638//neutral lipid metabolic process;GO:0006639//acylglycerol metabolic process;GO:0006641//t…
BAA02g24410	31.0761	6.0219	14.1333	15.9058	12.7778	15.0492	15.2755	17.4129	3.84615	0.497949	0.310997	0.6791	3.37921e-200	1.26298e-195	yes	LPAT4	RID75082.1 hypothetical protein BRARA_B02148 [Brassica rapa]	Metabolism;Metabolism;Metabolism;Metabolism	Global and overview maps;Global and overview maps;Lipid metabolism;Lipid metabolism	ko01100//Metabolic pathways;ko01110//Biosynthesis of secondary metabolites;ko00564//Glycerophospholipid metabolism;ko00561//Glycerolipid metabolism	K13513;K13513;K13513;K13513	-	GO:0016746//transferase activity, transferring acyl groups	-
BAA03g09920	27.6798	9.30657	11.3778	20.4229	12.2222	11.1151	12.7713	17.4129	9.61538	0.44432	0.264463	0.748532	5.63424e-195	2.1058e-190	yes	--	VDC79068.1 unnamed protein product [Brassica rapa]	-	-	-	-	GO:0005815//microtubule organizing center	-	-
BAA09g66110	25.2249	5.83942	4.97778	20.567	17.2222	9.75234	10.2671	17.9104	3.84615	0.561072	0.300296	0.901799	1.33598e-194	4.99321e-190	yes	CRT3	XP_009118375.1 calreticulin-3 [Brassica rapa]	Genetic Information Processing;Cellular Processes	Folding, sorting and degradation;Transport and catabolism	ko04141//Protein processing in endoplasmic reticulum;ko04145//Phagosome	K08057;K08057	GO:0005783//endoplasmic reticulum	GO:0005509//calcium ion binding;GO:0051082//unfolded protein binding	GO:0006457//protein folding
BAA01g23070	28.4608	15.3285	10.2222	20.0384	17.5	11.0084	17.9466	14.9254	19.2308	0.399427	0.251953	0.66478	2.9063e-193	1.08623e-188	yes	--	XP_033140821.1 uncharacterized protein LOC103871426 [Brassica rapa]	-	-	-	-	-	GO:0003677//DNA binding;GO:0046983//protein dimerization activity	-
BAA10g34030	32.7429	7.48175	6.66667	20.0384	18.3333	16.8266	15.8598	23.8806	15.3846	0.515036	0.344282	0.581082	3.21423e-192	1.20132e-187	yes	TIM14-3	XP_009122739.1 mitochondrial import inner membrane translocase subunit TIM14-3 [Brassica rapa]	-	-	-	-	-	GO:0005515//protein binding	GO:0006457//protein folding;GO:0009408//response to heat
BAA06g43320	31.2435	14.9635	13.1556	21.5281	19.4444	13.7102	16.1102	20.398	11.5385	0.469231	0.326657	0.522521	7.67657e-192	2.86912e-187	yes	SYP22	XP_009101480.1 syntaxin-22 [Brassica rapa]	Cellular Processes;Genetic Information Processing	Transport and catabolism;Folding, sorting and degradation	ko04145//Phagosome;ko04130//SNARE interactions in vesicular transport	K08488;K08488	GO:0016020//membrane;GO:0016021//integral component of membrane	GO:0003674//molecular_function;GO:0005524//ATP binding	GO:0007059//chromosome segregation;GO:0007165//signal transduction;GO:0016192//vesicle-mediated transport;GO:0030261//chromosome condensation;GO:0030436//asexual sporulation
BAA09g68220	26.529	6.56934	7.82222	22.8736	22.2222	10.096	10.3506	16.4179	11.5385	0.414012	0.244457	0.760093	4.84664e-189	1.81143e-184	yes	CKL13	XP_009118649.1 casein kinase 1-like protein 13 isoform X2 [Brassica rapa]	-	-	-	-	-	GO:0004672//protein kinase activity;GO:0005524//ATP binding	GO:0006468//protein phosphorylation
BAA04g14180	31.3271	16.4234	11.7333	23.21	16.6667	13.5324	17.5292	20.398	21.1538	0.492208	0.324287	0.601996	4.68235e-186	1.75003e-181	yes	XPB1	XP_009140088.1 general transcription and DNA repair factor IIH helicase subunit XPB1 [Brassica rapa]	Genetic Information Processing;Genetic Information Processing	Replication and repair;Transcription	ko03420//Nucleotide excision repair;ko03022//Basal transcription factors	K10843;K10843	-	GO:0003677//DNA binding;GO:0005524//ATP binding;GO:0016787//hydrolase activity	-
BAA03g42550	26.1943	2.37226	1.86667	12.4459	8.61111	14.4804	9.26544	3.48259	1.92308	0.706896	0.43118	0.713207	1.50172e-183	5.61267e-179	yes	SAHH2	XP_009135865.1 adenosylhomocysteinase 2 [Brassica rapa]	Metabolism;Metabolism	Global and overview maps;Amino acid metabolism	ko01100//Metabolic pathways;ko00270//Cysteine and methionine metabolism	K01251;K01251	GO:0005737//cytoplasm	GO:0003824//catalytic activity;GO:0004013//adenosylhomocysteinase activity;GO:0004455//ketol-acid reductoisomerase activity;GO:0004488//methylenetetrahydrofolate dehydrogenase (NADP+) activity;GO:0004617//phosphoglycerate dehydrogenase activity;GO:0016491//oxidoreductase activity;GO:0016779//nucleotidyltransferase activity;GO:0051287//NAD binding;GO:0070403//NAD+ binding	GO:0006520//cellular amino acid metabolic process;GO:0006564//L-serine biosynthetic process;GO:0006631//fatty acid metabolic process;GO:0006730//one-carbon metabolic process;GO:0006813//potassium ion transport;GO:0008652//cellular amino acid biosynthetic process;GO:0009097//isoleucine biosynthetic process;GO:0009099//valine biosynthetic process;GO:0009228//thiamine biosynthetic process;GO:0030436…
BAA06g34920	25.0854	10.5839	10.2222	17.1552	18.3333	9.2902	13.3556	17.9104	9.61538	0.334501	0.197499	0.760163	1.79357e-182	6.70347e-178	yes	DI19-6	XP_009151169.2 protein DEHYDRATION-INDUCED 19 homolog 6 [Brassica rapa]	-	-	-	-	-	-	-
BAA05g21420	32.3244	15.5109	12.6222	20.9515	20	15.2269	19.5326	19.9005	23.0769	0.487299	0.336653	0.533548	1.67124e-177	6.24626e-173	yes	VIP1	XP_009145063.1 transcription factor VIP1 [Brassica rapa]	Environmental Information Processing	Signal transduction	ko04016//MAPK signaling pathway - plant	K20557	GO:0005737//cytoplasm	GO:0003677//DNA binding;GO:0003700//transcription factor activity, sequence-specific DNA binding	GO:0006260//DNA replication;GO:0006355//regulation of transcription, DNA-templated;GO:0043093//FtsZ-dependent cytokinesis;GO:0090529//cell septum assembly
BAA04g24560	28.2307	16.4234	12.8	18.1643	22.5	11.3047	17.1953	22.8856	13.4615	0.392066	0.254641	0.622632	8.32837e-177	3.11273e-172	yes	RH21	XP_013744519.1 DEAD-box ATP-dependent RNA helicase 21 [Brassica napus]	Genetic Information Processing	Transcription	ko03040//Spliceosome	K12858	GO:0009380//excinuclease repair complex	GO:0003676//nucleic acid binding;GO:0003677//DNA binding;GO:0003690//double-stranded DNA binding;GO:0004003//ATP-dependent DNA helicase activity;GO:0004386//helicase activity;GO:0005515//protein binding;GO:0005524//ATP binding;GO:0008026//ATP-dependent helicase activity;GO:0009381//excinuclease ABC activity;GO:0016787//hydrolase activity;GO:0016887//ATPase activity	GO:0006139//nucleobase-containing compound metabolic process;GO:0006268//DNA unwinding involved in DNA replication;GO:0006281//DNA repair;GO:0006289//nucleotide-excision repair;GO:0006310//DNA recombination;GO:0008380//RNA splicing;GO:0043571//maintenance of CRISPR repeat elements
BAA09g61450	26.4384	14.0511	8.8	22.0567	16.3889	9.46795	17.9466	19.403	9.61538	0.402873	0.243515	0.726315	1.64757e-175	6.15779e-171	yes	PDS5	XP_013662239.1 microtubule-associated protein futsch-like isoform X2 [Brassica napus]	-	-	-	-	-	-	-
BAA10g25840	29.0885	14.4161	12.0889	21.9606	15.2778	12.1578	20.6177	15.9204	7.69231	0.516392	0.306519	0.75249	1.21159e-173	4.52831e-169	yes	NUDT16	XP_009121756.2 nudix hydrolase 16, mitochondrial [Brassica rapa]	-	-	-	-	-	GO:0016787//hydrolase activity;GO:0016818//hydrolase activity, acting on acid anhydrides, in phosphorus-containing anhydrides;GO:0017111//nucleoside-triphosphatase activity	GO:0006139//nucleobase-containing compound metabolic process;GO:0006281//DNA repair
BAA02g44690	29.0048	8.21168	11.0222	21.8164	19.7222	12.7385	16.611	20.398	11.5385	0.430794	0.270851	0.669497	8.76948e-173	3.27759e-168	yes	LCBK1	XP_013700721.1 sphingoid long-chain bases kinase 1 [Brassica napus]	-	-	-	-	GO:0005575//cellular_component	GO:0001727//lipid kinase activity;GO:0016301//kinase activity	GO:0008150//biological_process
BAA10g16120	25.6573	8.57664	9.95556	18.741	16.1111	10.4752	12.6878	10.9453	7.69231	0.342432	0.219926	0.638798	8.91862e-173	3.33333e-168	yes	CIPK10	CDY70046.1 BnaA10g29660D [Brassica napus]	-	-	-	-	GO:0005575//cellular_component;GO:0005622//intracellular;GO:0005623//cell;GO:0044464//cell part	GO:0000166//nucleotide binding;GO:0003674//molecular_function;GO:0003824//catalytic activity;GO:0004672//protein kinase activity;GO:0004674//protein serine/threonine kinase activity;GO:0005488//binding;GO:0005524//ATP binding;GO:0008144//drug binding;GO:0016301//kinase activity;GO:0016740//transferase activity;GO:0016772//transferase activity, transferring phosphorus-containing groups;GO:0016773/…	GO:0006464//cellular protein modification process;GO:0006468//protein phosphorylation;GO:0006793//phosphorus metabolic process;GO:0006796//phosphate-containing compound metabolic process;GO:0006807//nitrogen compound metabolic process;GO:0007154//cell communication;GO:0007165//signal transduction;GO:0008150//biological_process;GO:0008152//metabolic process;GO:0009987//cellular process;GO:0016310/…
BAA05g02330	27.2195	7.48175	13.9556	18.6929	20.8333	11.5891	12.6878	13.9303	3.84615	0.400558	0.261988	0.612513	2.08067e-171	7.77651e-167	yes	--	VDD05561.1 unnamed protein product [Brassica rapa]	-	-	-	-	-	-	-
BAA09g12870	27.0242	8.39416	11.4667	16.7227	16.9444	12.1341	12.6878	20.398	15.3846	0.384733	0.262996	0.548817	1.01152e-169	3.78057e-165	yes	VPS32.1	XP_013744425.1 vacuolar protein sorting-associated protein 32 homolog 1 [Brassica napus]	Cellular Processes	Transport and catabolism	ko04144//Endocytosis	K12194	-	GO:0004749//ribose phosphate diphosphokinase activity	GO:0007034//vacuolar transport;GO:0009152//purine ribonucleotide biosynthetic process
BAA07g13240	28.949	10.219	14.5778	19.7021	22.2222	12.7385	15.7763	17.4129	17.3077	0.434563	0.295888	0.554517	2.40152e-169	8.97569e-165	yes	IAR4	XP_009103132.1 pyruvate dehydrogenase E1 component subunit alpha-2, mitochondrial [Brassica rapa]	Metabolism;Metabolism;Metabolism;Metabolism;Metabolism;Metabolism	Global and overview maps;Global and overview maps;Global and overview maps;Carbohydrate metabolism;Carbohydrate metabolism;Carbohydrate metabolism	ko01100//Metabolic pathways;ko01110//Biosynthesis of secondary metabolites;ko01200//Carbon metabolism;ko00010//Glycolysis / Gluconeogenesis;ko00620//Pyruvate metabolism;ko00020//Citrate cycle (TCA cycle)	K00161;K00161;K00161;K00161;K00161;K00161	GO:0005737//cytoplasm;GO:0045250//cytosolic pyruvate dehydrogenase complex;GO:0045252//oxoglutarate dehydrogenase complex	GO:0003824//catalytic activity;GO:0004591//oxoglutarate dehydrogenase (succinyl-transferring) activity;GO:0004739//pyruvate dehydrogenase (acetyl-transferring) activity;GO:0004802//transketolase activity;GO:0008661//1-deoxy-D-xylulose-5-phosphate synthase activity;GO:0016624//oxidoreductase activity, acting on the aldehyde or oxo group of donors, disulfide as acceptor;GO:0030976//thiamine pyropho…	GO:0006086//acetyl-CoA biosynthetic process from pyruvate;GO:0006098//pentose-phosphate shunt;GO:0006099//tricarboxylic acid cycle;GO:0006554//lysine catabolic process;GO:0006568//tryptophan metabolic process;GO:0008615//pyridoxine biosynthetic process;GO:0009228//thiamine biosynthetic process;GO:0009240//isopentenyl diphosphate biosynthetic process;GO:0016114//terpenoid biosynthetic process
BAA01g22190	29.9463	13.6861	10.3111	20.7593	16.3889	13.7694	19.4491	16.9154	3.84615	0.50976	0.330715	0.624228	1.30734e-167	4.88619e-163	yes	COBL7	CDY32210.1 BnaA01g17740D [Brassica napus]	-	-	-	-	GO:0005575//cellular_component;GO:0005622//intracellular;GO:0005623//cell;GO:0005737//cytoplasm;GO:0005768//endosome;GO:0005794//Golgi apparatus;GO:0005802//trans-Golgi network;GO:0005886//plasma membrane;GO:0005911//cell-cell junction;GO:0009506//plasmodesma;GO:0012505//endomembrane system;GO:0016020//membrane;GO:0030054//cell junction;GO:0031224//intrinsic component of membrane;GO:0031225//anch…	GO:0004553//hydrolase activity, hydrolyzing O-glycosyl compounds;GO:0030246//carbohydrate binding	GO:0005975//carbohydrate metabolic process;GO:0008150//biological_process;GO:0009664//plant-type cell wall organization;GO:0009832//plant-type cell wall biogenesis;GO:0009987//cellular process;GO:0010215//cellulose microfibril organization;GO:0016043//cellular component organization;GO:0022607//cellular component assembly;GO:0030198//extracellular matrix organization;GO:0042546//cell wall biogene…
BAA02g04370	29.2628	13.6861	11.4667	20.2787	21.3889	13.094	17.0284	19.403	15.3846	0.435425	0.290097	0.585887	1.69138e-167	6.32152e-163	yes	--	CDY61447.1 BnaA02g35020D [Brassica napus]	-	-	-	-	GO:0005737//cytoplasm	GO:0015036//disulfide oxidoreductase activity	GO:0055114//oxidation-reduction process
BAA01g44250	30.3159	16.0584	11.9111	22.9697	24.1667	13.2006	18.0301	20.8955	9.61538	0.472843	0.31994	0.563557	5.24802e-167	1.96145e-162	yes	smek1	XP_013640808.1 serine/threonine-protein phosphatase 4 regulatory subunit 3-like isoform X8 [Brassica napus]	-	-	-	-	-	-	-
BAA02g17060	31.4178	11.3139	10.5778	24.7477	23.0556	14.0301	21.8698	20.8955	13.4615	0.504259	0.337702	0.578412	6.61192e-167	2.47121e-162	yes	APS1	XP_009127318.1 acid phosphatase 1 [Brassica rapa]	-	-	-	-	-	-	-
BAA03g34870	30.574	15.146	12.6222	23.0658	18.3333	13.4139	20.9516	16.4179	9.61538	0.446237	0.309854	0.526223	1.86862e-165	6.98397e-161	yes	--	KAF3510446.1 hypothetical protein F2Q69_00003111 [Brassica cretica]	-	-	-	-	GO:0030479//actin cortical patch	-	GO:0006281//DNA repair;GO:0051016//barbed-end actin filament capping
BAA09g10750	25.9642	12.4088	10.8444	17.2513	18.3333	10.6174	14.2738	20.8955	11.5385	0.417575	0.254077	0.716766	4.79091e-165	1.7906e-160	yes	CHR5	XP_013661415.1 protein CHROMATIN REMODELING 5-like [Brassica napus]	-	-	-	-	GO:0000123//histone acetyltransferase complex;GO:0000124//SAGA complex;GO:0000228//nuclear chromosome;GO:0000785//chromatin;GO:0000790//nuclear chromatin;GO:0005575//cellular_component;GO:0005622//intracellular;GO:0005623//cell;GO:0005634//nucleus;GO:0005654//nucleoplasm;GO:0005694//chromosome;GO:0005700//polytene chromosome;GO:0005703//polytene chromosome puff;GO:0005705//polytene chromosome int…	GO:0000166//nucleotide binding;GO:0000182//rDNA binding;GO:0001067//regulatory region nucleic acid binding;GO:0003674//molecular_function;GO:0003676//nucleic acid binding;GO:0003677//DNA binding;GO:0003682//chromatin binding;GO:0003690//double-stranded DNA binding;GO:0003824//catalytic activity;GO:0004386//helicase activity;GO:0005488//binding;GO:0005515//protein binding;GO:0005524//ATP binding;G…	GO:0000003//reproduction;GO:0001178//regulation of transcriptional start site selection at RNA polymerase II promoter;GO:0002009//morphogenesis of an epithelium;GO:0002165//instar larval or pupal development;GO:0003006//developmental process involved in reproduction;GO:0006139//nucleobase-containing compound metabolic process;GO:0006275//regulation of DNA replication;GO:0006323//DNA packaging;GO:…
BAA09g10500	25.4202	24.635	9.15556	9.99519	13.3333	10.096	24.374	17.4129	3.84615	0.38389	0.253376	0.599416	4.19024e-164	1.5661e-159	yes	AKRP	XP_009112273.1 ankyrin repeat domain-containing protein, chloroplastic [Brassica rapa]	-	-	-	-	GO:0005575//cellular_component;GO:0005622//intracellular;GO:0005623//cell;GO:0005737//cytoplasm;GO:0009507//chloroplast;GO:0009536//plastid;GO:0043226//organelle;GO:0043227//membrane-bounded organelle;GO:0043229//intracellular organelle;GO:0043231//intracellular membrane-bounded organelle;GO:0044424//intracellular part;GO:0044444//cytoplasmic part;GO:0044464//cell part	GO:0003676//nucleic acid binding;GO:0005515//protein binding	-
BAA06g36980	25.9014	8.57664	6.93333	12.0135	16.6667	12.6911	14.5242	17.9104	7.69231	0.449127	0.283083	0.665896	1.36302e-163	5.0943e-159	yes	At5g48380	RID59812.1 hypothetical protein BRARA_F03011 [Brassica rapa]	-	-	-	-	-	GO:0004672//protein kinase activity;GO:0005515//protein binding;GO:0005524//ATP binding	GO:0006468//protein phosphorylation
BAA07g23040	27.338	13.3212	11.2	21.384	18.8889	11.6128	13.6895	11.9403	7.69231	0.396993	0.260635	0.607085	3.74921e-163	1.40127e-158	yes	RH11	XP_009104148.1 DEAD-box ATP-dependent RNA helicase 11 [Brassica rapa]	-	-	-	-	GO:0005658//alpha DNA polymerase:primase complex;GO:0009380//excinuclease repair complex	GO:0003676//nucleic acid binding;GO:0003677//DNA binding;GO:0003688//DNA replication origin binding;GO:0003690//double-stranded DNA binding;GO:0004003//ATP-dependent DNA helicase activity;GO:0004386//helicase activity;GO:0005515//protein binding;GO:0005524//ATP binding;GO:0008026//ATP-dependent helicase activity;GO:0009381//excinuclease ABC activity;GO:0016787//hydrolase activity;GO:0016818//hydr…	GO:0006139//nucleobase-containing compound metabolic process;GO:0006260//DNA replication;GO:0006268//DNA unwinding involved in DNA replication;GO:0006281//DNA repair;GO:0006289//nucleotide-excision repair;GO:0006310//DNA recombination;GO:0043571//maintenance of CRISPR repeat elements
BAA10g06260	25.734	13.5036	10.0444	16.5305	13.8889	11.5772	13.8564	10.9453	13.4615	0.366689	0.230668	0.668738	1.83978e-158	6.87619e-154	yes	RABA2B	XP_009118963.2 ras-related protein RABA2b [Brassica rapa]	Cellular Processes	Transport and catabolism	ko04144//Endocytosis	K07904	GO:0005737//cytoplasm	GO:0003677//DNA binding;GO:0003924//GTPase activity;GO:0005524//ATP binding;GO:0005525//GTP binding;GO:0017111//nucleoside-triphosphatase activity;GO:0043022//ribosome binding;GO:0051539//4 iron, 4 sulfur cluster binding	GO:0006400//tRNA modification;GO:0006576//cellular biogenic amine metabolic process;GO:0008150//biological_process;GO:0032508//DNA duplex unwinding;GO:0042254//ribosome biogenesis;GO:0051186//cofactor metabolic process
BAA09g28100	25.4969	14.4161	9.68889	17.6358	17.7778	10.2026	15.6093	19.9005	19.2308	0.368107	0.249684	0.560019	2.53106e-158	9.45984e-154	yes	SGT1B	XP_009108185.1 protein SGT1 homolog B [Brassica rapa]	Organismal Systems	Environmental adaptation	ko04626//Plant-pathogen interaction	K12795	-	GO:0005515//protein binding	-
BAA10g24990	26.7104	14.9635	9.24444	19.3657	20	11.2099	15.6928	18.408	17.3077	0.406345	0.276194	0.557022	2.33386e-157	8.72279e-153	yes	fray2	XP_009121638.2 serine/threonine-protein kinase BLUS1 [Brassica rapa]	-	-	-	-	-	GO:0004672//protein kinase activity;GO:0005524//ATP binding;GO:0016709//oxidoreductase activity, acting on paired donors, with incorporation or reduction of molecular oxygen, NAD(P)H as one donor, and incorporation of one atom of oxygen	GO:0006468//protein phosphorylation;GO:0006744//ubiquinone biosynthetic process
BAA09g12330	27.5891	11.6788	13.6889	20.567	22.5	11.3995	15.7763	23.8806	13.4615	0.413996	0.288341	0.521842	5.51761e-157	2.06221e-152	yes	CBP60C	XP_009112562.1 calmodulin-binding protein 60 C [Brassica rapa]	-	-	-	-	-	GO:0005516//calmodulin binding	-
BAA09g41430	27.1358	12.2263	9.68889	23.0658	13.6111	11.4232	15.8598	17.9104	15.3846	0.411291	0.273841	0.586819	4.15381e-155	1.55249e-150	yes	--	XP_009115558.1 uncharacterized protein LOC103840791 [Brassica rapa]	-	-	-	-	-	-	-
BAA03g34680	27.4147	3.83212	2.93333	19.5099	7.77778	14.5159	15.1085	19.9005	5.76923	0.850695	0.535988	0.666441	5.05058e-155	1.88765e-150	yes	--	RID71250.1 hypothetical protein BRARA_C03199 [Brassica rapa]	Organismal Systems	Environmental adaptation	ko04626//Plant-pathogen interaction	K13456	-	-	-
BAA01g37120	26.7592	9.12409	9.77778	23.3061	21.1111	11.0795	13.4391	23.3831	21.1538	0.420701	0.288668	0.543383	9.73905e-154	3.63997e-149	yes	RBL14	XP_009113905.2 rhomboid-like protein 14, mitochondrial [Brassica rapa]	-	-	-	-	GO:0005887//integral component of plasma membrane;GO:0016021//integral component of membrane	GO:0004252//serine-type endopeptidase activity;GO:0015299//solute:proton antiporter activity	GO:0006464//cellular protein modification process;GO:0006812//cation transport;GO:0019538//protein metabolic process;GO:0055085//transmembrane transport
BAA03g26700	29.6046	12.9562	10.2222	18.4046	14.7222	14.3737	24.1235	22.3881	9.61538	0.547199	0.350111	0.644253	1.01203e-152	3.78244e-148	yes	NAT3	XP_033143416.1 nucleobase-ascorbate transporter 3 [Brassica rapa]	-	-	-	-	GO:0005575//cellular_component;GO:0005623//cell;GO:0005886//plasma membrane;GO:0005911//cell-cell junction;GO:0009506//plasmodesma;GO:0016020//membrane;GO:0016021//integral component of membrane;GO:0030054//cell junction;GO:0031224//intrinsic component of membrane;GO:0044425//membrane part;GO:0044464//cell part;GO:0055044//symplast;GO:0071944//cell periphery	GO:0003674//molecular_function;GO:0005215//transporter activity;GO:0005345//purine nucleobase transmembrane transporter activity;GO:0005350//pyrimidine nucleobase transmembrane transporter activity;GO:0008324//cation transmembrane transporter activity;GO:0015075//ion transmembrane transporter activity;GO:0015205//nucleobase transmembrane transporter activity;GO:0015207//adenine transmembrane tran…	GO:0006810//transport;GO:0006811//ion transport;GO:0006812//cation transport;GO:0006855//drug transmembrane transport;GO:0006863//purine nucleobase transport;GO:0008150//biological_process;GO:0015851//nucleobase transport;GO:0015853//adenine transport;GO:0015854//guanine transport;GO:0015855//pyrimidine nucleobase transport;GO:0015857//uracil transport;GO:0015893//drug transport;GO:0034220//ion t…
BAA06g40790	27.4775	12.4088	10.5778	18.1163	19.7222	12.4778	18.8648	11.9403	7.69231	0.416165	0.273187	0.607267	2.57385e-152	9.61975e-148	yes	NTF2	XP_009152158.1 nuclear transport factor 2 isoform X2 [Brassica rapa]	-	-	-	-	-	GO:0003676//nucleic acid binding	GO:0008380//RNA splicing
BAA04g18720	26.1455	20.073	8.71111	17.6358	19.7222	10.6055	19.6995	21.8905	23.0769	0.377473	0.243232	0.634043	6.5212e-151	2.4373e-146	yes	rio1	XP_009140606.1 serine/threonine-protein kinase RIO1 [Brassica rapa]	Genetic Information Processing	Translation	ko03008//Ribosome biogenesis in eukaryotes	K07178	GO:0005575//cellular_component;GO:0005622//intracellular;GO:0005623//cell;GO:0005634//nucleus;GO:0005654//nucleoplasm;GO:0005737//cytoplasm;GO:0005829//cytosol;GO:0030684//preribosome;GO:0030688//preribosome, small subunit precursor;GO:0031974//membrane-enclosed lumen;GO:0031981//nuclear lumen;GO:0032991//macromolecular complex;GO:0034708//methyltransferase complex;GO:0043226//organelle;GO:004322…	GO:0000166//nucleotide binding;GO:0003674//molecular_function;GO:0003824//catalytic activity;GO:0004672//protein kinase activity;GO:0004674//protein serine/threonine kinase activity;GO:0005488//binding;GO:0005524//ATP binding;GO:0008144//drug binding;GO:0016301//kinase activity;GO:0016740//transferase activity;GO:0016772//transferase activity, transferring phosphorus-containing groups;GO:0016773/…	GO:0000003//reproduction;GO:0001932//regulation of protein phosphorylation;GO:0001933//negative regulation of protein phosphorylation;GO:0002119//nematode larval development;GO:0002164//larval development;GO:0003006//developmental process involved in reproduction;GO:0006139//nucleobase-containing compound metabolic process;GO:0006364//rRNA processing;GO:0006396//RNA processing;GO:0006464//cellula…
BAA02g01870	28.8444	18.0657	11.3778	20.3748	18.0556	12.3593	23.8731	17.4129	19.2308	0.403614	0.284762	0.503218	1.29569e-150	4.84265e-146	yes	RH18	VDC84688.1 unnamed protein product [Brassica rapa]	-	-	-	-	GO:0005739//mitochondrion	GO:0003676//nucleic acid binding;GO:0003677//DNA binding;GO:0003690//double-stranded DNA binding;GO:0004003//ATP-dependent DNA helicase activity;GO:0004386//helicase activity;GO:0005515//protein binding;GO:0005524//ATP binding;GO:0008026//ATP-dependent helicase activity;GO:0016787//hydrolase activity;GO:0016887//ATPase activity	GO:0006139//nucleobase-containing compound metabolic process;GO:0006268//DNA unwinding involved in DNA replication;GO:0006281//DNA repair;GO:0006310//DNA recombination
BAA05g16540	26.6127	13.1387	9.6	22.5372	20.8333	11.1388	14.0234	17.9104	17.3077	0.421579	0.273645	0.6235	3.56707e-150	1.33319e-145	yes	ATXR3	XP_009144717.1 histone-lysine N-methyltransferase ATXR3 [Brassica rapa]	Metabolism;Metabolism	Global and overview maps;Amino acid metabolism	ko01100//Metabolic pathways;ko00310//Lysine degradation	K22748;K22748	-	GO:0005515//protein binding	-
BAA10g29530	26.278	17.5182	9.6	22.4411	17.5	10.0604	17.2788	23.3831	19.2308	0.352938	0.248844	0.504172	6.54588e-148	2.44652e-143	yes	CLPP2	XP_009122433.1 ATP-dependent Clp protease proteolytic subunit 2, mitochondrial [Brassica rapa]	-	-	-	-	GO:0009368//endopeptidase Clp complex	GO:0004176//ATP-dependent peptidase activity;GO:0004252//serine-type endopeptidase activity	GO:0006465//signal peptide processing;GO:0006508//proteolysis
BAA09g12880	26.9963	11.1314	15.2889	20.4709	21.6667	11.0084	18.5309	18.408	13.4615	0.406242	0.271177	0.583104	1.25784e-145	4.70118e-141	yes	HXK1	XP_009112637.1 hexokinase-1 [Brassica rapa]	Metabolism;Metabolism;Metabolism;Metabolism;Metabolism;Metabolism;Metabolism;Metabolism	Global and overview maps;Global and overview maps;Global and overview maps;Carbohydrate metabolism;Carbohydrate metabolism;Carbohydrate metabolism;Carbohydrate metabolism;Carbohydrate metabolism	ko01100//Metabolic pathways;ko01110//Biosynthesis of secondary metabolites;ko01200//Carbon metabolism;ko00500//Starch and sucrose metabolism;ko00520//Amino sugar and nucleotide sugar metabolism;ko00010//Glycolysis / Gluconeogenesis;ko00052//Galactose metabolism;ko00051//Fructose and mannose metabolism	K00844;K00844;K00844;K00844;K00844;K00844;K00844;K00844	-	GO:0005524//ATP binding;GO:0016773//phosphotransferase activity, alcohol group as acceptor	GO:0005975//carbohydrate metabolic process
BAA09g27670	25.3435	11.6788	10.8444	19.4137	19.4444	10.9373	13.4391	18.408	11.5385	0.382765	0.25484	0.586867	1.4463e-138	5.40555e-134	yes	At4g11680	RID45579.1 hypothetical protein BRARA_I02302 [Brassica rapa]	-	-	-	-	GO:0005575//cellular_component;GO:0005622//intracellular;GO:0005623//cell;GO:0005737//cytoplasm;GO:0005773//vacuole;GO:0005774//vacuolar membrane;GO:0016020//membrane;GO:0016021//integral component of membrane;GO:0031090//organelle membrane;GO:0031224//intrinsic component of membrane;GO:0043226//organelle;GO:0043227//membrane-bounded organelle;GO:0043229//intracellular organelle;GO:0043231//intra…	GO:0003674//molecular_function;GO:0003824//catalytic activity;GO:0004842//ubiquitin-protein transferase activity;GO:0005488//binding;GO:0008270//zinc ion binding;GO:0016740//transferase activity;GO:0019787//ubiquitin-like protein transferase activity;GO:0043167//ion binding;GO:0043169//cation binding;GO:0046872//metal ion binding;GO:0061630//ubiquitin protein ligase activity;GO:0061659//ubiquitin…	GO:0006464//cellular protein modification process;GO:0006508//proteolysis;GO:0006511//ubiquitin-dependent protein catabolic process;GO:0006807//nitrogen compound metabolic process;GO:0008150//biological_process;GO:0008152//metabolic process;GO:0009056//catabolic process;GO:0009057//macromolecule catabolic process;GO:0009987//cellular process;GO:0010498//proteasomal protein catabolic process;GO:00…
BAA04g05250	25.6643	4.92701	9.68889	20.8554	20.5556	12.5015	10.4341	10.4478	0	0.426181	0.276859	0.622311	1.66238e-134	6.21315e-130	yes	EMB2360	XP_009139226.1 glutathione reductase, chloroplastic isoform X1 [Brassica rapa]	Metabolism;Metabolism	Global and overview maps;Metabolism of other amino acids	ko01100//Metabolic pathways;ko00480//Glutathione metabolism	K00383;K00383	GO:0009342//glutamate synthase complex (NADPH)	GO:0004148//dihydrolipoyl dehydrogenase activity;GO:0004355//glutamate synthase (NADPH) activity;GO:0004362//glutathione-disulfide reductase activity;GO:0004791//thioredoxin-disulfide reductase activity;GO:0015036//disulfide oxidoreductase activity;GO:0015042//trypanothione-disulfide reductase activity;GO:0016152//mercury (II) reductase activity;GO:0016491//oxidoreductase activity;GO:0016668//oxi…	GO:0006096//glycolytic process;GO:0006537//glutamate biosynthetic process;GO:0006790//sulfur compound metabolic process;GO:0006805//xenobiotic metabolic process;GO:0009398//FMN biosynthetic process;GO:0010126//mycothiol metabolic process;GO:0045454//cell redox homeostasis;GO:0046689//response to mercury ion;GO:0051068//dihydrolipoamide metabolic process;GO:0055114//oxidation-reduction process
BAA03g33670	25.8177	11.6788	16.7111	17.9721	14.7222	11.8616	18.9482	14.9254	9.61538	0.389348	0.273483	0.509607	2.66269e-120	9.95181e-116	yes	RFI2	XP_022572224.1 E3 ubiquitin-protein ligase RFI2-like [Brassica napus]	-	-	-	-	GO:0005680//anaphase-promoting complex	GO:0008270//zinc ion binding;GO:0046872//metal ion binding;GO:0061630//ubiquitin protein ligase activity;GO:0097602//cullin family protein binding	GO:0031145//anaphase-promoting complex-dependent proteasomal ubiquitin-dependent protein catabolic process
BAA05g08860	33.4542	7.11679	5.51111	22.2009	12.2222	23.9602	20.3673	7.46269	3.84615	1.96301	1.35405	0.53579	1.81059e-111	6.76707e-107	yes	HIPP05	XP_009143544.1 heavy metal-associated isoprenylated plant protein 5 isoform X1 [Brassica rapa]	-	-	-	-	-	GO:0003677//DNA binding;GO:0003700//transcription factor activity, sequence-specific DNA binding;GO:0005507//copper ion binding;GO:0016491//oxidoreductase activity;GO:0045340//mercury ion binding;GO:0046872//metal ion binding	GO:0006355//regulation of transcription, DNA-templated;GO:0006825//copper ion transport;GO:0015694//mercury ion transport;GO:0055114//oxidation-reduction process
BAA10g10760	25.4272	7.84672	4.17778	19.7982	3.05556	17.822	18.3639	9.45274	7.69231	0.990166	0.620144	0.675069	1.72728e-74	6.4557e-70	yes	HIPP13	XP_013702188.1 heavy metal-associated isoprenylated plant protein 13-like [Brassica napus]	-	-	-	-	-	GO:0046872//metal ion binding	-

## Sheet: PC
Gene_ID	MC	PC	VC	EC	GC	SC	UK8	UK16	UK18	Target_Cluster_mean	Other_Cluster_mean	Log2FC	Pvalue	Qvalue	sign	Symbol	Description	KEGG_A_class	KEGG_B_class	Pathway	K_ID	GO Component	GO Function	GO Process
BAA06g33690	0.181324	62.4088	0.533333	0.192215	0.277778	0.533239	1.58598	1.99005	0	10.4589	0.012039	9.76279	0	0	yes	At5g25090	XP_009151031.2 early nodulin-like protein 3 [Brassica rapa]	-	-	-	-	-	GO:0009055//electron carrier activity	-
BAA09g06440	0.0767139	30.4745	0.0888889	0.576646	0	0.189596	0.500835	0	1.92308	2.78565	0.00348689	9.64186	0	0	yes	At5g25090	XP_009111653.1 early nodulin-like protein 3 [Brassica rapa]	-	-	-	-	-	GO:0009055//electron carrier activity	-
BAA10g13840	0.132506	49.635	0.444444	0.240269	0	0.284394	0.918197	0.497512	0	3.81665	0.00689819	9.11187	0	0	yes	--	XP_009120125.1 uncharacterized protein LOC103845048 [Brassica rapa]	-	-	-	-	-	-	-
BAA01g24150	0.13948	35.4015	0.0888889	0.0480538	0	0.165896	0.584307	0	0	1.95236	0.00355134	9.10264	0	0	yes	--	XP_009149224.1 uncharacterized protein LOC103872549 [Brassica rapa]	-	-	-	-	-	-	-
BAA09g55470	0.188298	62.4088	0.622222	0.528592	0	1.24422	2.33723	0.995025	1.92308	11.9957	0.0236581	8.98597	0	0	yes	At2g25060	XP_009117087.1 early nodulin-like protein 1 [Brassica rapa]	-	-	-	-	GO:0005575//cellular_component;GO:0005623//cell;GO:0005886//plasma membrane;GO:0005911//cell-cell junction;GO:0009506//plasmodesma;GO:0016020//membrane;GO:0030054//cell junction;GO:0031224//intrinsic component of membrane;GO:0031225//anchored component of membrane;GO:0031226//intrinsic component of plasma membrane;GO:0044425//membrane part;GO:0044459//plasma membrane part;GO:0044464//cell part;GO…	GO:0003674//molecular_function;GO:0003824//catalytic activity;GO:0009055//electron carrier activity;GO:0016491//oxidoreductase activity	GO:0006091//generation of precursor metabolites and energy;GO:0008150//biological_process;GO:0008152//metabolic process;GO:0009987//cellular process;GO:0022900//electron transport chain;GO:0044237//cellular metabolic process;GO:0055114//oxidation-reduction process
BAA03g07710	0.983332	85.5839	1.86667	1.63383	0.555556	2.02631	5.00835	2.48756	3.84615	27.7605	0.0610199	8.82954	0	0	yes	--	XP_009131531.1 uncharacterized protein LOC103856188 [Brassica rapa]	-	-	-	-	-	-	-
BAA06g06100	0.509101	74.4526	0.888889	0.913023	0	1.14943	4.09015	1.49254	1.92308	12.207	0.0273433	8.8023	0	0	yes	KN	XP_009148111.1 syntaxin-related protein KNOLLE [Brassica rapa]	Genetic Information Processing	Folding, sorting and degradation	ko04130//SNARE interactions in vesicular transport	K08486	GO:0016020//membrane;GO:0016021//integral component of membrane	GO:0003924//GTPase activity;GO:0005525//GTP binding	GO:0016192//vesicle-mediated transport
BAA09g44880	0.132506	40.3285	0.0888889	0.288323	0	0.248845	0.834725	0	0	1.78304	0.00403333	8.78815	0	0	yes	--	VDC62369.1 unnamed protein product [Brassica rapa]	-	-	-	-	-	-	-
BAA10g23800	1.29019	90.8759	2.13333	2.69101	1.11111	2.95059	5.7596	1.99005	0	38.115	0.0893163	8.73722	0	0	yes	--	VDD19355.1 unnamed protein product [Brassica rapa]	-	-	-	-	-	-	-
BAA01g06550	0.327777	71.1679	1.77778	1.2494	0.555556	1.43382	4.42404	2.48756	0	14.1165	0.0332503	8.7298	0	0	yes	At2g25060	XP_009126596.1 early nodulin-like protein 1 [Brassica rapa]	-	-	-	-	-	GO:0009055//electron carrier activity	-
BAA04g10130	0.460283	49.4526	0.0888889	0.336377	0	0.556938	1.08514	0	0	4.12172	0.00971567	8.72872	0	0	yes	--	XP_009124220.1 uncharacterized protein LOC103849166 [Brassica rapa]	-	-	-	-	-	-	-
BAA08g11310	0.188298	40.8759	0.177778	0.0961076	0	0.355492	0.751252	0	0	1.88774	0.00476985	8.6285	0	0	yes	--	RID50073.1 hypothetical protein BRARA_H00826 [Brassica rapa]	-	-	-	-	-	GO:0003968//RNA-directed RNA polymerase activity	-
BAA09g34930	0.418439	47.0803	0.977778	0.480538	0.277778	0.687285	1.25209	1.99005	0	5.77135	0.0150239	8.5855	0	0	yes	--	XP_009115012.1 uncharacterized protein LOC103840265 [Brassica rapa]	-	-	-	-	-	-	-
BAA05g02740	0.181324	56.7518	0.622222	0.768861	0	0.793933	2.25376	0.995025	0	5.25219	0.0152908	8.42411	0	0	yes	--	RID61092.1 hypothetical protein BRARA_E00266 [Brassica rapa]	-	-	-	-	-	-	-
BAA09g16200	0.118558	47.2628	0	0.144161	0	0.438441	1.33556	0.497512	0	3.13225	0.00933329	8.3906	0	0	yes	SCL28	CDY45974.1 BnaA09g12920D [Brassica napus]	-	-	-	-	-	-	-
BAA01g23920	0.348699	46.7153	0.266667	0.6247	0	0.770233	1.25209	0.995025	1.92308	3.03013	0.00926504	8.35337	0	0	yes	IMK2	XP_009148816.2 probably inactive leucine-rich repeat receptor-like protein kinase IMK2 [Brassica rapa]	-	-	-	-	GO:0005575//cellular_component;GO:0005618//cell wall;GO:0005623//cell;GO:0005886//plasma membrane;GO:0005911//cell-cell junction;GO:0009505//plant-type cell wall;GO:0009506//plasmodesma;GO:0016020//membrane;GO:0016021//integral component of membrane;GO:0030054//cell junction;GO:0030312//external encapsulating structure;GO:0031224//intrinsic component of membrane;GO:0044425//membrane part;GO:00444…	GO:0000166//nucleotide binding;GO:0003674//molecular_function;GO:0003824//catalytic activity;GO:0004672//protein kinase activity;GO:0005488//binding;GO:0005515//protein binding;GO:0005524//ATP binding;GO:0008144//drug binding;GO:0016301//kinase activity;GO:0016740//transferase activity;GO:0016772//transferase activity, transferring phosphorus-containing groups;GO:0016773//phosphotransferase activ…	GO:0006464//cellular protein modification process;GO:0006468//protein phosphorylation;GO:0006793//phosphorus metabolic process;GO:0006796//phosphate-containing compound metabolic process;GO:0006807//nitrogen compound metabolic process;GO:0008150//biological_process;GO:0008152//metabolic process;GO:0009987//cellular process;GO:0016310//phosphorylation;GO:0019538//protein metabolic process;GO:00362…
BAA05g34420	0.146454	27.7372	0.266667	0.816915	0.277778	0.272544	1.00167	0.497512	0	1.69273	0.00578049	8.19394	0	0	yes	--	VDC72753.1 unnamed protein product [Brassica rapa]	-	-	-	-	-	-	-
BAA09g44480	0.495153	58.5766	2.13333	1.05718	0.277778	1.25607	3.3389	3.48259	0	7.88469	0.0277255	8.1517	0	0	yes	At3g51720	XP_022546802.1 WEB family protein At3g51720-like [Brassica napus]	-	-	-	-	-	GO:0005524//ATP binding	GO:0007059//chromosome segregation;GO:0030261//chromosome condensation
BAA06g14930	0.10461	30.292	0.177778	0.288323	0	0.248845	1.5025	0	0	1.11847	0.00397073	8.1379	0	0	yes	KIN7A	XP_009149278.1 kinesin-like protein KIN-7A [Brassica rapa]	-	-	-	-	-	GO:0005524//ATP binding;GO:0008017//microtubule binding	GO:0007018//microtubule-based movement
BAA08g10900	0.0976358	28.2847	0.177778	0.192215	0	0.106648	1.08514	0	0	0.959864	0.00347122	8.11124	0	0	yes	--	XP_013654704.1 uncharacterized protein BNAA08G05640D [Brassica napus]	-	-	-	-	GO:0030686//90S preribosome	-	GO:0042274//ribosomal small subunit biogenesis
BAA03g59140	1.01123	75.365	0.888889	2.59491	0.833333	1.48122	5.25876	1.99005	0	11.7009	0.0429091	8.09112	0	0	yes	At2g25060	XP_009138040.1 early nodulin-like protein 1 [Brassica rapa]	-	-	-	-	-	GO:0009055//electron carrier activity	-
BAA06g44080	0.278959	26.4599	0.177778	0.240269	0	0.260694	1.33556	0	1.92308	1.23909	0.00477796	8.01867	0	0	yes	fcpA	XP_009101576.1 CTD nuclear envelope phosphatase 1 [Brassica rapa]	-	-	-	-	GO:0000345//cytosolic DNA-directed RNA polymerase complex	GO:0003899//DNA-directed RNA polymerase activity	-
BAA03g30290	0.320803	55.292	0.533333	0.913023	0.555556	0.533239	1.91987	0	0	3.29114	0.0140182	7.87514	0	0	yes	--	XP_013735419.1 inner centromere protein A-like [Brassica napus]	-	-	-	-	-	-	GO:0006260//DNA replication
BAA01g09930	0.118558	38.1387	0.0888889	0.192215	0	0.426591	0.834725	0.497512	0	1.55751	0.00685585	7.82769	0	0	yes	RTNLB18	XP_022562213.1 reticulon-like protein B18 isoform X1 [Brassica napus]	-	-	-	-	GO:0005575//cellular_component;GO:0005622//intracellular;GO:0005623//cell;GO:0005737//cytoplasm;GO:0005783//endoplasmic reticulum;GO:0005789//endoplasmic reticulum membrane;GO:0005887//integral component of plasma membrane;GO:0012505//endomembrane system;GO:0016020//membrane;GO:0016021//integral component of membrane;GO:0031224//intrinsic component of membrane;GO:0031984//organelle subcompartment…	GO:0003674//molecular_function	GO:0051205//protein insertion into membrane
BAA01g21000	0.195272	39.0511	0.0888889	0.528592	0	0.391042	0.918197	0.995025	0	1.50383	0.00665914	7.81909	0	0	yes	--	XP_013721566.1 uncharacterized protein LOC106425374 [Brassica napus]	-	-	-	-	-	-	-
BAA03g47230	1.19953	56.2044	0.711111	1.20135	0.277778	0.770233	2.25376	1.49254	0	5.13706	0.0228613	7.81189	0	0	yes	At3g51280	XP_013745585.1 protein POLLENLESS 3-LIKE 2 [Brassica napus]	-	-	-	-	-	GO:0005515//protein binding;GO:0042802//identical protein binding	-
BAA03g28100	0.125532	28.6496	0	0.336377	0	0.272544	0.751252	0.995025	0	0.850012	0.00447578	7.5692	0	0	yes	--	RID70582.1 hypothetical protein BRARA_C02591 [Brassica rapa]	-	-	-	-	-	GO:0005524//ATP binding	GO:0007059//chromosome segregation;GO:0030261//chromosome condensation
BAA09g68550	0.111584	26.6423	0.0888889	0.384431	0.277778	0.272544	1.41903	0	0	0.994856	0.00525015	7.56599	0	0	yes	TPX2	XP_009118689.2 protein TPX2 [Brassica rapa]	-	-	-	-	-	-	-
BAA08g03400	0.557919	37.9562	0.0888889	0.576646	0	0.379192	0.918197	1.49254	0	1.39437	0.00806053	7.43453	0	0	yes	--	XP_009107256.1 uncharacterized protein LOC103832910 [Brassica rapa]	-	-	-	-	-	-	-
BAA09g34810	1.69468	74.8175	12.3556	2.06631	0.833333	2.20405	4.50751	1.49254	0	10.5466	0.0637424	7.37031	0	0	yes	--	XP_009114991.1 uncharacterized protein LOC103840251 [Brassica rapa]	-	-	-	-	-	-	-
BAA05g31720	0.111584	25.5474	0	0.336377	0	0.177746	0.500835	0	0	0.804638	0.00492643	7.35165	0	0	yes	--	XP_009146227.1 trichohyalin isoform X2 [Brassica rapa]	-	-	-	-	-	GO:0048038//quinone binding	GO:0018189//pyrroloquinoline quinone biosynthetic process
BAA04g07780	0.571867	28.2847	0.444444	0.480538	0	0.284394	0.751252	0	0	0.914742	0.00567811	7.33181	0	0	yes	KIN10A	XP_009147030.1 kinesin-like protein KIN-10A [Brassica rapa]	-	-	-	-	GO:0016592//mediator complex	GO:0003712//transcription cofactor activity;GO:0005524//ATP binding;GO:0008017//microtubule binding	GO:0006357//regulation of transcription from RNA polymerase II promoter;GO:0007018//microtubule-based movement;GO:0007059//chromosome segregation;GO:0030261//chromosome condensation
BAA08g17110	0.697399	58.7591	0.622222	1.15329	0.277778	1.12573	2.58765	1.49254	0	3.56881	0.0223847	7.31679	0	0	yes	AUR1	XP_009108828.1 serine/threonine-protein kinase Aurora-1 [Brassica rapa]	-	-	-	-	-	GO:0004672//protein kinase activity;GO:0005524//ATP binding	GO:0006468//protein phosphorylation
BAA01g06540	0.24409	27.3723	0.622222	0.576646	0.555556	0.402891	0.834725	0.497512	1.92308	1.2417	0.00850882	7.18915	0	0	yes	PGR3	XP_018508995.2 pentatricopeptide repeat-containing protein At4g31850, chloroplastic isoform X1 [Brassica rapa]	-	-	-	-	GO:0005739//mitochondrion	GO:0051539//4 iron, 4 sulfur cluster binding;GO:0070283//radical SAM enzyme activity	GO:0006886//intracellular protein transport;GO:0009107//lipoate biosynthetic process;GO:0016192//vesicle-mediated transport
BAA08g33940	1.29716	45.8029	1.06667	1.39356	0.833333	0.687285	3.42237	1.49254	0	2.72671	0.0191111	7.1566	0	0	yes	KN	XP_009110885.1 syntaxin-related protein KNOLLE [Brassica rapa]	Genetic Information Processing	Folding, sorting and degradation	ko04130//SNARE interactions in vesicular transport	K08486	GO:0016020//membrane;GO:0016021//integral component of membrane;GO:0016272//prefoldin complex	GO:0051082//unfolded protein binding	GO:0006457//protein folding;GO:0007165//signal transduction;GO:0016192//vesicle-mediated transport;GO:0048193//Golgi vesicle transport
BAA07g27380	0.20922	29.1971	0.0888889	0.144161	0	0.308093	1.16861	0.497512	0	1.09197	0.00768184	7.15126	0	0	yes	CYCB2-4	XP_013648773.1 cyclin-B2-4-like [Brassica napus]	-	-	-	-	-	-	-
BAA06g37040	0.271985	27.5547	0.0888889	0.432484	0	0.308093	1.08514	0.995025	1.92308	0.934893	0.00659205	7.14793	0	0	yes	--	XP_009151632.1 uncharacterized protein LOC103874946 [Brassica rapa]	-	-	-	-	-	-	-
BAA09g25650	0.502127	31.7518	0.444444	0.720807	0	0.651736	1.5025	2.48756	0	1.53159	0.0114313	7.06589	0	0	yes	MAD2	XP_013710077.1 mitotic spindle checkpoint protein MAD2 [Brassica napus]	-	-	-	-	GO:0000775//chromosome, centromeric region;GO:0000776//kinetochore;GO:0000777//condensed chromosome kinetochore;GO:0000779//condensed chromosome, centromeric region;GO:0000793//condensed chromosome;GO:0005575//cellular_component;GO:0005622//intracellular;GO:0005623//cell;GO:0005634//nucleus;GO:0005635//nuclear envelope;GO:0005694//chromosome;GO:0005737//cytoplasm;GO:0005819//spindle;GO:0005828//k…	GO:0043773//coenzyme F420-0 gamma-glutamyl ligase activity	GO:0000075//cell cycle checkpoint;GO:0000278//mitotic cell cycle;GO:0007049//cell cycle;GO:0007088//regulation of mitotic nuclear division;GO:0007093//mitotic cell cycle checkpoint;GO:0007094//mitotic spindle assembly checkpoint;GO:0007346//regulation of mitotic cell cycle;GO:0008150//biological_process;GO:0009108//coenzyme biosynthetic process;GO:0009987//cellular process;GO:0010564//regulation …
BAA01g38590	0.258038	29.1971	0.0888889	0.288323	0.277778	0.319943	1.16861	0.497512	0	0.873892	0.00656068	7.05747	0	0	yes	--	CDY20138.1 BnaA01g28640D [Brassica napus]	-	-	-	-	-	GO:0048038//quinone binding	GO:0018189//pyrroloquinoline quinone biosynthetic process
BAA10g02180	1.08794	53.8321	1.06667	1.58578	1.11111	1.33902	2.58765	1.49254	1.92308	3.48369	0.0291745	6.89976	0	0	yes	NET3A	XP_009119539.1 protein NETWORKED 3A [Brassica rapa]	-	-	-	-	-	GO:0003779//actin binding;GO:0003824//catalytic activity	GO:0044237//cellular metabolic process
BAA07g40250	0.327777	31.2044	0.355556	0.528592	0	0.580638	2.33723	0	0	1.32263	0.0111039	6.89619	0	0	yes	CYCB2-4	VDD02247.1 unnamed protein product [Brassica rapa]	-	-	-	-	-	-	-
BAA03g62020	0.146454	25.5474	0.0888889	0.240269	0	0.46214	0.918197	0	0	0.85779	0.00725774	6.88496	0	0	yes	CYCB2-2	RIA04492.1 hypothetical protein BRARA_K01353 [Brassica rapa]	-	-	-	-	GO:0005575//cellular_component;GO:0005622//intracellular;GO:0005623//cell;GO:0005634//nucleus;GO:0043226//organelle;GO:0043227//membrane-bounded organelle;GO:0043229//intracellular organelle;GO:0043231//intracellular membrane-bounded organelle;GO:0044424//intracellular part;GO:0044464//cell part	-	GO:0007049//cell cycle;GO:0008150//biological_process;GO:0009987//cellular process;GO:0051301//cell division
BAA02g14330	0.376595	42.5182	0.266667	0.768861	0.277778	0.793933	1.83639	0.497512	0	1.81258	0.0156992	6.85121	0	0	yes	KIN12F	XP_033139626.1 kinesin-like protein KIN-12F [Brassica rapa]	-	-	-	-	-	-	-
BAA06g45120	0.8578	43.0657	1.06667	2.35464	1.38889	1.11388	1.41903	1.49254	0	2.11729	0.0185063	6.83806	0	0	yes	--	XP_009101740.1 nuclear polyadenylated RNA-binding protein 3 [Brassica rapa]	-	-	-	-	-	-	-
BAA06g03490	3.27777	79.3796	3.37778	3.60404	5.27778	4.18296	9.93322	3.48259	9.61538	9.80311	0.0875299	6.80732	0	0	yes	UBC20	XP_009147835.1 ubiquitin-conjugating enzyme E2 20 [Brassica rapa]	Genetic Information Processing	Folding, sorting and degradation	ko04120//Ubiquitin mediated proteolysis	K06688	-	GO:0005515//protein binding	GO:0006464//cellular protein modification process;GO:0015031//protein transport
BAA03g06270	0.89267	56.9343	1.86667	1.8741	0.555556	1.29162	4.67446	0.995025	1.92308	3.3372	0.0308817	6.75574	0	0	yes	FZR3	XP_009131364.1 protein FIZZY-RELATED 3 [Brassica rapa]	Genetic Information Processing	Folding, sorting and degradation	ko04120//Ubiquitin mediated proteolysis	K03364	-	GO:0003674//molecular_function;GO:0005488//binding;GO:0005515//protein binding;GO:0010997//anaphase-promoting complex binding;GO:0030234//enzyme regulator activity;GO:0044877//macromolecular complex binding;GO:0055106//ubiquitin-protein transferase regulator activity;GO:0097027//ubiquitin-protein transferase activator activity;GO:0098772//molecular function regulator	GO:0006464//cellular protein modification process;GO:0006807//nitrogen compound metabolic process;GO:0007049//cell cycle;GO:0008150//biological_process;GO:0008152//metabolic process;GO:0009893//positive regulation of metabolic process;GO:0009987//cellular process;GO:0010604//positive regulation of macromolecule metabolic process;GO:0016567//protein ubiquitination;GO:0019222//regulation of metabol…
BAA07g09670	1.00425	64.4161	15.6444	2.35464	0.555556	2.3107	4.00668	5.97015	5.76923	6.78384	0.0698756	6.60117	0	0	yes	--	XP_009102664.1 uncharacterized protein LOC103828781 [Brassica rapa]	-	-	-	-	-	-	-
BAA02g06490	3.73108	57.8467	2.13333	2.97934	1.94444	1.56417	1.75292	3.48259	0	3.48073	0.0382396	6.50818	0	0	yes	TPX2	RID73453.1 hypothetical protein BRARA_B00605 [Brassica rapa]	-	-	-	-	-	-	-
BAA10g05340	0.690425	46.5328	10.0444	0.864969	1.94444	2.34625	3.08848	1.99005	7.69231	4.40984	0.0566963	6.28133	0	0	yes	--	XP_009119060.1 uncharacterized protein LOC103844037 [Brassica rapa]	-	-	-	-	-	-	-
BAA04g11030	2.12707	33.5766	0.622222	1.77799	1.11111	0.758384	1.58598	2.48756	1.92308	1.71628	0.0226047	6.24652	0	0	yes	--	VDD12084.1 unnamed protein product [Brassica rapa]	-	-	-	-	-	-	-
BAA02g26130	0.753191	28.1022	0.977778	0.576646	0.277778	0.93613	2.67112	0.497512	0	1.25725	0.017316	6.18202	0	0	yes	LYM3	XP_009128240.1 lysM domain-containing GPI-anchored protein 3 [Brassica rapa]	-	-	-	-	GO:0005575//cellular_component;GO:0005623//cell;GO:0005886//plasma membrane;GO:0016020//membrane;GO:0031224//intrinsic component of membrane;GO:0031225//anchored component of membrane;GO:0031226//intrinsic component of plasma membrane;GO:0044425//membrane part;GO:0044459//plasma membrane part;GO:0044464//cell part;GO:0046658//anchored component of plasma membrane;GO:0071944//cell periphery	GO:0003674//molecular_function;GO:0005488//binding;GO:0005539//glycosaminoglycan binding;GO:0042834//peptidoglycan binding;GO:0097367//carbohydrate derivative binding	GO:0002376//immune system process;GO:0006950//response to stress;GO:0006952//defense response;GO:0006955//immune response;GO:0008150//biological_process;GO:0030436//asexual sporulation;GO:0050896//response to stimulus
BAA09g69680	3.06158	80.1095	9.95556	3.36377	1.38889	6.11447	8.51419	2.48756	3.84615	10.9099	0.151112	6.17388	0	0	yes	PIP1-3	XP_009118823.1 aquaporin PIP1-3 isoform X2 [Brassica rapa]	-	-	-	-	GO:0016020//membrane	GO:0015267//channel activity	GO:0055085//transmembrane transport
BAA09g21830	2.4409	50.1825	0.355556	2.16242	2.5	1.75376	3.3389	0.497512	1.92308	2.5905	0.0372071	6.12151	0	0	yes	VPS2.2	XP_009113908.1 vacuolar protein sorting-associated protein 2 homolog 2 isoform X1 [Brassica rapa]	Cellular Processes	Transport and catabolism	ko04144//Endocytosis	K12191	GO:0031514//motile cilium	GO:0004018//N6-(1,2-dicarboxyethyl)AMP AMP-lyase (fumarate-forming) activity;GO:0005198//structural molecule activity;GO:0008017//microtubule binding	GO:0006188//IMP biosynthetic process;GO:0007034//vacuolar transport;GO:0048870//cell motility;GO:0071973//bacterial-type flagellum-dependent cell motility
BAA07g09990	1.81324	42.1533	1.6	2.54685	0.833333	1.55232	1.66945	2.98507	0	2.07579	0.0306008	6.08395	0	0	yes	--	XP_022557372.1 uncharacterized protein LOC106392536 [Brassica napus]	-	-	-	-	-	-	-
BAA01g05100	3.76595	64.0511	3.2	5.14176	2.22222	3.63787	8.01336	4.47761	3.84615	5.933	0.0886309	6.06481	0	0	yes	CDC20-1	RID77565.1 hypothetical protein BRARA_A00467 [Brassica rapa]	Genetic Information Processing	Folding, sorting and degradation	ko04120//Ubiquitin mediated proteolysis	K03363	-	GO:0005515//protein binding	-
BAA01g05610	1.98061	41.4234	0.8	1.77799	0.833333	1.04278	4.09015	0.995025	0	1.53372	0.0233591	6.03691	0	0	yes	AUR1	RID77611.1 hypothetical protein BRARA_A00508 [Brassica rapa]	-	-	-	-	-	GO:0004672//protein kinase activity;GO:0005524//ATP binding	GO:0006468//protein phosphorylation
BAA09g10410	1.45059	57.1168	0.977778	6.3431	2.5	3.02169	4.00668	1.99005	1.92308	4.8459	0.0741185	6.03079	0	0	yes	--	VDC59043.1 unnamed protein product [Brassica rapa]	-	-	-	-	-	-	-
BAA08g21110	0.523049	46.7153	1.42222	2.73907	1.11111	1.49307	3.17195	0.995025	0	1.94561	0.030099	6.01436	0	0	yes	IST1	XP_013656464.1 uncharacterized protein LOC106361283 [Brassica napus]	Cellular Processes	Transport and catabolism	ko04144//Endocytosis	K19476	-	-	GO:0015031//protein transport
BAA03g02520	1.19255	38.6861	1.06667	3.65209	0.555556	1.35087	3.3389	4.47761	1.92308	2.30056	0.0356393	6.01237	0	0	yes	CYCB1-2	XP_009130916.1 cyclin-B1-2 [Brassica rapa]	-	-	-	-	-	-	-
BAA03g09640	2.64314	32.8467	0.355556	1.20135	0.555556	0.746534	3.08848	1.49254	1.92308	1.34745	0.0220811	5.93127	0	0	yes	--	RID68732.1 hypothetical protein BRARA_C00874 [Brassica rapa]	-	-	-	-	-	-	-
BAA10g02490	2.59432	38.3212	0.977778	1.20135	2.22222	0.995379	2.67112	0	0	1.91133	0.0317409	5.91209	0	0	yes	TPX2	XP_009119365.1 protein TPX2 [Brassica rapa]	-	-	-	-	-	-	-
BAA04g24330	1.93179	32.8467	1.06667	1.53772	2.5	1.17312	3.50584	0.995025	0	1.27069	0.0224634	5.8219	0	0	yes	--	RID66922.1 hypothetical protein BRARA_D02031 [Brassica rapa]	-	-	-	-	GO:0005634//nucleus;GO:0005681//spliceosomal complex	GO:0008270//zinc ion binding	GO:0000398//mRNA splicing, via spliceosome
BAA01g00970	0.299881	26.8248	0.266667	0.720807	0.555556	0.782083	1.75292	0.497512	0	0.98184	0.0174119	5.81734	0	0	yes	--	-	-	-	-	-	-	-	-
BAA05g19620	12.3788	71.5328	6.13333	2.45074	3.33333	4.20666	9.0985	1.99005	3.84615	7.29089	0.132	5.78749	0	0	yes	UBC20	XP_009144954.1 ubiquitin-conjugating enzyme E2 20 [Brassica rapa]	Genetic Information Processing	Folding, sorting and degradation	ko04120//Ubiquitin mediated proteolysis	K06688	-	GO:0005515//protein binding	-
BAA02g35990	3.84964	40.3285	0.444444	0.672753	0.277778	1.48122	6.84474	0.497512	0	2.82016	0.0564936	5.64154	0	0	yes	PME68	XP_009128974.1 probable pectinesterase 68 [Brassica rapa]	-	-	-	-	-	GO:0030599//pectinesterase activity	GO:0042545//cell wall modification
BAA09g35490	2.12009	58.7591	7.55556	2.11437	0.555556	5.53383	4.00668	4.97512	0	4.20774	0.0884497	5.57205	0	0	yes	PATL4	XP_009115058.1 patellin-4 [Brassica rapa]	-	-	-	-	-	-	-
BAA05g11830	0.453309	26.2774	1.33333	0.961076	0	0.94798	2.75459	0.995025	0	0.777916	0.0167582	5.53667	0	0	yes	BUBR1	XP_009143845.1 mitotic spindle checkpoint protein BUBR1 isoform X2 [Brassica rapa]	-	-	-	-	-	-	-
BAA08g11300	2.11312	39.2336	0.711111	2.01826	1.66667	2.03816	7.42905	2.98507	3.84615	1.61162	0.0376319	5.42041	0	0	yes	HSBP	VDD03713.1 unnamed protein product [Brassica rapa]	-	-	-	-	GO:0005575//cellular_component;GO:0005622//intracellular;GO:0005623//cell;GO:0005634//nucleus;GO:0005654//nucleoplasm;GO:0005737//cytoplasm;GO:0005794//Golgi apparatus;GO:0005829//cytosol;GO:0005856//cytoskeleton;GO:0012505//endomembrane system;GO:0031974//membrane-enclosed lumen;GO:0031981//nuclear lumen;GO:0043226//organelle;GO:0043227//membrane-bounded organelle;GO:0043228//non-membrane-bounde…	GO:0003674//molecular_function;GO:0003712//transcription cofactor activity;GO:0003714//transcription corepressor activity;GO:0005488//binding;GO:0005515//protein binding;GO:0042802//identical protein binding;GO:0043621//protein self-association	GO:0000003//reproduction;GO:0000122//negative regulation of transcription from RNA polymerase II promoter;GO:0001704//formation of primary germ layer;GO:0001706//endoderm formation;GO:0003006//developmental process involved in reproduction;GO:0003008//system process;GO:0003012//muscle system process;GO:0006355//regulation of transcription, DNA-templated;GO:0006357//regulation of transcription fro…
BAA02g02060	6.85543	55.6569	4.26667	5.38203	9.72222	3.75637	8.43072	5.97015	1.92308	3.8781	0.0937502	5.37038	0	0	yes	CYCB1-2	XP_009125634.1 cyclin-B1-2 [Brassica rapa]	-	-	-	-	-	GO:0051907//S-(hydroxymethyl)glutathione synthase activity	GO:0046292//formaldehyde metabolic process
BAA04g07350	0.788061	27.0073	1.06667	0.6247	1.38889	1.24422	0.918197	0.995025	0	0.756163	0.0185306	5.35071	0	0	yes	JGB	VDD11378.1 unnamed protein product [Brassica rapa]	-	-	-	-	-	GO:0005515//protein binding	-
BAA04g17450	1.45059	31.9343	1.06667	1.29745	0.833333	1.14943	3.58932	0.497512	0	0.946645	0.0234864	5.33293	0	0	yes	CDCA7L	XP_009140468.1 cell division cycle-associated protein 7 [Brassica rapa]	-	-	-	-	-	-	-
BAA09g25930	0.718321	27.1898	0.8	1.15329	0.277778	1.13758	4.75793	1.49254	0	0.877659	0.0232511	5.23829	0	0	yes	KIN14D	VDC60518.1 unnamed protein product [Brassica rapa]	-	-	-	-	-	GO:0005524//ATP binding;GO:0008017//microtubule binding	GO:0007018//microtubule-based movement;GO:0007059//chromosome segregation;GO:0030261//chromosome condensation
BAA01g20280	0.92754	43.0657	3.64444	2.11437	1.38889	2.85579	6.01002	1.99005	19.2308	2.04689	0.0563261	5.18348	0	0	yes	--	XP_009144261.1 uncharacterized protein LOC103867917 [Brassica rapa]	-	-	-	-	-	-	-
BAA07g10000	8.13864	59.1241	2.48889	8.07304	6.38889	3.62602	6.76127	5.97015	1.92308	3.81162	0.10799	5.14143	0	0	yes	PATL4	VDC96927.1 unnamed protein product [Brassica rapa]	-	-	-	-	-	-	-
BAA02g18140	0.878722	31.7518	4.88889	0.864969	0.555556	1.32717	4.50751	1.49254	1.92308	1.17984	0.0350948	5.07119	0	0	yes	At1g66250	CDY16440.1 BnaA02g12440D [Brassica napus]	Metabolism;Metabolism	Global and overview maps;Carbohydrate metabolism	ko01100//Metabolic pathways;ko00500//Starch and sucrose metabolism	K19891;K19891	GO:0005575//cellular_component;GO:0005623//cell;GO:0005886//plasma membrane;GO:0016020//membrane;GO:0031224//intrinsic component of membrane;GO:0031225//anchored component of membrane;GO:0031226//intrinsic component of plasma membrane;GO:0044425//membrane part;GO:0044459//plasma membrane part;GO:0044464//cell part;GO:0046658//anchored component of plasma membrane;GO:0071944//cell periphery	GO:0001871//pattern binding;GO:0003674//molecular_function;GO:0003824//catalytic activity;GO:0004553//hydrolase activity, hydrolyzing O-glycosyl compounds;GO:0005488//binding;GO:0008422//beta-glucosidase activity;GO:0015926//glucosidase activity;GO:0016787//hydrolase activity;GO:0016798//hydrolase activity, acting on glycosyl bonds;GO:0030246//carbohydrate binding;GO:0030247//polysaccharide bindi…	GO:0005975//carbohydrate metabolic process;GO:0006950//response to stress;GO:0006952//defense response;GO:0008150//biological_process;GO:0008152//metabolic process;GO:0044238//primary metabolic process;GO:0050896//response to stimulus;GO:0071704//organic substance metabolic process
BAA01g15660	1.69468	44.708	1.6	3.1235	1.38889	3.14018	17.8631	3.9801	3.84615	4.4222	0.137949	5.00256	0	0	yes	HMGB6	XP_013671474.1 high mobility group B protein 6-like [Brassica napus]	-	-	-	-	GO:0005575//cellular_component;GO:0005622//intracellular;GO:0005623//cell;GO:0005634//nucleus;GO:0043226//organelle;GO:0043227//membrane-bounded organelle;GO:0043229//intracellular organelle;GO:0043231//intracellular membrane-bounded organelle;GO:0044424//intracellular part;GO:0044464//cell part	GO:0003674//molecular_function;GO:0003676//nucleic acid binding;GO:0003677//DNA binding;GO:0003700//transcription factor activity, sequence-specific DNA binding;GO:0005488//binding;GO:0097159//organic cyclic compound binding;GO:1901363//heterocyclic compound binding	GO:0006355//regulation of transcription, DNA-templated;GO:0008150//biological_process;GO:0009889//regulation of biosynthetic process;GO:0010468//regulation of gene expression;GO:0010556//regulation of macromolecule biosynthetic process;GO:0019219//regulation of nucleobase-containing compound metabolic process;GO:0019222//regulation of metabolic process;GO:0031323//regulation of cellular metabolic…
BAA01g03050	1.93179	52.5547	7.2	2.64296	1.94444	4.5266	7.2621	1.49254	5.76923	2.69982	0.0867583	4.95972	0	0	yes	DDB_G0289029	XP_009150864.1 uncharacterized protein LOC103874176 [Brassica rapa]	Cellular Processes	Transport and catabolism	ko04144//Endocytosis	K19476	-	-	GO:0015031//protein transport
BAA06g00580	10.5865	67.3358	9.95556	10.5238	5.55556	14.3974	15.6093	6.46766	5.76923	14.501	0.469308	4.94948	0	0	yes	AGP12	XP_009147510.1 arabinogalactan protein 21 [Brassica rapa]	-	-	-	-	-	-	-
BAA01g41660	1.5831	30.1095	1.06667	1.2494	0.277778	0.829482	2.50417	0	0	1.3191	0.0437813	4.91309	0	0	yes	CYCB1-3	VDC77677.1 unnamed protein product [Brassica rapa]	-	-	-	-	GO:0005575//cellular_component;GO:0005622//intracellular;GO:0005623//cell;GO:0005634//nucleus;GO:0043226//organelle;GO:0043227//membrane-bounded organelle;GO:0043229//intracellular organelle;GO:0043231//intracellular membrane-bounded organelle;GO:0044424//intracellular part;GO:0044464//cell part	-	GO:0007049//cell cycle;GO:0008150//biological_process;GO:0009987//cellular process;GO:0051301//cell division
BAA08g14120	2.54551	29.562	1.6	1.34551	1.66667	1.86041	5.00835	10.4478	7.69231	1.1266	0.0397144	4.82618	0	0	yes	VPS2.2	XP_009108467.1 vacuolar protein sorting-associated protein 2 homolog 2 [Brassica rapa]	Cellular Processes	Transport and catabolism	ko04144//Endocytosis	K12191	GO:0031514//motile cilium	GO:0005198//structural molecule activity;GO:0008017//microtubule binding	GO:0007034//vacuolar transport;GO:0048870//cell motility;GO:0071973//bacterial-type flagellum-dependent cell motility
BAA05g38580	4.6377	41.6058	3.55556	4.08457	6.66667	3.31793	10.6845	4.47761	7.69231	2.28936	0.0809289	4.82215	0	0	yes	A6	RID64270.1 hypothetical protein BRARA_E03216 [Brassica rapa]	-	-	-	-	-	GO:0004553//hydrolase activity, hydrolyzing O-glycosyl compounds	GO:0005975//carbohydrate metabolic process
BAA06g42810	10.8934	50.9124	1.42222	1.44161	0.555556	4.11186	11.9366	8.95522	0	5.05698	0.200204	4.65873	0	0	yes	PME68	XP_009101416.1 probable pectinesterase 68 [Brassica rapa]	-	-	-	-	GO:0005575//cellular_component;GO:0005576//extracellular region;GO:0005618//cell wall;GO:0005623//cell;GO:0030312//external encapsulating structure;GO:0044464//cell part;GO:0071944//cell periphery	GO:0003674//molecular_function;GO:0003824//catalytic activity;GO:0016787//hydrolase activity;GO:0016788//hydrolase activity, acting on ester bonds;GO:0030599//pectinesterase activity;GO:0045330//aspartyl esterase activity;GO:0052689//carboxylic ester hydrolase activity	GO:0000272//polysaccharide catabolic process;GO:0005975//carbohydrate metabolic process;GO:0005976//polysaccharide metabolic process;GO:0008150//biological_process;GO:0008152//metabolic process;GO:0009056//catabolic process;GO:0009057//macromolecule catabolic process;GO:0009987//cellular process;GO:0010393//galacturonan metabolic process;GO:0016043//cellular component organization;GO:0016052//car…
BAA03g02060	3.66832	40.146	4.17778	2.16242	2.77778	3.82747	6.01002	5.97015	15.3846	1.61537	0.0685465	4.55863	0	0	yes	UBC22	XP_009130859.1 ubiquitin-conjugating enzyme E2 22 [Brassica rapa]	Genetic Information Processing	Folding, sorting and degradation	ko04120//Ubiquitin mediated proteolysis	K10583	-	-	-
BAA09g10990	1.40875	39.5985	10.0444	8.07304	9.16667	6.03152	15.4424	1.99005	13.4615	1.7162	0.159194	3.43036	2.22378e-306	8.31138e-302	yes	--	KAF2574153.1 hypothetical protein F2Q70_00000871 [Brassica cretica]	-	-	-	-	-	-	-
BAA07g11410	1.01123	39.0511	5.6	3.98847	1.38889	7.78528	19.3656	2.98507	5.76923	2.63373	0.227399	3.53381	6.91828e-306	2.58571e-301	yes	AGP31	XP_009102921.1 non-classical arabinogalactan protein 31 [Brassica rapa]	-	-	-	-	GO:0005575//cellular_component;GO:0005576//extracellular region;GO:0005618//cell wall;GO:0005623//cell;GO:0005886//plasma membrane;GO:0005911//cell-cell junction;GO:0009505//plant-type cell wall;GO:0009506//plasmodesma;GO:0009986//cell surface;GO:0016020//membrane;GO:0030054//cell junction;GO:0030312//external encapsulating structure;GO:0044464//cell part;GO:0055044//symplast;GO:0071944//cell per…	-	GO:0001101//response to acid chemical;GO:0008150//biological_process;GO:0009719//response to endogenous stimulus;GO:0009725//response to hormone;GO:0009753//response to jasmonic acid;GO:0010033//response to organic substance;GO:0042221//response to chemical;GO:0050896//response to stimulus;GO:1901700//response to oxygen-containing compound
BAA09g09740	2.17588	29.562	1.06667	2.73907	1.38889	1.96706	10.4341	2.48756	1.92308	0.879525	0.0457027	4.26637	4.21932e-305	1.57697e-300	yes	EB1C	XP_013609391.1 PREDICTED: microtubule-associated protein RP/EB family member 1C [Brassica oleracea var. oleracea] [Brassica oleracea]	-	-	-	-	GO:0005575//cellular_component;GO:0005618//cell wall;GO:0005622//intracellular;GO:0005623//cell;GO:0005634//nucleus;GO:0005730//nucleolus;GO:0005737//cytoplasm;GO:0005819//spindle;GO:0005856//cytoskeleton;GO:0005874//microtubule;GO:0009524//phragmoplast;GO:0015630//microtubule cytoskeleton;GO:0030312//external encapsulating structure;GO:0030496//midbody;GO:0031974//membrane-enclosed lumen;GO:0031…	GO:0003674//molecular_function;GO:0005488//binding;GO:0005515//protein binding;GO:0008017//microtubule binding;GO:0008022//protein C-terminus binding;GO:0008092//cytoskeletal protein binding;GO:0015631//tubulin binding;GO:0019899//enzyme binding;GO:0019900//kinase binding;GO:0019901//protein kinase binding;GO:0042802//identical protein binding	GO:0000079//regulation of cyclin-dependent protein serine/threonine kinase activity;GO:0001932//regulation of protein phosphorylation;GO:0001934//positive regulation of protein phosphorylation;GO:0006355//regulation of transcription, DNA-templated;GO:0006996//organelle organization;GO:0007010//cytoskeleton organization;GO:0007049//cell cycle;GO:0008104//protein localization;GO:0008150//biological…
BAA04g20400	7.68533	48.5401	4.71111	6.53532	5.83333	6.00782	14.4407	6.46766	1.92308	2.50402	0.135859	4.20406	1.01944e-301	3.81017e-297	yes	CKS2	XP_009140836.1 cyclin-dependent kinases regulatory subunit 2 [Brassica rapa]	-	-	-	-	GO:0000151//ubiquitin ligase complex;GO:0000307//cyclin-dependent protein kinase holoenzyme complex;GO:0005575//cellular_component;GO:0005622//intracellular;GO:0005623//cell;GO:0005634//nucleus;GO:0005737//cytoplasm;GO:0019005//SCF ubiquitin ligase complex;GO:0031461//cullin-RING ubiquitin ligase complex;GO:0032991//macromolecular complex;GO:0043226//organelle;GO:0043227//membrane-bounded organel…	GO:0003674//molecular_function;GO:0005488//binding;GO:0005515//protein binding;GO:0008047//enzyme activator activity;GO:0016538//cyclin-dependent protein serine/threonine kinase regulator activity;GO:0019207//kinase regulator activity;GO:0019209//kinase activator activity;GO:0019887//protein kinase regulator activity;GO:0019899//enzyme binding;GO:0019900//kinase binding;GO:0019901//protein kinase…	GO:0000079//regulation of cyclin-dependent protein serine/threonine kinase activity;GO:0000278//mitotic cell cycle;GO:0001932//regulation of protein phosphorylation;GO:0001934//positive regulation of protein phosphorylation;GO:0006139//nucleobase-containing compound metabolic process;GO:0006259//DNA metabolic process;GO:0006260//DNA replication;GO:0006261//DNA-dependent DNA replication;GO:0006355…
BAA10g01500	4.90271	35.7664	1.77778	2.97934	1.38889	2.82024	4.17362	4.47761	0	1.35863	0.067595	4.32909	4.47102e-288	1.67105e-283	yes	CSLD5	XP_009119615.1 cellulose synthase-like protein D5 [Brassica rapa]	Metabolism;Metabolism	Global and overview maps;Carbohydrate metabolism	ko01100//Metabolic pathways;ko00520//Amino sugar and nucleotide sugar metabolism	K00770;K00770	GO:0000139//Golgi membrane;GO:0005575//cellular_component;GO:0005622//intracellular;GO:0005623//cell;GO:0005737//cytoplasm;GO:0005794//Golgi apparatus;GO:0012505//endomembrane system;GO:0016020//membrane;GO:0016021//integral component of membrane;GO:0030054//cell junction;GO:0031090//organelle membrane;GO:0031224//intrinsic component of membrane;GO:0031984//organelle subcompartment;GO:0043226//or…	GO:0000030//mannosyltransferase activity;GO:0003674//molecular_function;GO:0003779//actin binding;GO:0003824//catalytic activity;GO:0008194//UDP-glycosyltransferase activity;GO:0008375//acetylglucosaminyltransferase activity;GO:0016740//transferase activity;GO:0016757//transferase activity, transferring glycosyl groups;GO:0016758//transferase activity, transferring hexosyl groups;GO:0016759//cell…	GO:0000271//polysaccharide biosynthetic process;GO:0000278//mitotic cell cycle;GO:0000281//mitotic cytokinesis;GO:0000910//cytokinesis;GO:0000911//cytokinesis by cell plate formation;GO:0000919//cell plate assembly;GO:0001101//response to acid chemical;GO:0005975//carbohydrate metabolic process;GO:0005976//polysaccharide metabolic process;GO:0006073//cellular glucan metabolic process;GO:0006950//…
BAA07g06250	1.93179	37.7737	10.7556	3.7482	2.77778	7.33499	8.34725	8.45771	1.92308	1.63817	0.1359	3.59147	1.76974e-279	6.61441e-275	yes	SBT1.8	XP_009102354.1 subtilisin-like protease SBT1.8 [Brassica rapa]	-	-	-	-	GO:0005575//cellular_component;GO:0005576//extracellular region;GO:0005618//cell wall;GO:0005622//intracellular;GO:0005623//cell;GO:0005737//cytoplasm;GO:0005794//Golgi apparatus;GO:0005911//cell-cell junction;GO:0009505//plant-type cell wall;GO:0009506//plasmodesma;GO:0012505//endomembrane system;GO:0030054//cell junction;GO:0030312//external encapsulating structure;GO:0043226//organelle;GO:0043…	GO:0003674//molecular_function;GO:0003824//catalytic activity;GO:0004175//endopeptidase activity;GO:0004252//serine-type endopeptidase activity;GO:0008233//peptidase activity;GO:0008236//serine-type peptidase activity;GO:0016787//hydrolase activity;GO:0017171//serine hydrolase activity;GO:0070011//peptidase activity, acting on L-amino acid peptides	GO:0006508//proteolysis;GO:0006807//nitrogen compound metabolic process;GO:0008150//biological_process;GO:0008152//metabolic process;GO:0009306//protein secretion;GO:0019538//protein metabolic process;GO:0043170//macromolecule metabolic process;GO:0044238//primary metabolic process;GO:0071704//organic substance metabolic process;GO:1901564//organonitrogen compound metabolic process
BAA09g52700	1.68073	26.4599	3.11111	1.8741	1.94444	2.32255	4.67446	7.46269	0	0.885228	0.0547801	4.01432	4.17784e-279	1.56147e-274	yes	FLA10	XP_009116767.2 fasciclin-like arabinogalactan protein 10 [Brassica rapa]	-	-	-	-	-	-	GO:0006289//nucleotide-excision repair
BAA01g39580	2.99184	25.365	1.33333	1.29745	1.66667	0.722834	1.75292	0.995025	0	0.970657	0.0260809	5.2179	1.09417e-273	4.08947e-269	yes	PANS1	CDY39103.1 BnaA01g29530D [Brassica napus]	-	-	-	-	-	-	-
BAA07g38010	1.70863	28.4672	1.86667	0.6247	0.833333	3.29423	13.2721	6.96517	0	1.16826	0.0772334	3.919	2.27904e-262	8.51789e-258	yes	At1g18250	RID56027.1 hypothetical protein BRARA_G03254 [Brassica rapa]	-	-	-	-	-	-	-
BAA07g05050	1.54823	29.927	5.42222	3.17155	6.94444	3.42458	11.5192	1.99005	7.69231	0.881041	0.0765765	3.52423	2.08609e-261	7.79678e-257	yes	--	XP_009102324.1 classical arabinogalactan protein 9 [Brassica rapa]	-	-	-	-	-	-	-
BAA03g07150	3.48699	33.7591	4.44444	2.64296	3.05556	4.40811	11.2688	13.9303	15.3846	1.40071	0.104668	3.74227	4.95601e-235	1.85231e-230	yes	At5g15350	XP_009131460.1 lamin-like protein [Brassica rapa]	-	-	-	-	-	GO:0009055//electron carrier activity	-
BAA01g22410	3.19409	29.7445	2.4	2.54685	3.05556	2.86764	13.1886	5.97015	11.5385	0.827555	0.0603837	3.77662	8.2302e-219	3.07604e-214	yes	--	XP_013671788.1 myosin-3 [Brassica napus]	-	-	-	-	GO:0005576//extracellular region;GO:0005737//cytoplasm;GO:0005741//mitochondrial outer membrane;GO:0005886//plasma membrane;GO:0009288//bacterial-type flagellum;GO:0016020//membrane;GO:0016021//integral component of membrane;GO:0016272//prefoldin complex;GO:0019028//viral capsid;GO:0019031//viral envelope;GO:0019867//outer membrane	GO:0003674//molecular_function;GO:0003700//transcription factor activity, sequence-specific DNA binding;GO:0003924//GTPase activity;GO:0005198//structural molecule activity;GO:0005524//ATP binding;GO:0008855//exodeoxyribonuclease VII activity;GO:0051082//unfolded protein binding	GO:0006260//DNA replication;GO:0006355//regulation of transcription, DNA-templated;GO:0006457//protein folding;GO:0006606//protein import into nucleus;GO:0006886//intracellular protein transport;GO:0007030//Golgi organization;GO:0007059//chromosome segregation;GO:0007155//cell adhesion;GO:0008053//mitochondrial fusion;GO:0008150//biological_process;GO:0009405//pathogenesis;GO:0030261//chromosome …
BAA03g16760	5.04917	33.7591	3.2	1.53772	0.833333	3.24683	12.5209	8.45771	15.3846	1.13465	0.0967993	3.5511	1.61692e-218	6.04326e-214	yes	HIPP07	XP_013683291.1 heavy metal-associated isoprenylated plant protein 7-like [Brassica napus]	-	-	-	-	-	GO:0005507//copper ion binding;GO:0045340//mercury ion binding;GO:0046872//metal ion binding	GO:0006825//copper ion transport;GO:0015694//mercury ion transport
BAA03g35240	5.6559	36.3139	7.2	4.94954	2.77778	4.574	7.2621	9.95025	0	1.33651	0.0948068	3.81734	1.88521e-210	7.04598e-206	yes	--	XP_009135033.1 syncoilin [Brassica rapa]	-	-	-	-	GO:0000776//kinetochore;GO:0019028//viral capsid;GO:0019031//viral envelope	GO:0005198//structural molecule activity;GO:0005524//ATP binding	GO:0000070//mitotic sister chromatid segregation;GO:0007059//chromosome segregation;GO:0030261//chromosome condensation
BAA10g13500	8.9267	45.9854	11.7333	7.88083	7.77778	7.64309	18.6978	9.45274	13.4615	1.96823	0.215797	3.18915	4.19064e-201	1.56625e-196	yes	FLA1	XP_009120095.1 fasciclin-like arabinogalactan protein 1 [Brassica rapa]	-	-	-	-	-	-	-
BAA02g18780	4.05189	31.0219	6.22222	3.70014	7.22222	3.68527	8.51419	5.47264	3.84615	1.35252	0.0794092	4.0902	1.38139e-195	5.16296e-191	yes	CRWN1	XP_013688172.1 protein CROWDED NUCLEI 1-like [Brassica napus]	-	-	-	-	-	-	-
BAA01g26470	2.51761	28.6496	5.51111	2.88323	1.66667	3.30608	15.9432	7.46269	23.0769	0.718198	0.0816168	3.13744	6.75436e-195	2.52444e-190	yes	TUBB2	NP_001289924.1 tubulin beta-2 chain [Camelina sativa]	Cellular Processes	Transport and catabolism	ko04145//Phagosome	K07375	GO:0005575//cellular_component;GO:0005622//intracellular;GO:0005623//cell;GO:0005737//cytoplasm;GO:0005856//cytoskeleton;GO:0005874//microtubule;GO:0015630//microtubule cytoskeleton;GO:0043226//organelle;GO:0043228//non-membrane-bounded organelle;GO:0043229//intracellular organelle;GO:0043232//intracellular non-membrane-bounded organelle;GO:0044422//organelle part;GO:0044424//intracellular part;G…	GO:0000166//nucleotide binding;GO:0001882//nucleoside binding;GO:0001883//purine nucleoside binding;GO:0003674//molecular_function;GO:0003824//catalytic activity;GO:0003924//GTPase activity;GO:0005198//structural molecule activity;GO:0005200//structural constituent of cytoskeleton;GO:0005488//binding;GO:0005525//GTP binding;GO:0016462//pyrophosphatase activity;GO:0016787//hydrolase activity;GO:00…	GO:0000910//cytokinesis;GO:0006996//organelle organization;GO:0007010//cytoskeleton organization;GO:0007017//microtubule-based process;GO:0008150//biological_process;GO:0009987//cellular process;GO:0016043//cellular component organization;GO:0071840//cellular component organization or biogenesis
BAA01g04060	5.54432	33.9416	3.82222	4.94954	4.72222	3.95781	9.43239	3.9801	0	0.961939	0.0818306	3.55523	3.66973e-194	1.37156e-189	yes	At4g34500	XP_013651096.1 probable receptor-like serine/threonine-protein kinase At4g34500 [Brassica napus]	-	-	-	-	GO:0005575//cellular_component;GO:0005623//cell;GO:0005886//plasma membrane;GO:0016020//membrane;GO:0016021//integral component of membrane;GO:0031224//intrinsic component of membrane;GO:0044425//membrane part;GO:0044464//cell part;GO:0071944//cell periphery	GO:0000166//nucleotide binding;GO:0003674//molecular_function;GO:0003824//catalytic activity;GO:0004672//protein kinase activity;GO:0004674//protein serine/threonine kinase activity;GO:0004675//transmembrane receptor protein serine/threonine kinase activity;GO:0004888//transmembrane signaling receptor activity;GO:0005488//binding;GO:0005524//ATP binding;GO:0008144//drug binding;GO:0016301//kinase…	GO:0006464//cellular protein modification process;GO:0006468//protein phosphorylation;GO:0006793//phosphorus metabolic process;GO:0006796//phosphate-containing compound metabolic process;GO:0006807//nitrogen compound metabolic process;GO:0007154//cell communication;GO:0007165//signal transduction;GO:0007166//cell surface receptor signaling pathway;GO:0007167//enzyme linked receptor protein signal…
BAA02g45170	4.21229	39.2336	9.15556	3.21961	1.94444	10.013	24.0401	4.97512	13.4615	1.86202	0.222049	3.06792	7.59137e-184	2.83727e-179	yes	PDCB1	XP_009130149.2 PLASMODESMATA CALLOSE-BINDING PROTEIN 1 [Brassica rapa]	-	-	-	-	-	-	-
BAA03g34720	5.83723	33.7591	5.06667	7.16002	4.16667	3.89857	9.34891	4.47761	1.92308	1.30612	0.085495	3.9333	1.48387e-179	5.54595e-175	yes	A6	XP_009134961.2 probable glucan endo-1,3-beta-glucosidase A6 [Brassica rapa]	-	-	-	-	-	GO:0004553//hydrolase activity, hydrolyzing O-glycosyl compounds	GO:0005975//carbohydrate metabolic process
BAA06g15730	9.67292	43.2482	12.9778	10.7641	12.5	6.8136	11.6027	10.4478	1.92308	1.96913	0.154045	3.67613	1.88748e-175	7.05447e-171	yes	Itih3	XP_009149386.1 inter alpha-trypsin inhibitor, heavy chain 4 [Brassica rapa]	-	-	-	-	-	-	-
BAA07g42950	4.86087	27.1898	2.4	4.08457	7.5	1.87226	5.67613	1.99005	0	0.860539	0.0494409	4.12146	1.24603e-164	4.65703e-160	yes	At3g19184	XP_009106684.1 B3 domain-containing protein At3g19184 [Brassica rapa]	-	-	-	-	GO:0005575//cellular_component;GO:0005622//intracellular;GO:0005623//cell;GO:0005634//nucleus;GO:0043226//organelle;GO:0043227//membrane-bounded organelle;GO:0043229//intracellular organelle;GO:0043231//intracellular membrane-bounded organelle;GO:0044424//intracellular part;GO:0044464//cell part	GO:0003674//molecular_function;GO:0003676//nucleic acid binding;GO:0003677//DNA binding;GO:0005488//binding;GO:0097159//organic cyclic compound binding;GO:1901363//heterocyclic compound binding	GO:0006139//nucleobase-containing compound metabolic process;GO:0006351//transcription, DNA-templated;GO:0006355//regulation of transcription, DNA-templated;GO:0006725//cellular aromatic compound metabolic process;GO:0006807//nitrogen compound metabolic process;GO:0008150//biological_process;GO:0008152//metabolic process;GO:0009058//biosynthetic process;GO:0009059//macromolecule biosynthetic proc…
BAA03g61650	11.1165	43.2482	3.2	3.84431	4.44444	9.2902	16.0267	1.49254	7.69231	1.91622	0.221102	3.11548	9.1427e-160	3.41709e-155	yes	PIP2-7	XP_009138343.1 aquaporin PIP2-7 [Brassica rapa]	-	-	-	-	GO:0016020//membrane	GO:0015267//channel activity	GO:0055085//transmembrane transport
BAA09g59060	13.3482	49.635	9.33333	10.9563	15.5556	12.4778	18.6144	4.97512	15.3846	2.04965	0.254046	3.01221	1.85235e-158	6.92316e-154	yes	NDL3	XP_009117528.1 protein NDL3 isoform X1 [Brassica rapa]	-	-	-	-	GO:0005575//cellular_component;GO:0005622//intracellular;GO:0005623//cell;GO:0005737//cytoplasm;GO:0044424//intracellular part;GO:0044464//cell part	GO:0016787//hydrolase activity;GO:0047570//3-oxoadipate enol-lactonase activity	GO:0008150//biological_process;GO:0010817//regulation of hormone levels;GO:0032879//regulation of localization;GO:0040008//regulation of growth;GO:0042952//beta-ketoadipate pathway;GO:0050789//regulation of biological process;GO:0051049//regulation of transport;GO:0065007//biological regulation;GO:0065008//regulation of biological quality;GO:2000012//regulation of auxin polar transport
BAA07g18660	3.05461	37.2263	7.37778	2.35464	1.94444	13.8524	23.7062	0	3.84615	3.6249	0.42995	3.0757	3.16059e-153	1.18127e-148	yes	At1g18250	XP_009103714.1 osmotin-like protein [Brassica rapa]	-	-	-	-	-	-	-
BAA01g02430	14.5338	39.4161	0.977778	0.6247	0.277778	2.58324	6.76127	9.95025	1.92308	3.08732	0.127017	4.60326	1.45633e-152	5.44304e-148	yes	tgnD	XP_009143937.1 pheophytinase, chloroplastic [Brassica rapa]	-	-	-	-	-	GO:0003674//molecular_function;GO:0003824//catalytic activity;GO:0004314//[acyl-carrier-protein] S-malonyltransferase activity;GO:0004414//homoserine O-acetyltransferase activity;GO:0016787//hydrolase activity;GO:0047570//3-oxoadipate enol-lactonase activity;GO:0070205//2-succinyl-6-hydroxy-2,4-cyclohexadiene-1-carboxylate synthase activity	GO:0006633//fatty acid biosynthetic process;GO:0009058//biosynthetic process;GO:0009086//methionine biosynthetic process;GO:0009102//biotin biosynthetic process;GO:0009234//menaquinone biosynthetic process;GO:0015979//photosynthesis;GO:0030163//protein catabolic process;GO:0042952//beta-ketoadipate pathway
BAA05g14120	6.98794	29.1971	2.31111	4.08457	1.11111	1.87226	3.25543	2.98507	13.4615	1.07684	0.0697832	3.94778	2.39292e-151	8.94352e-147	yes	CDT1A	XP_009144242.1 CDT1-like protein a, chloroplastic [Brassica rapa]	-	-	-	-	-	-	-
BAA04g20870	21.2637	49.4526	4.17778	14.1278	16.9444	5.56938	12.6043	4.97512	7.69231	2.05309	0.213942	3.2625	1.10073e-140	4.11398e-136	yes	KIN5A	XP_009140923.1 kinesin-like protein KIN-5A [Brassica rapa]	-	-	-	-	GO:0005575//cellular_component;GO:0005622//intracellular;GO:0005623//cell;GO:0005737//cytoplasm;GO:0005819//spindle;GO:0005856//cytoskeleton;GO:0005871//kinesin complex;GO:0005874//microtubule;GO:0005875//microtubule associated complex;GO:0015630//microtubule cytoskeleton;GO:0032991//macromolecular complex;GO:0043226//organelle;GO:0043228//non-membrane-bounded organelle;GO:0043229//intracellular …	GO:0000166//nucleotide binding;GO:0003674//molecular_function;GO:0003774//motor activity;GO:0003777//microtubule motor activity;GO:0003824//catalytic activity;GO:0005488//binding;GO:0005515//protein binding;GO:0005524//ATP binding;GO:0008017//microtubule binding;GO:0008092//cytoskeletal protein binding;GO:0008144//drug binding;GO:0008574//ATP-dependent microtubule motor activity, plus-end-directe…	GO:0000226//microtubule cytoskeleton organization;GO:0000278//mitotic cell cycle;GO:0000281//mitotic cytokinesis;GO:0000902//cell morphogenesis;GO:0000910//cytokinesis;GO:0000911//cytokinesis by cell plate formation;GO:0006633//fatty acid biosynthetic process;GO:0006928//movement of cell or subcellular component;GO:0006996//organelle organization;GO:0007010//cytoskeleton organization;GO:0007017//…
BAA01g36870	5.56524	27.9197	2.31111	4.13263	1.38889	2.4055	10.5175	15.4229	9.61538	0.99222	0.0837852	3.56589	1.46018e-140	5.45743e-136	yes	RLK902	XP_009113711.2 probable inactive receptor kinase RLK902 [Brassica rapa]	-	-	-	-	-	GO:0004672//protein kinase activity;GO:0005515//protein binding;GO:0005524//ATP binding	GO:0006468//protein phosphorylation
BAA03g01500	6.08829	29.1971	2.57778	5.67035	4.44444	4.05261	4.92487	2.48756	0	1.40648	0.0749264	4.23047	6.30603e-139	2.35688e-134	yes	At3g28850	VDC78306.1 unnamed protein product [Brassica rapa]	-	-	-	-	-	GO:0009055//electron carrier activity;GO:0015035//protein disulfide oxidoreductase activity;GO:0015036//disulfide oxidoreductase activity	GO:0055114//oxidation-reduction process
BAA01g41270	0.96241	29.0146	2.84444	0.913023	0	11.518	17.5292	2.48756	3.84615	2.05473	0.323891	2.66537	1.15178e-135	4.30478e-131	yes	FLR1	XP_009120892.1 leucine-rich repeat protein FLOR 1 [Brassica rapa]	-	-	-	-	GO:0005575//cellular_component;GO:0005622//intracellular;GO:0005623//cell;GO:0005634//nucleus;GO:0005737//cytoplasm;GO:0005886//plasma membrane;GO:0016020//membrane;GO:0043226//organelle;GO:0043227//membrane-bounded organelle;GO:0043229//intracellular organelle;GO:0043231//intracellular membrane-bounded organelle;GO:0044424//intracellular part;GO:0044444//cytoplasmic part;GO:0044464//cell part;GO…	GO:0003674//molecular_function;GO:0005488//binding;GO:0005515//protein binding;GO:0008134//transcription factor binding	GO:0000003//reproduction;GO:0003006//developmental process involved in reproduction;GO:0007275//multicellular organism development;GO:0008150//biological_process;GO:0009314//response to radiation;GO:0009416//response to light stimulus;GO:0009628//response to abiotic stimulus;GO:0009648//photoperiodism;GO:0009791//post-embryonic development;GO:0010228//vegetative to reproductive phase transition o…
BAA09g17710	8.9825	37.4088	10.6667	6.72753	5.27778	7.73788	9.0985	8.95522	7.69231	1.513	0.163026	3.21424	1.48978e-133	5.56804e-129	yes	--	XP_009123495.1 uncharacterized protein LOC103848325 [Brassica rapa]	-	-	-	-	-	-	-
BAA09g44450	3.46607	27.5547	11.3778	1.15329	3.05556	4.75175	16.1937	10.4478	1.92308	0.699111	0.108684	2.68538	3.44225e-132	1.28654e-127	yes	PATL6	XP_009115856.1 patellin-6 [Brassica rapa]	-	-	-	-	-	-	-
BAA05g20500	8.47339	36.8613	8.44444	5.7184	2.5	8.33037	15.2755	5.47264	11.5385	1.52087	0.187593	3.01922	1.56992e-127	5.86756e-123	yes	NUCL1	XP_013676370.2 nucleolin 1-like [Brassica napus]	-	-	-	-	-	GO:0003676//nucleic acid binding;GO:0003723//RNA binding	GO:0008380//RNA splicing
BAA03g67010	6.09526	33.9416	5.6	3.55598	1.66667	11.0795	12.187	0.995025	7.69231	1.43385	0.261389	2.45563	8.96181e-115	3.34948e-110	yes	At1g61340	RIA05450.1 hypothetical protein BRARA_K00271 [Brassica rapa]	-	-	-	-	-	-	-
BAA08g20290	8.42458	33.2117	6.57778	3.41182	1.38889	5.39163	20.5342	7.9602	19.2308	1.07651	0.178605	2.59152	1.75872e-112	6.57323e-108	yes	FIB2	CDY52366.1 BnaA08g31010D [Brassica napus]	Genetic Information Processing	Translation	ko03008//Ribosome biogenesis in eukaryotes	K14563	GO:0031515//tRNA (m1A) methyltransferase complex	GO:0003723//RNA binding;GO:0004719//protein-L-isoaspartate (D-aspartate) O-methyltransferase activity;GO:0008168//methyltransferase activity;GO:0008649//rRNA methyltransferase activity;GO:0016429//tRNA (adenine-N1-)-methyltransferase activity;GO:0046025//precorrin-6Y C5,15-methyltransferase (decarboxylating) activity	GO:0000154//rRNA modification;GO:0006364//rRNA processing;GO:0030091//protein repair;GO:0030488//tRNA methylation;GO:0032259//methylation;GO:0046140//corrin biosynthetic process
BAA01g07040	4.30295	25.1825	4.88889	2.64296	1.66667	4.02891	12.7713	14.4279	7.69231	0.687564	0.095845	2.84272	5.16162e-111	1.92916e-106	yes	--	RID77752.1 hypothetical protein BRARA_A00634 [Brassica rapa]	-	-	-	-	GO:0005576//extracellular region	-	GO:0001503//ossification;GO:0007155//cell adhesion
BAA10g00390	4.6377	25.7299	2.75556	1.92215	3.33333	5.16649	9.0985	3.9801	5.76923	0.669617	0.107951	2.63296	7.13067e-111	2.66509e-106	yes	--	-	-	-	-	-	-	-	-
BAA02g01910	5.80236	26.4599	3.64444	4.70927	3.33333	3.86302	6.59432	4.97512	3.84615	0.964274	0.0970004	3.31338	2.089e-110	7.80765e-106	yes	--	RID73008.1 hypothetical protein BRARA_B00181 [Brassica rapa]	-	-	-	-	GO:0005575//cellular_component;GO:0005622//intracellular;GO:0005623//cell;GO:0005737//cytoplasm;GO:0005886//plasma membrane;GO:0016020//membrane;GO:0016021//integral component of membrane;GO:0031224//intrinsic component of membrane;GO:0044424//intracellular part;GO:0044425//membrane part;GO:0044464//cell part;GO:0071944//cell periphery	GO:0000149//SNARE binding;GO:0003674//molecular_function;GO:0005096//GTPase activator activity;GO:0005488//binding;GO:0005515//protein binding;GO:0008047//enzyme activator activity;GO:0017016//Ras GTPase binding;GO:0017137//Rab GTPase binding;GO:0019899//enzyme binding;GO:0019905//syntaxin binding;GO:0030234//enzyme regulator activity;GO:0030695//GTPase regulator activity;GO:0031267//small GTPase…	GO:0002791//regulation of peptide secretion;GO:0002792//negative regulation of peptide secretion;GO:0002793//positive regulation of peptide secretion;GO:0006810//transport;GO:0006887//exocytosis;GO:0008104//protein localization;GO:0008150//biological_process;GO:0009987//cellular process;GO:0010646//regulation of cell communication;GO:0010648//negative regulation of cell communication;GO:0010817//…
BAA07g32520	9.04526	27.9197	0.711111	1.72994	1.38889	2.10925	6.42738	5.47264	0	0.835608	0.0682743	3.61341	2.92416e-107	1.09291e-102	yes	--	VDD01391.1 unnamed protein product [Brassica rapa]	-	-	-	-	-	-	-
BAA08g33300	11.1305	37.7737	8.17778	7.16002	12.7778	8.53182	14.4407	17.9104	23.0769	1.2323	0.208191	2.56537	1.80866e-104	6.75986e-100	yes	PHOS34	VDD08034.1 unnamed protein product [Brassica rapa]	-	-	-	-	-	-	-
BAA03g30050	7.59467	30.4745	8.26667	4.18068	1.11111	5.84192	13.2721	13.9303	5.76923	1.50695	0.225047	2.74334	2.89021e-100	1.08021e-95	yes	XTH9	XP_009134368.1 xyloglucan endotransglucosylase/hydrolase protein 9 [Brassica rapa]	-	-	-	-	GO:0005575//cellular_component;GO:0005576//extracellular region;GO:0005618//cell wall;GO:0005623//cell;GO:0030312//external encapsulating structure;GO:0044464//cell part;GO:0048046//apoplast;GO:0071944//cell periphery	GO:0003674//molecular_function;GO:0003824//catalytic activity;GO:0004553//hydrolase activity, hydrolyzing O-glycosyl compounds;GO:0016740//transferase activity;GO:0016757//transferase activity, transferring glycosyl groups;GO:0016758//transferase activity, transferring hexosyl groups;GO:0016762//xyloglucan:xyloglucosyl transferase activity;GO:0016787//hydrolase activity;GO:0016798//hydrolase acti…	GO:0005975//carbohydrate metabolic process;GO:0005976//polysaccharide metabolic process;GO:0006073//cellular glucan metabolic process;GO:0008150//biological_process;GO:0008152//metabolic process;GO:0009987//cellular process;GO:0010383//cell wall polysaccharide metabolic process;GO:0010410//hemicellulose metabolic process;GO:0010411//xyloglucan metabolic process;GO:0016043//cellular component orga…
BAA09g15430	6.8624	32.8467	6.4	8.45747	5.83333	9.1243	16.1937	9.45274	19.2308	1.00487	0.193034	2.38008	3.02367e-98	1.1301e-93	yes	RTNLB3	XP_009112802.2 reticulon-like protein B3 [Brassica rapa]	-	-	-	-	-	-	GO:0007064//mitotic sister chromatid cohesion
BAA10g29720	5.09101	27.3723	0.533333	1.34551	0.277778	8.42517	16.8614	1.49254	11.5385	1.08034	0.184024	2.55351	7.49689e-92	2.80196e-87	yes	PDCB2	XP_009122410.1 PLASMODESMATA CALLOSE-BINDING PROTEIN 2 [Brassica rapa]	-	-	-	-	GO:0005575//cellular_component;GO:0005623//cell;GO:0005886//plasma membrane;GO:0005911//cell-cell junction;GO:0009506//plasmodesma;GO:0016020//membrane;GO:0030054//cell junction;GO:0031224//intrinsic component of membrane;GO:0031225//anchored component of membrane;GO:0031226//intrinsic component of plasma membrane;GO:0044425//membrane part;GO:0044459//plasma membrane part;GO:0044464//cell part;GO…	GO:0001871//pattern binding;GO:0001872//(1->3)-beta-D-glucan binding;GO:0003674//molecular_function;GO:0003824//catalytic activity;GO:0004553//hydrolase activity, hydrolyzing O-glycosyl compounds;GO:0005488//binding;GO:0016787//hydrolase activity;GO:0016798//hydrolase activity, acting on glycosyl bonds;GO:0030246//carbohydrate binding;GO:0030247//polysaccharide binding	GO:0006950//response to stress;GO:0008150//biological_process;GO:0009266//response to temperature stimulus;GO:0009408//response to heat;GO:0009628//response to abiotic stimulus;GO:0050896//response to stimulus
BAA02g14260	6.09526	29.7445	14.0444	6.39116	8.61111	6.7899	17.5292	9.95025	23.0769	0.977434	0.175531	2.47727	1.11259e-89	4.15831e-85	yes	--	CDY20754.1 BnaA02g08940D [Brassica napus]	-	-	-	-	-	-	-
BAA07g20360	18.8786	43.7956	12.6222	9.41855	14.1667	10.8781	21.1185	13.4328	19.2308	1.7276	0.280709	2.62162	8.84001e-89	3.30395e-84	yes	--	VDC98983.1 unnamed protein product [Brassica rapa]	-	-	-	-	-	-	-
BAA06g07480	7.32966	27.0073	7.82222	2.93128	1.66667	4.84655	8.26377	9.45274	0	0.70161	0.124599	2.49337	1.06776e-86	3.99076e-82	yes	WLIM1	XP_009148339.1 LIM domain-containing protein WLIM1 [Brassica rapa]	-	-	-	-	GO:0005575//cellular_component;GO:0005622//intracellular;GO:0005623//cell;GO:0005737//cytoplasm;GO:0005856//cytoskeleton;GO:0005886//plasma membrane;GO:0016020//membrane;GO:0043226//organelle;GO:0043228//non-membrane-bounded organelle;GO:0043229//intracellular organelle;GO:0043232//intracellular non-membrane-bounded organelle;GO:0044424//intracellular part;GO:0044464//cell part;GO:0071944//cell p…	GO:0003674//molecular_function;GO:0003676//nucleic acid binding;GO:0003723//RNA binding;GO:0003729//mRNA binding;GO:0003779//actin binding;GO:0005488//binding;GO:0005515//protein binding;GO:0008092//cytoskeletal protein binding;GO:0043167//ion binding;GO:0043169//cation binding;GO:0044877//macromolecular complex binding;GO:0046872//metal ion binding;GO:0051015//actin filament binding;GO:0097159//…	GO:0000398//mRNA splicing, via spliceosome;GO:0006996//organelle organization;GO:0007010//cytoskeleton organization;GO:0007015//actin filament organization;GO:0008150//biological_process;GO:0009987//cellular process;GO:0016043//cellular component organization;GO:0022607//cellular component assembly;GO:0030029//actin filament-based process;GO:0030036//actin cytoskeleton organization;GO:0044085//ce…
BAA03g45700	9.35909	28.4672	3.55556	6.63143	4.72222	3.06908	13.4391	3.9801	5.76923	0.980586	0.117838	3.05684	1.4296e-86	5.34313e-82	yes	KIN4C	XP_009136417.1 kinesin-like protein KIN-4C isoform X2 [Brassica rapa]	-	-	-	-	GO:0005575//cellular_component;GO:0005622//intracellular;GO:0005623//cell;GO:0005856//cytoskeleton;GO:0005871//kinesin complex;GO:0005874//microtubule;GO:0005875//microtubule associated complex;GO:0005911//cell-cell junction;GO:0009506//plasmodesma;GO:0015630//microtubule cytoskeleton;GO:0030054//cell junction;GO:0032991//macromolecular complex;GO:0043226//organelle;GO:0043228//non-membrane-bound…	GO:0000166//nucleotide binding;GO:0003674//molecular_function;GO:0003774//motor activity;GO:0003777//microtubule motor activity;GO:0003824//catalytic activity;GO:0005488//binding;GO:0005515//protein binding;GO:0005524//ATP binding;GO:0008017//microtubule binding;GO:0008092//cytoskeletal protein binding;GO:0008144//drug binding;GO:0008574//ATP-dependent microtubule motor activity, plus-end-directe…	GO:0006928//movement of cell or subcellular component;GO:0007017//microtubule-based process;GO:0007018//microtubule-based movement;GO:0008150//biological_process;GO:0009987//cellular process;GO:0016043//cellular component organization;GO:0045229//external encapsulating structure organization;GO:0071554//cell wall organization or biogenesis;GO:0071555//cell wall organization;GO:0071840//cellular c…
BAA01g39160	6.47186	25.7299	5.42222	5.38203	10.8333	4.58585	5.00835	12.9353	15.3846	0.872912	0.0931551	3.22813	2.08305e-86	7.78541e-82	yes	MPK19	XP_013644611.1 mitogen-activated protein kinase 19 [Brassica napus]	-	-	-	-	-	GO:0004672//protein kinase activity;GO:0005524//ATP binding	GO:0006468//protein phosphorylation
BAA03g43550	7.2111	33.9416	14.8444	7.92888	6.38889	10.8662	19.1987	9.95025	23.0769	1.09225	0.279472	1.96653	3.98151e-86	1.48809e-81	yes	FLA7	XP_009136147.1 fasciclin-like arabinogalactan protein 7 [Brassica rapa]	-	-	-	-	GO:0005575//cellular_component;GO:0005623//cell;GO:0005886//plasma membrane;GO:0016020//membrane;GO:0031224//intrinsic component of membrane;GO:0031225//anchored component of membrane;GO:0031226//intrinsic component of plasma membrane;GO:0044425//membrane part;GO:0044459//plasma membrane part;GO:0044464//cell part;GO:0046658//anchored component of plasma membrane;GO:0071944//cell periphery	-	-
BAA10g18480	9.02434	28.8321	4.88889	3.65209	1.94444	4.00521	16.9449	13.4328	19.2308	0.968942	0.150928	2.68255	4.03362e-84	1.50757e-79	yes	RPL12C	XP_009120601.1 60S ribosomal protein L12-3 [Brassica rapa]	Genetic Information Processing	Translation	ko03010//Ribosome	K02870	GO:0000315//organellar large ribosomal subunit;GO:0005575//cellular_component;GO:0005622//intracellular;GO:0005623//cell;GO:0005737//cytoplasm;GO:0005829//cytosol;GO:0005840//ribosome;GO:0015934//large ribosomal subunit;GO:0022625//cytosolic large ribosomal subunit;GO:0022626//cytosolic ribosome;GO:0032991//macromolecular complex;GO:0043226//organelle;GO:0043228//non-membrane-bounded organelle;GO…	GO:0003674//molecular_function;GO:0003676//nucleic acid binding;GO:0003723//RNA binding;GO:0003735//structural constituent of ribosome;GO:0005198//structural molecule activity;GO:0005488//binding;GO:0019843//rRNA binding;GO:0097159//organic cyclic compound binding;GO:1901363//heterocyclic compound binding	GO:0000027//ribosomal large subunit assembly;GO:0006412//translation;GO:0006518//peptide metabolic process;GO:0006807//nitrogen compound metabolic process;GO:0006996//organelle organization;GO:0008150//biological_process;GO:0008152//metabolic process;GO:0009058//biosynthetic process;GO:0009059//macromolecule biosynthetic process;GO:0009987//cellular process;GO:0010467//gene expression;GO:0016043/…
BAA08g30020	10.4191	37.7737	11.7333	9.32244	12.7778	13.2717	23.3723	16.4179	17.3077	1.23469	0.257491	2.26155	8.33053e-82	3.11354e-77	yes	RABA1B	XP_013682951.1 ras-related protein RABA1b-like [Brassica napus]	Cellular Processes	Transport and catabolism	ko04144//Endocytosis	K07904	GO:0005737//cytoplasm;GO:0005887//integral component of plasma membrane;GO:0055051//ATP-binding cassette (ABC) transporter complex, integrated substrate binding	GO:0003677//DNA binding;GO:0003924//GTPase activity;GO:0005524//ATP binding;GO:0005525//GTP binding;GO:0016887//ATPase activity;GO:0043022//ribosome binding;GO:0043212//carbohydrate-exporting ATPase activity;GO:0050307//sucrose-phosphate phosphatase activity;GO:0051539//4 iron, 4 sulfur cluster binding	GO:0005986//sucrose biosynthetic process;GO:0006400//tRNA modification;GO:0006412//translation;GO:0008150//biological_process;GO:0032508//DNA duplex unwinding;GO:0033231//carbohydrate export;GO:0042254//ribosome biogenesis;GO:0051186//cofactor metabolic process
BAA03g20380	6.165	27.0073	8.35556	6.63143	6.11111	5.56938	16.1937	12.4378	23.0769	0.996176	0.146372	2.76677	6.04074e-81	2.25773e-76	yes	RPL12A	XP_009133126.1 60S ribosomal protein L12-2 [Brassica rapa]	Genetic Information Processing	Translation	ko03010//Ribosome	K02870	GO:0000315//organellar large ribosomal subunit;GO:0005840//ribosome;GO:0022625//cytosolic large ribosomal subunit	GO:0003735//structural constituent of ribosome	GO:0006412//translation
BAA06g36340	10.454	31.7518	14.3111	5.38203	6.94444	5.46273	18.6978	14.4279	21.1538	0.860114	0.163928	2.39147	1.20683e-77	4.51054e-73	yes	--	ABB97028.1 unknown [Brassica rapa]	-	-	-	-	GO:0005763//mitochondrial small ribosomal subunit	-	-
BAA08g23260	6.30448	28.8321	7.2	4.18068	1.66667	9.5035	19.8664	1.99005	7.69231	0.994003	0.225455	2.14041	2.15115e-75	8.0399e-71	yes	TLP1	VDD06069.1 unnamed protein product [Brassica rapa]	-	-	-	-	-	-	-
BAA05g05440	11.005	33.0292	7.2	6.10284	1.66667	8.68586	17.8631	11.9403	5.76923	1.31056	0.26462	2.3082	1.53546e-73	5.73879e-69	yes	FLA8	XP_009143146.1 fasciclin-like arabinogalactan protein 8 [Brassica rapa]	-	-	-	-	-	-	GO:0006289//nucleotide-excision repair
BAA08g01600	4.53309	26.4599	12.0889	5.95867	8.88889	8.70956	12.9382	8.95522	3.84615	0.63543	0.161013	1.98056	1.18114e-72	4.4145e-68	yes	TTL1	XP_009106984.1 TPR repeat-containing thioredoxin TTL1 [Brassica rapa]	-	-	-	-	GO:0005737//cytoplasm;GO:0045203//integral component of cell outer membrane	GO:0003756//protein disulfide isomerase activity;GO:0005215//transporter activity;GO:0005515//protein binding;GO:0015036//disulfide oxidoreductase activity;GO:0046983//protein dimerization activity	GO:0006457//protein folding;GO:0015774//polysaccharide transport;GO:0042710//biofilm formation;GO:0055114//oxidation-reduction process
BAA04g16740	5.35602	30.1095	16.5333	4.85344	5.55556	12.0749	19.4491	4.47761	11.5385	1.10863	0.278693	1.99203	5.77963e-72	2.16014e-67	yes	IAA8	XP_009140376.1 auxin-responsive protein IAA8 [Brassica rapa]	Environmental Information Processing	Signal transduction	ko04075//Plant hormone signal transduction	K14484	GO:0005575//cellular_component;GO:0005622//intracellular;GO:0005623//cell;GO:0005634//nucleus;GO:0043226//organelle;GO:0043227//membrane-bounded organelle;GO:0043229//intracellular organelle;GO:0043231//intracellular membrane-bounded organelle;GO:0044424//intracellular part;GO:0044464//cell part	-	GO:0006139//nucleobase-containing compound metabolic process;GO:0006351//transcription, DNA-templated;GO:0006355//regulation of transcription, DNA-templated;GO:0006725//cellular aromatic compound metabolic process;GO:0006807//nitrogen compound metabolic process;GO:0007154//cell communication;GO:0007165//signal transduction;GO:0008150//biological_process;GO:0008152//metabolic process;GO:0009058//b…
BAA10g28690	6.2208	30.292	13.8667	5.81451	11.3889	10.8662	17.2788	15.4229	19.2308	1.02822	0.222689	2.20705	7.55975e-72	2.82546e-67	yes	ACT7	XP_013611822.1 PREDICTED: actin-7-like [Brassica oleracea var. oleracea] [Brassica oleracea]	-	-	-	-	-	-	-
BAA02g45990	6.93912	26.0949	6.93333	3.26766	4.16667	5.90117	16.611	10.4478	23.0769	0.684403	0.139488	2.2947	1.72e-70	6.42848e-66	yes	EMB514	XP_009130215.1 protein EMBRYO DEFECTIVE 514 [Brassica rapa]	-	-	-	-	-	-	-
BAA03g48440	4.88876	26.2774	9.51111	5.04565	2.22222	9.3139	17.0284	12.9353	13.4615	0.752111	0.204985	1.87543	5.21216e-66	1.94804e-61	yes	GATA17	RID72591.1 hypothetical protein BRARA_C04478 [Brassica rapa]	-	-	-	-	-	GO:0008270//zinc ion binding;GO:0016817//hydrolase activity, acting on acid anhydrides;GO:0043565//sequence-specific DNA binding	GO:0006355//regulation of transcription, DNA-templated
BAA03g01200	10.9143	28.2847	2.57778	7.25613	3.05556	4.6688	17.4457	8.95522	9.61538	0.745457	0.142622	2.38593	2.96214e-63	1.1071e-58	yes	ADK2	CDY11247.1 BnaA03g00830D [Brassica napus]	Metabolism;Metabolism	Global and overview maps;Nucleotide metabolism	ko01100//Metabolic pathways;ko00230//Purine metabolism	K00856;K00856	GO:0005575//cellular_component;GO:0005622//intracellular;GO:0005623//cell;GO:0005634//nucleus;GO:0005737//cytoplasm;GO:0005829//cytosol;GO:0005886//plasma membrane;GO:0016020//membrane;GO:0043226//organelle;GO:0043227//membrane-bounded organelle;GO:0043229//intracellular organelle;GO:0043231//intracellular membrane-bounded organelle;GO:0044424//intracellular part;GO:0044444//cytoplasmic part;GO:0…	GO:0000166//nucleotide binding;GO:0003674//molecular_function;GO:0003824//catalytic activity;GO:0004001//adenosine kinase activity;GO:0004747//ribokinase activity;GO:0005488//binding;GO:0005507//copper ion binding;GO:0005524//ATP binding;GO:0008144//drug binding;GO:0008662//1-phosphofructokinase activity;GO:0016301//kinase activity;GO:0016740//transferase activity;GO:0016772//transferase activity…	GO:0006139//nucleobase-containing compound metabolic process;GO:0006163//purine nucleotide metabolic process;GO:0006164//purine nucleotide biosynthetic process;GO:0006166//purine ribonucleoside salvage;GO:0006167//AMP biosynthetic process;GO:0006169//adenosine salvage;GO:0006725//cellular aromatic compound metabolic process;GO:0006753//nucleoside phosphate metabolic process;GO:0006793//phosphorus…
BAA05g00320	7.68533	26.0949	4.8	6.63143	10.5556	6.06707	14.4407	10.4478	23.0769	0.625108	0.148493	2.07371	1.60859e-61	6.0121e-57	yes	SWI3A	XP_013747555.1 SWI/SNF complex subunit SWI3A-like [Brassica napus]	-	-	-	-	GO:0000228//nuclear chromosome;GO:0000785//chromatin;GO:0000790//nuclear chromatin;GO:0005575//cellular_component;GO:0005622//intracellular;GO:0005623//cell;GO:0005634//nucleus;GO:0005694//chromosome;GO:0016514//SWI/SNF complex;GO:0031974//membrane-enclosed lumen;GO:0031981//nuclear lumen;GO:0032991//macromolecular complex;GO:0043226//organelle;GO:0043227//membrane-bounded organelle;GO:0043228//n…	GO:0003674//molecular_function;GO:0003676//nucleic acid binding;GO:0003677//DNA binding;GO:0005488//binding;GO:0005515//protein binding;GO:0097159//organic cyclic compound binding;GO:1901363//heterocyclic compound binding	GO:0006139//nucleobase-containing compound metabolic process;GO:0006325//chromatin organization;GO:0006338//chromatin remodeling;GO:0006351//transcription, DNA-templated;GO:0006355//regulation of transcription, DNA-templated;GO:0006725//cellular aromatic compound metabolic process;GO:0006807//nitrogen compound metabolic process;GO:0006996//organelle organization;GO:0007275//multicellular organism…
BAA05g27830	7.95732	26.4599	4.62222	4.22874	11.3889	7.01505	15.025	6.96517	0	0.76751	0.179127	2.0992	2.87802e-61	1.07566e-56	yes	DIM	XP_009145740.1 delta(24)-sterol reductase [Brassica rapa]	Metabolism;Metabolism;Metabolism	Global and overview maps;Global and overview maps;Lipid metabolism	ko01100//Metabolic pathways;ko01110//Biosynthesis of secondary metabolites;ko00100//Steroid biosynthesis	K09828;K09828;K09828	-	GO:0008891//glycolate oxidase activity;GO:0016491//oxidoreductase activity;GO:0050660//flavin adenine dinucleotide binding	GO:0005975//carbohydrate metabolic process;GO:0055114//oxidation-reduction process
BAA02g44580	15.3009	33.9416	11.2889	4.27679	4.44444	7.82083	21.202	17.4129	19.2308	1.07153	0.246958	2.11733	5.8646e-58	2.1919e-53	yes	RPS11C	VDD39354.1 unnamed protein product [Brassica oleracea]	Genetic Information Processing	Translation	ko03010//Ribosome	K02949	GO:0005840//ribosome;GO:0022627//cytosolic small ribosomal subunit	GO:0003735//structural constituent of ribosome	GO:0006412//translation
BAA03g33900	8.04101	25.365	8.17778	5.57424	6.38889	5.59308	17.7796	13.9303	23.0769	0.606786	0.129844	2.22441	5.04697e-56	1.8863e-51	yes	CCT3	XP_009134862.1 T-complex protein 1 subunit gamma [Brassica rapa]	-	-	-	-	-	GO:0005515//protein binding;GO:0005524//ATP binding;GO:0016887//ATPase activity	GO:0006457//protein folding
BAA10g29950	2.53156	31.5693	17.6	6.77559	9.44444	21.7087	23.3723	14.4279	7.69231	1.5237	0.657736	1.212	7.47269e-55	2.79292e-50	yes	AP25	VDD20524.1 unnamed protein product [Brassica rapa]	-	-	-	-	-	-	-
BAA07g22600	8.55011	27.5547	5.86667	6.00673	9.44444	9.2665	16.2771	12.4378	15.3846	0.689033	0.197538	1.80245	1.88733e-53	7.05389e-49	yes	FTIP3	XP_009104078.2 FT-interacting protein 3 [Brassica rapa]	-	-	-	-	-	-	-
BAA02g33160	5.73959	29.7445	15.7333	11.0524	10	14.2552	17.0284	20.8955	11.5385	1.07262	0.401978	1.41594	1.76622e-52	6.60123e-48	yes	At5g15350	XP_018511470.1 lamin-like protein [Brassica rapa]	-	-	-	-	-	GO:0009055//electron carrier activity	-
BAA06g32000	13.3064	31.5693	11.1111	6.10284	6.38889	8.16447	21.2855	12.4378	13.4615	0.866057	0.225302	1.94261	4.74394e-52	1.77305e-47	yes	At5g23290	XP_013643518.1 probable prefoldin subunit 5 [Brassica napus]	-	-	-	-	GO:0005575//cellular_component;GO:0005622//intracellular;GO:0005623//cell;GO:0005634//nucleus;GO:0005737//cytoplasm;GO:0005829//cytosol;GO:0016272//prefoldin complex;GO:0032153//cell division site;GO:0032991//macromolecular complex;GO:0043226//organelle;GO:0043227//membrane-bounded organelle;GO:0043229//intracellular organelle;GO:0043231//intracellular membrane-bounded organelle;GO:0044424//intra…	GO:0003674//molecular_function;GO:0003712//transcription cofactor activity;GO:0003714//transcription corepressor activity;GO:0005488//binding;GO:0005515//protein binding;GO:0008092//cytoskeletal protein binding;GO:0015631//tubulin binding;GO:0051082//unfolded protein binding	GO:0001654//eye development;GO:0006355//regulation of transcription, DNA-templated;GO:0006357//regulation of transcription from RNA polymerase II promoter;GO:0006457//protein folding;GO:0007021//tubulin complex assembly;GO:0007275//multicellular organism development;GO:0007423//sensory organ development;GO:0008150//biological_process;GO:0009889//regulation of biosynthetic process;GO:0009890//nega…
BAA01g00870	8.578	26.2774	10.1333	7.92888	14.1667	6.19742	18.9482	12.4378	19.2308	0.797959	0.162837	2.29289	9.54602e-52	3.56783e-47	yes	--	XP_013618293.1 PREDICTED: uncharacterized protein LOC106324847 [Brassica oleracea var. oleracea] [Brassica oleracea]	-	-	-	-	-	-	-
BAA02g09830	9.33119	25.9124	9.42222	4.51706	3.05556	6.32776	17.5292	12.4378	23.0769	0.71378	0.153899	2.2135	7.76878e-51	2.90358e-46	yes	CCT2	CDY09085.1 BnaA02g05110D [Brassica napus]	-	-	-	-	-	GO:0005515//protein binding;GO:0005524//ATP binding;GO:0016887//ATPase activity	GO:0006457//protein folding
BAA03g43960	16.9677	31.0219	4.17778	5.23787	3.88889	5.55753	19.616	6.46766	15.3846	1.05321	0.222148	2.24519	1.45088e-48	5.42267e-44	yes	MOD1	XP_022572354.1 enoyl-[acyl-carrier-protein] reductase [NADH], chloroplastic-like [Brassica napus]	Metabolism;Metabolism;Metabolism;Metabolism;Metabolism	Global and overview maps;Global and overview maps;Global and overview maps;Lipid metabolism;Metabolism of cofactors and vitamins	ko01100//Metabolic pathways;ko01110//Biosynthesis of secondary metabolites;ko01212//Fatty acid metabolism;ko00061//Fatty acid biosynthesis;ko00780//Biotin metabolism	K00208;K00208;K00208;K00208;K00208	GO:0005575//cellular_component;GO:0005622//intracellular;GO:0005623//cell;GO:0005737//cytoplasm;GO:0005829//cytosol;GO:0005835//fatty acid synthase complex;GO:0009507//chloroplast;GO:0009526//plastid envelope;GO:0009532//plastid stroma;GO:0009536//plastid;GO:0009570//chloroplast stroma;GO:0009579//thylakoid;GO:0009941//chloroplast envelope;GO:0031967//organelle envelope;GO:0031975//envelope;GO:00…	GO:0003674//molecular_function;GO:0003824//catalytic activity;GO:0004312//fatty acid synthase activity;GO:0004316//3-oxoacyl-[acyl-carrier-protein] reductase (NADPH) activity;GO:0004318//enoyl-[acyl-carrier-protein] reductase (NADH) activity;GO:0005488//binding;GO:0005507//copper ion binding;GO:0008667//2,3-dihydro-2,3-dihydroxybenzoate dehydrogenase activity;GO:0008678//2-deoxy-D-gluconate 3-deh…	GO:0000272//polysaccharide catabolic process;GO:0006082//organic acid metabolic process;GO:0006629//lipid metabolic process;GO:0006631//fatty acid metabolic process;GO:0006633//fatty acid biosynthetic process;GO:0008150//biological_process;GO:0008152//metabolic process;GO:0008610//lipid biosynthetic process;GO:0009058//biosynthetic process;GO:0009987//cellular process;GO:0016053//organic acid bio…
BAA09g34680	10.9561	28.6496	10.4889	11.0524	9.72222	9.04136	9.6828	10.9453	3.84615	0.80479	0.168035	2.25985	1.75699e-48	6.56674e-44	yes	--	CDY65519.1 BnaA09g54290D [Brassica napus]	-	-	-	-	GO:0005737//cytoplasm	-	GO:0006355//regulation of transcription, DNA-templated
BAA07g15690	19.576	37.0438	16.3556	12.6382	11.1111	9.84714	21.202	22.8856	19.2308	1.2098	0.291292	2.05424	7.91712e-48	2.95902e-43	yes	RCC2	NP_001288971.1 protein RCC2-like [Brassica rapa]	-	-	-	-	GO:0000775//chromosome, centromeric region;GO:0005575//cellular_component;GO:0005622//intracellular;GO:0005623//cell;GO:0005634//nucleus;GO:0005694//chromosome;GO:0005730//nucleolus;GO:0005737//cytoplasm;GO:0005768//endosome;GO:0005769//early endosome;GO:0005819//spindle;GO:0005829//cytosol;GO:0005856//cytoskeleton;GO:0005874//microtubule;GO:0005886//plasma membrane;GO:0010008//endosome membrane;…	GO:0003674//molecular_function;GO:0005488//binding;GO:0005515//protein binding;GO:0008017//microtubule binding;GO:0008092//cytoskeletal protein binding;GO:0015631//tubulin binding;GO:0017016//Ras GTPase binding;GO:0017048//Rho GTPase binding;GO:0019899//enzyme binding;GO:0019900//kinase binding;GO:0019901//protein kinase binding;GO:0019904//protein domain specific binding;GO:0031267//small GTPase…	GO:0001667//ameboidal-type cell migration;GO:0001755//neural crest cell migration;GO:0001952//regulation of cell-matrix adhesion;GO:0001953//negative regulation of cell-matrix adhesion;GO:0006928//movement of cell or subcellular component;GO:0007044//cell-substrate junction assembly;GO:0007045//cell-substrate adherens junction assembly;GO:0007049//cell cycle;GO:0007154//cell communication;GO:0007…
BAA03g10530	9.79845	25.1825	8.17778	4.13263	8.61111	6.31591	18.9482	19.403	21.1538	0.707613	0.165411	2.0969	3.86136e-43	1.44318e-38	yes	CCT2	KAF3545277.1 hypothetical protein DY000_02000930 [Brassica cretica]	-	-	-	-	-	GO:0005515//protein binding;GO:0005524//ATP binding;GO:0016887//ATPase activity	GO:0006457//protein folding
BAA02g00740	6.95307	25.1825	16.4444	8.40942	10.8333	9.34945	14.2738	17.9104	17.3077	0.671016	0.197474	1.76468	1.53917e-42	5.75266e-38	yes	IQD1	XP_009125473.2 protein IQ-DOMAIN 1 isoform X1 [Brassica rapa]	-	-	-	-	-	GO:0005515//protein binding	-
BAA02g13580	16.0123	33.2117	15.4667	10.4277	17.7778	10.5581	20.2003	17.9104	21.1538	0.858291	0.255145	1.75015	9.50049e-42	3.55081e-37	yes	RPS16-2	XP_009126916.1 30S ribosomal protein S16-2, chloroplastic/mitochondrial [Brassica rapa]	Genetic Information Processing	Translation	ko03010//Ribosome	K02959	GO:0000314//organellar small ribosomal subunit;GO:0005840//ribosome;GO:0022627//cytosolic small ribosomal subunit	GO:0003735//structural constituent of ribosome	GO:0006412//translation
BAA06g46610	13.6481	27.5547	7.55556	4.18068	3.61111	5.83007	15.5259	18.9055	11.5385	0.631158	0.185651	1.76541	1.17647e-41	4.39705e-37	yes	trappc2l	XP_009101940.1 trafficking protein particle complex subunit 2-like protein [Brassica rapa]	-	-	-	-	GO:0030008//TRAPP complex	-	GO:0006888//ER to Golgi vesicle-mediated transport;GO:0016192//vesicle-mediated transport
BAA04g17350	17.707	33.7591	12.0889	7.25613	10.5556	9.98934	24.6244	12.9353	23.0769	0.945621	0.284961	1.7305	2.48263e-41	9.27882e-37	yes	PAB4	XP_009140459.2 polyadenylate-binding protein 4 [Brassica rapa]	Genetic Information Processing;Genetic Information Processing;Genetic Information Processing	Translation;Translation;Folding, sorting and degradation	ko03013//RNA transport;ko03015//mRNA surveillance pathway;ko03018//RNA degradation	K13126;K13126;K13126	-	GO:0003676//nucleic acid binding;GO:0003723//RNA binding	GO:0008380//RNA splicing
BAA04g00070	10.7609	26.0949	8.71111	6.63143	8.61111	6.82545	18.2805	14.9254	23.0769	0.610163	0.173231	1.81649	1.54982e-40	5.79246e-36	yes	CYP63	XP_009138664.1 peptidyl-prolyl cis-trans isomerase CYP63 [Brassica rapa]	-	-	-	-	GO:0005575//cellular_component;GO:0005622//intracellular;GO:0005623//cell;GO:0005634//nucleus;GO:0005654//nucleoplasm;GO:0016604//nuclear body;GO:0016607//nuclear speck;GO:0031974//membrane-enclosed lumen;GO:0031981//nuclear lumen;GO:0043226//organelle;GO:0043227//membrane-bounded organelle;GO:0043229//intracellular organelle;GO:0043231//intracellular membrane-bounded organelle;GO:0043233//organe…	GO:0003674//molecular_function;GO:0003755//peptidyl-prolyl cis-trans isomerase activity;GO:0003824//catalytic activity;GO:0016853//isomerase activity;GO:0016859//cis-trans isomerase activity	GO:0000413//protein peptidyl-prolyl isomerization;GO:0006139//nucleobase-containing compound metabolic process;GO:0006396//RNA processing;GO:0006457//protein folding;GO:0006464//cellular protein modification process;GO:0006725//cellular aromatic compound metabolic process;GO:0006807//nitrogen compound metabolic process;GO:0008150//biological_process;GO:0008152//metabolic process;GO:0008380//RNA s…
BAA03g55740	22.1494	35.9489	13.4222	3.1235	5.55556	8.42517	24.8748	16.9154	13.4615	1.23514	0.425935	1.53597	2.42354e-40	9.05797e-36	yes	PORB	XP_013738189.1 protochlorophyllide reductase B, chloroplastic-like [Brassica napus]	Metabolism;Metabolism;Metabolism	Global and overview maps;Global and overview maps;Metabolism of cofactors and vitamins	ko01100//Metabolic pathways;ko01110//Biosynthesis of secondary metabolites;ko00860//Porphyrin and chlorophyll metabolism	K00218;K00218;K00218	GO:0005575//cellular_component;GO:0005622//intracellular;GO:0005623//cell;GO:0005737//cytoplasm;GO:0009507//chloroplast;GO:0009526//plastid envelope;GO:0009527//plastid outer membrane;GO:0009534//chloroplast thylakoid;GO:0009535//chloroplast thylakoid membrane;GO:0009536//plastid;GO:0009579//thylakoid;GO:0009707//chloroplast outer membrane;GO:0009941//chloroplast envelope;GO:0016020//membrane;GO:…	GO:0003674//molecular_function;GO:0003824//catalytic activity;GO:0004316//3-oxoacyl-[acyl-carrier-protein] reductase (NADPH) activity;GO:0004757//sepiapterin reductase activity;GO:0005488//binding;GO:0005515//protein binding;GO:0008667//2,3-dihydro-2,3-dihydroxybenzoate dehydrogenase activity;GO:0008678//2-deoxy-D-gluconate 3-dehydrogenase activity;GO:0016491//oxidoreductase activity;GO:0016627//…	GO:0000272//polysaccharide catabolic process;GO:0006633//fatty acid biosynthetic process;GO:0006725//cellular aromatic compound metabolic process;GO:0006729//tetrahydrobiopterin biosynthetic process;GO:0006778//porphyrin-containing compound metabolic process;GO:0006779//porphyrin-containing compound biosynthetic process;GO:0006807//nitrogen compound metabolic process;GO:0008150//biological_proces…
BAA09g17380	13.1878	28.1022	4	21.5762	19.4444	5.80638	7.67947	20.398	5.76923	0.974732	0.212321	2.19876	1.04281e-39	3.8975e-35	yes	--	XP_009113139.1 uncharacterized protein LOC103838450 [Brassica rapa]	-	-	-	-	-	-	-
BAA06g35570	12.6857	31.2044	12.6222	11.8212	10	11.7905	24.4574	16.9154	17.3077	0.857429	0.274677	1.64228	2.50913e-39	9.37787e-35	yes	NOP5-1	XP_009151230.1 probable nucleolar protein 5-1 [Brassica rapa]	Genetic Information Processing	Translation	ko03008//Ribosome biogenesis in eukaryotes	K14565	-	-	-
BAA02g36210	14.6245	29.927	11.7333	5.91062	9.44444	9.1243	19.0317	15.4229	19.2308	0.786081	0.239037	1.71744	1.57431e-38	5.88397e-34	yes	FPS1	XP_013751942.1 farnesyl pyrophosphate synthase 2-like [Brassica napus]	Metabolism;Metabolism;Metabolism	Global and overview maps;Global and overview maps;Metabolism of terpenoids and polyketides	ko01100//Metabolic pathways;ko01110//Biosynthesis of secondary metabolites;ko00900//Terpenoid backbone biosynthesis	K00787;K00787;K00787	-	GO:0000010//trans-hexaprenyltranstransferase activity;GO:0050347//trans-octaprenyltranstransferase activity	GO:0008299//isoprenoid biosynthetic process;GO:0009234//menaquinone biosynthetic process;GO:0010236//plastoquinone biosynthetic process
BAA03g44000	11.4164	25.7299	6.13333	5.38203	5.55556	6.46996	22.3706	3.48259	1.92308	0.734399	0.186987	1.97363	2.76738e-38	1.03431e-33	yes	--	XP_013736734.1 phosphopantothenoylcysteine decarboxylase subunit VHS3-like [Brassica napus]	-	-	-	-	-	-	-
BAA04g20440	21.4869	32.4818	5.95556	3.21961	5.83333	5.96042	21.6194	11.9403	5.76923	0.997637	0.283059	1.81741	3.31794e-38	1.24008e-33	yes	CPN60A1	RID66541.1 hypothetical protein BRARA_D01674 [Brassica rapa]	-	-	-	-	-	GO:0005515//protein binding;GO:0005524//ATP binding;GO:0016887//ATPase activity	GO:0006457//protein folding
BAA10g29900	9.45673	29.0146	15.1111	6.82364	8.05556	14.4448	16.9449	21.393	9.61538	0.750213	0.311909	1.26617	2.3993e-37	8.96737e-33	yes	LNK4	XP_009122392.1 protein LNK4 isoform X1 [Brassica rapa]	-	-	-	-	-	-	-
BAA09g19920	12.5602	30.1095	17.9556	8.26526	21.1111	11.0795	24.2905	22.8856	23.0769	0.846345	0.282043	1.58533	1.04367e-35	3.90072e-31	yes	--	XP_022576026.1 uncharacterized protein LOC106453666 [Brassica napus]	-	-	-	-	-	-	GO:0019628//urate catabolic process
BAA07g21600	12.0859	25.7299	6.31111	7.64056	10.2778	8.18817	11.1853	5.47264	1.92308	0.762143	0.181636	2.06901	4.07908e-35	1.52455e-30	yes	GLC1	RID54332.1 hypothetical protein BRARA_G01662 [Brassica rapa]	-	-	-	-	-	GO:0004553//hydrolase activity, hydrolyzing O-glycosyl compounds	GO:0005975//carbohydrate metabolic process
BAA08g00120	12.1626	27.5547	8.35556	10.6679	9.72222	9.04136	22.0367	16.9154	19.2308	0.779634	0.217159	1.84404	1.15737e-34	4.32567e-30	yes	nop56	XP_009106803.2 nucleolar protein 56-like [Brassica rapa]	Genetic Information Processing	Translation	ko03008//Ribosome biogenesis in eukaryotes	K14564	GO:0005762//mitochondrial large ribosomal subunit	GO:0003735//structural constituent of ribosome	GO:0032543//mitochondrial translation
BAA03g58730	13.0204	25.9124	9.6	5.76646	6.94444	6.8373	18.4474	20.398	17.3077	0.664224	0.18669	1.83103	5.45066e-33	2.03718e-28	yes	PBA1	XP_009138000.1 proteasome subunit beta type-6 [Brassica rapa]	Genetic Information Processing	Folding, sorting and degradation	ko03050//Proteasome	K02738	GO:0000502//proteasome complex;GO:0005575//cellular_component;GO:0005622//intracellular;GO:0005623//cell;GO:0005634//nucleus;GO:0005737//cytoplasm;GO:0005839//proteasome core complex;GO:0009376//HslUV protease complex;GO:0019774//proteasome core complex, beta-subunit complex;GO:0032991//macromolecular complex;GO:0043226//organelle;GO:0043227//membrane-bounded organelle;GO:0043229//intracellular o…	GO:0003674//molecular_function;GO:0003824//catalytic activity;GO:0004175//endopeptidase activity;GO:0004176//ATP-dependent peptidase activity;GO:0004298//threonine-type endopeptidase activity;GO:0008233//peptidase activity;GO:0016787//hydrolase activity;GO:0070003//threonine-type peptidase activity;GO:0070011//peptidase activity, acting on L-amino acid peptides	GO:0006508//proteolysis;GO:0006807//nitrogen compound metabolic process;GO:0008150//biological_process;GO:0008152//metabolic process;GO:0009056//catabolic process;GO:0009057//macromolecule catabolic process;GO:0009987//cellular process;GO:0010498//proteasomal protein catabolic process;GO:0019538//protein metabolic process;GO:0030163//protein catabolic process;GO:0043170//macromolecule metabolic p…
BAA04g05710	6.23474	26.0949	15.6444	9.94714	5.55556	16.637	13.8564	14.9254	11.5385	0.858422	0.353319	1.28072	6.49528e-32	2.42761e-27	yes	--	XP_009139273.1 uncharacterized protein LOC103863270 isoform X1 [Brassica rapa]	-	-	-	-	-	-	-
BAA07g28720	15.5659	27.1898	7.46667	4.70927	6.38889	6.26852	22.3706	23.8806	15.3846	0.676496	0.216848	1.6414	4.52962e-31	1.69294e-26	yes	BTF3	XP_013648841.1 nascent polypeptide-associated complex subunit beta-like isoform X2 [Brassica napus]	-	-	-	-	-	-	-
BAA10g34300	12.9646	27.1898	9.95556	9.13023	13.8889	9.46795	18.9482	20.398	21.1538	0.698796	0.216666	1.6894	1.06336e-30	3.97433e-26	yes	ALY2	XP_009122770.1 THO complex subunit 4B [Brassica rapa]	Genetic Information Processing;Genetic Information Processing;Genetic Information Processing	Transcription;Translation;Translation	ko03040//Spliceosome;ko03013//RNA transport;ko03015//mRNA surveillance pathway	K12881;K12881;K12881	-	GO:0003676//nucleic acid binding	GO:0008380//RNA splicing
BAA09g24180	18.6345	27.9197	3.82222	2.97934	2.77778	4.7162	23.2888	11.4428	7.69231	0.807076	0.294302	1.45541	2.57984e-29	9.64215e-25	yes	RPS17	XP_013728366.1 30S ribosomal protein S17, chloroplastic [Brassica napus]	Genetic Information Processing	Translation	ko03010//Ribosome	K02961	GO:0005840//ribosome;GO:0022627//cytosolic small ribosomal subunit	GO:0003735//structural constituent of ribosome	GO:0006412//translation
BAA06g37650	8.65472	25.1825	18.3111	11.4368	11.6667	10.487	19.6995	15.4229	0	0.725736	0.312528	1.21546	3.64557e-29	1.36253e-24	yes	RALFL27	XP_009151764.1 protein RALF-like 27 [Brassica rapa]	-	-	-	-	-	-	-
BAA10g34180	13.948	26.4599	11.2	9.94714	16.3889	6.82545	23.1219	14.9254	23.0769	0.619505	0.195298	1.66544	9.58472e-29	3.58229e-24	yes	--	XP_009122759.1 uncharacterized protein LOC103847430 [Brassica rapa]	-	-	-	-	-	GO:0003676//nucleic acid binding	-
BAA02g06890	14.6802	25.5474	6.93333	4.70927	7.5	6.73066	18.2805	19.403	19.2308	0.66193	0.199108	1.73313	6.92349e-28	2.58766e-23	yes	BCCP1	XP_009126109.1 biotin carboxyl carrier protein of acetyl-CoA carboxylase 1, chloroplastic [Brassica rapa]	Metabolism;Metabolism;Metabolism;Metabolism;Metabolism;Metabolism;Metabolism	Global and overview maps;Global and overview maps;Global and overview maps;Carbohydrate metabolism;Global and overview maps;Lipid metabolism;Carbohydrate metabolism	ko01100//Metabolic pathways;ko01110//Biosynthesis of secondary metabolites;ko01200//Carbon metabolism;ko00620//Pyruvate metabolism;ko01212//Fatty acid metabolism;ko00061//Fatty acid biosynthesis;ko00640//Propanoate metabolism	K02160;K02160;K02160;K02160;K02160;K02160;K02160	GO:0005575//cellular_component;GO:0005622//intracellular;GO:0005623//cell;GO:0005737//cytoplasm;GO:0009317//acetyl-CoA carboxylase complex;GO:0009507//chloroplast;GO:0009526//plastid envelope;GO:0009532//plastid stroma;GO:0009536//plastid;GO:0009570//chloroplast stroma;GO:0009941//chloroplast envelope;GO:0016020//membrane;GO:0031967//organelle envelope;GO:0031975//envelope;GO:0032991//macromolecu…	GO:0003674//molecular_function;GO:0003824//catalytic activity;GO:0003989//acetyl-CoA carboxylase activity;GO:0004149//dihydrolipoyllysine-residue succinyltransferase activity;GO:0004736//pyruvate carboxylase activity;GO:0004738//pyruvate dehydrogenase activity;GO:0004742//dihydrolipoyllysine-residue acetyltransferase activity;GO:0004847//urea carboxylase activity;GO:0008948//oxaloacetate decarbox…	GO:0006082//organic acid metabolic process;GO:0006086//acetyl-CoA biosynthetic process from pyruvate;GO:0006094//gluconeogenesis;GO:0006099//tricarboxylic acid cycle;GO:0006554//lysine catabolic process;GO:0006629//lipid metabolic process;GO:0006631//fatty acid metabolic process;GO:0006633//fatty acid biosynthetic process;GO:0006814//sodium ion transport;GO:0008150//biological_process;GO:0008152/…
BAA08g09010	20.7546	32.2993	11.9111	12.3018	11.9444	10.5226	20.4508	20.8955	13.4615	1.00085	0.261798	1.93469	8.91977e-28	3.33376e-23	yes	EIF(ISO)4E	XP_009108018.1 eukaryotic translation initiation factor [Brassica rapa]	Genetic Information Processing	Translation	ko03013//RNA transport	K03259	-	GO:0003723//RNA binding;GO:0003743//translation initiation factor activity	GO:0006413//translational initiation
BAA01g41530	15.4683	27.1898	13.0667	7.88083	11.6667	8.25927	21.0351	23.3831	21.1538	0.708821	0.238304	1.57262	4.46114e-26	1.66735e-21	yes	At3g11710	XP_013646471.1 lysine--tRNA ligase, cytoplasmic [Brassica napus]	Genetic Information Processing	Translation	ko00970//Aminoacyl-tRNA biosynthesis	K04567	GO:0005737//cytoplasm;GO:0009328//phenylalanine-tRNA ligase complex	GO:0000049//tRNA binding;GO:0000166//nucleotide binding;GO:0003676//nucleic acid binding;GO:0004812//aminoacyl-tRNA ligase activity;GO:0004815//aspartate-tRNA ligase activity;GO:0004816//asparagine-tRNA ligase activity;GO:0004824//lysine-tRNA ligase activity;GO:0004826//phenylalanine-tRNA ligase activity;GO:0005524//ATP binding;GO:0043767//pyrrolysyl-tRNA synthetase activity;GO:0050560//aspartate…	GO:0006418//tRNA aminoacylation for protein translation;GO:0006421//asparaginyl-tRNA aminoacylation;GO:0006422//aspartyl-tRNA aminoacylation;GO:0006430//lysyl-tRNA aminoacylation;GO:0006432//phenylalanyl-tRNA aminoacylation;GO:0043039//tRNA aminoacylation
BAA06g34830	15.0708	28.6496	21.9556	12.0615	16.1111	9.5035	23.4558	12.9353	23.0769	0.711232	0.255303	1.47811	4.738e-26	1.77083e-21	yes	--	XP_009151162.1 uncharacterized protein LOC103874487 [Brassica rapa]	-	-	-	-	-	GO:0004359//glutaminase activity	GO:0006541//glutamine metabolic process
BAA03g15450	14.213	25.5474	7.82222	9.27439	14.1667	6.96765	20.2003	9.95025	17.3077	0.579868	0.190877	1.60308	8.35019e-26	3.12088e-21	yes	BOB1	KAF3552373.1 hypothetical protein DY000_02001423 [Brassica cretica]	-	-	-	-	-	-	-
BAA06g07890	19.7852	26.8248	2.48889	1.63383	1.11111	4.53845	20.9516	14.4279	7.69231	0.702206	0.23692	1.56749	2.21414e-25	8.27536e-21	yes	PRIN2	XP_009148383.1 protein PLASTID REDOX INSENSITIVE 2, chloroplastic [Brassica rapa]	-	-	-	-	-	-	-
BAA06g27970	18.8088	26.6423	4.8	2.16242	3.33333	5.45088	20.5342	9.45274	15.3846	0.629746	0.225466	1.48186	1.52229e-24	5.68954e-20	yes	NDPK2	XP_009150388.1 nucleoside diphosphate kinase II, chloroplastic [Brassica rapa]	Metabolism;Metabolism;Environmental Information Processing;Metabolism;Metabolism	Global and overview maps;Global and overview maps;Signal transduction;Nucleotide metabolism;Nucleotide metabolism	ko01100//Metabolic pathways;ko01110//Biosynthesis of secondary metabolites;ko04016//MAPK signaling pathway - plant;ko00230//Purine metabolism;ko00240//Pyrimidine metabolism	K00940;K00940;K00940;K00940;K00940	GO:0005575//cellular_component;GO:0005622//intracellular;GO:0005623//cell;GO:0005634//nucleus;GO:0005737//cytoplasm;GO:0009507//chloroplast;GO:0009526//plastid envelope;GO:0009532//plastid stroma;GO:0009536//plastid;GO:0009570//chloroplast stroma;GO:0009579//thylakoid;GO:0009941//chloroplast envelope;GO:0031967//organelle envelope;GO:0031975//envelope;GO:0043226//organelle;GO:0043227//membrane-bo…	GO:0000166//nucleotide binding;GO:0003674//molecular_function;GO:0003824//catalytic activity;GO:0004550//nucleoside diphosphate kinase activity;GO:0005488//binding;GO:0005524//ATP binding;GO:0008144//drug binding;GO:0016301//kinase activity;GO:0016740//transferase activity;GO:0016772//transferase activity, transferring phosphorus-containing groups;GO:0016776//phosphotransferase activity, phosphat…	GO:0000302//response to reactive oxygen species;GO:0006139//nucleobase-containing compound metabolic process;GO:0006163//purine nucleotide metabolic process;GO:0006164//purine nucleotide biosynthetic process;GO:0006165//nucleoside diphosphate phosphorylation;GO:0006183//GTP biosynthetic process;GO:0006213//pyrimidine nucleoside metabolic process;GO:0006220//pyrimidine nucleotide metabolic process…
BAA05g08200	23.2164	29.0146	5.42222	2.11437	3.05556	5.99597	23.2053	9.95025	11.5385	1.04519	0.313183	1.73869	1.34325e-23	5.0204e-19	yes	At2g37660	XP_009143466.1 uncharacterized protein At2g37660, chloroplastic isoform X2 [Brassica rapa]	-	-	-	-	GO:0005575//cellular_component;GO:0005576//extracellular region;GO:0005622//intracellular;GO:0005623//cell;GO:0005737//cytoplasm;GO:0009507//chloroplast;GO:0009532//plastid stroma;GO:0009536//plastid;GO:0009570//chloroplast stroma;GO:0009579//thylakoid;GO:0043226//organelle;GO:0043227//membrane-bounded organelle;GO:0043229//intracellular organelle;GO:0043231//intracellular membrane-bounded organe…	GO:0003674//molecular_function;GO:0003824//catalytic activity;GO:0003854//3-beta-hydroxy-delta5-steroid dehydrogenase activity;GO:0005488//binding;GO:0005507//copper ion binding;GO:0008839//4-hydroxy-tetrahydrodipicolinate reductase;GO:0016616//oxidoreductase activity, acting on the CH-OH group of donors, NAD or NADP as acceptor;GO:0016757//transferase activity, transferring glycosyl groups;GO:00…	GO:0005975//carbohydrate metabolic process;GO:0006694//steroid biosynthetic process;GO:0006950//response to stress;GO:0006952//defense response;GO:0008150//biological_process;GO:0009089//lysine biosynthetic process via diaminopimelate;GO:0009605//response to external stimulus;GO:0009607//response to biotic stimulus;GO:0009617//response to bacterium;GO:0042742//defense response to bacterium;GO:004…
BAA10g18940	18.4671	25.5474	3.82222	3.7482	3.61111	4.6214	18.197	10.9453	3.84615	0.727436	0.206744	1.81498	1.48082e-23	5.53456e-19	yes	TIC100	XP_022549094.1 protein TIC 100-like isoform X1 [Brassica napus]	-	-	-	-	GO:0005575//cellular_component;GO:0005622//intracellular;GO:0005623//cell;GO:0005634//nucleus;GO:0005737//cytoplasm;GO:0009507//chloroplast;GO:0009526//plastid envelope;GO:0009528//plastid inner membrane;GO:0009534//chloroplast thylakoid;GO:0009535//chloroplast thylakoid membrane;GO:0009536//plastid;GO:0009579//thylakoid;GO:0009706//chloroplast inner membrane;GO:0009941//chloroplast envelope;GO:0…	GO:0003674//molecular_function;GO:0003677//DNA binding;GO:0005215//transporter activity;GO:0008565//protein transporter activity	GO:0000003//reproduction;GO:0003006//developmental process involved in reproduction;GO:0006367//transcription initiation from RNA polymerase II promoter;GO:0006605//protein targeting;GO:0006810//transport;GO:0006886//intracellular protein transport;GO:0006996//organelle organization;GO:0007275//multicellular organism development;GO:0008104//protein localization;GO:0008150//biological_process;GO:0…
BAA06g02910	12.3579	31.5693	7.82222	4.18068	7.5	24.9674	20.5342	24.8756	7.69231	1.35714	0.726671	0.901192	1.57902e-23	5.90158e-19	yes	--	XP_013640762.1 photosystem II 5 kDa protein, chloroplastic [Brassica napus]	-	-	-	-	-	GO:0003870//5-aminolevulinate synthase activity	GO:0006783//heme biosynthetic process
BAA07g32170	17.1211	27.7372	10.4	5.57424	6.11111	9.68124	21.8698	12.9353	7.69231	0.616753	0.246354	1.32396	1.75233e-23	6.54934e-19	yes	At1g66430	XP_013649151.1 probable fructokinase-6, chloroplastic [Brassica napus]	Metabolism;Metabolism;Metabolism;Metabolism;Metabolism	Global and overview maps;Global and overview maps;Carbohydrate metabolism;Carbohydrate metabolism;Carbohydrate metabolism	ko01100//Metabolic pathways;ko01110//Biosynthesis of secondary metabolites;ko00500//Starch and sucrose metabolism;ko00520//Amino sugar and nucleotide sugar metabolism;ko00051//Fructose and mannose metabolism	K00847;K00847;K00847;K00847;K00847	GO:0005575//cellular_component;GO:0005622//intracellular;GO:0005623//cell;GO:0005737//cytoplasm;GO:0005829//cytosol;GO:0005911//cell-cell junction;GO:0009506//plasmodesma;GO:0009507//chloroplast;GO:0009532//plastid stroma;GO:0009536//plastid;GO:0009570//chloroplast stroma;GO:0030054//cell junction;GO:0043226//organelle;GO:0043227//membrane-bounded organelle;GO:0043229//intracellular organelle;GO:…	GO:0000166//nucleotide binding;GO:0003674//molecular_function;GO:0003824//catalytic activity;GO:0004396//hexokinase activity;GO:0004747//ribokinase activity;GO:0005488//binding;GO:0005524//ATP binding;GO:0008144//drug binding;GO:0008662//1-phosphofructokinase activity;GO:0008865//fructokinase activity;GO:0009024//tagatose-6-phosphate kinase activity;GO:0016301//kinase activity;GO:0016740//transfe…	GO:0000271//polysaccharide biosynthetic process;GO:0005975//carbohydrate metabolic process;GO:0005976//polysaccharide metabolic process;GO:0005982//starch metabolic process;GO:0005990//lactose catabolic process;GO:0005996//monosaccharide metabolic process;GO:0006000//fructose metabolic process;GO:0006073//cellular glucan metabolic process;GO:0006082//organic acid metabolic process;GO:0006629//lip…
BAA08g30700	20.0223	27.5547	5.51111	4.3729	6.94444	6.13817	20.0334	13.9303	13.4615	0.642605	0.23786	1.43382	1.87558e-23	7.00996e-19	yes	asd	XP_009110515.1 aspartate-semialdehyde dehydrogenase [Brassica rapa]	Metabolism;Metabolism;Metabolism;Metabolism;Metabolism;Metabolism;Metabolism;Metabolism	Global and overview maps;Global and overview maps;Global and overview maps;Amino acid metabolism;Global and overview maps;Amino acid metabolism;Amino acid metabolism;Biosynthesis of other secondary metabolites	ko01100//Metabolic pathways;ko01110//Biosynthesis of secondary metabolites;ko01230//Biosynthesis of amino acids;ko00270//Cysteine and methionine metabolism;ko01210//2-Oxocarboxylic acid metabolism;ko00260//Glycine, serine and threonine metabolism;ko00300//Lysine biosynthesis;ko00261//Monobactam biosynthesis	K00133;K00133;K00133;K00133;K00133;K00133;K00133;K00133	GO:0005575//cellular_component;GO:0005622//intracellular;GO:0005623//cell;GO:0005737//cytoplasm;GO:0044424//intracellular part;GO:0044464//cell part	GO:0000166//nucleotide binding;GO:0003674//molecular_function;GO:0003824//catalytic activity;GO:0003942//N-acetyl-gamma-glutamyl-phosphate reductase activity;GO:0004073//aspartate-semialdehyde dehydrogenase activity;GO:0005488//binding;GO:0005515//protein binding;GO:0016491//oxidoreductase activity;GO:0016620//oxidoreductase activity, acting on the aldehyde or oxo group of donors, NAD or NADP as …	GO:0000096//sulfur amino acid metabolic process;GO:0000097//sulfur amino acid biosynthetic process;GO:0006082//organic acid metabolic process;GO:0006520//cellular amino acid metabolic process;GO:0006549//isoleucine metabolic process;GO:0006553//lysine metabolic process;GO:0006555//methionine metabolic process;GO:0006566//threonine metabolic process;GO:0006592//ornithine biosynthetic process;GO:00…
BAA05g08910	17.5744	25.365	5.15556	1.97021	1.11111	6.51736	16.6945	7.46269	1.92308	0.805057	0.218647	1.88049	5.30566e-23	1.98299e-18	yes	--	XP_009143548.1 uncharacterized protein LOC103867246 [Brassica rapa]	-	-	-	-	GO:0016021//integral component of membrane	GO:0009055//electron carrier activity	-
BAA06g38700	19.5062	25.9124	2.4	2.54685	5	4.4555	21.4524	17.4129	11.5385	0.793146	0.308971	1.36012	3.92136e-21	1.46561e-16	yes	RPL12C	XP_009151918.1 50S ribosomal protein L12-3, chloroplastic [Brassica rapa]	Genetic Information Processing	Translation	ko03010//Ribosome	K02935	GO:0000315//organellar large ribosomal subunit;GO:0005840//ribosome;GO:0022625//cytosolic large ribosomal subunit	GO:0003735//structural constituent of ribosome	GO:0006412//translation
BAA06g11600	19.2133	25.7299	3.02222	4.75733	5	5.59308	21.4524	8.95522	17.3077	0.612434	0.20807	1.55749	1.50544e-20	5.6266e-16	yes	asd	CDY45291.1 BnaA06g09610D [Brassica napus]	Metabolism;Metabolism;Metabolism;Metabolism;Metabolism;Metabolism;Metabolism;Metabolism	Global and overview maps;Global and overview maps;Global and overview maps;Amino acid metabolism;Global and overview maps;Amino acid metabolism;Amino acid metabolism;Biosynthesis of other secondary metabolites	ko01100//Metabolic pathways;ko01110//Biosynthesis of secondary metabolites;ko01230//Biosynthesis of amino acids;ko00270//Cysteine and methionine metabolism;ko01210//2-Oxocarboxylic acid metabolism;ko00260//Glycine, serine and threonine metabolism;ko00300//Lysine biosynthesis;ko00261//Monobactam biosynthesis	K00133;K00133;K00133;K00133;K00133;K00133;K00133;K00133	-	GO:0003942//N-acetyl-gamma-glutamyl-phosphate reductase activity;GO:0004073//aspartate-semialdehyde dehydrogenase activity;GO:0016620//oxidoreductase activity, acting on the aldehyde or oxo group of donors, NAD or NADP as acceptor;GO:0046983//protein dimerization activity;GO:0051287//NAD binding	GO:0006592//ornithine biosynthetic process;GO:0008652//cellular amino acid biosynthetic process;GO:0009086//methionine biosynthetic process;GO:0009088//threonine biosynthetic process;GO:0009089//lysine biosynthetic process via diaminopimelate;GO:0009097//isoleucine biosynthetic process;GO:0055114//oxidation-reduction process
BAA05g00350	21.6333	26.8248	4.17778	2.97934	2.5	4.49105	18.7813	13.4328	17.3077	0.735795	0.239499	1.61928	1.70445e-20	6.37038e-16	yes	PHR2	VDC69318.1 unnamed protein product [Brassica rapa]	-	-	-	-	-	GO:0003674//molecular_function;GO:0003904//deoxyribodipyrimidine photo-lyase activity;GO:0009881//photoreceptor activity;GO:0016787//hydrolase activity;GO:0038023//signaling receptor activity;GO:0060089//molecular transducer activity	GO:0006281//DNA repair;GO:0006464//cellular protein modification process;GO:0006807//nitrogen compound metabolic process;GO:0007154//cell communication;GO:0007165//signal transduction;GO:0008150//biological_process;GO:0008152//metabolic process;GO:0009987//cellular process;GO:0018298//protein-chromophore linkage;GO:0019538//protein metabolic process;GO:0023052//signaling;GO:0036211//protein modif…
BAA05g34800	17.2746	27.1898	6.66667	5.52619	2.22222	10.3804	23.8731	20.398	15.3846	0.629074	0.285622	1.13912	4.25701e-20	1.59106e-15	yes	--	XP_009146616.1 uncharacterized protein LOC103870256 [Brassica rapa]	-	-	-	-	-	-	-
BAA09g51910	15.6427	27.5547	10.9333	9.51466	8.88889	12.9992	23.0384	15.4229	13.4615	0.763838	0.328737	1.21634	1.36022e-19	5.0838e-15	yes	MTHFR1	VDC63049.1 unnamed protein product [Brassica rapa]	Metabolism;Metabolism;Metabolism	Global and overview maps;Global and overview maps;Metabolism of cofactors and vitamins	ko01100//Metabolic pathways;ko01200//Carbon metabolism;ko00670//One carbon pool by folate	K00297;K00297;K00297	-	GO:0004489//methylenetetrahydrofolate reductase (NAD(P)H) activity	GO:0006555//methionine metabolic process;GO:0009086//methionine biosynthetic process;GO:0009396//folic acid-containing compound biosynthetic process;GO:0055114//oxidation-reduction process
BAA04g07890	9.42883	25.5474	22.6667	11.2446	16.6667	15.2032	24.8748	14.4279	13.4615	0.700071	0.373758	0.905396	3.2347e-19	1.20897e-14	yes	CID2	XP_009139536.1 polyadenylate-binding protein-interacting protein 2 [Brassica rapa]	-	-	-	-	-	-	-
BAA05g32330	13.132	25.1825	11.6444	13.2148	14.7222	10.6885	21.2855	19.9005	15.3846	0.535208	0.232872	1.20056	6.5629e-19	2.45288e-14	yes	MORF8	XP_009146297.2 multiple organellar RNA editing factor 8, chloroplastic/mitochondrial [Brassica rapa]	-	-	-	-	-	-	-
BAA05g22720	24.5554	32.6642	12.2667	12.5901	23.0556	14.5989	23.1219	20.398	11.5385	1.0185	0.366495	1.47458	3.63432e-18	1.35833e-13	yes	GRF4	XP_009145139.1 14-3-3-like protein GF14 phi [Brassica rapa]	-	-	-	-	GO:0005575//cellular_component;GO:0005622//intracellular;GO:0005623//cell;GO:0005634//nucleus;GO:0005737//cytoplasm;GO:0019028//viral capsid;GO:0043226//organelle;GO:0043227//membrane-bounded organelle;GO:0043229//intracellular organelle;GO:0043231//intracellular membrane-bounded organelle;GO:0044424//intracellular part;GO:0044464//cell part	GO:0003674//molecular_function;GO:0005198//structural molecule activity;GO:0005488//binding;GO:0005515//protein binding;GO:0019904//protein domain specific binding	-
[truncated: 17 more rows]

## Sheet: SC
Gene_ID	MC	PC	VC	EC	GC	SC	UK8	UK16	UK18	Target_Cluster_mean	Other_Cluster_mean	Log2FC	Pvalue	Qvalue	sign	Symbol	Description	KEGG_A_class	KEGG_B_class	Pathway	K_ID	GO Component	GO Function	GO Process
[truncated: 24 more rows]

## Sheet: VC
Gene_ID	MC	PC	VC	EC	GC	SC	UK8	UK16	UK18	Target_Cluster_mean	Other_Cluster_mean	Log2FC	Pvalue	Qvalue	sign	Symbol	Description	KEGG_A_class	KEGG_B_class	Pathway	K_ID	GO Component	GO Function	GO Process
BAA05g27200	0.118558	0.182482	33.7778	0.480538	1.11111	0.675435	1.25209	0	1.92308	5.06236	0.0141954	8.47824	0	0	yes	UBP12	XP_009145639.1 uncharacterized protein LOC103869330 [Brassica rapa]	-	-	-	-	-	GO:0005515//protein binding	-
[truncated: 71 more rows]

## Sheet: UK8
Gene_ID	MC	PC	VC	EC	GC	SC	UK8	UK16	UK18	Target_Cluster_mean	Other_Cluster_mean	Log2FC	Pvalue	Qvalue	sign	Symbol	Description	KEGG_A_class	KEGG_B_class	Pathway	K_ID	GO Component	GO Function	GO Process
[truncated: 22 more rows]

[truncated: 2 more sheets: UK16, UK18]
