# Supplementary material for: Single-cell transcriptome reveals dominant subgenome expression and transcriptional response to heat stress in Chinese cabbage
Source: Genome Biol. 2022 Dec 19;23:262. doi: 10.1186/s13059-022-02834-4 (PMC9762029; doi:10.1186/s13059-022-02834-4)
Supplement: Supplementary file 8 — Additional file 8: Table S7. Predominantly expressed genes in subgenomes in different cell types. [file 13059_2022_2834_MOESM8_ESM.xlsx]

## Sheet: EC.exp.annot
Subgenome	Gene_ID	MC	SC	EC	GC	VC	PC	ath_id	Symbol	Description	KEGG_A_class	KEGG_B_class	Pathway	K_ID	GO Component	GO Function	GO Process
LF1	BAA06g42220	2.04549	2.84217	3.1204	1.97954	1.29232	1.00124	AT2G01450	MPK17	MAP kinase 17	-	-	-	-	GO:0005634//nucleus;GO:0005634//nucleus;GO:0005634//nucleus;GO:0005634//nucleus	GO:0004707//MAP kinase activity;GO:0004707//MAP kinase activity;GO:0004674//protein serine/threonine kinase activity;GO:0004674//protein serine/threonine kinase activity;GO:0004707//MAP kinase activity;GO:0004707//MAP kinase activity	GO:0007165//signal transduction;GO:0046777//protein autophosphorylation;GO:0046777//protein autophosphorylation;GO:0046777//protein autophosphorylation
LF1	BAA06g17670	6.35536	4.10483	4.33197	8.19129	2.14684	1.38086	AT1G21010	-	-	-	-	-	-	GO:0005634//nucleus	GO:0003674//molecular_function	GO:0015824//proline transport
LF1	BAA05g33020	1.17287	1.26179	1.89551	2.52263	1.5369	0.771979	AT3G14230	RAP2.2	related to AP2 2	-	-	-	-	GO:0005634//nucleus;GO:0005634//nucleus;GO:0005634//nucleus;GO:0005634//nucleus	GO:0003700//sequence-specific DNA binding transcription factor activity;GO:0003700//sequence-specific DNA binding transcription factor activity;GO:0003677//DNA binding	GO:0006487//protein N-linked glycosylation;GO:0006355//regulation of transcription, DNA-templated;GO:0001666//response to hypoxia;GO:0001666//response to hypoxia;GO:0006355//regulation of transcription, DNA-templated;GO:0010468//regulation of gene expression;GO:0046685//response to arsenic-containing substance;GO:0006355//regulation of transcription, DNA-templated;GO:0006487//protein N-linked gly…
LF1	BAA05g26630	0.689692	0.920897	1.20097	1.29826	0.806742	0.427395	AT3G20770	EIN3	Ethylene insensitive 3 family protein	Environmental Information Processing	Signal transduction	ko04075//Plant hormone signal transduction;ko04016//MAPK signaling pathway - plant	K14514	GO:0005634//nucleus;GO:0005634//nucleus;GO:0005634//nucleus;GO:0005634//nucleus	GO:0005515//protein binding;GO:0005515//protein binding;GO:0003677//DNA binding;GO:0005515//protein binding;GO:0005515//protein binding;GO:0005515//protein binding;GO:0003700//sequence-specific DNA binding transcription factor activity;GO:0003700//sequence-specific DNA binding transcription factor activity;GO:0003700//sequence-specific DNA binding transcription factor activity;GO:0003700//sequenc…	GO:0000303//response to superoxide;GO:0009873//ethylene-activated signaling pathway;GO:0007165//signal transduction;GO:0010182//sugar mediated signaling pathway;GO:0009863//salicylic acid mediated signaling pathway;GO:0009873//ethylene-activated signaling pathway;GO:0009751//response to salicylic acid;GO:0009873//ethylene-activated signaling pathway;GO:0006355//regulation of transcription, DNA-te…
LF1	BAA05g28980	0.868198	1.05671	1.25279	1.51268	0.414211	0.419665	AT3G18690	MKS1	MAP kinase substrate 1	-	-	-	-	GO:0005634//nucleus;GO:0005634//nucleus	GO:0005515//protein binding;GO:0005515//protein binding;GO:0005515//protein binding;GO:0005515//protein binding;GO:0005515//protein binding	GO:0009870//defense response signaling pathway, resistance gene-dependent;GO:0009870//defense response signaling pathway, resistance gene-dependent;GO:0009870//defense response signaling pathway, resistance gene-dependent;GO:0009870//defense response signaling pathway, resistance gene-dependent
LF1	BAA01g14490	0.223467	0.176075	1.58781	1.07261	0.119795	0.127155	AT4G22690	CYP706A1	cytochrome P450, family 706, subfamily A, polypeptide 1	-	-	-	-	GO:0005774//vacuolar membrane;GO:0009507//chloroplast;GO:0005618//cell wall;GO:0005794//Golgi apparatus;GO:0005739//mitochondrion;GO:0005886//plasma membrane;GO:0005774//vacuolar membrane;GO:0005774//vacuolar membrane	GO:0019825//oxygen binding	-
LF1	BAA10g29550	0.300207	0.30127	0.422492	0.240974	0.265584	0.252248	AT5G08200	-	peptidoglycan-binding LysM domain-containing protein	-	-	-	-	GO:0005634//nucleus	GO:0003674//molecular_function	GO:0016998//cell wall macromolecule catabolic process;GO:0016998//cell wall macromolecule catabolic process
LF1	BAA05g03640	0.603933	0.331678	0.702744	0.502391	0.413119	0.225357	AT2G43160	-	ENTH/VHS family protein	Cellular Processes	Transport and catabolism	ko04144//Endocytosis	K12471	GO:0005634//nucleus;GO:0005794//Golgi apparatus;GO:0005774//vacuolar membrane;GO:0005774//vacuolar membrane;GO:0005634//nucleus;GO:0005774//vacuolar membrane;GO:0005774//vacuolar membrane;GO:0005774//vacuolar membrane;GO:0005774//vacuolar membrane;GO:0005774//vacuolar membrane;GO:0005774//vacuolar membrane;GO:0005886//plasma membrane;GO:0005774//vacuolar membrane;GO:0005886//plasma membrane;GO:00…	GO:0005515//protein binding;GO:0005515//protein binding;GO:0005543//phospholipid binding;GO:0030276//clathrin binding;GO:0005515//protein binding	-
LF1	BAA09g46840	12.7012	9.39521	15.2485	11.5098	8.24336	7.34263	AT3G53650	-	Histone superfamily protein	-	-	-	-	GO:0005634//nucleus	GO:0003677//DNA binding	-
LF1	BAA01g02450	2.20828	1.25598	4.17299	1.18481	0.367413	0.412566	AT4G36500	-	-	-	-	-	-	GO:0005739//mitochondrion	GO:0003674//molecular_function	GO:0031348//negative regulation of defense response;GO:0009627//systemic acquired resistance;GO:0009862//systemic acquired resistance, salicylic acid mediated signaling pathway;GO:0009862//systemic acquired resistance, salicylic acid mediated signaling pathway;GO:0010363//regulation of plant-type hypersensitive response;GO:0006612//protein targeting to membrane;GO:0009625//response to insect;GO:0…
LF1	BAA05g25060	6.6589	3.13034	6.30382	7.76617	1.35368	0.996304	AT3G22360	AOX1B	alternative oxidase 1B	-	-	-	-	GO:0005739//mitochondrion;GO:0005739//mitochondrion;GO:0005739//mitochondrion	GO:0009916//alternative oxidase activity;GO:0009916//alternative oxidase activity	GO:0055114//oxidation-reduction process
LF1	BAA07g32690	0.394797	0.219802	0.678645	0.482189	0.237032	0.425736	AT1G67340	-	HCP-like superfamily protein with MYND-type zinc finger	-	-	-	-	GO:0005634//nucleus	-	-
LF1	BAA09g38020	0.0100805	0.0158143	1.65564	1.31456	0.0198618	0.657273	AT1G27950	LTPG1	glycosylphosphatidylinositol-anchored lipid protein transfer 1	-	-	-	-	GO:0005886//plasma membrane;GO:0031225//anchored component of membrane;GO:0046658//anchored component of plasma membrane;GO:0005886//plasma membrane;GO:0031225//anchored component of membrane;GO:0046658//anchored component of plasma membrane;GO:0005886//plasma membrane;GO:0005886//plasma membrane	-	GO:0006869//lipid transport
LF1	BAA01g03160	1.18992	0.990229	1.7212	0.895098	0.42514	1.23755	AT4G35550	WOX13	WUSCHEL related homeobox 13	-	-	-	-	GO:0005634//nucleus;GO:0005634//nucleus	GO:0003700//sequence-specific DNA binding transcription factor activity;GO:0003677//DNA binding	GO:0006355//regulation of transcription, DNA-templated;GO:0006355//regulation of transcription, DNA-templated;GO:0006355//regulation of transcription, DNA-templated
LF1	BAA01g12640	13.8537	6.66253	15.8261	7.21949	1.98459	2.81106	AT4G20780	CML42	calmodulin like 42	Organismal Systems	Environmental adaptation	ko04626//Plant-pathogen interaction	K13448	-	GO:0005515//protein binding;GO:0005509//calcium ion binding;GO:0005509//calcium ion binding	GO:0010091//trichome branching;GO:0010091//trichome branching
LF1	BAA09g54160	1.55838	1.30083	1.88657	1.03903	0.748744	0.718395	AT3G62830	AUD1	NAD(P)-binding Rossmann-fold superfamily protein	Metabolism	Carbohydrate metabolism;Global and overview maps	ko01100//Metabolic pathways;ko00520//Amino sugar and nucleotide sugar metabolism	K08678	GO:0000139//Golgi membrane;GO:0005802//trans-Golgi network;GO:0005886//plasma membrane;GO:0000139//Golgi membrane;GO:0016020//membrane;GO:0005802//trans-Golgi network;GO:0005794//Golgi apparatus;GO:0005794//Golgi apparatus;GO:0005794//Golgi apparatus;GO:0005768//endosome;GO:0005794//Golgi apparatus;GO:0005886//plasma membrane;GO:0005768//endosome;GO:0000139//Golgi membrane;GO:0005794//Golgi appar…	GO:0048040//UDP-glucuronate decarboxylase activity;GO:0048040//UDP-glucuronate decarboxylase activity;GO:0008460//dTDP-glucose 4,6-dehydratase activity;GO:0003824//catalytic activity	GO:0009225//nucleotide-sugar metabolic process;GO:0009225//nucleotide-sugar metabolic process;GO:0042732//D-xylose metabolic process;GO:0019305//dTDP-rhamnose biosynthetic process;GO:0042732//D-xylose metabolic process;GO:0019305//dTDP-rhamnose biosynthetic process
LF1	BAA06g08980	1.51455	1.18975	1.46566	0.949821	0.810461	0.849823	AT1G13390	-	-	-	-	-	-	GO:0005634//nucleus;GO:0005634//nucleus	GO:0003674//molecular_function	GO:0008150//biological_process
LF1	BAA06g14280	0.507558	0.40935	0.494808	0.306024	0.295313	0.29084	AT1G17720	ATB BETA	Protein phosphatase 2A, regulatory subunit PR55	Genetic Information Processing	Translation	ko03015//mRNA surveillance pathway	K04354	GO:0005829//cytosol;GO:0005737//cytoplasm;GO:0000159//protein phosphatase type 2A complex;GO:0005737//cytoplasm;GO:0005829//cytosol	GO:0000166//nucleotide binding;GO:0008601//protein phosphatase type 2A regulator activity	GO:0006470//protein dephosphorylation;GO:0006470//protein dephosphorylation;GO:0006470//protein dephosphorylation
LF1	BAA01g06370	1.80839	1.53448	1.82974	1.39638	1.40974	1.22095	AT4G32030	-	-	-	-	-	-	GO:0005634//nucleus;GO:0005737//cytoplasm	GO:0003674//molecular_function	GO:0008150//biological_process
LF1	BAA06g09670	0.799768	0.694916	0.79919	0.711413	0.498763	0.379615	AT1G12760	-	Zinc finger, C3HC4 type (RING finger) family protein	-	-	-	-	GO:0009507//chloroplast;GO:0005634//nucleus	GO:0004842//ubiquitin-protein transferase activity;GO:0008270//zinc ion binding	-
LF1	BAA09g38930	0.907397	0.825996	0.887967	0.718139	0.380385	0.411543	AT1G25370	-	Protein of unknown function (DUF1639)	-	-	-	-	GO:0005634//nucleus	GO:0003674//molecular_function	GO:0009693//ethylene biosynthetic process;GO:0009693//ethylene biosynthetic process;GO:0008150//biological_process
LF1	BAA07g43110	11.2205	8.46068	9.67364	5.29143	2.55742	2.12368	AT1G80840	WRKY40	WRKY DNA-binding protein 40	-	-	-	-	GO:0005634//nucleus;GO:0005634//nucleus	GO:0003700//sequence-specific DNA binding transcription factor activity;GO:0005515//protein binding;GO:0003700//sequence-specific DNA binding transcription factor activity;GO:0003700//sequence-specific DNA binding transcription factor activity;GO:0005515//protein binding;GO:0003700//sequence-specific DNA binding transcription factor activity;GO:0003700//sequence-specific DNA binding transcription…	GO:0006355//regulation of transcription, DNA-templated;GO:0043900//regulation of multi-organism process;GO:0009862//systemic acquired resistance, salicylic acid mediated signaling pathway;GO:0030968//endoplasmic reticulum unfolded protein response;GO:0006355//regulation of transcription, DNA-templated;GO:0009612//response to mechanical stimulus;GO:0010363//regulation of plant-type hypersensitive …
LF1	BAA01g07900	17.2801	10.2777	13.1012	5.91015	2.59193	7.36376	AT4G30530	GGP1	Class I glutamine amidotransferase-like superfamily protein	-	-	-	-	GO:0005737//cytoplasm;GO:0005829//cytosol	GO:0034722//gamma-glutamyl-peptidase activity;GO:0003824//catalytic activity;GO:0008233//peptidase activity	GO:0006569//tryptophan catabolic process;GO:0006569//tryptophan catabolic process;GO:0006749//glutathione metabolic process;GO:0019760//glucosinolate metabolic process;GO:0009684//indoleacetic acid biosynthetic process;GO:0009684//indoleacetic acid biosynthetic process;GO:0006749//glutathione metabolic process;GO:0019760//glucosinolate metabolic process
LF1	BAA10g26800	0.507962	0.276713	0.397925	0.338982	0.314332	0.263132	AT5G12120	-	Ubiquitin-associated/translation elongation factor EF1B protein	-	-	-	-	GO:0005634//nucleus;GO:0005886//plasma membrane	-	-
LF1	BAA10g20570	1.27871	0.761596	1.24024	0.821939	0.671106	0.422445	AT5G19900	-	PRLI-interacting factor, putative	-	-	-	-	GO:0005634//nucleus	GO:0003674//molecular_function	GO:0008150//biological_process
LF1	BAA05g27730	0.319944	0.30731	0.416669	0.207944	0.320345	0.249206	AT3G19950	-	RING/U-box superfamily protein	-	-	-	-	-	GO:0008270//zinc ion binding	GO:0010200//response to chitin
LF1	BAA06g12220	9.03135	7.21929	10.0788	2.76061	3.66966	3.08144	AT1G15430	-	Protein of unknown function (DUF1644)	-	-	-	-	GO:0005634//nucleus;GO:0005634//nucleus	GO:0003674//molecular_function	GO:0030968//endoplasmic reticulum unfolded protein response;GO:0000165//MAPK cascade;GO:0009867//jasmonic acid mediated signaling pathway;GO:0009862//systemic acquired resistance, salicylic acid mediated signaling pathway;GO:0009738//abscisic acid-activated signaling pathway;GO:0009409//response to cold;GO:0042538//hyperosmotic salinity response;GO:0009863//salicylic acid mediated signaling pathw…
LF1	BAA01g10370	1.09415	1.00198	1.40338	0.418145	0.562418	0.162812	AT4G17900	-	PLATZ transcription factor family protein	-	-	-	-	GO:0005739//mitochondrion;GO:0005739//mitochondrion	-	GO:0008150//biological_process
LF1	BAA05g06330	10.821	13.9559	14.1163	3.96007	6.80576	3.16411	AT2G40000	HSPRO2	ortholog of sugar beet HS1 PRO-1 2	-	-	-	-	GO:0005739//mitochondrion	GO:0005515//protein binding	GO:0009816//defense response to bacterium, incompatible interaction;GO:0006979//response to oxidative stress;GO:0009751//response to salicylic acid;GO:0010200//response to chitin;GO:0009646//response to absence of light;GO:0009816//defense response to bacterium, incompatible interaction
LF1	BAA05g41020	10.3852	9.39973	12.2995	7.21537	11.0124	5.19797	AT3G02470	SAMDC	S-adenosylmethionine decarboxylase	Metabolism	Global and overview maps;Amino acid metabolism	ko01100//Metabolic pathways;ko00270//Cysteine and methionine metabolism;ko00330//Arginine and proline metabolism	K01611	-	GO:0004014//adenosylmethionine decarboxylase activity;GO:0004014//adenosylmethionine decarboxylase activity;GO:0005515//protein binding	GO:0009805//coumarin biosynthetic process;GO:0009698//phenylpropanoid metabolic process;GO:0009698//phenylpropanoid metabolic process;GO:0016458//gene silencing;GO:0009611//response to wounding;GO:0016197//endosomal transport;GO:0006596//polyamine biosynthetic process;GO:0042398//cellular modified amino acid biosynthetic process;GO:0019079//viral genome replication;GO:0042398//cellular modified a…
LF1	BAA05g40160	0.448607	0.39904	0.447719	0.288478	0.437076	0.295286	AT3G05545	-	RING/U-box superfamily protein	-	-	-	-	GO:0005634//nucleus	GO:0003677//DNA binding;GO:0004842//ubiquitin-protein transferase activity	-
LF1	BAA10g24330	3.2974	2.11364	1.74715	1.74704	2.31025	1.99673	AT5G15650	RGP2	reversibly glycosylated polypeptide 2	Metabolism	Carbohydrate metabolism	ko00520//Amino sugar and nucleotide sugar metabolism	K13379	GO:0022626//cytosolic ribosome;GO:0005634//nucleus;GO:0022626//cytosolic ribosome;GO:0022626//cytosolic ribosome;GO:0005618//cell wall;GO:0016020//membrane;GO:0022626//cytosolic ribosome	GO:0052691//UDP-arabinopyranose mutase activity	GO:0046686//response to cadmium ion;GO:0009651//response to salt stress;GO:0033356//UDP-L-arabinose metabolic process;GO:0033356//UDP-L-arabinose metabolic process;GO:0009651//response to salt stress
LF1	BAA09g00780	10.6955	2.79012	1.18688	1.82201	2.13758	5.00358	AT4G01150	-	-	-	-	-	-	GO:0009535//chloroplast thylakoid membrane;GO:0009535//chloroplast thylakoid membrane;GO:0009941//chloroplast envelope;GO:0009507//chloroplast;GO:0010287//plastoglobule;GO:0009535//chloroplast thylakoid membrane;GO:0009534//chloroplast thylakoid;GO:0009507//chloroplast;GO:0010287//plastoglobule;GO:0009534//chloroplast thylakoid;GO:0009535//chloroplast thylakoid membrane;GO:0009941//chloroplast en…	GO:0003674//molecular_function	GO:0008150//biological_process
LF1	BAA06g38240	0.708779	1.57624	1.17283	0.548859	0.927302	0.602601	AT3G28710	-	ATPase, V0/A0 complex, subunit C/D	Metabolism;Cellular Processes	Global and overview maps;Transport and catabolism;Energy metabolism	ko01100//Metabolic pathways;ko00190//Oxidative phosphorylation;ko04145//Phagosome	K02146	GO:0005773//vacuole;GO:0005886//plasma membrane;GO:0005773//vacuole;GO:0005794//Golgi apparatus;GO:0000325//plant-type vacuole;GO:0005774//vacuolar membrane;GO:0005774//vacuolar membrane;GO:0009506//plasmodesma;GO:0005773//vacuole;GO:0005774//vacuolar membrane;GO:0005774//vacuolar membrane;GO:0005774//vacuolar membrane;GO:0005773//vacuole;GO:0005773//vacuole;GO:0005774//vacuolar membrane;GO:00003…	GO:0046961//proton-transporting ATPase activity, rotational mechanism;GO:0046961//proton-transporting ATPase activity, rotational mechanism	GO:0015992//proton transport
LF1	BAA09g51330	1.23521	3.62897	3.16419	1.37568	1.19741	1.18277	AT3G59350	-	Protein kinase superfamily protein	Organismal Systems	Environmental adaptation	ko04626//Plant-pathogen interaction	K13436	GO:0005886//plasma membrane;GO:0005634//nucleus;GO:0005886//plasma membrane;GO:0005886//plasma membrane;GO:0005634//nucleus;GO:0005886//plasma membrane	GO:0016301//kinase activity;GO:0019901//protein kinase binding	GO:0010200//response to chitin
LF1	BAA10g19230	1.12736	2.4295	2.02084	1.09656	1.09406	1.06307	AT5G22250	CAF1b	Polynucleotidyl transferase, ribonuclease H-like superfamily protein	Genetic Information Processing	Folding, sorting and degradation	ko03018//RNA degradation	K12581	GO:0005634//nucleus	GO:0004540//ribonuclease activity;GO:0008408//3'-5' exonuclease activity	GO:0009738//abscisic acid-activated signaling pathway;GO:0042742//defense response to bacterium;GO:0035556//intracellular signal transduction;GO:0000289//nuclear-transcribed mRNA poly(A) tail shortening;GO:0000289//nuclear-transcribed mRNA poly(A) tail shortening;GO:0000165//MAPK cascade;GO:0009814//defense response, incompatible interaction;GO:0000165//MAPK cascade;GO:0009693//ethylene biosynthe…
LF1	BAA07g35820	0.75261	1.71851	1.14413	1.31247	0.801398	1.16792	AT1G70740	-	Protein kinase superfamily protein	-	-	-	-	GO:0005634//nucleus;GO:0005634//nucleus	GO:0016301//kinase activity	-
LF1	BAA06g29350	0.6496	1.19788	0.937337	0.772488	0.895687	0.983556	AT5G64740	CESA6	cellulose synthase 6	-	-	-	-	GO:0005886//plasma membrane;GO:0005886//plasma membrane;GO:0005886//plasma membrane;GO:0016020//membrane;GO:0010005//cortical microtubule, transverse to long axis;GO:0005794//Golgi apparatus;GO:0010330//cellulose synthase complex;GO:0005886//plasma membrane;GO:0010005//cortical microtubule, transverse to long axis	GO:0016759//cellulose synthase activity;GO:0016757//transferase activity, transferring glycosyl groups	GO:0043622//cortical microtubule organization;GO:0009664//plant-type cell wall organization;GO:0009832//plant-type cell wall biogenesis;GO:0030243//cellulose metabolic process;GO:0016049//cell growth;GO:0071555//cell wall organization;GO:0009832//plant-type cell wall biogenesis;GO:0009932//cell tip growth;GO:0030244//cellulose biosynthetic process;GO:0071555//cell wall organization;GO:0043481//an…
LF1	BAA10g27070	41.8904	55.0911	60.4804	16.9221	44.4851	54.4754	AT5G11740	AGP15	arabinogalactan protein 15	-	-	-	-	GO:0031225//anchored component of membrane;GO:0005886//plasma membrane;GO:0031225//anchored component of membrane	-	-
LF1	BAA10g17280	3.61872	4.90151	4.92328	2.86758	1.99326	4.08452	AT5G59550	RDUF2	zinc finger (C3HC4-type RING finger) family protein	-	-	-	-	GO:0005634//nucleus	GO:0004842//ubiquitin-protein transferase activity;GO:0008270//zinc ion binding	GO:0009414//response to water deprivation;GO:0009737//response to abscisic acid;GO:0030968//endoplasmic reticulum unfolded protein response;GO:0051865//protein autoubiquitination;GO:0030968//endoplasmic reticulum unfolded protein response;GO:0010200//response to chitin;GO:0010200//response to chitin;GO:0009873//ethylene-activated signaling pathway;GO:0035556//intracellular signal transduction;GO:…
LF1	BAA06g03510	2.18577	4.76695	5.99046	1.59218	2.02917	2.63949	AT1G50460	HKL1	hexokinase-like 1	Metabolism	Carbohydrate metabolism;Global and overview maps	ko01100//Metabolic pathways;ko01110//Biosynthesis of secondary metabolites;ko01200//Carbon metabolism;ko00500//Starch and sucrose metabolism;ko00520//Amino sugar and nucleotide sugar metabolism;ko00010//Glycolysis / Gluconeogenesis;ko00051//Fructose and mannose metabolism;ko00052//Galactose metabolism	K00844	GO:0031307//integral component of mitochondrial outer membrane;GO:0031307//integral component of mitochondrial outer membrane;GO:0031307//integral component of mitochondrial outer membrane;GO:0005739//mitochondrion;GO:0005739//mitochondrion;GO:0005739//mitochondrion;GO:0005739//mitochondrion;GO:0031307//integral component of mitochondrial outer membrane;GO:0031307//integral component of mitochond…	GO:0004396//hexokinase activity;GO:0005524//ATP binding;GO:0005515//protein binding;GO:0004396//hexokinase activity;GO:0005524//ATP binding	GO:0080147//root hair cell development;GO:0006970//response to osmotic stress;GO:0009651//response to salt stress;GO:0009651//response to salt stress;GO:0080147//root hair cell development;GO:0009409//response to cold;GO:0009409//response to cold;GO:0006970//response to osmotic stress
LF1	BAA09g50110	3.11545	5.10717	7.53824	2.05088	2.85759	2.9724	AT3G57450	-	-	-	-	-	-	-	GO:0003674//molecular_function	GO:0035556//intracellular signal transduction;GO:0009620//response to fungus;GO:0009695//jasmonic acid biosynthetic process;GO:0009738//abscisic acid-activated signaling pathway;GO:0030968//endoplasmic reticulum unfolded protein response;GO:0009738//abscisic acid-activated signaling pathway;GO:0009753//response to jasmonic acid;GO:0030968//endoplasmic reticulum unfolded protein response;GO:000961…
LF1	BAA06g44910	1.93803	1.58695	1.65348	1.86884	1.42784	3.12465	AT5G44340	TUB4	tubulin beta chain 4	Cellular Processes	Transport and catabolism	ko04145//Phagosome	K07375	GO:0005886//plasma membrane;GO:0009570//chloroplast stroma;GO:0009570//chloroplast stroma;GO:0009570//chloroplast stroma;GO:0048046//apoplast;GO:0009570//chloroplast stroma;GO:0005737//cytoplasm;GO:0045298//tubulin complex;GO:0009506//plasmodesma;GO:0005618//cell wall;GO:0005829//cytosol;GO:0005794//Golgi apparatus	GO:0005200//structural constituent of cytoskeleton	GO:0007010//cytoskeleton organization;GO:0006094//gluconeogenesis;GO:0010498//proteasomal protein catabolic process;GO:0007010//cytoskeleton organization;GO:0010498//proteasomal protein catabolic process;GO:0010498//proteasomal protein catabolic process
LF1	BAA07g41820	1.25291	1.62054	2.20879	1.73264	1.17726	2.54172	AT1G78300	GRF2	general regulatory factor 2	-	-	-	-	GO:0005774//vacuolar membrane;GO:0005773//vacuole;GO:0005773//vacuole;GO:0005829//cytosol;GO:0005886//plasma membrane;GO:0005774//vacuolar membrane;GO:0005794//Golgi apparatus;GO:0005737//cytoplasm;GO:0005774//vacuolar membrane	GO:0045309//protein phosphorylated amino acid binding	GO:0009742//brassinosteroid mediated signaling pathway;GO:0009742//brassinosteroid mediated signaling pathway
LF1	BAA10g05500	4.11649	1.62734	0.608718	1.10971	0.798417	4.51194	AT1G06680	PSBP-1	photosystem II subunit P-1	Metabolism	Global and overview maps;Energy metabolism	ko01100//Metabolic pathways;ko00195//Photosynthesis	K02717	GO:0009941//chloroplast envelope;GO:0009579//thylakoid;GO:0009535//chloroplast thylakoid membrane;GO:0009535//chloroplast thylakoid membrane;GO:0009570//chloroplast stroma;GO:0009579//thylakoid;GO:0009534//chloroplast thylakoid;GO:0009543//chloroplast thylakoid lumen;GO:0009543//chloroplast thylakoid lumen;GO:0009543//chloroplast thylakoid lumen;GO:0009941//chloroplast envelope;GO:0009535//chloro…	GO:0008266//poly(U) RNA binding	GO:0010207//photosystem II assembly;GO:0006364//rRNA processing;GO:0042742//defense response to bacterium;GO:0010155//regulation of proton transport;GO:0010310//regulation of hydrogen peroxide metabolic process;GO:0010207//photosystem II assembly;GO:0042742//defense response to bacterium;GO:0009773//photosynthetic electron transport in photosystem I;GO:0010207//photosystem II assembly;GO:0010207/…
LF1	BAA09g34820	7.52047	2.37539	0.829104	1.75235	1.29499	7.83968	AT1G31330	PSAF	photosystem I subunit F	Metabolism	Energy metabolism;Global and overview maps	ko01100//Metabolic pathways;ko00195//Photosynthesis	K02694	GO:0009535//chloroplast thylakoid membrane;GO:0009534//chloroplast thylakoid;GO:0009538//photosystem I reaction center;GO:0010287//plastoglobule;GO:0010287//plastoglobule;GO:0009507//chloroplast;GO:0009534//chloroplast thylakoid;GO:0009535//chloroplast thylakoid membrane;GO:0009941//chloroplast envelope;GO:0009535//chloroplast thylakoid membrane;GO:0009507//chloroplast;GO:0009535//chloroplast thy…	GO:0003674//molecular_function	GO:0015979//photosynthesis;GO:0019344//cysteine biosynthetic process;GO:0019344//cysteine biosynthetic process;GO:0015979//photosynthesis
LF1	BAA10g03110	1.28683	0.893253	0.817355	0.814612	0.759998	1.8194	AT1G04480	-	Ribosomal protein L14p/L23e family protein	Genetic Information Processing	Translation	ko03010//Ribosome	K02894	GO:0009507//chloroplast;GO:0005840//ribosome	GO:0003735//structural constituent of ribosome	GO:0006412//translation;GO:0006412//translation;GO:0006412//translation
LF1	BAA05g34490	1.27635	0.58082	0.471709	0.807992	0.55927	1.51225	AT3G12780	PGK1	phosphoglycerate kinase 1	Metabolism	Energy metabolism;Carbohydrate metabolism;Global and overview maps	ko01100//Metabolic pathways;ko01110//Biosynthesis of secondary metabolites;ko01200//Carbon metabolism;ko01230//Biosynthesis of amino acids;ko00010//Glycolysis / Gluconeogenesis;ko00710//Carbon fixation in photosynthetic organisms	K00927	GO:0009570//chloroplast stroma;GO:0005634//nucleus;GO:0009570//chloroplast stroma;GO:0009570//chloroplast stroma;GO:0009579//thylakoid;GO:0009507//chloroplast;GO:0010319//stromule;GO:0009570//chloroplast stroma;GO:0005737//cytoplasm;GO:0009570//chloroplast stroma;GO:0009507//chloroplast;GO:0010319//stromule;GO:0009570//chloroplast stroma;GO:0005739//mitochondrion;GO:0009941//chloroplast envelope;…	GO:0004618//phosphoglycerate kinase activity;GO:0004618//phosphoglycerate kinase activity	GO:0009409//response to cold;GO:0006098//pentose-phosphate shunt;GO:0000023//maltose metabolic process;GO:0019252//starch biosynthetic process;GO:0010027//thylakoid membrane organization;GO:0019684//photosynthesis, light reaction;GO:0009409//response to cold;GO:0019760//glucosinolate metabolic process;GO:0009409//response to cold;GO:0009814//defense response, incompatible interaction;GO:0030003//…
LF1	BAA10g19070	1.04683	0.558497	0.453714	0.331589	0.811371	2.94413	AT5G22440	-	Ribosomal protein L1p/L10e family	Genetic Information Processing	Translation	ko03010//Ribosome	K02865	GO:0022626//cytosolic ribosome;GO:0022625//cytosolic large ribosomal subunit;GO:0005730//nucleolus;GO:0022626//cytosolic ribosome;GO:0022626//cytosolic ribosome;GO:0022626//cytosolic ribosome;GO:0022626//cytosolic ribosome;GO:0022626//cytosolic ribosome;GO:0022626//cytosolic ribosome;GO:0005737//cytoplasm;GO:0022626//cytosolic ribosome;GO:0022625//cytosolic large ribosomal subunit;GO:0022625//cyt…	GO:0003735//structural constituent of ribosome	GO:0006412//translation;GO:0006412//translation;GO:0001510//RNA methylation;GO:0006364//rRNA processing;GO:0006412//translation;GO:0006364//rRNA processing;GO:0001510//RNA methylation
LF1	BAA06g06960	0.922439	0.582719	0.452782	0.619109	0.866717	2.15188	AT1G09640	-	Translation elongation factor EF1B, gamma chain	-	-	-	-	GO:0005737//cytoplasm;GO:0009506//plasmodesma;GO:0005829//cytosol;GO:0005886//plasma membrane;GO:0005737//cytoplasm;GO:0005773//vacuole;GO:0005773//vacuole	GO:0003746//translation elongation factor activity	-
LF1	BAA09g35130	0.713266	0.609154	0.525713	0.610593	0.720512	1.17122	AT1G30880	-	-	-	-	-	-	GO:0005739//mitochondrion	GO:0003674//molecular_function	GO:0008150//biological_process
LF1	BAA06g19460	1.21316	0.95752	0.817909	0.737959	1.05986	3.69041	AT3G48960	-	Ribosomal protein L13e family protein	Genetic Information Processing	Translation	ko03010//Ribosome	K02873	GO:0022625//cytosolic large ribosomal subunit;GO:0005840//ribosome;GO:0005737//cytoplasm;GO:0022625//cytosolic large ribosomal subunit;GO:0022625//cytosolic large ribosomal subunit;GO:0022625//cytosolic large ribosomal subunit	GO:0003735//structural constituent of ribosome	GO:0006412//translation;GO:0042254//ribosome biogenesis;GO:0006412//translation;GO:0006412//translation
LF1	BAA05g06830	0.737005	0.657223	0.578241	0.496582	0.832423	2.69994	AT2G39460	RPL23AA	ribosomal protein L23AA	Genetic Information Processing	Translation	ko03010//Ribosome	K02893	GO:0022625//cytosolic large ribosomal subunit;GO:0022625//cytosolic large ribosomal subunit;GO:0022625//cytosolic large ribosomal subunit;GO:0022626//cytosolic ribosome;GO:0022626//cytosolic ribosome;GO:0022626//cytosolic ribosome;GO:0022626//cytosolic ribosome;GO:0005737//cytoplasm;GO:0005829//cytosol;GO:0022625//cytosolic large ribosomal subunit;GO:0022625//cytosolic large ribosomal subunit;GO:…	GO:0003735//structural constituent of ribosome;GO:0003723//RNA binding	GO:0001510//RNA methylation;GO:0006412//translation;GO:0006412//translation;GO:0006412//translation;GO:0001510//RNA methylation;GO:0009409//response to cold;GO:0006412//translation;GO:0006979//response to oxidative stress;GO:0009409//response to cold;GO:0006412//translation;GO:0006412//translation;GO:0042254//ribosome biogenesis;GO:0009644//response to high light intensity
LF1	BAA10g20960	1.03347	0.814701	0.71431	0.859219	0.956489	2.88677	AT5G19510	-	Translation elongation factor EF1B/ribosomal protein S6 family protein	-	-	-	-	GO:0009506//plasmodesma;GO:0005853//eukaryotic translation elongation factor 1 complex;GO:0005853//eukaryotic translation elongation factor 1 complex;GO:0005829//cytosol;GO:0005886//plasma membrane;GO:0005773//vacuole;GO:0005773//vacuole;GO:0048046//apoplast	GO:0003746//translation elongation factor activity	GO:0042742//defense response to bacterium;GO:0006414//translational elongation;GO:0042742//defense response to bacterium;GO:0006414//translational elongation;GO:0006414//translational elongation
LF1	BAA10g32640	1.70171	1.90268	1.85114	1.54706	2.09024	6.13811	AT5G04800	-	Ribosomal S17 family protein	Genetic Information Processing	Translation	ko03010//Ribosome	K02962	GO:0022627//cytosolic small ribosomal subunit;GO:0022627//cytosolic small ribosomal subunit;GO:0005737//cytoplasm;GO:0022627//cytosolic small ribosomal subunit;GO:0022627//cytosolic small ribosomal subunit;GO:0005840//ribosome;GO:0005737//cytoplasm;GO:0005737//cytoplasm;GO:0005737//cytoplasm	GO:0003735//structural constituent of ribosome	GO:0006412//translation;GO:0006414//translational elongation;GO:0000028//ribosomal small subunit assembly;GO:0006412//translation;GO:0006414//translational elongation;GO:0006412//translation;GO:0000028//ribosomal small subunit assembly;GO:0006414//translational elongation
LF1	BAA10g18230	1.20865	1.08708	0.874967	0.93802	1.48118	4.03197	AT5G60390	-	GTP binding Elongation factor Tu family protein	Genetic Information Processing	Translation	ko03013//RNA transport	K03231	GO:0005773//vacuole;GO:0005773//vacuole;GO:0005773//vacuole;GO:0009506//plasmodesma;GO:0009506//plasmodesma;GO:0005773//vacuole;GO:0005737//cytoplasm;GO:0005886//plasma membrane;GO:0005634//nucleus;GO:0005737//cytoplasm;GO:0005739//mitochondrion;GO:0005886//plasma membrane;GO:0005737//cytoplasm;GO:0005737//cytoplasm	GO:0005516//calmodulin binding;GO:0003746//translation elongation factor activity	-
LF1	BAA07g34750	3.42891	3.22495	2.70417	2.5716	3.87564	11.0874	AT1G69620	RPL34	ribosomal protein L34	Genetic Information Processing	Translation	ko03010//Ribosome	K02915	GO:0005737//cytoplasm;GO:0022625//cytosolic large ribosomal subunit;GO:0005840//ribosome;GO:0015934//large ribosomal subunit;GO:0015934//large ribosomal subunit;GO:0022625//cytosolic large ribosomal subunit;GO:0005774//vacuolar membrane;GO:0022625//cytosolic large ribosomal subunit;GO:0005774//vacuolar membrane;GO:0015934//large ribosomal subunit;GO:0016020//membrane;GO:0022625//cytosolic large r…	GO:0003735//structural constituent of ribosome	GO:0042254//ribosome biogenesis;GO:0006412//translation;GO:0006412//translation;GO:0006412//translation;GO:0006412//translation;GO:0006412//translation;GO:0006412//translation
LF1	BAA05g08250	1.98739	1.76007	1.26371	1.05957	3.02386	7.71095	AT2G37600	-	Ribosomal protein L36e family protein	Genetic Information Processing	Translation	ko03010//Ribosome	K02920	GO:0022625//cytosolic large ribosomal subunit;GO:0005737//cytoplasm;GO:0022625//cytosolic large ribosomal subunit;GO:0005737//cytoplasm;GO:0005840//ribosome;GO:0022625//cytosolic large ribosomal subunit;GO:0022625//cytosolic large ribosomal subunit	GO:0003735//structural constituent of ribosome	GO:0006412//translation;GO:0006412//translation;GO:0006412//translation
LF1	BAA07g18620	1.19203	2.18665	1.66002	3.7276	2.95492	6.95175	AT2G28720	-	Histone superfamily protein	-	-	-	-	GO:0005634//nucleus	GO:0003677//DNA binding	-
LF1	BAA06g02860	1.08055	0.970488	0.980797	1.1419	1.0025	1.72031	AT1G51510	Y14	RNA-binding (RRM/RBD/RNP motifs) family protein	Genetic Information Processing	Translation;Transcription	ko03040//Spliceosome;ko03013//RNA transport;ko03015//mRNA surveillance pathway	K12876	GO:0005730//nucleolus;GO:0005730//nucleolus;GO:0005730//nucleolus;GO:0035145//exon-exon junction complex;GO:0005730//nucleolus;GO:0005634//nucleus;GO:0005654//nucleoplasm;GO:0016604//nuclear body;GO:0016604//nuclear body;GO:0005654//nucleoplasm;GO:0005737//cytoplasm;GO:0035145//exon-exon junction complex	GO:0005515//protein binding;GO:0005515//protein binding;GO:0003723//RNA binding	GO:0010628//positive regulation of gene expression
LF1	BAA09g27850	0.308317	0.24809	0.287984	0.392485	0.282129	0.620671	AT4G11420	EIF3A	eukaryotic translation initiation factor 3A	Genetic Information Processing	Translation	ko03013//RNA transport	K03254	GO:0005829//cytosol;GO:0005737//cytoplasm;GO:0005852//eukaryotic translation initiation factor 3 complex;GO:0005886//plasma membrane;GO:0005852//eukaryotic translation initiation factor 3 complex	GO:0003743//translation initiation factor activity;GO:0003743//translation initiation factor activity	GO:0006413//translational initiation;GO:0006413//translational initiation;GO:0006413//translational initiation
LF1	BAA06g13860	0.0131505	0.0166766	0.861201	1.33071	0.0508799	0.317251	AT1G17200	-	Uncharacterised protein family (UPF0497)	-	-	-	-	-	GO:0005515//protein binding	GO:0006949//syncytium formation;GO:0080167//response to karrikin
LF1	BAA05g36990	0.675693	0.593861	1.02741	1.09104	1.07185	0.717218	AT3G09840	CDC48	cell division cycle 48	Genetic Information Processing	Folding, sorting and degradation	ko04141//Protein processing in endoplasmic reticulum	K13525	GO:0009524//phragmoplast;GO:0005730//nucleolus;GO:0005635//nuclear envelope;GO:0005730//nucleolus;GO:0005794//Golgi apparatus;GO:0022626//cytosolic ribosome;GO:0009524//phragmoplast;GO:0022626//cytosolic ribosome;GO:0009506//plasmodesma;GO:0022626//cytosolic ribosome;GO:0005618//cell wall;GO:0005829//cytosol;GO:0005819//spindle;GO:0048046//apoplast;GO:0022626//cytosolic ribosome;GO:0005635//nucle…	GO:0005515//protein binding;GO:0042802//identical protein binding;GO:0016887//ATPase activity;GO:0042802//identical protein binding;GO:0042802//identical protein binding;GO:0005515//protein binding	GO:0016310//phosphorylation;GO:0006486//protein glycosylation;GO:0006486//protein glycosylation;GO:0046686//response to cadmium ion;GO:0016310//phosphorylation;GO:0046686//response to cadmium ion;GO:0006486//protein glycosylation;GO:0009860//pollen tube growth;GO:0042742//defense response to bacterium;GO:0016310//phosphorylation;GO:0016310//phosphorylation;GO:0009860//pollen tube growth;GO:005130…
LF1	BAA05g14850	0.349138	0.226378	0.332821	0.477365	0.488521	0.377691	AT2G30110	UBA1	ubiquitin-activating enzyme 1	Genetic Information Processing	Folding, sorting and degradation	ko04120//Ubiquitin mediated proteolysis	K03178	GO:0005886//plasma membrane;GO:0009506//plasmodesma;GO:0005829//cytosol;GO:0005634//nucleus	GO:0004839//ubiquitin activating enzyme activity;GO:0004839//ubiquitin activating enzyme activity;GO:0004842//ubiquitin-protein transferase activity	GO:0009407//toxin catabolic process;GO:0051788//response to misfolded protein;GO:0006635//fatty acid beta-oxidation;GO:0080129//proteasome core complex assembly;GO:0016567//protein ubiquitination;GO:0043161//proteasome-mediated ubiquitin-dependent protein catabolic process;GO:0046686//response to cadmium ion;GO:0051707//response to other organism;GO:0006487//protein N-linked glycosylation;GO:0006…
LF1	BAA01g09350	0.422299	0.371097	0.371165	0.534072	0.773712	0.753246	AT4G29040	RPT2a	regulatory particle AAA-ATPase 2A	Genetic Information Processing	Folding, sorting and degradation	ko03050//Proteasome	K03062	GO:0016020//membrane;GO:0005634//nucleus;GO:0005634//nucleus;GO:0008540//proteasome regulatory particle, base subcomplex;GO:0000502//proteasome complex	GO:0016887//ATPase activity;GO:0016887//ATPase activity	GO:0006499//N-terminal protein myristoylation;GO:0009933//meristem structural organization;GO:0009408//response to heat;GO:0043161//proteasome-mediated ubiquitin-dependent protein catabolic process;GO:0051788//response to misfolded protein;GO:0043248//proteasome assembly;GO:0006094//gluconeogenesis;GO:0051788//response to misfolded protein;GO:0006096//glycolytic process;GO:0006635//fatty acid bet…
LF1	BAA10g20150	0.642361	0.660646	0.640917	0.966794	0.693657	1.05384	AT5G20570	RBX1	RING-box 1	Genetic Information Processing	Folding, sorting and degradation;Replication and repair	ko04141//Protein processing in endoplasmic reticulum;ko04120//Ubiquitin mediated proteolysis;ko03420//Nucleotide excision repair	K03868	GO:0005634//nucleus;GO:0005634//nucleus;GO:0019005//SCF ubiquitin ligase complex;GO:0031463//Cul3-RING ubiquitin ligase complex;GO:0005634//nucleus	GO:0005515//protein binding;GO:0005515//protein binding;GO:0005515//protein binding;GO:0005515//protein binding;GO:0005515//protein binding;GO:0005515//protein binding;GO:0005515//protein binding;GO:0005515//protein binding;GO:0005515//protein binding;GO:0005515//protein binding;GO:0005515//protein binding;GO:0005515//protein binding;GO:0005515//protein binding;GO:0005515//protein binding	GO:0006511//ubiquitin-dependent protein catabolic process;GO:0080129//proteasome core complex assembly;GO:0043161//proteasome-mediated ubiquitin-dependent protein catabolic process;GO:0043248//proteasome assembly;GO:0042023//DNA endoreduplication;GO:0043161//proteasome-mediated ubiquitin-dependent protein catabolic process;GO:0042023//DNA endoreduplication;GO:0009853//photorespiration;GO:0006511/…
LF1	BAA01g19300	0.170553	0.264714	0.270846	0.375933	0.3089	0.530811	AT4G27310	BBX28	B-box type zinc finger family protein	-	-	-	-	GO:0005634//nucleus	GO:0003700//sequence-specific DNA binding transcription factor activity;GO:0008270//zinc ion binding	GO:0006355//regulation of transcription, DNA-templated;GO:0006355//regulation of transcription, DNA-templated;GO:0006355//regulation of transcription, DNA-templated
LF1	BAA10g19560	2.11684	2.05089	2.18575	2.86981	3.17203	3.77092	AT5G21274	CAM6	calmodulin 6	Organismal Systems;Environmental Information Processing	Signal transduction;Environmental adaptation	ko04626//Plant-pathogen interaction;ko04016//MAPK signaling pathway - plant;ko04070//Phosphatidylinositol signaling system	K02183	-	GO:0005509//calcium ion binding;GO:0005515//protein binding;GO:0005515//protein binding;GO:0005515//protein binding;GO:0005515//protein binding;GO:0005515//protein binding;GO:0005515//protein binding;GO:0005515//protein binding;GO:0005509//calcium ion binding;GO:0005515//protein binding	GO:0019722//calcium-mediated signaling
LF1	BAA05g33400	1.42828	1.51624	1.2573	1.52831	1.446	1.44426	AT3G13920	EIF4A1	eukaryotic translation initiation factor 4A1	Genetic Information Processing	Translation	ko03013//RNA transport	K03257	GO:0016020//membrane;GO:0005618//cell wall;GO:0005829//cytosol;GO:0016020//membrane;GO:0005634//nucleus;GO:0005829//cytosol;GO:0009506//plasmodesma;GO:0048046//apoplast;GO:0016020//membrane;GO:0005730//nucleolus;GO:0005829//cytosol;GO:0005634//nucleus;GO:0009506//plasmodesma;GO:0005618//cell wall;GO:0005730//nucleolus;GO:0005730//nucleolus;GO:0005829//cytosol;GO:0005730//nucleolus;GO:0005737//cyt…	GO:0008026//ATP-dependent helicase activity;GO:0005515//protein binding;GO:0003743//translation initiation factor activity;GO:0005515//protein binding	GO:0006413//translational initiation;GO:0046686//response to cadmium ion;GO:0006094//gluconeogenesis;GO:0006096//glycolytic process;GO:0006096//glycolytic process;GO:0046686//response to cadmium ion;GO:0009651//response to salt stress;GO:0006096//glycolytic process;GO:0046686//response to cadmium ion;GO:0009651//response to salt stress;GO:0006413//translational initiation;GO:0006413//translationa…
LF1	BAA09g51290	0.354991	0.518894	0.359182	0.505734	0.438356	0.301699	AT3G59280	TXR1	Protein Transporter, Pam16	-	-	-	-	GO:0005739//mitochondrion;GO:0005739//mitochondrion	-	GO:0006626//protein targeting to mitochondrion;GO:0006626//protein targeting to mitochondrion;GO:0006626//protein targeting to mitochondrion
LF1	BAA01g20350	0.386218	0.589669	0.620262	0.423623	0.774727	0.285624	AT4G28300	-	Protein of unknown function (DUF1421)	-	-	-	-	GO:0005634//nucleus;GO:0005634//nucleus	GO:0003674//molecular_function	GO:0008150//biological_process
LF1	BAA07g35870	6.17994	10.6393	6.45995	9.05552	15.4547	5.57494	AT1G70780	-	-	-	-	-	-	-	GO:0003674//molecular_function	GO:0008150//biological_process
LF1	BAA10g23670	1.60781	2.56812	2.00937	2.47602	4.82441	2.03402	AT5G16470	-	zinc finger (C2H2 type) family protein	-	-	-	-	-	GO:0003676//nucleic acid binding;GO:0003700//sequence-specific DNA binding transcription factor activity;GO:0008270//zinc ion binding	GO:0006355//regulation of transcription, DNA-templated;GO:0007067//mitotic nuclear division;GO:0006355//regulation of transcription, DNA-templated;GO:0071452//cellular response to singlet oxygen;GO:0006355//regulation of transcription, DNA-templated;GO:0071452//cellular response to singlet oxygen;GO:0007067//mitotic nuclear division
LF1	BAA01g12930	0.790372	1.03366	0.79426	1.57966	2.55268	1.5963	AT4G21105	-	cytochrome-c oxidases;electron carriers	-	-	-	-	GO:0005774//vacuolar membrane;GO:0005774//vacuolar membrane;GO:0005739//mitochondrion;GO:0005739//mitochondrion;GO:0005774//vacuolar membrane;GO:0005774//vacuolar membrane;GO:0005739//mitochondrion;GO:0005774//vacuolar membrane;GO:0005774//vacuolar membrane	-	GO:0006623//protein targeting to vacuole
MF1	BAA08g25870	11.2006	26.3558	20.1557	22.5482	17.3477	7.83057	AT1G25275	-	-	-	-	-	-	GO:0005576//extracellular region;GO:0005576//extracellular region;GO:0005576//extracellular region	GO:0003674//molecular_function	GO:0009627//systemic acquired resistance;GO:0009627//systemic acquired resistance;GO:0031347//regulation of defense response;GO:0080167//response to karrikin
MF1	BAA04g04370	0.942728	2.11972	2.00149	2.35693	0.904205	0.72723	AT3G55560	AGF2	AT-hook protein of GA feedback 2	-	-	-	-	GO:0005634//nucleus	-	-
MF1	BAA03g60930	1.0036	0.637805	0.510102	1.0884	0.401294	0.451089	AT4G34120	LEJ1	Cystathionine beta-synthase (CBS) family protein	-	-	-	-	GO:0009507//chloroplast;GO:0009570//chloroplast stroma;GO:0009507//chloroplast;GO:0009570//chloroplast stroma;GO:0009570//chloroplast stroma;GO:0009570//chloroplast stroma;GO:0009507//chloroplast;GO:0009570//chloroplast stroma;GO:0009570//chloroplast stroma;GO:0009570//chloroplast stroma;GO:0009570//chloroplast stroma	-	GO:0045454//cell redox homeostasis;GO:0042744//hydrogen peroxide catabolic process;GO:0042744//hydrogen peroxide catabolic process
MF1	BAA03g04770	1.22456	0.553208	1.05917	1.73507	0.957047	0.556228	AT5G11090	-	serine-rich protein-related	-	-	-	-	GO:0005634//nucleus	GO:0003674//molecular_function	GO:0008150//biological_process
MF1	BAA08g30520	0.95243	0.585779	0.78523	0.946376	0.809572	0.441307	AT1G15350	-	-	-	-	-	-	GO:0005634//nucleus;GO:0005634//nucleus;GO:0009507//chloroplast	GO:0003674//molecular_function	GO:0008150//biological_process
MF1	BAA02g47610	3.95232	4.5424	4.77393	3.93965	4.48957	1.234	AT5G65660	-	hydroxyproline-rich glycoprotein family protein	-	-	-	-	GO:0005886//plasma membrane;GO:0005634//nucleus	GO:0003674//molecular_function	GO:0008150//biological_process
MF1	BAA02g25140	5.47384	5.16155	6.80343	6.7641	6.05858	2.9974	AT1G75950	SKP1	S phase kinase-associated protein 1	Genetic Information Processing	Folding, sorting and degradation	ko04141//Protein processing in endoplasmic reticulum;ko04120//Ubiquitin mediated proteolysis	K03094	GO:0005737//cytoplasm;GO:0005634//nucleus;GO:0000151//ubiquitin ligase complex;GO:0005634//nucleus;GO:0005634//nucleus;GO:0009524//phragmoplast;GO:0005819//spindle;GO:0019005//SCF ubiquitin ligase complex;GO:0009524//phragmoplast;GO:0005886//plasma membrane;GO:0005829//cytosol	GO:0005515//protein binding;GO:0005515//protein binding;GO:0005515//protein binding;GO:0005515//protein binding;GO:0005515//protein binding;GO:0005515//protein binding;GO:0005515//protein binding;GO:0005515//protein binding;GO:0005515//protein binding;GO:0005515//protein binding;GO:0005515//protein binding;GO:0005515//protein binding;GO:0005515//protein binding;GO:0005515//protein binding;GO:0005…	GO:0006511//ubiquitin-dependent protein catabolic process;GO:0042023//DNA endoreduplication;GO:0007067//mitotic nuclear division;GO:0051510//regulation of unidimensional cell growth;GO:0007067//mitotic nuclear division;GO:0007140//male meiosis;GO:0045910//negative regulation of DNA recombination;GO:0043161//proteasome-mediated ubiquitin-dependent protein catabolic process;GO:0043161//proteasome-m…
MF1	BAA03g06040	0.626351	0.473177	0.588737	0.587421	0.55086	0.277616	AT5G13430	-	Ubiquinol-cytochrome C reductase iron-sulfur subunit	Metabolism	Global and overview maps;Energy metabolism	ko01100//Metabolic pathways;ko00190//Oxidative phosphorylation	K00411	GO:0005739//mitochondrion;GO:0005750//mitochondrial respiratory chain complex III;GO:0005739//mitochondrion;GO:0005750//mitochondrial respiratory chain complex III;GO:0016020//membrane;GO:0005750//mitochondrial respiratory chain complex III;GO:0005750//mitochondrial respiratory chain complex III;GO:0005739//mitochondrion	GO:0046872//metal ion binding	GO:0055114//oxidation-reduction process
MF1	BAA02g47050	8.34644	7.26568	7.91385	8.79511	5.6743	1.83969	AT5G64750	ABR1	Integrase-type DNA-binding superfamily protein	-	-	-	-	GO:0005634//nucleus;GO:0005634//nucleus	GO:0003700//sequence-specific DNA binding transcription factor activity;GO:0003700//sequence-specific DNA binding transcription factor activity;GO:0003677//DNA binding	GO:0006355//regulation of transcription, DNA-templated;GO:0009788//negative regulation of abscisic acid-activated signaling pathway;GO:0006970//response to osmotic stress;GO:0009788//negative regulation of abscisic acid-activated signaling pathway;GO:0009737//response to abscisic acid;GO:0050832//defense response to fungus;GO:0050832//defense response to fungus;GO:0006355//regulation of transcrip…
MF1	BAA03g01070	0.608195	0.695534	0.582879	0.795798	0.608121	0.476383	AT5G03030	-	Chaperone DnaJ-domain superfamily protein	-	-	-	-	-	-	GO:0015824//proline transport;GO:0006457//protein folding;GO:0006457//protein folding;GO:0006457//protein folding
MF1	BAA04g27060	0.980485	0.993309	1.12912	1.57181	1.06882	0.684733	AT2G37480	-	-	-	-	-	-	GO:0005634//nucleus;GO:0005634//nucleus	GO:0003674//molecular_function	GO:0008150//biological_process
MF1	BAA03g06030	0.39276	0.497199	0.493727	0.619902	0.245674	0.164606	AT5G13420	TRA2	Aldolase-type TIM barrel family protein	Metabolism	Global and overview maps;Carbohydrate metabolism	ko01100//Metabolic pathways;ko01110//Biosynthesis of secondary metabolites;ko01200//Carbon metabolism;ko01230//Biosynthesis of amino acids;ko00030//Pentose phosphate pathway	K00616	GO:0009536//plastid;GO:0009507//chloroplast;GO:0009507//chloroplast;GO:0009570//chloroplast stroma;GO:0009570//chloroplast stroma;GO:0009570//chloroplast stroma;GO:0009570//chloroplast stroma;GO:0009570//chloroplast stroma;GO:0009570//chloroplast stroma;GO:0009570//chloroplast stroma;GO:0005739//mitochondrion;GO:0009507//chloroplast;GO:0009570//chloroplast stroma	GO:0004801//sedoheptulose-7-phosphate:D-glyceraldehyde-3-phosphate glyceronetransferase activity	GO:0046686//response to cadmium ion;GO:0009060//aerobic respiration;GO:0009060//aerobic respiration;GO:0033587//shikimate biosynthetic process;GO:0009809//lignin biosynthetic process;GO:0009060//aerobic respiration;GO:0009809//lignin biosynthetic process;GO:0006096//glycolytic process;GO:0046686//response to cadmium ion;GO:0006096//glycolytic process;GO:0033587//shikimate biosynthetic process;GO:…
MF1	BAA03g61070	1.10999	1.52199	1.77974	2.54685	0.877191	0.80274	AT4G34200	EDA9	D-3-phosphoglycerate dehydrogenase	Metabolism	Amino acid metabolism;Global and overview maps	ko01100//Metabolic pathways;ko01200//Carbon metabolism;ko01230//Biosynthesis of amino acids;ko00260//Glycine, serine and threonine metabolism	K00058	GO:0009536//plastid;GO:0016020//membrane;GO:0009507//chloroplast;GO:0009570//chloroplast stroma;GO:0009507//chloroplast;GO:0005739//mitochondrion;GO:0005739//mitochondrion;GO:0009570//chloroplast stroma;GO:0009570//chloroplast stroma;GO:0009570//chloroplast stroma	GO:0005524//ATP binding;GO:0005524//ATP binding	GO:0009555//pollen development;GO:0009561//megagametogenesis;GO:0009793//embryo development ending in seed dormancy
MF1	BAA04g25920	3.48589	2.94483	5.8472	7.21387	0.667805	0.925076	AT2G35930	PUB23	plant U-box 23	-	-	-	-	GO:0005829//cytosol;GO:0005737//cytoplasm	GO:0004842//ubiquitin-protein transferase activity;GO:0004842//ubiquitin-protein transferase activity	GO:0031348//negative regulation of defense response;GO:0009414//response to water deprivation;GO:0009862//systemic acquired resistance, salicylic acid mediated signaling pathway;GO:0006612//protein targeting to membrane;GO:0009867//jasmonic acid mediated signaling pathway;GO:0010363//regulation of plant-type hypersensitive response;GO:0006612//protein targeting to membrane;GO:0016567//protein ubi…
MF1	BAA03g50360	0.756509	0.579477	1.45967	2.0523	0.280062	0.16517	AT4G18870	-	E2F/DP family winged-helix DNA-binding domain	-	-	-	-	GO:0005634//nucleus	GO:0003677//DNA binding;GO:0003700//sequence-specific DNA binding transcription factor activity;GO:0003700//sequence-specific DNA binding transcription factor activity	-
MF1	BAA02g41220	1.19714	1.52352	2.17301	1.42373	1.22374	0.837705	AT3G30775	ERD5	Methylenetetrahydrofolate reductase family protein	Metabolism	Amino acid metabolism;Global and overview maps	ko01100//Metabolic pathways;ko01110//Biosynthesis of secondary metabolites;ko00330//Arginine and proline metabolism	K00318	GO:0005739//mitochondrion;GO:0005739//mitochondrion	GO:0004657//proline dehydrogenase activity;GO:0004657//proline dehydrogenase activity;GO:0004657//proline dehydrogenase activity	GO:0006562//proline catabolic process;GO:0006562//proline catabolic process;GO:0009414//response to water deprivation;GO:0006979//response to oxidative stress;GO:0009414//response to water deprivation;GO:0006537//glutamate biosynthetic process;GO:0006562//proline catabolic process;GO:0042742//defense response to bacterium;GO:0006562//proline catabolic process;GO:0006537//glutamate biosynthetic pr…
MF1	BAA03g53230	2.79521	1.74938	4.95863	2.89483	1.26592	1.6685	AT4G23630	BTI1	VIRB2-interacting protein 1	-	-	-	-	GO:0071782//endoplasmic reticulum tubular network;GO:0005783//endoplasmic reticulum;GO:0071782//endoplasmic reticulum tubular network;GO:0071782//endoplasmic reticulum tubular network;GO:0005789//endoplasmic reticulum membrane;GO:0005886//plasma membrane;GO:0005773//vacuole;GO:0071458//integral component of cytoplasmic side of endoplasmic reticulum membrane;GO:0005789//endoplasmic reticulum membr…	-	GO:0071786//endoplasmic reticulum tubular network organization;GO:0071786//endoplasmic reticulum tubular network organization
MF1	BAA04g24830	1.65176	1.31998	1.72353	1.67819	0.959243	1.0559	AT2G34250	-	SecY protein transport family protein	Cellular Processes;Genetic Information Processing	Folding, sorting and degradation;Transport and catabolism	ko04141//Protein processing in endoplasmic reticulum;ko04145//Phagosome;ko03060//Protein export	K10956	GO:0016020//membrane	GO:0015450//P-P-bond-hydrolysis-driven protein transmembrane transporter activity	GO:0009306//protein secretion;GO:0043090//amino acid import;GO:0009651//response to salt stress;GO:0006499//N-terminal protein myristoylation;GO:0006007//glucose catabolic process;GO:0006098//pentose-phosphate shunt;GO:0006499//N-terminal protein myristoylation;GO:0006098//pentose-phosphate shunt;GO:0009651//response to salt stress;GO:0009306//protein secretion;GO:0006888//ER to Golgi vesicle-med…
MF1	BAA03g50250	0.99497	0.446606	1.03763	1.01725	0.300124	0.363999	AT4G18710	BIN2	Protein kinase superfamily protein	Environmental Information Processing	Signal transduction	ko04075//Plant hormone signal transduction	K14502	GO:0005886//plasma membrane	GO:0005515//protein binding;GO:0004674//protein serine/threonine kinase activity;GO:0004672//protein kinase activity;GO:0016301//kinase activity;GO:0004674//protein serine/threonine kinase activity;GO:0004674//protein serine/threonine kinase activity;GO:0005515//protein binding;GO:0004674//protein serine/threonine kinase activity;GO:0004672//protein kinase activity	GO:0048767//root hair elongation;GO:0006972//hyperosmotic response;GO:0006468//protein phosphorylation;GO:0046686//response to cadmium ion;GO:0006468//protein phosphorylation;GO:0007030//Golgi organization;GO:0006468//protein phosphorylation;GO:0009266//response to temperature stimulus;GO:0009651//response to salt stress;GO:0009965//leaf morphogenesis;GO:0006833//water transport;GO:0009729//detec…
MF1	BAA01g39990	0.756671	0.574751	0.849556	0.954169	0.550951	0.515492	AT3G13670	-	Protein kinase family protein	-	-	-	-	GO:0005634//nucleus	GO:0016301//kinase activity	GO:0006487//protein N-linked glycosylation;GO:0006487//protein N-linked glycosylation;GO:0006487//protein N-linked glycosylation
MF1	BAA02g38630	0.383563	0.25339	0.465449	0.462917	0.227651	0.2056	AT3G25882	NIMIN-2	NIM1-interacting 2	-	-	-	-	GO:0005634//nucleus	GO:0005515//protein binding;GO:0005515//protein binding	GO:0008150//biological_process
MF1	BAA03g14650	1.37667	1.09785	2.07248	1.8143	0.97272	0.906315	AT5G55070	-	Dihydrolipoamide succinyltransferase	Metabolism	Amino acid metabolism;Global and overview maps;Carbohydrate metabolism	ko01100//Metabolic pathways;ko01110//Biosynthesis of secondary metabolites;ko01200//Carbon metabolism;ko00020//Citrate cycle (TCA cycle);ko00310//Lysine degradation	K00658	GO:0005739//mitochondrion;GO:0005739//mitochondrion;GO:0005739//mitochondrion;GO:0022626//cytosolic ribosome;GO:0022626//cytosolic ribosome;GO:0022626//cytosolic ribosome;GO:0005739//mitochondrion;GO:0022626//cytosolic ribosome;GO:0005739//mitochondrion;GO:0005739//mitochondrion;GO:0005739//mitochondrion	GO:0016746//transferase activity, transferring acyl groups;GO:0008270//zinc ion binding	GO:0046686//response to cadmium ion;GO:0006979//response to oxidative stress;GO:0008152//metabolic process
MF1	BAA04g32050	5.19437	3.33406	5.23219	4.70164	3.00904	4.72359	AT2G44670	-	Protein of unknown function (DUF581)	-	-	-	-	GO:0005575//cellular_component	GO:0003674//molecular_function	GO:0008150//biological_process
MF1	BAA01g32100	7.4637	4.40288	3.22885	3.58237	1.86998	1.46877	AT3G23810	SAHH2	S-adenosyl-l-homocysteine (SAH) hydrolase 2	Metabolism	Global and overview maps;Amino acid metabolism	ko01100//Metabolic pathways;ko00270//Cysteine and methionine metabolism	K01251	GO:0016020//membrane;GO:0005773//vacuole;GO:0005829//cytosol;GO:0005773//vacuole;GO:0005886//plasma membrane;GO:0005737//cytoplasm	GO:0004013//adenosylhomocysteinase activity	GO:0009651//response to salt stress;GO:0006730//one-carbon metabolic process;GO:0019344//cysteine biosynthetic process;GO:0007030//Golgi organization;GO:0006730//one-carbon metabolic process;GO:0009651//response to salt stress;GO:0019344//cysteine biosynthetic process;GO:0006816//calcium ion transport;GO:0007030//Golgi organization
MF1	BAA04g03630	24.6493	20.9268	17.8974	16.4021	10.2513	13.0311	AT3G56800	CAM3	calmodulin 3	Organismal Systems;Environmental Information Processing	Signal transduction;Environmental adaptation	ko04626//Plant-pathogen interaction;ko04016//MAPK signaling pathway - plant;ko04070//Phosphatidylinositol signaling system	K02183	GO:0005773//vacuole;GO:0005773//vacuole;GO:0005737//cytoplasm;GO:0005737//cytoplasm	GO:0005509//calcium ion binding;GO:0005509//calcium ion binding	GO:0048193//Golgi vesicle transport;GO:0019722//calcium-mediated signaling
MF1	BAA01g32070	1.66755	1.59079	1.64619	0.752568	0.349356	0.541157	AT3G23820	GAE6	UDP-D-glucuronate 4-epimerase 6	Metabolism	Carbohydrate metabolism;Global and overview maps	ko01100//Metabolic pathways;ko00520//Amino sugar and nucleotide sugar metabolism	K08679	GO:0005794//Golgi apparatus;GO:0005768//endosome;GO:0005794//Golgi apparatus;GO:0005794//Golgi apparatus;GO:0005802//trans-Golgi network;GO:0005768//endosome;GO:0005794//Golgi apparatus;GO:0005802//trans-Golgi network;GO:0005802//trans-Golgi network	GO:0050378//UDP-glucuronate 4-epimerase activity;GO:0005515//protein binding;GO:0003824//catalytic activity	GO:0009225//nucleotide-sugar metabolic process;GO:0009684//indoleacetic acid biosynthetic process;GO:0009225//nucleotide-sugar metabolic process;GO:0006569//tryptophan catabolic process;GO:0006569//tryptophan catabolic process;GO:0009684//indoleacetic acid biosynthetic process
MF1	BAA03g30560	102.495	45.5003	87.2293	60.1108	44.5515	15.1445	AT4G02380	SAG21	senescence-associated gene 21	-	-	-	-	GO:0009507//chloroplast;GO:0009507//chloroplast	GO:0003674//molecular_function	GO:0006979//response to oxidative stress;GO:0042631//cellular response to water deprivation;GO:0042631//cellular response to water deprivation;GO:0016036//cellular response to phosphate starvation;GO:0009611//response to wounding;GO:0009738//abscisic acid-activated signaling pathway;GO:0030968//endoplasmic reticulum unfolded protein response;GO:0042631//cellular response to water deprivation;GO:0…
MF1	BAA02g23180	3.07859	2.78338	2.96878	1.89824	2.85732	2.00242	AT1G73030	VPS46.2	SNF7 family protein	Cellular Processes	Transport and catabolism	ko04144//Endocytosis	K12197	GO:0009507//chloroplast	-	GO:0010286//heat acclimation;GO:0016192//vesicle-mediated transport;GO:0000578//embryonic axis specification;GO:0048193//Golgi vesicle transport;GO:0040007//growth;GO:0010286//heat acclimation;GO:0032509//endosome transport via multivesicular body sorting pathway;GO:0006623//protein targeting to vacuole;GO:0016192//vesicle-mediated transport;GO:0009793//embryo development ending in seed dormancy
MF1	BAA02g27000	11.1855	3.26489	1.59615	2.78849	1.88376	9.64822	AT1G79040	PSBR	photosystem II subunit R	Metabolism	Global and overview maps;Energy metabolism	ko01100//Metabolic pathways;ko00195//Photosynthesis	K03541	GO:0009535//chloroplast thylakoid membrane;GO:0009535//chloroplast thylakoid membrane;GO:0009535//chloroplast thylakoid membrane;GO:0009535//chloroplast thylakoid membrane;GO:0009507//chloroplast;GO:0009535//chloroplast thylakoid membrane;GO:0009523//photosystem II;GO:0009535//chloroplast thylakoid membrane;GO:0009535//chloroplast thylakoid membrane;GO:0009535//chloroplast thylakoid membrane;GO:0…	GO:0005515//protein binding	GO:0009735//response to cytokinin;GO:0010270//photosystem II oxygen evolving complex assembly;GO:0009744//response to sucrose;GO:0010270//photosystem II oxygen evolving complex assembly;GO:0009637//response to blue light;GO:0019344//cysteine biosynthetic process;GO:0010270//photosystem II oxygen evolving complex assembly;GO:0010270//photosystem II oxygen evolving complex assembly;GO:0019344//cyst…
MF1	BAA04g33550	2.59283	1.44272	0.761093	1.42358	0.755502	1.85195	AT2G47400	CP12-1	CP12 domain-containing protein 1	-	-	-	-	GO:0009570//chloroplast stroma;GO:0009507//chloroplast;GO:0009570//chloroplast stroma;GO:0009570//chloroplast stroma;GO:0009941//chloroplast envelope;GO:0009570//chloroplast stroma;GO:0009570//chloroplast stroma;GO:0043234//protein complex;GO:0009941//chloroplast envelope;GO:0009570//chloroplast stroma;GO:0009570//chloroplast stroma;GO:0009941//chloroplast envelope;GO:0009941//chloroplast envelop…	GO:0003674//molecular_function	GO:0080153//negative regulation of reductive pentose-phosphate cycle;GO:0009744//response to sucrose;GO:0006007//glucose catabolic process;GO:0080153//negative regulation of reductive pentose-phosphate cycle
MF1	BAA03g07050	1.95052	5.83139	3.07276	2.09089	3.10059	1.54753	AT5G15190	-	-	-	-	-	-	GO:0005739//mitochondrion;GO:0009507//chloroplast;GO:0009507//chloroplast;GO:0005739//mitochondrion	GO:0003674//molecular_function	GO:0008150//biological_process
MF1	BAA01g34520	1.87781	3.09836	2.24883	0.64042	1.02335	0.682938	AT3G20898	-	-	-	-	-	-	GO:0005634//nucleus	GO:0003674//molecular_function	GO:0008150//biological_process
MF1	BAA04g20140	1.86701	7.51543	2.25339	1.29996	2.51407	2.21148	AT2G27510	FD3	ferredoxin 3	Metabolism	Energy metabolism	ko00195//Photosynthesis	K02639	GO:0009536//plastid;GO:0009507//chloroplast	GO:0009055//electron carrier activity	GO:0009688//abscisic acid biosynthetic process;GO:0009688//abscisic acid biosynthetic process
MF1	BAA03g60940	0.903544	1.74384	1.46015	0.728952	1.10479	1.23657	AT4G34150	-	Calcium-dependent lipid-binding (CaLB domain) family protein	-	-	-	-	GO:0009506//plasmodesma;GO:0005829//cytosol	-	GO:0010200//response to chitin;GO:0009409//response to cold;GO:0010363//regulation of plant-type hypersensitive response;GO:0030968//endoplasmic reticulum unfolded protein response;GO:0009611//response to wounding;GO:0009612//response to mechanical stimulus;GO:0030968//endoplasmic reticulum unfolded protein response;GO:0052542//defense response by callose deposition;GO:0043069//negative regulatio…
MF1	BAA01g24920	0.698543	1.68531	2.69691	0.69944	1.04502	1.95224	AT3G50060	MYB77	myb domain protein 77	Organismal Systems	Environmental adaptation	ko04626//Plant-pathogen interaction	K09422	GO:0005634//nucleus	GO:0005515//protein binding;GO:0003700//sequence-specific DNA binding transcription factor activity;GO:0005515//protein binding;GO:0003677//DNA binding;GO:0005515//protein binding	GO:0006355//regulation of transcription, DNA-templated;GO:0048527//lateral root development;GO:0006355//regulation of transcription, DNA-templated;GO:0006355//regulation of transcription, DNA-templated;GO:0009723//response to ethylene;GO:0010200//response to chitin;GO:0009751//response to salicylic acid
MF1	BAA02g23120	0.352039	0.354585	0.44998	0.414045	0.410784	0.526249	AT1G72880	-	Survival protein SurE-like phosphatase/nucleotidase	Metabolism	Metabolism of cofactors and vitamins;Nucleotide metabolism;Global and overview maps	ko01100//Metabolic pathways;ko01110//Biosynthesis of secondary metabolites;ko00230//Purine metabolism;ko00240//Pyrimidine metabolism;ko00760//Nicotinate and nicotinamide metabolism	K03787	GO:0005737//cytoplasm;GO:0005737//cytoplasm	GO:0003993//acid phosphatase activity	-
MF1	BAA03g61380	1.36407	1.01286	0.755149	1.07712	1.0509	2.69904	AT4G34670	-	Ribosomal protein S3Ae	Genetic Information Processing	Translation	ko03010//Ribosome	K02984	GO:0022626//cytosolic ribosome;GO:0022627//cytosolic small ribosomal subunit;GO:0022627//cytosolic small ribosomal subunit;GO:0005737//cytoplasm;GO:0005618//cell wall;GO:0022626//cytosolic ribosome;GO:0022626//cytosolic ribosome;GO:0005886//plasma membrane;GO:0022626//cytosolic ribosome;GO:0022626//cytosolic ribosome;GO:0022627//cytosolic small ribosomal subunit;GO:0009506//plasmodesma;GO:0022627…	GO:0003735//structural constituent of ribosome	GO:0006412//translation;GO:0006412//translation;GO:0001510//RNA methylation;GO:0006412//translation;GO:0001510//RNA methylation
MF1	BAA03g04410	1.4279	1.36368	0.999349	1.05694	1.48803	5.26715	AT5G10360	EMB3010	Ribosomal protein S6e	Genetic Information Processing	Translation	ko03010//Ribosome	K02991	GO:0005829//cytosol;GO:0005634//nucleus;GO:0022627//cytosolic small ribosomal subunit;GO:0005886//plasma membrane;GO:0005634//nucleus;GO:0022627//cytosolic small ribosomal subunit;GO:0022627//cytosolic small ribosomal subunit;GO:0022627//cytosolic small ribosomal subunit;GO:0022627//cytosolic small ribosomal subunit;GO:0022627//cytosolic small ribosomal subunit;GO:0022626//cytosolic ribosome;GO:0…	GO:0003735//structural constituent of ribosome	GO:0040007//growth;GO:0009793//embryo development ending in seed dormancy;GO:0006364//rRNA processing;GO:0006412//translation;GO:0006412//translation;GO:0006364//rRNA processing;GO:0009735//response to cytokinin;GO:0006412//translation;GO:0042274//ribosomal small subunit biogenesis
MF1	BAA03g01480	1.3969	1.65277	1.11291	1.10172	1.78833	4.48279	AT5G03850	-	Nucleic acid-binding, OB-fold-like protein	Genetic Information Processing	Translation	ko03010//Ribosome	K02979	GO:0005840//ribosome;GO:0022627//cytosolic small ribosomal subunit;GO:0005886//plasma membrane;GO:0022627//cytosolic small ribosomal subunit;GO:0022627//cytosolic small ribosomal subunit;GO:0005737//cytoplasm;GO:0005618//cell wall;GO:0022627//cytosolic small ribosomal subunit	GO:0003735//structural constituent of ribosome;GO:0003735//structural constituent of ribosome	GO:0006407//rRNA export from nucleus;GO:0006412//translation;GO:0042254//ribosome biogenesis;GO:0006407//rRNA export from nucleus;GO:0006412//translation;GO:0006412//translation
MF1	BAA04g01910	3.56787	4.34635	2.71891	2.6405	5.46264	15.9187	AT3G60245	-	Zinc-binding ribosomal protein family protein	Genetic Information Processing	Translation	ko03010//Ribosome	K02921	GO:0005840//ribosome;GO:0022625//cytosolic large ribosomal subunit;GO:0022625//cytosolic large ribosomal subunit;GO:0022625//cytosolic large ribosomal subunit;GO:0022625//cytosolic large ribosomal subunit;GO:0005737//cytoplasm	GO:0003735//structural constituent of ribosome	GO:0042254//ribosome biogenesis;GO:0006412//translation;GO:0006412//translation;GO:0006412//translation
MF1	BAA01g44240	2.60685	2.83636	1.91297	1.60656	3.58239	10.3213	AT3G06680	-	Ribosomal L29e protein family	Genetic Information Processing	Translation	ko03010//Ribosome	K02905	GO:0005737//cytoplasm;GO:0022625//cytosolic large ribosomal subunit;GO:0022625//cytosolic large ribosomal subunit;GO:0005737//cytoplasm;GO:0022625//cytosolic large ribosomal subunit;GO:0005737//cytoplasm;GO:0005840//ribosome;GO:0022625//cytosolic large ribosomal subunit	GO:0003735//structural constituent of ribosome	GO:0042254//ribosome biogenesis;GO:0006412//translation;GO:0006412//translation;GO:0006412//translation
MF1	BAA02g42930	1.97127	1.88109	1.4473	1.44036	2.43634	6.48862	AT5G27850	-	Ribosomal protein L18e/L15 superfamily protein	Genetic Information Processing	Translation	ko03010//Ribosome	K02883	GO:0016020//membrane;GO:0022626//cytosolic ribosome;GO:0022625//cytosolic large ribosomal subunit;GO:0022626//cytosolic ribosome;GO:0009506//plasmodesma;GO:0022626//cytosolic ribosome;GO:0022625//cytosolic large ribosomal subunit;GO:0022626//cytosolic ribosome;GO:0022626//cytosolic ribosome;GO:0005773//vacuole;GO:0015934//large ribosomal subunit;GO:0015934//large ribosomal subunit;GO:0015934//lar…	GO:0003735//structural constituent of ribosome	GO:0006412//translation;GO:0006412//translation;GO:0006412//translation
MF1	BAA03g01060	1.95652	1.70191	1.30154	1.33722	2.18387	5.93019	AT5G02960	-	Ribosomal protein S12/S23 family protein	Genetic Information Processing	Translation	ko03010//Ribosome	K02973	GO:0005737//cytoplasm;GO:0022626//cytosolic ribosome;GO:0022626//cytosolic ribosome;GO:0022626//cytosolic ribosome;GO:0022627//cytosolic small ribosomal subunit;GO:0022626//cytosolic ribosome;GO:0022626//cytosolic ribosome;GO:0022626//cytosolic ribosome;GO:0022626//cytosolic ribosome;GO:0022627//cytosolic small ribosomal subunit;GO:0005840//ribosome;GO:0022626//cytosolic ribosome;GO:0022627//cyto…	GO:0003735//structural constituent of ribosome	GO:0006412//translation;GO:0006412//translation;GO:0006412//translation
MF1	BAA04g30220	0.807804	1.01896	0.604942	0.669999	1.42589	2.73646	AT2G41840	-	Ribosomal protein S5 family protein	Genetic Information Processing	Translation	ko03010//Ribosome	K02981	GO:0022626//cytosolic ribosome;GO:0005730//nucleolus;GO:0022627//cytosolic small ribosomal subunit;GO:0022626//cytosolic ribosome;GO:0022627//cytosolic small ribosomal subunit;GO:0022626//cytosolic ribosome;GO:0022626//cytosolic ribosome;GO:0022627//cytosolic small ribosomal subunit;GO:0022626//cytosolic ribosome;GO:0022627//cytosolic small ribosomal subunit;GO:0022626//cytosolic ribosome;GO:0022…	GO:0003735//structural constituent of ribosome	GO:0006412//translation;GO:0006412//translation;GO:0001510//RNA methylation;GO:0001510//RNA methylation;GO:0006412//translation
MF1	BAA01g47300	0.570101	0.641775	0.658278	0.558801	0.631366	0.840641	AT3G01390	VMA10	vacuolar membrane ATPase 10	Metabolism;Cellular Processes	Energy metabolism;Global and overview maps;Transport and catabolism	ko01100//Metabolic pathways;ko00190//Oxidative phosphorylation;ko04145//Phagosome	K02152	GO:0005773//vacuole;GO:0005773//vacuole;GO:0005773//vacuole;GO:0005774//vacuolar membrane;GO:0005773//vacuole;GO:0005773//vacuole;GO:0005774//vacuolar membrane;GO:0000325//plant-type vacuole;GO:0005774//vacuolar membrane;GO:0005774//vacuolar membrane;GO:0005773//vacuole;GO:0005886//plasma membrane;GO:0005773//vacuole;GO:0016469//proton-transporting two-sector ATPase complex;GO:0005886//plasma mem…	GO:0046933//proton-transporting ATP synthase activity, rotational mechanism;GO:0046933//proton-transporting ATP synthase activity, rotational mechanism	GO:0015991//ATP hydrolysis coupled proton transport;GO:0006007//glucose catabolic process;GO:0015991//ATP hydrolysis coupled proton transport
MF1	BAA04g22300	0.232114	0.363625	0.319895	0.181567	0.33761	0.749281	AT2G30590	WRKY21	WRKY DNA-binding protein 21	-	-	-	-	GO:0005634//nucleus;GO:0005634//nucleus	GO:0003700//sequence-specific DNA binding transcription factor activity;GO:0003700//sequence-specific DNA binding transcription factor activity;GO:0003700//sequence-specific DNA binding transcription factor activity;GO:0005516//calmodulin binding;GO:0003700//sequence-specific DNA binding transcription factor activity;GO:0003700//sequence-specific DNA binding transcription factor activity	GO:0006355//regulation of transcription, DNA-templated;GO:0006355//regulation of transcription, DNA-templated;GO:0006355//regulation of transcription, DNA-templated
MF1	BAA08g31800	0.585072	0.692581	0.659941	0.869662	0.817354	2.02659	AT1G12310	-	Calcium-binding EF-hand family protein	Organismal Systems	Environmental adaptation	ko04626//Plant-pathogen interaction	K13448	GO:0005829//cytosol;GO:0005634//nucleus;GO:0005886//plasma membrane;GO:0005737//cytoplasm;GO:0005886//plasma membrane;GO:0005634//nucleus	GO:0005509//calcium ion binding	GO:0008150//biological_process
MF1	BAA04g06570	1.20294	1.11788	1.2373	1.92236	1.73745	1.34984	AT3G52930	FBA8	Aldolase superfamily protein	Metabolism	Carbohydrate metabolism;Energy metabolism;Global and overview maps	ko01100//Metabolic pathways;ko01110//Biosynthesis of secondary metabolites;ko01200//Carbon metabolism;ko01230//Biosynthesis of amino acids;ko00010//Glycolysis / Gluconeogenesis;ko00710//Carbon fixation in photosynthetic organisms;ko00051//Fructose and mannose metabolism;ko00030//Pentose phosphate pathway	K01623	GO:0005740//mitochondrial envelope;GO:0005739//mitochondrion;GO:0005730//nucleolus;GO:0048046//apoplast;GO:0005740//mitochondrial envelope;GO:0005730//nucleolus;GO:0009507//chloroplast;GO:0005737//cytoplasm;GO:0009506//plasmodesma;GO:0005886//plasma membrane;GO:0005774//vacuolar membrane;GO:0005740//mitochondrial envelope;GO:0005829//cytosol;GO:0005829//cytosol;GO:0005774//vacuolar membrane;GO:00…	GO:0005507//copper ion binding	GO:0009853//photorespiration;GO:0006098//pentose-phosphate shunt;GO:0009266//response to temperature stimulus;GO:0009744//response to sucrose;GO:0006096//glycolytic process;GO:0006096//glycolytic process;GO:0009749//response to glucose;GO:0009651//response to salt stress;GO:0051788//response to misfolded protein;GO:0009651//response to salt stress;GO:0006007//glucose catabolic process;GO:0046686/…
MF1	BAA03g49580	0.994186	1.55269	1.62189	4.15035	2.52252	1.75048	AT4G17870	PYR1	Polyketide cyclase/dehydrase and lipid transport superfamily protein	Environmental Information Processing	Signal transduction	ko04075//Plant hormone signal transduction;ko04016//MAPK signaling pathway - plant	K14496	GO:0005634//nucleus	GO:0005515//protein binding;GO:0042803//protein homodimerization activity;GO:0005515//protein binding;GO:0010427//abscisic acid binding;GO:0005515//protein binding;GO:0005515//protein binding;GO:0005515//protein binding;GO:0005515//protein binding;GO:0004872//receptor activity;GO:0004872//receptor activity;GO:0042803//protein homodimerization activity;GO:0005515//protein binding;GO:0005515//prote…	GO:0009738//abscisic acid-activated signaling pathway;GO:0009738//abscisic acid-activated signaling pathway;GO:0080163//regulation of protein serine/threonine phosphatase activity;GO:0080163//regulation of protein serine/threonine phosphatase activity;GO:0009738//abscisic acid-activated signaling pathway;GO:0009738//abscisic acid-activated signaling pathway;GO:0010029//regulation of seed germinat…
MF1	BAA03g62140	0.25369	0.266366	0.340373	0.52904	0.392178	0.305107	AT4G35890	LARP1c	winged-helix DNA-binding transcription factor family protein	-	-	-	-	GO:0009507//chloroplast;GO:0005737//cytoplasm	-	GO:0010150//leaf senescence;GO:0048523//negative regulation of cellular process
MF1	BAA03g30570	0.386147	0.289774	0.353329	1.06319	0.215146	0.200451	AT4G02360	-	Protein of unknown function, DUF538	-	-	-	-	GO:0005576//extracellular region	GO:0003674//molecular_function	GO:0008150//biological_process
MF1	BAA04g27770	2.12959	1.78779	1.44105	4.24485	1.00074	1.51376	AT2G38310	PYL4	PYR1-like 4	Environmental Information Processing	Signal transduction	ko04075//Plant hormone signal transduction;ko04016//MAPK signaling pathway - plant	K14496	GO:0005634//nucleus	GO:0005515//protein binding;GO:0005515//protein binding;GO:0005515//protein binding;GO:0005515//protein binding;GO:0005515//protein binding;GO:0004872//receptor activity;GO:0005515//protein binding;GO:0005515//protein binding;GO:0005515//protein binding	GO:0009738//abscisic acid-activated signaling pathway;GO:0009738//abscisic acid-activated signaling pathway;GO:0009738//abscisic acid-activated signaling pathway;GO:0009738//abscisic acid-activated signaling pathway
MF1	BAA01g45130	0.323927	0.37185	0.322484	0.513435	0.345618	0.358117	AT3G05280	-	Integral membrane Yip1 family protein	-	-	-	-	GO:0005794//Golgi apparatus;GO:0005829//cytosol	GO:0005515//protein binding	GO:0016192//vesicle-mediated transport;GO:0008150//biological_process
MF1	BAA04g06000	0.387717	0.319171	0.395715	0.454824	0.345193	0.49804	AT3G53610	RAB8	RAB GTPase homolog 8	Cellular Processes	Transport and catabolism	ko04144//Endocytosis	K07901	GO:0005829//cytosol;GO:0005886//plasma membrane;GO:0005886//plasma membrane;GO:0005829//cytosol;GO:0005886//plasma membrane;GO:0005886//plasma membrane;GO:0005829//cytosol;GO:0005886//plasma membrane	GO:0005515//protein binding;GO:0005525//GTP binding;GO:0005525//GTP binding	-
MF1	BAA01g41840	0.609718	0.549874	0.669743	0.865497	0.546775	0.68597	AT3G11200	AL2	alfin-like 2	-	-	-	-	GO:0005634//nucleus;GO:0005829//cytosol;GO:0005829//cytosol;GO:0005634//nucleus;GO:0005634//nucleus	GO:0003677//DNA binding;GO:0035064//methylated histone binding	GO:0007067//mitotic nuclear division;GO:0006355//regulation of transcription, DNA-templated;GO:0006355//regulation of transcription, DNA-templated;GO:0006355//regulation of transcription, DNA-templated;GO:0007067//mitotic nuclear division
MF1	BAA01g40540	0.361345	0.225874	1.06109	2.38327	0.329673	0.22947	AT3G12920	BRG3	SBP (S-ribonuclease binding protein) family protein	-	-	-	-	GO:0005634//nucleus;GO:0005737//cytoplasm	-	GO:0043067//regulation of programmed cell death
MF1	BAA03g12800	0.601922	0.421319	0.646431	0.694399	0.870281	0.5481	AT5G58290	RPT3	regulatory particle triple-A ATPase 3	Genetic Information Processing	Folding, sorting and degradation	ko03050//Proteasome	K03063	GO:0016020//membrane;GO:0000502//proteasome complex;GO:0009506//plasmodesma;GO:0005634//nucleus;GO:0005618//cell wall;GO:0005829//cytosol;GO:0008540//proteasome regulatory particle, base subcomplex	GO:0016887//ATPase activity;GO:0016887//ATPase activity	GO:0043161//proteasome-mediated ubiquitin-dependent protein catabolic process;GO:0006511//ubiquitin-dependent protein catabolic process;GO:0043161//proteasome-mediated ubiquitin-dependent protein catabolic process;GO:0006511//ubiquitin-dependent protein catabolic process;GO:0010498//proteasomal protein catabolic process;GO:0006511//ubiquitin-dependent protein catabolic process;GO:0006094//glucone…
MF1	BAA02g36070	0.947715	0.834016	0.711335	1.23675	1.93907	1.88805	AT5G47570	-	-	-	-	-	-	GO:0005747//mitochondrial respiratory chain complex I;GO:0005747//mitochondrial respiratory chain complex I;GO:0005747//mitochondrial respiratory chain complex I;GO:0005747//mitochondrial respiratory chain complex I;GO:0005747//mitochondrial respiratory chain complex I;GO:0005747//mitochondrial respiratory chain complex I;GO:0005747//mitochondrial respiratory chain complex I;GO:0005747//mitochond…	GO:0003674//molecular_function	GO:0009853//photorespiration;GO:0051788//response to misfolded protein;GO:0006511//ubiquitin-dependent protein catabolic process;GO:0006511//ubiquitin-dependent protein catabolic process;GO:0080129//proteasome core complex assembly;GO:0006511//ubiquitin-dependent protein catabolic process;GO:0009853//photorespiration
MF1	BAA03g03930	0.873808	0.897161	0.751631	1.14957	2.39188	2.21003	AT5G08670	-	ATP synthase alpha/beta family protein	Metabolism	Global and overview maps;Energy metabolism	ko01100//Metabolic pathways;ko00190//Oxidative phosphorylation	K02133	GO:0005774//vacuolar membrane;GO:0005753//mitochondrial proton-transporting ATP synthase complex;GO:0000275//mitochondrial proton-transporting ATP synthase complex, catalytic core F(1);GO:0005753//mitochondrial proton-transporting ATP synthase complex;GO:0005747//mitochondrial respiratory chain complex I;GO:0005774//vacuolar membrane;GO:0000275//mitochondrial proton-transporting ATP synthase comp…	GO:0050897//cobalt ion binding;GO:0005524//ATP binding;GO:0005524//ATP binding;GO:0005507//copper ion binding;GO:0046933//proton-transporting ATP synthase activity, rotational mechanism;GO:0046933//proton-transporting ATP synthase activity, rotational mechanism;GO:0008270//zinc ion binding	GO:0006979//response to oxidative stress
MF1	BAA08g02410	0.456601	0.40222	0.438879	0.458553	0.580715	0.654827	AT1G51980	-	Insulinase (Peptidase family M16) protein	-	-	-	-	GO:0005774//vacuolar membrane;GO:0009536//plastid;GO:0005750//mitochondrial respiratory chain complex III;GO:0005739//mitochondrion;GO:0005739//mitochondrion;GO:0005739//mitochondrion;GO:0005739//mitochondrion;GO:0009507//chloroplast;GO:0005739//mitochondrion;GO:0005750//mitochondrial respiratory chain complex III;GO:0005750//mitochondrial respiratory chain complex III;GO:0005774//vacuolar membra…	GO:0004222//metalloendopeptidase activity;GO:0005524//ATP binding;GO:0005524//ATP binding;GO:0005524//ATP binding;GO:0005524//ATP binding	GO:0009651//response to salt stress;GO:0009651//response to salt stress;GO:0006098//pentose-phosphate shunt;GO:0006508//proteolysis;GO:0006096//glycolytic process;GO:0006096//glycolytic process;GO:0009060//aerobic respiration;GO:0006098//pentose-phosphate shunt;GO:0009060//aerobic respiration;GO:0009651//response to salt stress;GO:0009651//response to salt stress;GO:0006096//glycolytic process;GO…
MF1	BAA01g36430	0.393548	0.769865	0.514022	0.634048	2.64479	1.94988	AT3G18410	-	Complex I subunit NDUFS6	Metabolism	Global and overview maps;Energy metabolism	ko01100//Metabolic pathways;ko00190//Oxidative phosphorylation	K03966	GO:0005747//mitochondrial respiratory chain complex I;GO:0005739//mitochondrion;GO:0031966//mitochondrial membrane;GO:0005739//mitochondrion;GO:0031966//mitochondrial membrane;GO:0005747//mitochondrial respiratory chain complex I;GO:0031966//mitochondrial membrane;GO:0005747//mitochondrial respiratory chain complex I;GO:0005747//mitochondrial respiratory chain complex I;GO:0005747//mitochondrial …	GO:0003674//molecular_function	GO:0009853//photorespiration;GO:0009853//photorespiration
MF1	BAA03g61430	2.18716	1.96841	2.09731	2.56359	2.8311	2.97696	AT4G34720	AVA-P1	ATPase, F0/V0 complex, subunit C protein	Metabolism;Cellular Processes	Energy metabolism;Transport and catabolism;Global and overview maps	ko01100//Metabolic pathways;ko00190//Oxidative phosphorylation;ko04145//Phagosome	K02155	GO:0005773//vacuole;GO:0009507//chloroplast;GO:0005773//vacuole	GO:0016887//ATPase activity;GO:0046961//proton-transporting ATPase activity, rotational mechanism;GO:0046961//proton-transporting ATPase activity, rotational mechanism	GO:0015992//proton transport;GO:0006007//glucose catabolic process
MF1	BAA01g41200	0.818734	0.589215	0.589807	0.995168	1.1747	1.0569	AT3G12260	-	LYR family of Fe/S cluster biogenesis protein	Metabolism	Energy metabolism;Global and overview maps	ko01100//Metabolic pathways;ko00190//Oxidative phosphorylation	K03950	GO:0005739//mitochondrion;GO:0005739//mitochondrion;GO:0005739//mitochondrion;GO:0005747//mitochondrial respiratory chain complex I;GO:0005747//mitochondrial respiratory chain complex I;GO:0005747//mitochondrial respiratory chain complex I;GO:0005747//mitochondrial respiratory chain complex I;GO:0016020//membrane;GO:0005739//mitochondrion;GO:0005739//mitochondrion	GO:0003824//catalytic activity	GO:0006096//glycolytic process;GO:0009853//photorespiration;GO:0009853//photorespiration;GO:0009060//aerobic respiration;GO:0046686//response to cadmium ion;GO:0051788//response to misfolded protein;GO:0006096//glycolytic process;GO:0080129//proteasome core complex assembly;GO:0006511//ubiquitin-dependent protein catabolic process;GO:0006511//ubiquitin-dependent protein catabolic process;GO:00090…
MF1	BAA03g06090	2.62058	2.06598	2.37088	3.10169	3.29071	2.96192	AT5G13490	AAC2	ADP/ATP carrier 2	-	-	-	-	GO:0005740//mitochondrial envelope;GO:0005774//vacuolar membrane;GO:0005739//mitochondrion;GO:0009941//chloroplast envelope;GO:0005739//mitochondrion;GO:0009941//chloroplast envelope;GO:0005743//mitochondrial inner membrane;GO:0005740//mitochondrial envelope;GO:0005743//mitochondrial inner membrane;GO:0005743//mitochondrial inner membrane;GO:0005774//vacuolar membrane;GO:0009941//chloroplast enve…	GO:0005471//ATP:ADP antiporter activity;GO:0005471//ATP:ADP antiporter activity;GO:0005507//copper ion binding;GO:0005515//protein binding	GO:0043269//regulation of ion transport;GO:0043069//negative regulation of programmed cell death;GO:0006862//nucleotide transport;GO:0015802//basic amino acid transport;GO:0006612//protein targeting to membrane;GO:0006820//anion transport;GO:0006865//amino acid transport;GO:0006888//ER to Golgi vesicle-mediated transport;GO:0006612//protein targeting to membrane;GO:0006094//gluconeogenesis;GO:000…
MF1	BAA01g40150	5.77145	5.75095	6.15769	4.34953	7.72187	4.68377	AT3G13310	-	Chaperone DnaJ-domain superfamily protein	-	-	-	-	GO:0009507//chloroplast	-	GO:0006457//protein folding;GO:0006457//protein folding;GO:0006457//protein folding
MF1	BAA04g28800	0.168129	0.219371	0.48047	0.0810041	0.658507	0.0836778	AT2G40080	ELF4	Protein of unknown function (DUF1313)	-	-	-	-	GO:0005634//nucleus;GO:0005634//nucleus	GO:0003674//molecular_function;GO:0042803//protein homodimerization activity	GO:0009648//photoperiodism;GO:0042753//positive regulation of circadian rhythm;GO:0010114//response to red light;GO:0042753//positive regulation of circadian rhythm;GO:0010017//red or far-red light signaling pathway;GO:0080167//response to karrikin;GO:0010017//red or far-red light signaling pathway;GO:0048573//photoperiodism, flowering;GO:0009909//regulation of flower development;GO:0009649//entr…
MF1	BAA03g05360	37.2718	69.2181	47.9115	38.7873	57.7187	42.4696	AT5G12020	HSP17.6II	17.6 kDa class II heat shock protein	Genetic Information Processing	Folding, sorting and degradation	ko04141//Protein processing in endoplasmic reticulum	K13993	GO:0005737//cytoplasm	-	GO:0006457//protein folding;GO:0034976//response to endoplasmic reticulum stress;GO:0009408//response to heat;GO:0006457//protein folding;GO:0006457//protein folding;GO:0009408//response to heat;GO:0034976//response to endoplasmic reticulum stress;GO:0009408//response to heat;GO:0042542//response to hydrogen peroxide;GO:0009408//response to heat;GO:0009644//response to high light intensity;GO:000…
MF1	BAA03g61210	1.8166	4.29887	2.74758	0.82845	2.99853	2.15761	AT4G34410	RRTF1	redox responsive transcription factor 1	-	-	-	-	GO:0005634//nucleus;GO:0005634//nucleus	GO:0003700//sequence-specific DNA binding transcription factor activity;GO:0003677//DNA binding;GO:0003700//sequence-specific DNA binding transcription factor activity	GO:0009693//ethylene biosynthetic process;GO:0006355//regulation of transcription, DNA-templated;GO:0006355//regulation of transcription, DNA-templated;GO:0035556//intracellular signal transduction;GO:0002679//respiratory burst involved in defense response;GO:0050832//defense response to fungus;GO:0010200//response to chitin;GO:0010200//response to chitin;GO:0050832//defense response to fungus;GO…
MF1	BAA03g11790	1.28605	1.68981	1.32624	2.37681	4.95668	0.89554	AT5G59880	ADF3	actin depolymerizing factor 3	-	-	-	-	GO:0005737//cytoplasm;GO:0005886//plasma membrane;GO:0005739//mitochondrion;GO:0005829//cytosol;GO:0009506//plasmodesma;GO:0005886//plasma membrane;GO:0009507//chloroplast;GO:0005739//mitochondrion;GO:0005622//intracellular;GO:0009507//chloroplast;GO:0005829//cytosol;GO:0009506//plasmodesma	GO:0005515//protein binding	GO:0046686//response to cadmium ion;GO:0046686//response to cadmium ion;GO:0046686//response to cadmium ion;GO:0006979//response to oxidative stress;GO:0006094//gluconeogenesis;GO:0006096//glycolytic process;GO:0009651//response to salt stress;GO:0006096//glycolytic process;GO:0009651//response to salt stress;GO:0006096//glycolytic process
MF1	BAA08g26390	3.74623	3.34895	2.85365	4.1892	9.53665	5.15761	AT1G26630	FBR12	Eukaryotic translation initiation factor 5A-1 (eIF-5A 1) protein	-	-	-	-	GO:0005634//nucleus;GO:0005634//nucleus;GO:0005737//cytoplasm	GO:0003743//translation initiation factor activity;GO:0003743//translation initiation factor activity	GO:0009617//response to bacterium;GO:0006413//translational initiation;GO:0006094//gluconeogenesis;GO:0006413//translational initiation;GO:0006096//glycolytic process;GO:0006364//rRNA processing;GO:0046686//response to cadmium ion;GO:0006413//translational initiation;GO:0006413//translational initiation;GO:0046686//response to cadmium ion;GO:0009611//response to wounding;GO:0012501//programmed ce…
MF2	BAA07g31130	3.65519	4.59111	2.83936	3.10842	0.911344	0.737873	AT1G67920	-	-	-	-	-	-	GO:0005634//nucleus	GO:0003674//molecular_function	GO:0008150//biological_process
MF2	BAA03g40480	0.930558	2.14201	1.76021	1.70272	0.821223	0.661773	AT3G19580	ZF2	zinc-finger protein 2	-	-	-	-	GO:0005634//nucleus;GO:0005634//nucleus;GO:0005634//nucleus;GO:0005634//nucleus	GO:0008270//zinc ion binding;GO:0043565//sequence-specific DNA binding;GO:0003676//nucleic acid binding;GO:0003700//sequence-specific DNA binding transcription factor activity;GO:0003677//DNA binding	GO:0045892//negative regulation of transcription, DNA-templated;GO:0009737//response to abscisic acid;GO:0009611//response to wounding;GO:0009737//response to abscisic acid;GO:0009738//abscisic acid-activated signaling pathway;GO:0009733//response to auxin;GO:0002679//respiratory burst involved in defense response;GO:0010200//response to chitin;GO:0009414//response to water deprivation;GO:0002679…
MF2	BAA09g23740	1.58483	1.98002	1.95002	1.75683	1.64525	1.25322	AT5G47200	RAB1A	RAB GTPase homolog 1A	-	-	-	-	GO:0005886//plasma membrane;GO:0005794//Golgi apparatus	GO:0005525//GTP binding;GO:0005525//GTP binding	GO:0009860//pollen tube growth;GO:0010200//response to chitin;GO:0006499//N-terminal protein myristoylation;GO:0009860//pollen tube growth;GO:0006499//N-terminal protein myristoylation;GO:0006499//N-terminal protein myristoylation
MF2	BAA09g09190	10.3777	12.7171	13.045	8.46102	6.84711	5.48925	AT5G65300	-	-	-	-	-	-	GO:0005739//mitochondrion	GO:0003674//molecular_function	GO:0009738//abscisic acid-activated signaling pathway;GO:0035556//intracellular signal transduction;GO:0009693//ethylene biosynthetic process;GO:0010200//response to chitin;GO:0009723//response to ethylene;GO:0009693//ethylene biosynthetic process;GO:0008150//biological_process;GO:0009738//abscisic acid-activated signaling pathway
MF2	BAA02g02830	0.564857	0.451609	0.570845	0.784434	0.569248	0.452314	AT5G08300	-	Succinyl-CoA ligase, alpha subunit	Metabolism	Carbohydrate metabolism;Global and overview maps	ko01100//Metabolic pathways;ko01110//Biosynthesis of secondary metabolites;ko01200//Carbon metabolism;ko00020//Citrate cycle (TCA cycle);ko00640//Propanoate metabolism	K01899	GO:0005739//mitochondrion;GO:0005739//mitochondrion;GO:0005739//mitochondrion;GO:0005739//mitochondrion;GO:0005739//mitochondrion;GO:0005739//mitochondrion;GO:0005739//mitochondrion;GO:0005618//cell wall;GO:0005739//mitochondrion	GO:0004776//succinate-CoA ligase (GDP-forming) activity;GO:0005507//copper ion binding;GO:0046872//metal ion binding	GO:0009853//photorespiration;GO:0034976//response to endoplasmic reticulum stress;GO:0006511//ubiquitin-dependent protein catabolic process;GO:0034976//response to endoplasmic reticulum stress;GO:0006096//glycolytic process;GO:0006096//glycolytic process;GO:0008152//metabolic process;GO:0046686//response to cadmium ion;GO:0080129//proteasome core complex assembly;GO:0009750//response to fructose;…
MF2	BAA02g10190	4.43622	3.91443	4.60183	4.30768	4.34883	3.43745	AT5G22060	J2	DNAJ homologue 2	Genetic Information Processing	Folding, sorting and degradation	ko04141//Protein processing in endoplasmic reticulum	K09503	GO:0005886//plasma membrane;GO:0009506//plasmodesma;GO:0005737//cytoplasm;GO:0005829//cytosol	-	GO:0006457//protein folding;GO:0009408//response to heat;GO:0006457//protein folding;GO:0006457//protein folding;GO:0006457//protein folding;GO:0006457//protein folding;GO:0006457//protein folding;GO:0009644//response to high light intensity;GO:0006457//protein folding;GO:0006457//protein folding;GO:0006457//protein folding;GO:0006457//protein folding;GO:0042542//response to hydrogen peroxide;GO:…
MF2	BAA03g34760	15.8375	22.2024	26.0456	25.007	10.449	5.89773	AT3G07390	AIR12	auxin-responsive family protein	-	-	-	-	GO:0005886//plasma membrane;GO:0005576//extracellular region;GO:0031225//anchored component of membrane;GO:0005886//plasma membrane;GO:0046658//anchored component of plasma membrane;GO:0005886//plasma membrane;GO:0031225//anchored component of membrane;GO:0005886//plasma membrane;GO:0046658//anchored component of plasma membrane;GO:0005886//plasma membrane	GO:0005201//extracellular matrix structural constituent	GO:0009733//response to auxin;GO:0006007//glucose catabolic process;GO:0030198//extracellular matrix organization;GO:0030198//extracellular matrix organization;GO:0010102//lateral root morphogenesis
MF2	BAA03g21230	3.52628	6.04018	7.83414	6.84817	4.05543	3.55609	AT2G38470	WRKY33	WRKY DNA-binding protein 33	Organismal Systems;Environmental Information Processing	Signal transduction;Environmental adaptation	ko04626//Plant-pathogen interaction;ko04016//MAPK signaling pathway - plant	K13424	GO:0005634//nucleus;GO:0005634//nucleus;GO:0005634//nucleus;GO:0005634//nucleus	GO:0003700//sequence-specific DNA binding transcription factor activity;GO:0005515//protein binding;GO:0003700//sequence-specific DNA binding transcription factor activity;GO:0005515//protein binding;GO:0003700//sequence-specific DNA binding transcription factor activity;GO:0003700//sequence-specific DNA binding transcription factor activity	GO:0009867//jasmonic acid mediated signaling pathway;GO:0002679//respiratory burst involved in defense response;GO:0002679//respiratory burst involved in defense response;GO:0050832//defense response to fungus;GO:0009651//response to salt stress;GO:0010310//regulation of hydrogen peroxide metabolic process;GO:0034605//cellular response to heat;GO:0009862//systemic acquired resistance, salicylic a…
MF2	BAA03g47790	0.431892	0.901391	2.23282	1.91354	0.265551	0.163607	AT3G52450	PUB22	plant U-box 22	-	-	-	-	GO:0005737//cytoplasm;GO:0005829//cytosol	GO:0004842//ubiquitin-protein transferase activity;GO:0004842//ubiquitin-protein transferase activity	GO:0016567//protein ubiquitination;GO:0006865//amino acid transport;GO:0015824//proline transport;GO:0002679//respiratory burst involved in defense response;GO:0010200//response to chitin;GO:0051865//protein autoubiquitination;GO:0009414//response to water deprivation;GO:0016567//protein ubiquitination;GO:0016567//protein ubiquitination;GO:0051865//protein autoubiquitination;GO:0010200//response …
MF2	BAA02g14520	10.7909	6.81716	28.7862	4.46472	1.72156	3.4745	AT5G55180	-	O-Glycosyl hydrolases family 17 protein	-	-	-	-	GO:0005886//plasma membrane;GO:0005886//plasma membrane	GO:0004553//hydrolase activity, hydrolyzing O-glycosyl compounds	-
MF2	BAA09g22490	0.312949	0.741717	1.89766	0.52857	0.323407	0.262147	AT5G45340	CYP707A3	cytochrome P450, family 707, subfamily A, polypeptide 3	Metabolism	Metabolism of terpenoids and polyketides	ko00906//Carotenoid biosynthesis	K09843	GO:0005576//extracellular region	GO:0019825//oxygen binding;GO:0010295//(+)-abscisic acid 8'-hydroxylase activity	GO:0046345//abscisic acid catabolic process;GO:0046345//abscisic acid catabolic process;GO:0009414//response to water deprivation;GO:0009414//response to water deprivation;GO:0009639//response to red or far red light;GO:0009414//response to water deprivation;GO:0010200//response to chitin;GO:0009414//response to water deprivation
MF2	BAA09g65640	0.150584	0.203533	1.6963	0.441797	0.0751905	0.147806	AT1G09560	GLP5	germin-like protein 5	-	-	-	-	GO:0005634//nucleus;GO:0005576//extracellular region;GO:0009506//plasmodesma;GO:0005618//cell wall	-	GO:0015706//nitrate transport;GO:0006499//N-terminal protein myristoylation;GO:0034976//response to endoplasmic reticulum stress;GO:0010497//plasmodesmata-mediated intercellular transport;GO:0034976//response to endoplasmic reticulum stress;GO:0009627//systemic acquired resistance;GO:0009409//response to cold;GO:0010167//response to nitrate;GO:0006499//N-terminal protein myristoylation;GO:0010497…
MF2	BAA02g00970	4.17276	3.33568	8.93918	3.73958	1.53312	0.568683	AT5G03380	-	Heavy metal transport/detoxification superfamily protein	-	-	-	-	GO:0005886//plasma membrane	GO:0046872//metal ion binding	GO:0010200//response to chitin
MF2	BAA03g21830	0.612813	0.415449	1.33702	0.500304	0.0728152	0.151489	AT2G39210	-	Major facilitator superfamily protein	-	-	-	-	GO:0009507//chloroplast;GO:0009506//plasmodesma	GO:0003674//molecular_function	GO:0050832//defense response to fungus;GO:0006865//amino acid transport;GO:0034976//response to endoplasmic reticulum stress;GO:0034976//response to endoplasmic reticulum stress;GO:0009627//systemic acquired resistance;GO:0043090//amino acid import;GO:0050832//defense response to fungus;GO:0009627//systemic acquired resistance;GO:0006888//ER to Golgi vesicle-mediated transport
MF2	BAA09g65880	1.21579	0.918181	0.649161	0.398617	0.180186	0.431672	AT1G08890	-	Major facilitator superfamily protein	-	-	-	-	GO:0005886//plasma membrane;GO:0009507//chloroplast;GO:0016020//membrane	GO:0015144//carbohydrate transmembrane transporter activity;GO:0015144//carbohydrate transmembrane transporter activity;GO:0005351//sugar:proton symporter activity	-
MF2	BAA03g40100	2.67281	1.84738	1.9084	1.84106	1.01132	1.16044	AT3G18780	ACT2	actin 2	-	-	-	-	GO:0016020//membrane;GO:0005737//cytoplasm;GO:0005737//cytoplasm;GO:0016020//membrane;GO:0005737//cytoplasm;GO:0005634//nucleus;GO:0005634//nucleus	GO:0005515//protein binding;GO:0005200//structural constituent of cytoskeleton;GO:0005200//structural constituent of cytoskeleton	GO:0010114//response to red light;GO:0030243//cellulose metabolic process;GO:0007030//Golgi organization;GO:0016049//cell growth;GO:0009651//response to salt stress;GO:0000271//polysaccharide biosynthetic process;GO:0048768//root hair cell tip growth;GO:0009644//response to high light intensity;GO:0010053//root epidermal cell differentiation;GO:0071555//cell wall organization;GO:0009735//response…
MF2	BAA02g11510	39.4009	26.4607	37.224	19.2671	16.6419	9.9739	AT5G59820	RHL41	C2H2-type zinc finger family protein	-	-	-	-	GO:0005634//nucleus	GO:0008270//zinc ion binding;GO:0003700//sequence-specific DNA binding transcription factor activity;GO:0003676//nucleic acid binding	GO:0042538//hyperosmotic salinity response;GO:0009631//cold acclimation;GO:0030968//endoplasmic reticulum unfolded protein response;GO:0010286//heat acclimation;GO:0030968//endoplasmic reticulum unfolded protein response;GO:0010224//response to UV-B;GO:0009409//response to cold;GO:0009408//response to heat;GO:0009611//response to wounding;GO:0009643//photosynthetic acclimation;GO:0009408//respons…
MF2	BAA05g21130	0.480902	0.425627	0.500827	0.349293	0.170763	0.131603	AT1G47380	-	Protein phosphatase 2C family protein	-	-	-	-	GO:0005739//mitochondrion;GO:0005829//cytosol	GO:0004722//protein serine/threonine phosphatase activity	-
MF2	BAA09g61480	0.307743	0.244093	0.240182	0.211463	0.201444	0.261164	AT1G15880	GOS11	golgi snare 11	Genetic Information Processing	Folding, sorting and degradation	ko04130//SNARE interactions in vesicular transport	K08495	GO:0016021//integral component of membrane;GO:0005794//Golgi apparatus;GO:0005794//Golgi apparatus	GO:0000149//SNARE binding	GO:0006891//intra-Golgi vesicle-mediated transport;GO:0006869//lipid transport;GO:0016558//protein import into peroxisome matrix;GO:0048193//Golgi vesicle transport;GO:0016558//protein import into peroxisome matrix;GO:0016558//protein import into peroxisome matrix;GO:0006891//intra-Golgi vesicle-mediated transport;GO:0010351//lithium ion transport
MF2	BAA08g17270	1.3471	1.36848	1.23354	1.08663	1.18233	1.21357	AT4G32610	-	copper ion binding	-	-	-	-	GO:0005759//mitochondrial matrix;GO:0005759//mitochondrial matrix;GO:0005634//nucleus;GO:0005759//mitochondrial matrix	GO:0005507//copper ion binding	-
MF2	BAA07g26580	0.950743	2.47537	2.70966	1.40457	1.71031	1.55257	AT1G78080	RAP2.4	related to AP2 4	-	-	-	-	GO:0005634//nucleus;GO:0005634//nucleus;GO:0005634//nucleus;GO:0005634//nucleus	GO:0003700//sequence-specific DNA binding transcription factor activity;GO:0005515//protein binding;GO:0005515//protein binding;GO:0005515//protein binding;GO:0005515//protein binding;GO:0003700//sequence-specific DNA binding transcription factor activity;GO:0003700//sequence-specific DNA binding transcription factor activity;GO:0043565//sequence-specific DNA binding;GO:0005515//protein binding;G…	GO:0010017//red or far-red light signaling pathway;GO:0009736//cytokinin-activated signaling pathway;GO:0009414//response to water deprivation;GO:0009611//response to wounding;GO:0006970//response to osmotic stress;GO:0009414//response to water deprivation;GO:0006355//regulation of transcription, DNA-templated;GO:0006355//regulation of transcription, DNA-templated;GO:0006970//response to osmotic …
MF2	BAA03g38430	0.466506	0.363262	0.472254	0.451836	0.401607	0.569165	AT3G15000	RIP1	cobalt ion binding	-	-	-	-	GO:0009507//chloroplast;GO:0005739//mitochondrion;GO:0005739//mitochondrion;GO:0005739//mitochondrion;GO:0009507//chloroplast;GO:0005739//mitochondrion;GO:0005739//mitochondrion	GO:0005515//protein binding;GO:0050897//cobalt ion binding	GO:0080156//mitochondrial mRNA modification;GO:0009451//RNA modification;GO:0016554//cytidine to uridine editing;GO:0016554//cytidine to uridine editing;GO:0009451//RNA modification;GO:0080156//mitochondrial mRNA modification
MF2	BAA02g06800	1.49652	0.843728	1.03333	0.921552	0.698775	2.43186	AT5G16130	-	Ribosomal protein S7e family protein	Genetic Information Processing	Translation	ko03010//Ribosome	K02993	GO:0005730//nucleolus;GO:0022626//cytosolic ribosome;GO:0022627//cytosolic small ribosomal subunit;GO:0022626//cytosolic ribosome;GO:0016020//membrane;GO:0022627//cytosolic small ribosomal subunit;GO:0022627//cytosolic small ribosomal subunit;GO:0022627//cytosolic small ribosomal subunit;GO:0022626//cytosolic ribosome;GO:0005829//cytosol;GO:0022627//cytosolic small ribosomal subunit;GO:0005730//n…	GO:0003735//structural constituent of ribosome	GO:0006412//translation;GO:0006364//rRNA processing;GO:0001510//RNA methylation;GO:0042274//ribosomal small subunit biogenesis;GO:0006412//translation;GO:0006364//rRNA processing;GO:0006412//translation;GO:0001510//RNA methylation
MF2	BAA09g08670	4.66272	1.60041	0.493829	1.2711	0.802039	4.66029	AT5G64040	PSAN	photosystem I reaction center subunit PSI-N, chloroplast, putative / PSI-N, putative (PSAN)	Metabolism	Energy metabolism;Global and overview maps	ko01100//Metabolic pathways;ko00195//Photosynthesis	K02701	GO:0009535//chloroplast thylakoid membrane;GO:0009535//chloroplast thylakoid membrane;GO:0009535//chloroplast thylakoid membrane;GO:0009534//chloroplast thylakoid;GO:0009535//chloroplast thylakoid membrane;GO:0009535//chloroplast thylakoid membrane;GO:0009507//chloroplast;GO:0030093//chloroplast photosystem I;GO:0009522//photosystem I;GO:0030093//chloroplast photosystem I;GO:0009543//chloroplast …	GO:0005516//calmodulin binding;GO:0005516//calmodulin binding	GO:0009773//photosynthetic electron transport in photosystem I;GO:0009773//photosynthetic electron transport in photosystem I;GO:0035304//regulation of protein dephosphorylation;GO:0009773//photosynthetic electron transport in photosystem I;GO:0019344//cysteine biosynthetic process;GO:0019344//cysteine biosynthetic process;GO:0009773//photosynthetic electron transport in photosystem I;GO:0019684/…
MF2	BAA03g33340	1.98458	1.16141	1.13487	1.09093	1.0729	4.04674	AT3G04840	-	Ribosomal protein S3Ae	Genetic Information Processing	Translation	ko03010//Ribosome	K02984	GO:0022626//cytosolic ribosome;GO:0022626//cytosolic ribosome;GO:0022626//cytosolic ribosome;GO:0022626//cytosolic ribosome;GO:0022627//cytosolic small ribosomal subunit;GO:0022627//cytosolic small ribosomal subunit;GO:0022627//cytosolic small ribosomal subunit;GO:0022626//cytosolic ribosome;GO:0022626//cytosolic ribosome;GO:0022627//cytosolic small ribosomal subunit;GO:0005886//plasma membrane;G…	GO:0003735//structural constituent of ribosome	GO:0006412//translation;GO:0001510//RNA methylation;GO:0009220//pyrimidine ribonucleotide biosynthetic process;GO:0006412//translation;GO:0006412//translation;GO:0009220//pyrimidine ribonucleotide biosynthetic process;GO:0001510//RNA methylation
MF2	BAA03g35590	1.09253	1.03974	0.889698	0.77084	1.18578	3.78976	AT3G09200	-	Ribosomal protein L10 family protein	Genetic Information Processing	Translation	ko03010//Ribosome	K02941	GO:0022626//cytosolic ribosome;GO:0022626//cytosolic ribosome;GO:0005886//plasma membrane;GO:0022626//cytosolic ribosome;GO:0022626//cytosolic ribosome;GO:0005829//cytosol;GO:0009506//plasmodesma;GO:0005730//nucleolus;GO:0022626//cytosolic ribosome;GO:0022626//cytosolic ribosome;GO:0009507//chloroplast;GO:0009506//plasmodesma;GO:0022626//cytosolic ribosome;GO:0005737//cytoplasm;GO:0022626//cytoso…	GO:0003735//structural constituent of ribosome;GO:0005507//copper ion binding	GO:0006412//translation;GO:0006414//translational elongation;GO:0001510//RNA methylation;GO:0006412//translation;GO:0006414//translational elongation;GO:0009651//response to salt stress;GO:0009651//response to salt stress;GO:0009409//response to cold;GO:0006412//translation;GO:0009735//response to cytokinin;GO:0009651//response to salt stress;GO:0001510//RNA methylation;GO:0006414//translational …
MF2	BAA03g46560	1.52349	1.53324	1.22329	1.53465	1.67163	3.98462	AT3G49910	-	Translation protein SH3-like family protein	Genetic Information Processing	Translation	ko03010//Ribosome	K02898	GO:0022626//cytosolic ribosome;GO:0022626//cytosolic ribosome;GO:0015934//large ribosomal subunit;GO:0022626//cytosolic ribosome;GO:0022625//cytosolic large ribosomal subunit;GO:0022626//cytosolic ribosome;GO:0005730//nucleolus;GO:0022626//cytosolic ribosome;GO:0015934//large ribosomal subunit;GO:0005774//vacuolar membrane;GO:0022625//cytosolic large ribosomal subunit;GO:0005829//cytosol;GO:00226…	GO:0003735//structural constituent of ribosome	GO:0009409//response to cold;GO:0006412//translation;GO:0001510//RNA methylation;GO:0006412//translation;GO:0001510//RNA methylation;GO:0006412//translation;GO:0009409//response to cold
MF2	BAA03g40050	1.44207	1.40921	1.09427	1.07817	1.92277	5.42653	AT3G18740	RLK902	Ribosomal protein L7Ae/L30e/S12e/Gadd45 family protein	Genetic Information Processing	Translation	ko03010//Ribosome	K02908	GO:0022625//cytosolic large ribosomal subunit;GO:0022626//cytosolic ribosome;GO:0005737//cytoplasm;GO:0005886//plasma membrane;GO:0022625//cytosolic large ribosomal subunit;GO:0022625//cytosolic large ribosomal subunit;GO:0022626//cytosolic ribosome;GO:0022626//cytosolic ribosome;GO:0009506//plasmodesma;GO:0022625//cytosolic large ribosomal subunit;GO:0022626//cytosolic ribosome	GO:0003735//structural constituent of ribosome	GO:0009620//response to fungus;GO:0006412//translation;GO:0006412//translation;GO:0006412//translation
MF2	BAA02g13680	1.17758	1.16223	0.826823	0.786339	1.6124	6.45515	AT5G56710	-	Ribosomal protein L31e family protein	Genetic Information Processing	Translation	ko03010//Ribosome	K02910	GO:0022625//cytosolic large ribosomal subunit;GO:0005618//cell wall;GO:0022626//cytosolic ribosome;GO:0022626//cytosolic ribosome;GO:0009506//plasmodesma;GO:0005840//ribosome;GO:0022625//cytosolic large ribosomal subunit;GO:0022626//cytosolic ribosome;GO:0022626//cytosolic ribosome;GO:0022626//cytosolic ribosome;GO:0005737//cytoplasm;GO:0022626//cytosolic ribosome;GO:0022626//cytosolic ribosome;G…	GO:0003735//structural constituent of ribosome	GO:0006412//translation;GO:0006412//translation;GO:0042254//ribosome biogenesis;GO:0006412//translation
MF2	BAA03g36700	0.83653	0.899988	0.685568	0.730543	1.30396	2.82014	AT3G11940	RPS5A	ribosomal protein 5A	Genetic Information Processing	Translation	ko03010//Ribosome	K02989	GO:0005773//vacuole;GO:0022626//cytosolic ribosome;GO:0022626//cytosolic ribosome;GO:0009506//plasmodesma;GO:0022627//cytosolic small ribosomal subunit;GO:0022627//cytosolic small ribosomal subunit;GO:0009507//chloroplast;GO:0005773//vacuole;GO:0022626//cytosolic ribosome;GO:0022626//cytosolic ribosome;GO:0022626//cytosolic ribosome;GO:0005773//vacuole;GO:0022626//cytosolic ribosome;GO:0022626//c…	GO:0003735//structural constituent of ribosome;GO:0003735//structural constituent of ribosome	GO:0006412//translation;GO:0006412//translation;GO:0006412//translation;GO:0006412//translation;GO:0006412//translation;GO:0006412//translation
MF2	BAA03g25550	1.28515	1.27952	1.22284	1.58424	1.68475	2.14426	AT2G47170	ARF1A1C	Ras-related small GTP-binding family protein	Cellular Processes	Transport and catabolism	ko04144//Endocytosis	K07937	GO:0005798//Golgi-associated vesicle;GO:0005794//Golgi apparatus;GO:0005798//Golgi-associated vesicle;GO:0005794//Golgi apparatus;GO:0005798//Golgi-associated vesicle	GO:0005525//GTP binding;GO:0005525//GTP binding;GO:0005525//GTP binding;GO:0016004//phospholipase activator activity;GO:0005525//GTP binding	GO:0006499//N-terminal protein myristoylation;GO:0006499//N-terminal protein myristoylation;GO:0006499//N-terminal protein myristoylation;GO:0006499//N-terminal protein myristoylation;GO:0006499//N-terminal protein myristoylation;GO:0006499//N-terminal protein myristoylation
MF2	BAA08g19760	1.39354	1.37783	1.38699	2.20537	1.85868	1.45249	AT4G27130	-	Translation initiation factor SUI1 family protein	Genetic Information Processing	Translation	ko03013//RNA transport	K03113	GO:0005737//cytoplasm	GO:0003743//translation initiation factor activity	GO:0006413//translational initiation;GO:0006413//translational initiation;GO:0006413//translational initiation;GO:0048193//Golgi vesicle transport
MF2	BAA02g09940	3.43325	5.10698	4.58284	11.0134	3.59985	1.85508	AT5G21090	-	Leucine-rich repeat (LRR) family protein	-	-	-	-	GO:0005886//plasma membrane	-	GO:0046686//response to cadmium ion;GO:0006972//hyperosmotic response;GO:0007030//Golgi organization;GO:0009627//systemic acquired resistance;GO:0009266//response to temperature stimulus;GO:0034976//response to endoplasmic reticulum stress;GO:0007165//signal transduction;GO:0006096//glycolytic process;GO:0009651//response to salt stress;GO:0009627//systemic acquired resistance;GO:0034976//respons…
MF2	BAA02g05620	0.553082	0.443238	0.664849	0.940348	0.381179	0.878686	AT5G14030	-	translocon-associated protein beta (TRAPB) family protein	Genetic Information Processing	Folding, sorting and degradation	ko04141//Protein processing in endoplasmic reticulum	K13250	GO:0009506//plasmodesma;GO:0005774//vacuolar membrane;GO:0009506//plasmodesma;GO:0005576//extracellular region;GO:0005774//vacuolar membrane;GO:0005774//vacuolar membrane;GO:0005794//Golgi apparatus;GO:0005774//vacuolar membrane;GO:0009506//plasmodesma;GO:0005794//Golgi apparatus;GO:0005794//Golgi apparatus;GO:0005774//vacuolar membrane;GO:0005576//extracellular region;GO:0005783//endoplasmic ret…	GO:0003674//molecular_function	GO:0034976//response to endoplasmic reticulum stress;GO:0009627//systemic acquired resistance;GO:0009627//systemic acquired resistance;GO:0008150//biological_process;GO:0034976//response to endoplasmic reticulum stress
MF2	BAA02g07210	0.745787	0.690042	0.572925	1.27992	0.628064	0.990573	AT5G16840	BPA1	binding partner of acd11 1	-	-	-	-	GO:0005634//nucleus	GO:0003676//nucleic acid binding	GO:0009735//response to cytokinin;GO:0016192//vesicle-mediated transport
MF2	BAA06g31900	0.398209	0.304977	0.427465	0.524461	0.279521	0.354808	AT2G17190	-	ubiquitin family protein	Genetic Information Processing	Folding, sorting and degradation	ko04141//Protein processing in endoplasmic reticulum	K04523	GO:0005829//cytosol;GO:0005634//nucleus	-	-
MF2	BAA09g66860	3.57075	2.06005	3.25466	3.92805	2.44206	2.84501	AT1G07140	SIRANBP	Pleckstrin homology (PH) domain superfamily protein	-	-	-	-	GO:0005634//nucleus	GO:0008536//Ran GTPase binding	GO:0000060//protein import into nucleus, translocation
MF2	BAA09g66440	2.09907	2.13861	2.57764	3.18136	2.0662	2.76688	AT1G07820	-	Histone superfamily protein	-	-	-	-	GO:0005634//nucleus;GO:0005634//nucleus	GO:0003677//DNA binding	-
MF2	BAA02g11710	0.999317	2.10901	1.0479	1.50785	6.53354	4.14378	AT5G59613	-	-	-	-	-	-	GO:0005753//mitochondrial proton-transporting ATP synthase complex;GO:0005750//mitochondrial respiratory chain complex III;GO:0005753//mitochondrial proton-transporting ATP synthase complex;GO:0005750//mitochondrial respiratory chain complex III;GO:0005750//mitochondrial respiratory chain complex III;GO:0005753//mitochondrial proton-transporting ATP synthase complex;GO:0005750//mitochondrial resp…	GO:0003674//molecular_function	GO:0008150//biological_process
MF2	BAA07g11550	1.13442	2.1371	1.27671	1.9993	3.21735	3.14448	AT1G27970	NTF2B	nuclear transport factor 2B	-	-	-	-	GO:0005886//plasma membrane;GO:0005635//nuclear envelope;GO:0005622//intracellular;GO:0005886//plasma membrane;GO:0005829//cytosol;GO:0005886//plasma membrane;GO:0005737//cytoplasm;GO:0005635//nuclear envelope;GO:0005737//cytoplasm;GO:0005886//plasma membrane;GO:0005634//nucleus;GO:0005829//cytosol	GO:0008565//protein transporter activity;GO:0008536//Ran GTPase binding;GO:0008536//Ran GTPase binding	GO:0043269//regulation of ion transport;GO:0006612//protein targeting to membrane;GO:0006913//nucleocytoplasmic transport;GO:0043069//negative regulation of programmed cell death;GO:0016192//vesicle-mediated transport;GO:0015802//basic amino acid transport;GO:0006862//nucleotide transport;GO:0010363//regulation of plant-type hypersensitive response;GO:0006606//protein import into nucleus;GO:00068…
MF2	BAA09g61990	1.59123	2.60108	1.79523	2.85697	4.73422	4.46293	AT1G14980	CPN10	chaperonin 10	-	-	-	-	GO:0005739//mitochondrion;GO:0005739//mitochondrion;GO:0005739//mitochondrion;GO:0005739//mitochondrion;GO:0005739//mitochondrion;GO:0005737//cytoplasm	GO:0005507//copper ion binding;GO:0051087//chaperone binding	GO:0009408//response to heat;GO:0006457//protein folding;GO:0034976//response to endoplasmic reticulum stress;GO:0034976//response to endoplasmic reticulum stress;GO:0009644//response to high light intensity;GO:0009408//response to heat;GO:0042542//response to hydrogen peroxide;GO:0009408//response to heat;GO:0006457//protein folding;GO:0006457//protein folding;GO:0006457//protein folding;GO:0006…
MF2	BAA03g42640	0.405238	0.343994	0.40858	0.512854	0.437495	0.608141	AT3G24160	PMP	putative type 1 membrane protein	-	-	-	-	GO:0005774//vacuolar membrane;GO:0005783//endoplasmic reticulum;GO:0016020//membrane;GO:0005774//vacuolar membrane;GO:0005783//endoplasmic reticulum;GO:0005794//Golgi apparatus;GO:0005774//vacuolar membrane	GO:0003674//molecular_function	GO:0008150//biological_process;GO:0007033//vacuole organization;GO:0006623//protein targeting to vacuole;GO:0048193//Golgi vesicle transport;GO:0007030//Golgi organization;GO:0016049//cell growth;GO:0000902//cell morphogenesis;GO:0009651//response to salt stress;GO:0009651//response to salt stress;GO:0007030//Golgi organization;GO:0000902//cell morphogenesis;GO:0006816//calcium ion transport;GO:0…
MF2	BAA07g26130	0.471445	0.354915	0.493029	0.76361	0.634733	0.91834	AT1G79210	-	N-terminal nucleophile aminohydrolases (Ntn hydrolases) superfamily protein	Genetic Information Processing	Folding, sorting and degradation	ko03050//Proteasome	K02726	GO:0009507//chloroplast;GO:0009507//chloroplast;GO:0005829//cytosol;GO:0005829//cytosol;GO:0005829//cytosol;GO:0009507//chloroplast;GO:0005839//proteasome core complex;GO:0000502//proteasome complex	GO:0004175//endopeptidase activity	GO:0080129//proteasome core complex assembly;GO:0043161//proteasome-mediated ubiquitin-dependent protein catabolic process;GO:0006511//ubiquitin-dependent protein catabolic process;GO:0042742//defense response to bacterium;GO:0006511//ubiquitin-dependent protein catabolic process;GO:0042742//defense response to bacterium;GO:0042742//defense response to bacterium;GO:0042742//defense response to ba…
MF2	BAA07g23980	0.203704	0.228764	0.244832	0.422192	0.378798	0.474351	AT3G60600	VAP27-1	vesicle associated protein	-	-	-	-	GO:0005829//cytosol;GO:0005634//nucleus;GO:0005634//nucleus;GO:0005783//endoplasmic reticulum;GO:0000326//protein storage vacuole;GO:0005789//endoplasmic reticulum membrane;GO:0005886//plasma membrane;GO:0005886//plasma membrane;GO:0005886//plasma membrane;GO:0005789//endoplasmic reticulum membrane;GO:0005789//endoplasmic reticulum membrane;GO:0005886//plasma membrane;GO:0000326//protein storage …	GO:0005515//protein binding;GO:0005515//protein binding;GO:0005515//protein binding;GO:0005515//protein binding;GO:0005515//protein binding	GO:0007030//Golgi organization;GO:0006623//protein targeting to vacuole;GO:0000911//cytokinesis by cell plate formation;GO:0046907//intracellular transport;GO:0006886//intracellular protein transport;GO:0006499//N-terminal protein myristoylation;GO:0006605//protein targeting;GO:0007033//vacuole organization;GO:0007033//vacuole organization;GO:0007030//Golgi organization;GO:0010359//regulation of …
MF2	BAA05g24300	2.00544	3.16406	2.00243	3.95259	4.47433	3.85752	AT1G31812	ACBP6	acyl-CoA-binding protein 6	-	-	-	-	GO:0005886//plasma membrane;GO:0005829//cytosol;GO:0005829//cytosol;GO:0005737//cytoplasm;GO:0005829//cytosol	GO:0000062//fatty-acyl-CoA binding;GO:0031210//phosphatidylcholine binding;GO:0000062//fatty-acyl-CoA binding	GO:0009409//response to cold;GO:0009409//response to cold;GO:0050826//response to freezing;GO:0007030//Golgi organization;GO:0050826//response to freezing;GO:0010264//myo-inositol hexakisphosphate biosynthetic process;GO:0009646//response to absence of light;GO:0007030//Golgi organization;GO:0009651//response to salt stress;GO:0019344//cysteine biosynthetic process;GO:0019344//cysteine biosynthet…
MF2	BAA07g11900	1.27574	1.27551	0.995669	1.79751	1.69732	0.891146	AT1G27330	-	Ribosome associated membrane protein RAMP4	-	-	-	-	GO:0005739//mitochondrion	GO:0003674//molecular_function	GO:0006979//response to oxidative stress
MF2	BAA05g17860	2.6735	5.85789	6.38383	6.32656	6.52428	4.38938	AT1G53210	-	sodium/calcium exchanger family protein / calcium-binding EF hand family protein	-	-	-	-	GO:0005774//vacuolar membrane;GO:0005774//vacuolar membrane;GO:0005774//vacuolar membrane;GO:0005774//vacuolar membrane;GO:0016020//membrane;GO:0009506//plasmodesma;GO:0005773//vacuole;GO:0000325//plant-type vacuole;GO:0005773//vacuole;GO:0005774//vacuolar membrane;GO:0016020//membrane;GO:0005773//vacuole;GO:0005774//vacuolar membrane;GO:0005773//vacuole;GO:0000325//plant-type vacuole;GO:0005773/…	GO:0005432//calcium:sodium antiporter activity;GO:0005509//calcium ion binding;GO:0005509//calcium ion binding	GO:0007030//Golgi organization;GO:0042744//hydrogen peroxide catabolic process;GO:0007030//Golgi organization;GO:0071472//cellular response to salt stress;GO:0071472//cellular response to salt stress;GO:0042744//hydrogen peroxide catabolic process;GO:0007033//vacuole organization;GO:0055074//calcium ion homeostasis;GO:0007033//vacuole organization;GO:0071472//cellular response to salt stress
MF2	BAA07g13520	8.18022	9.54111	8.72391	10.4431	13.1676	10.1015	AT1G23490	ARF1	ADP-ribosylation factor 1	Cellular Processes	Transport and catabolism	ko04144//Endocytosis	K07937	GO:0005794//Golgi apparatus;GO:0005794//Golgi apparatus	GO:0005525//GTP binding;GO:0005515//protein binding;GO:0005525//GTP binding;GO:0005525//GTP binding;GO:0005525//GTP binding;GO:0016004//phospholipase activator activity	GO:0006499//N-terminal protein myristoylation;GO:0006499//N-terminal protein myristoylation;GO:0006499//N-terminal protein myristoylation;GO:0006499//N-terminal protein myristoylation;GO:0006499//N-terminal protein myristoylation;GO:0046686//response to cadmium ion;GO:0006007//glucose catabolic process;GO:0006499//N-terminal protein myristoylation
MF2	BAA08g14530	1.0246	1.58998	1.00202	1.83965	4.04724	2.03294	AT4G21110	-	G10 family protein	Genetic Information Processing	Transcription	ko03040//Spliceosome	K12873	GO:0005634//nucleus;GO:0005829//cytosol;GO:0005634//nucleus	-	-
MF2	BAA09g61010	0.529258	0.582159	0.497652	0.487793	1.74897	0.619717	AT1G16890	UBC36	ubiquitin-conjugating enzyme 36	Genetic Information Processing	Folding, sorting and degradation	ko04120//Ubiquitin mediated proteolysis	K10580	GO:0005634//nucleus;GO:0005886//plasma membrane;GO:0005634//nucleus;GO:0005634//nucleus;GO:0005829//cytosol;GO:0031372//UBC13-MMS2 complex;GO:0005886//plasma membrane	GO:0005515//protein binding;GO:0004842//ubiquitin-protein transferase activity;GO:0005515//protein binding;GO:0004842//ubiquitin-protein transferase activity;GO:0005515//protein binding;GO:0005515//protein binding	GO:0010053//root epidermal cell differentiation;GO:0010039//response to iron ion;GO:0010053//root epidermal cell differentiation;GO:0006511//ubiquitin-dependent protein catabolic process;GO:0006511//ubiquitin-dependent protein catabolic process;GO:0006511//ubiquitin-dependent protein catabolic process
MF2	BAA03g47720	1.19024	1.035	0.939376	1.34839	3.33675	2.01392	AT3G52300	ATPQ	ATP synthase D chain, mitochondrial	Metabolism	Global and overview maps;Energy metabolism	ko01100//Metabolic pathways;ko00190//Oxidative phosphorylation	K02138	GO:0005739//mitochondrion;GO:0022626//cytosolic ribosome;GO:0009535//chloroplast thylakoid membrane;GO:0009535//chloroplast thylakoid membrane;GO:0005774//vacuolar membrane;GO:0005753//mitochondrial proton-transporting ATP synthase complex;GO:0005774//vacuolar membrane;GO:0022626//cytosolic ribosome;GO:0005730//nucleolus;GO:0005739//mitochondrion;GO:0009507//chloroplast;GO:0005730//nucleolus;GO:0…	GO:0008270//zinc ion binding;GO:0005507//copper ion binding	GO:0009651//response to salt stress;GO:0009651//response to salt stress;GO:0009853//photorespiration;GO:0009651//response to salt stress;GO:0080129//proteasome core complex assembly;GO:0009853//photorespiration;GO:0006511//ubiquitin-dependent protein catabolic process;GO:0006511//ubiquitin-dependent protein catabolic process;GO:0051788//response to misfolded protein;GO:0006511//ubiquitin-dependen…

## Sheet: GC.exp.annot
	Gene_ID	MC	SC	EC	GC	VC	PC	ath_id	Symbol	Description	KEGG_A_class	KEGG_B_class	Pathway	K_ID	GO Component	GO Function	GO Process
LF1	BAA06g42220	2.04549	2.84217	3.1204	1.97954	1.29232	1.00124	AT2G01450	MPK17	MAP kinase 17	-	-	-	-	GO:0005634//nucleus;GO:0005634//nucleus;GO:0005634//nucleus;GO:0005634//nucleus	GO:0004707//MAP kinase activity;GO:0004707//MAP kinase activity;GO:0004674//protein serine/threonine kinase activity;GO:0004674//protein serine/threonine kinase activity;GO:0004707//MAP kinase activity;GO:0004707//MAP kinase activity	GO:0007165//signal transduction;GO:0046777//protein autophosphorylation;GO:0046777//protein autophosphorylation;GO:0046777//protein autophosphorylation
LF1	BAA06g17670	6.35536	4.10483	4.33197	8.19129	2.14684	1.38086	AT1G21010	-	-	-	-	-	-	GO:0005634//nucleus	GO:0003674//molecular_function	GO:0015824//proline transport
LF1	BAA10g20480	7.17601	4.22476	5.32881	7.48033	2.81115	2.45158	AT5G20190	-	Tetratricopeptide repeat (TPR)-like superfamily protein	-	-	-	-	GO:0009507//chloroplast	-	GO:0008150//biological_process
LF1	BAA05g00270	2.64868	2.17545	1.65766	4.42655	1.71477	0.349444	AT2G47710	-	Adenine nucleotide alpha hydrolases-like superfamily protein	-	-	-	-	GO:0005794//Golgi apparatus;GO:0005886//plasma membrane;GO:0005773//vacuole;GO:0005773//vacuole	-	GO:0002238//response to molecule of fungal origin
LF1	BAA05g33020	1.17287	1.26179	1.89551	2.52263	1.5369	0.771979	AT3G14230	RAP2.2	related to AP2 2	-	-	-	-	GO:0005634//nucleus;GO:0005634//nucleus;GO:0005634//nucleus;GO:0005634//nucleus	GO:0003700//sequence-specific DNA binding transcription factor activity;GO:0003700//sequence-specific DNA binding transcription factor activity;GO:0003677//DNA binding	GO:0006487//protein N-linked glycosylation;GO:0006355//regulation of transcription, DNA-templated;GO:0001666//response to hypoxia;GO:0001666//response to hypoxia;GO:0006355//regulation of transcription, DNA-templated;GO:0010468//regulation of gene expression;GO:0046685//response to arsenic-containing substance;GO:0006355//regulation of transcription, DNA-templated;GO:0006487//protein N-linked gly…
LF1	BAA10g32240	0.449618	0.854339	1.00117	1.29832	0.785887	0.405058	AT5G05140	-	Transcription elongation factor (TFIIS) family protein	-	-	-	-	GO:0005634//nucleus	-	GO:0009611//response to wounding;GO:0010200//response to chitin;GO:0009695//jasmonic acid biosynthetic process;GO:0009753//response to jasmonic acid;GO:0009695//jasmonic acid biosynthetic process;GO:0009620//response to fungus
LF1	BAA05g28980	0.868198	1.05671	1.25279	1.51268	0.414211	0.419665	AT3G18690	MKS1	MAP kinase substrate 1	-	-	-	-	GO:0005634//nucleus;GO:0005634//nucleus	GO:0005515//protein binding;GO:0005515//protein binding;GO:0005515//protein binding;GO:0005515//protein binding;GO:0005515//protein binding	GO:0009870//defense response signaling pathway, resistance gene-dependent;GO:0009870//defense response signaling pathway, resistance gene-dependent;GO:0009870//defense response signaling pathway, resistance gene-dependent;GO:0009870//defense response signaling pathway, resistance gene-dependent
LF1	BAA09g46840	12.7012	9.39521	15.2485	11.5098	8.24336	7.34263	AT3G53650	-	Histone superfamily protein	-	-	-	-	GO:0005634//nucleus	GO:0003677//DNA binding	-
LF1	BAA10g28530	1.3888	0.648848	1.34142	1.37029	0.680614	0.810801	AT5G10010	-	-	-	-	-	-	GO:0005737//cytoplasm;GO:0005730//nucleolus;GO:0010369//chromocenter;GO:0005730//nucleolus	GO:0003674//molecular_function	GO:0010286//heat acclimation;GO:0010286//heat acclimation
LF1	BAA05g25060	6.6589	3.13034	6.30382	7.76617	1.35368	0.996304	AT3G22360	AOX1B	alternative oxidase 1B	-	-	-	-	GO:0005739//mitochondrion;GO:0005739//mitochondrion;GO:0005739//mitochondrion	GO:0009916//alternative oxidase activity;GO:0009916//alternative oxidase activity	GO:0055114//oxidation-reduction process
LF1	BAA09g38020	0.0100805	0.0158143	1.65564	1.31456	0.0198618	0.657273	AT1G27950	LTPG1	glycosylphosphatidylinositol-anchored lipid protein transfer 1	-	-	-	-	GO:0005886//plasma membrane;GO:0031225//anchored component of membrane;GO:0046658//anchored component of plasma membrane;GO:0005886//plasma membrane;GO:0031225//anchored component of membrane;GO:0046658//anchored component of plasma membrane;GO:0005886//plasma membrane;GO:0005886//plasma membrane	-	GO:0006869//lipid transport
LF1	BAA09g54160	1.55838	1.30083	1.88657	1.03903	0.748744	0.718395	AT3G62830	AUD1	NAD(P)-binding Rossmann-fold superfamily protein	Metabolism	Carbohydrate metabolism;Global and overview maps	ko01100//Metabolic pathways;ko00520//Amino sugar and nucleotide sugar metabolism	K08678	GO:0000139//Golgi membrane;GO:0005802//trans-Golgi network;GO:0005886//plasma membrane;GO:0000139//Golgi membrane;GO:0016020//membrane;GO:0005802//trans-Golgi network;GO:0005794//Golgi apparatus;GO:0005794//Golgi apparatus;GO:0005794//Golgi apparatus;GO:0005768//endosome;GO:0005794//Golgi apparatus;GO:0005886//plasma membrane;GO:0005768//endosome;GO:0000139//Golgi membrane;GO:0005794//Golgi appar…	GO:0048040//UDP-glucuronate decarboxylase activity;GO:0048040//UDP-glucuronate decarboxylase activity;GO:0008460//dTDP-glucose 4,6-dehydratase activity;GO:0003824//catalytic activity	GO:0009225//nucleotide-sugar metabolic process;GO:0009225//nucleotide-sugar metabolic process;GO:0042732//D-xylose metabolic process;GO:0019305//dTDP-rhamnose biosynthetic process;GO:0042732//D-xylose metabolic process;GO:0019305//dTDP-rhamnose biosynthetic process
LF1	BAA06g09670	0.799768	0.694916	0.79919	0.711413	0.498763	0.379615	AT1G12760	-	Zinc finger, C3HC4 type (RING finger) family protein	-	-	-	-	GO:0009507//chloroplast;GO:0005634//nucleus	GO:0004842//ubiquitin-protein transferase activity;GO:0008270//zinc ion binding	-
LF1	BAA07g43110	11.2205	8.46068	9.67364	5.29143	2.55742	2.12368	AT1G80840	WRKY40	WRKY DNA-binding protein 40	-	-	-	-	GO:0005634//nucleus;GO:0005634//nucleus	GO:0003700//sequence-specific DNA binding transcription factor activity;GO:0005515//protein binding;GO:0003700//sequence-specific DNA binding transcription factor activity;GO:0003700//sequence-specific DNA binding transcription factor activity;GO:0005515//protein binding;GO:0003700//sequence-specific DNA binding transcription factor activity;GO:0003700//sequence-specific DNA binding transcription…	GO:0006355//regulation of transcription, DNA-templated;GO:0043900//regulation of multi-organism process;GO:0009862//systemic acquired resistance, salicylic acid mediated signaling pathway;GO:0030968//endoplasmic reticulum unfolded protein response;GO:0006355//regulation of transcription, DNA-templated;GO:0009612//response to mechanical stimulus;GO:0010363//regulation of plant-type hypersensitive …
LF1	BAA01g07900	17.2801	10.2777	13.1012	5.91015	2.59193	7.36376	AT4G30530	GGP1	Class I glutamine amidotransferase-like superfamily protein	-	-	-	-	GO:0005737//cytoplasm;GO:0005829//cytosol	GO:0034722//gamma-glutamyl-peptidase activity;GO:0003824//catalytic activity;GO:0008233//peptidase activity	GO:0006569//tryptophan catabolic process;GO:0006569//tryptophan catabolic process;GO:0006749//glutathione metabolic process;GO:0019760//glucosinolate metabolic process;GO:0009684//indoleacetic acid biosynthetic process;GO:0009684//indoleacetic acid biosynthetic process;GO:0006749//glutathione metabolic process;GO:0019760//glucosinolate metabolic process
LF1	BAA06g12220	9.03135	7.21929	10.0788	2.76061	3.66966	3.08144	AT1G15430	-	Protein of unknown function (DUF1644)	-	-	-	-	GO:0005634//nucleus;GO:0005634//nucleus	GO:0003674//molecular_function	GO:0030968//endoplasmic reticulum unfolded protein response;GO:0000165//MAPK cascade;GO:0009867//jasmonic acid mediated signaling pathway;GO:0009862//systemic acquired resistance, salicylic acid mediated signaling pathway;GO:0009738//abscisic acid-activated signaling pathway;GO:0009409//response to cold;GO:0042538//hyperosmotic salinity response;GO:0009863//salicylic acid mediated signaling pathw…
LF1	BAA05g41020	10.3852	9.39973	12.2995	7.21537	11.0124	5.19797	AT3G02470	SAMDC	S-adenosylmethionine decarboxylase	Metabolism	Global and overview maps;Amino acid metabolism	ko01100//Metabolic pathways;ko00270//Cysteine and methionine metabolism;ko00330//Arginine and proline metabolism	K01611	-	GO:0004014//adenosylmethionine decarboxylase activity;GO:0004014//adenosylmethionine decarboxylase activity;GO:0005515//protein binding	GO:0009805//coumarin biosynthetic process;GO:0009698//phenylpropanoid metabolic process;GO:0009698//phenylpropanoid metabolic process;GO:0016458//gene silencing;GO:0009611//response to wounding;GO:0016197//endosomal transport;GO:0006596//polyamine biosynthetic process;GO:0042398//cellular modified amino acid biosynthetic process;GO:0019079//viral genome replication;GO:0042398//cellular modified a…
LF1	BAA10g24330	3.2974	2.11364	1.74715	1.74704	2.31025	1.99673	AT5G15650	RGP2	reversibly glycosylated polypeptide 2	Metabolism	Carbohydrate metabolism	ko00520//Amino sugar and nucleotide sugar metabolism	K13379	GO:0022626//cytosolic ribosome;GO:0005634//nucleus;GO:0022626//cytosolic ribosome;GO:0022626//cytosolic ribosome;GO:0005618//cell wall;GO:0016020//membrane;GO:0022626//cytosolic ribosome	GO:0052691//UDP-arabinopyranose mutase activity	GO:0046686//response to cadmium ion;GO:0009651//response to salt stress;GO:0033356//UDP-L-arabinose metabolic process;GO:0033356//UDP-L-arabinose metabolic process;GO:0009651//response to salt stress
LF1	BAA09g00780	10.6955	2.79012	1.18688	1.82201	2.13758	5.00358	AT4G01150	-	-	-	-	-	-	GO:0009535//chloroplast thylakoid membrane;GO:0009535//chloroplast thylakoid membrane;GO:0009941//chloroplast envelope;GO:0009507//chloroplast;GO:0010287//plastoglobule;GO:0009535//chloroplast thylakoid membrane;GO:0009534//chloroplast thylakoid;GO:0009507//chloroplast;GO:0010287//plastoglobule;GO:0009534//chloroplast thylakoid;GO:0009535//chloroplast thylakoid membrane;GO:0009941//chloroplast en…	GO:0003674//molecular_function	GO:0008150//biological_process
LF1	BAA10g27070	41.8904	55.0911	60.4804	16.9221	44.4851	54.4754	AT5G11740	AGP15	arabinogalactan protein 15	-	-	-	-	GO:0031225//anchored component of membrane;GO:0005886//plasma membrane;GO:0031225//anchored component of membrane	-	-
LF1	BAA10g17280	3.61872	4.90151	4.92328	2.86758	1.99326	4.08452	AT5G59550	RDUF2	zinc finger (C3HC4-type RING finger) family protein	-	-	-	-	GO:0005634//nucleus	GO:0004842//ubiquitin-protein transferase activity;GO:0008270//zinc ion binding	GO:0009414//response to water deprivation;GO:0009737//response to abscisic acid;GO:0030968//endoplasmic reticulum unfolded protein response;GO:0051865//protein autoubiquitination;GO:0030968//endoplasmic reticulum unfolded protein response;GO:0010200//response to chitin;GO:0010200//response to chitin;GO:0009873//ethylene-activated signaling pathway;GO:0035556//intracellular signal transduction;GO:…
LF1	BAA06g44910	1.93803	1.58695	1.65348	1.86884	1.42784	3.12465	AT5G44340	TUB4	tubulin beta chain 4	Cellular Processes	Transport and catabolism	ko04145//Phagosome	K07375	GO:0005886//plasma membrane;GO:0009570//chloroplast stroma;GO:0009570//chloroplast stroma;GO:0009570//chloroplast stroma;GO:0048046//apoplast;GO:0009570//chloroplast stroma;GO:0005737//cytoplasm;GO:0045298//tubulin complex;GO:0009506//plasmodesma;GO:0005618//cell wall;GO:0005829//cytosol;GO:0005794//Golgi apparatus	GO:0005200//structural constituent of cytoskeleton	GO:0007010//cytoskeleton organization;GO:0006094//gluconeogenesis;GO:0010498//proteasomal protein catabolic process;GO:0007010//cytoskeleton organization;GO:0010498//proteasomal protein catabolic process;GO:0010498//proteasomal protein catabolic process
LF1	BAA07g41820	1.25291	1.62054	2.20879	1.73264	1.17726	2.54172	AT1G78300	GRF2	general regulatory factor 2	-	-	-	-	GO:0005774//vacuolar membrane;GO:0005773//vacuole;GO:0005773//vacuole;GO:0005829//cytosol;GO:0005886//plasma membrane;GO:0005774//vacuolar membrane;GO:0005794//Golgi apparatus;GO:0005737//cytoplasm;GO:0005774//vacuolar membrane	GO:0045309//protein phosphorylated amino acid binding	GO:0009742//brassinosteroid mediated signaling pathway;GO:0009742//brassinosteroid mediated signaling pathway
LF1	BAA09g34820	7.52047	2.37539	0.829104	1.75235	1.29499	7.83968	AT1G31330	PSAF	photosystem I subunit F	Metabolism	Energy metabolism;Global and overview maps	ko01100//Metabolic pathways;ko00195//Photosynthesis	K02694	GO:0009535//chloroplast thylakoid membrane;GO:0009534//chloroplast thylakoid;GO:0009538//photosystem I reaction center;GO:0010287//plastoglobule;GO:0010287//plastoglobule;GO:0009507//chloroplast;GO:0009534//chloroplast thylakoid;GO:0009535//chloroplast thylakoid membrane;GO:0009941//chloroplast envelope;GO:0009535//chloroplast thylakoid membrane;GO:0009507//chloroplast;GO:0009535//chloroplast thy…	GO:0003674//molecular_function	GO:0015979//photosynthesis;GO:0019344//cysteine biosynthetic process;GO:0019344//cysteine biosynthetic process;GO:0015979//photosynthesis
LF1	BAA10g03110	1.28683	0.893253	0.817355	0.814612	0.759998	1.8194	AT1G04480	-	Ribosomal protein L14p/L23e family protein	Genetic Information Processing	Translation	ko03010//Ribosome	K02894	GO:0009507//chloroplast;GO:0005840//ribosome	GO:0003735//structural constituent of ribosome	GO:0006412//translation;GO:0006412//translation;GO:0006412//translation
LF1	BAA10g32640	1.70171	1.90268	1.85114	1.54706	2.09024	6.13811	AT5G04800	-	Ribosomal S17 family protein	Genetic Information Processing	Translation	ko03010//Ribosome	K02962	GO:0022627//cytosolic small ribosomal subunit;GO:0022627//cytosolic small ribosomal subunit;GO:0005737//cytoplasm;GO:0022627//cytosolic small ribosomal subunit;GO:0022627//cytosolic small ribosomal subunit;GO:0005840//ribosome;GO:0005737//cytoplasm;GO:0005737//cytoplasm;GO:0005737//cytoplasm	GO:0003735//structural constituent of ribosome	GO:0006412//translation;GO:0006414//translational elongation;GO:0000028//ribosomal small subunit assembly;GO:0006412//translation;GO:0006414//translational elongation;GO:0006412//translation;GO:0000028//ribosomal small subunit assembly;GO:0006414//translational elongation
LF1	BAA07g34750	3.42891	3.22495	2.70417	2.5716	3.87564	11.0874	AT1G69620	RPL34	ribosomal protein L34	Genetic Information Processing	Translation	ko03010//Ribosome	K02915	GO:0005737//cytoplasm;GO:0022625//cytosolic large ribosomal subunit;GO:0005840//ribosome;GO:0015934//large ribosomal subunit;GO:0015934//large ribosomal subunit;GO:0022625//cytosolic large ribosomal subunit;GO:0005774//vacuolar membrane;GO:0022625//cytosolic large ribosomal subunit;GO:0005774//vacuolar membrane;GO:0015934//large ribosomal subunit;GO:0016020//membrane;GO:0022625//cytosolic large r…	GO:0003735//structural constituent of ribosome	GO:0042254//ribosome biogenesis;GO:0006412//translation;GO:0006412//translation;GO:0006412//translation;GO:0006412//translation;GO:0006412//translation;GO:0006412//translation
LF1	BAA10g25450	1.03533	0.50609	0.832536	1.26501	0.799134	1.24983	AT5G14040	PHT3;1	phosphate transporter 3;1	-	-	-	-	GO:0005743//mitochondrial inner membrane;GO:0005743//mitochondrial inner membrane;GO:0005739//mitochondrion;GO:0005774//vacuolar membrane;GO:0005774//vacuolar membrane;GO:0016020//membrane;GO:0005743//mitochondrial inner membrane;GO:0009507//chloroplast;GO:0005739//mitochondrion;GO:0005618//cell wall;GO:0005743//mitochondrial inner membrane;GO:0005739//mitochondrion;GO:0005739//mitochondrion;GO:0…	-	GO:0009651//response to salt stress;GO:0006810//transport;GO:0006007//glucose catabolic process;GO:0009651//response to salt stress;GO:0009651//response to salt stress;GO:0006098//pentose-phosphate shunt;GO:0009651//response to salt stress;GO:0006098//pentose-phosphate shunt
LF1	BAA06g35220	1.5832	1.50624	2.2306	3.41862	1.60615	1.55806	AT5G27670	HTA7	histone H2A 7	-	-	-	-	GO:0005730//nucleolus;GO:0005730//nucleolus;GO:0005634//nucleus	GO:0003677//DNA binding	GO:0006816//calcium ion transport;GO:0007030//Golgi organization;GO:0009651//response to salt stress;GO:0009651//response to salt stress;GO:0007030//Golgi organization
LF1	BAA05g14850	0.349138	0.226378	0.332821	0.477365	0.488521	0.377691	AT2G30110	UBA1	ubiquitin-activating enzyme 1	Genetic Information Processing	Folding, sorting and degradation	ko04120//Ubiquitin mediated proteolysis	K03178	GO:0005886//plasma membrane;GO:0009506//plasmodesma;GO:0005829//cytosol;GO:0005634//nucleus	GO:0004839//ubiquitin activating enzyme activity;GO:0004839//ubiquitin activating enzyme activity;GO:0004842//ubiquitin-protein transferase activity	GO:0009407//toxin catabolic process;GO:0051788//response to misfolded protein;GO:0006635//fatty acid beta-oxidation;GO:0080129//proteasome core complex assembly;GO:0016567//protein ubiquitination;GO:0043161//proteasome-mediated ubiquitin-dependent protein catabolic process;GO:0046686//response to cadmium ion;GO:0051707//response to other organism;GO:0006487//protein N-linked glycosylation;GO:0006…
LF1	BAA10g19560	2.11684	2.05089	2.18575	2.86981	3.17203	3.77092	AT5G21274	CAM6	calmodulin 6	Organismal Systems;Environmental Information Processing	Signal transduction;Environmental adaptation	ko04626//Plant-pathogen interaction;ko04016//MAPK signaling pathway - plant;ko04070//Phosphatidylinositol signaling system	K02183	-	GO:0005509//calcium ion binding;GO:0005515//protein binding;GO:0005515//protein binding;GO:0005515//protein binding;GO:0005515//protein binding;GO:0005515//protein binding;GO:0005515//protein binding;GO:0005515//protein binding;GO:0005509//calcium ion binding;GO:0005515//protein binding	GO:0019722//calcium-mediated signaling
LF1	BAA10g29680	0.805902	0.799099	0.733318	1.3681	1.18144	1.17524	AT5G08060	-	-	-	-	-	-	GO:0005739//mitochondrion;GO:0005739//mitochondrion	GO:0003674//molecular_function	GO:0008150//biological_process
LF1	BAA05g33400	1.42828	1.51624	1.2573	1.52831	1.446	1.44426	AT3G13920	EIF4A1	eukaryotic translation initiation factor 4A1	Genetic Information Processing	Translation	ko03013//RNA transport	K03257	GO:0016020//membrane;GO:0005618//cell wall;GO:0005829//cytosol;GO:0016020//membrane;GO:0005634//nucleus;GO:0005829//cytosol;GO:0009506//plasmodesma;GO:0048046//apoplast;GO:0016020//membrane;GO:0005730//nucleolus;GO:0005829//cytosol;GO:0005634//nucleus;GO:0009506//plasmodesma;GO:0005618//cell wall;GO:0005730//nucleolus;GO:0005730//nucleolus;GO:0005829//cytosol;GO:0005730//nucleolus;GO:0005737//cyt…	GO:0008026//ATP-dependent helicase activity;GO:0005515//protein binding;GO:0003743//translation initiation factor activity;GO:0005515//protein binding	GO:0006413//translational initiation;GO:0046686//response to cadmium ion;GO:0006094//gluconeogenesis;GO:0006096//glycolytic process;GO:0006096//glycolytic process;GO:0046686//response to cadmium ion;GO:0009651//response to salt stress;GO:0006096//glycolytic process;GO:0046686//response to cadmium ion;GO:0009651//response to salt stress;GO:0006413//translational initiation;GO:0006413//translationa…
LF1	BAA05g29940	2.77374	6.69169	4.55211	6.02416	5.64491	4.64117	AT3G17780	-	-	-	-	-	-	GO:0009507//chloroplast	GO:0003674//molecular_function	-
LF1	BAA10g23670	1.60781	2.56812	2.00937	2.47602	4.82441	2.03402	AT5G16470	-	zinc finger (C2H2 type) family protein	-	-	-	-	-	GO:0003676//nucleic acid binding;GO:0003700//sequence-specific DNA binding transcription factor activity;GO:0008270//zinc ion binding	GO:0006355//regulation of transcription, DNA-templated;GO:0007067//mitotic nuclear division;GO:0006355//regulation of transcription, DNA-templated;GO:0071452//cellular response to singlet oxygen;GO:0006355//regulation of transcription, DNA-templated;GO:0071452//cellular response to singlet oxygen;GO:0007067//mitotic nuclear division
MF1	BAA08g25870	11.2006	26.3558	20.1557	22.5482	17.3477	7.83057	AT1G25275	-	-	-	-	-	-	GO:0005576//extracellular region;GO:0005576//extracellular region;GO:0005576//extracellular region	GO:0003674//molecular_function	GO:0009627//systemic acquired resistance;GO:0009627//systemic acquired resistance;GO:0031347//regulation of defense response;GO:0080167//response to karrikin
MF1	BAA04g04370	0.942728	2.11972	2.00149	2.35693	0.904205	0.72723	AT3G55560	AGF2	AT-hook protein of GA feedback 2	-	-	-	-	GO:0005634//nucleus	-	-
MF1	BAA03g60930	1.0036	0.637805	0.510102	1.0884	0.401294	0.451089	AT4G34120	LEJ1	Cystathionine beta-synthase (CBS) family protein	-	-	-	-	GO:0009507//chloroplast;GO:0009570//chloroplast stroma;GO:0009507//chloroplast;GO:0009570//chloroplast stroma;GO:0009570//chloroplast stroma;GO:0009570//chloroplast stroma;GO:0009507//chloroplast;GO:0009570//chloroplast stroma;GO:0009570//chloroplast stroma;GO:0009570//chloroplast stroma;GO:0009570//chloroplast stroma	-	GO:0045454//cell redox homeostasis;GO:0042744//hydrogen peroxide catabolic process;GO:0042744//hydrogen peroxide catabolic process
MF1	BAA08g35610	0.487034	0.326363	0.498857	0.586353	0.447472	0.36737	AT1G04750	VAMP721	vesicle-associated membrane protein 721	-	-	-	-	GO:0005768//endosome;GO:0005886//plasma membrane;GO:0016020//membrane;GO:0009504//cell plate;GO:0005768//endosome;GO:0009506//plasmodesma;GO:0009504//cell plate;GO:0005768//endosome;GO:0005886//plasma membrane;GO:0005886//plasma membrane;GO:0005886//plasma membrane;GO:0009504//cell plate;GO:0005886//plasma membrane;GO:0005768//endosome;GO:0009504//cell plate	-	GO:0072661//protein targeting to plasma membrane;GO:0009920//cell plate formation involved in plant-type cell wall biogenesis;GO:0009920//cell plate formation involved in plant-type cell wall biogenesis;GO:0072661//protein targeting to plasma membrane;GO:0072661//protein targeting to plasma membrane
MF1	BAA03g04770	1.22456	0.553208	1.05917	1.73507	0.957047	0.556228	AT5G11090	-	serine-rich protein-related	-	-	-	-	GO:0005634//nucleus	GO:0003674//molecular_function	GO:0008150//biological_process
MF1	BAA08g30520	0.95243	0.585779	0.78523	0.946376	0.809572	0.441307	AT1G15350	-	-	-	-	-	-	GO:0005634//nucleus;GO:0005634//nucleus;GO:0009507//chloroplast	GO:0003674//molecular_function	GO:0008150//biological_process
MF1	BAA02g25140	5.47384	5.16155	6.80343	6.7641	6.05858	2.9974	AT1G75950	SKP1	S phase kinase-associated protein 1	Genetic Information Processing	Folding, sorting and degradation	ko04141//Protein processing in endoplasmic reticulum;ko04120//Ubiquitin mediated proteolysis	K03094	GO:0005737//cytoplasm;GO:0005634//nucleus;GO:0000151//ubiquitin ligase complex;GO:0005634//nucleus;GO:0005634//nucleus;GO:0009524//phragmoplast;GO:0005819//spindle;GO:0019005//SCF ubiquitin ligase complex;GO:0009524//phragmoplast;GO:0005886//plasma membrane;GO:0005829//cytosol	GO:0005515//protein binding;GO:0005515//protein binding;GO:0005515//protein binding;GO:0005515//protein binding;GO:0005515//protein binding;GO:0005515//protein binding;GO:0005515//protein binding;GO:0005515//protein binding;GO:0005515//protein binding;GO:0005515//protein binding;GO:0005515//protein binding;GO:0005515//protein binding;GO:0005515//protein binding;GO:0005515//protein binding;GO:0005…	GO:0006511//ubiquitin-dependent protein catabolic process;GO:0042023//DNA endoreduplication;GO:0007067//mitotic nuclear division;GO:0051510//regulation of unidimensional cell growth;GO:0007067//mitotic nuclear division;GO:0007140//male meiosis;GO:0045910//negative regulation of DNA recombination;GO:0043161//proteasome-mediated ubiquitin-dependent protein catabolic process;GO:0043161//proteasome-m…
MF1	BAA03g49610	0.567655	0.842	0.981509	0.976979	0.911159	0.297403	AT4G17900	-	PLATZ transcription factor family protein	-	-	-	-	GO:0005739//mitochondrion;GO:0005739//mitochondrion	-	GO:0008150//biological_process
MF1	BAA02g47050	8.34644	7.26568	7.91385	8.79511	5.6743	1.83969	AT5G64750	ABR1	Integrase-type DNA-binding superfamily protein	-	-	-	-	GO:0005634//nucleus;GO:0005634//nucleus	GO:0003700//sequence-specific DNA binding transcription factor activity;GO:0003700//sequence-specific DNA binding transcription factor activity;GO:0003677//DNA binding	GO:0006355//regulation of transcription, DNA-templated;GO:0009788//negative regulation of abscisic acid-activated signaling pathway;GO:0006970//response to osmotic stress;GO:0009788//negative regulation of abscisic acid-activated signaling pathway;GO:0009737//response to abscisic acid;GO:0050832//defense response to fungus;GO:0050832//defense response to fungus;GO:0006355//regulation of transcrip…
MF1	BAA04g27060	0.980485	0.993309	1.12912	1.57181	1.06882	0.684733	AT2G37480	-	-	-	-	-	-	GO:0005634//nucleus;GO:0005634//nucleus	GO:0003674//molecular_function	GO:0008150//biological_process
MF1	BAA03g61070	1.10999	1.52199	1.77974	2.54685	0.877191	0.80274	AT4G34200	EDA9	D-3-phosphoglycerate dehydrogenase	Metabolism	Amino acid metabolism;Global and overview maps	ko01100//Metabolic pathways;ko01200//Carbon metabolism;ko01230//Biosynthesis of amino acids;ko00260//Glycine, serine and threonine metabolism	K00058	GO:0009536//plastid;GO:0016020//membrane;GO:0009507//chloroplast;GO:0009570//chloroplast stroma;GO:0009507//chloroplast;GO:0005739//mitochondrion;GO:0005739//mitochondrion;GO:0009570//chloroplast stroma;GO:0009570//chloroplast stroma;GO:0009570//chloroplast stroma	GO:0005524//ATP binding;GO:0005524//ATP binding	GO:0009555//pollen development;GO:0009561//megagametogenesis;GO:0009793//embryo development ending in seed dormancy
MF1	BAA04g25920	3.48589	2.94483	5.8472	7.21387	0.667805	0.925076	AT2G35930	PUB23	plant U-box 23	-	-	-	-	GO:0005829//cytosol;GO:0005737//cytoplasm	GO:0004842//ubiquitin-protein transferase activity;GO:0004842//ubiquitin-protein transferase activity	GO:0031348//negative regulation of defense response;GO:0009414//response to water deprivation;GO:0009862//systemic acquired resistance, salicylic acid mediated signaling pathway;GO:0006612//protein targeting to membrane;GO:0009867//jasmonic acid mediated signaling pathway;GO:0010363//regulation of plant-type hypersensitive response;GO:0006612//protein targeting to membrane;GO:0016567//protein ubi…
MF1	BAA03g50360	0.756509	0.579477	1.45967	2.0523	0.280062	0.16517	AT4G18870	-	E2F/DP family winged-helix DNA-binding domain	-	-	-	-	GO:0005634//nucleus	GO:0003677//DNA binding;GO:0003700//sequence-specific DNA binding transcription factor activity;GO:0003700//sequence-specific DNA binding transcription factor activity	-
MF1	BAA08g33410	0.590958	0.393231	1.23789	1.42745	0.182116	0.0623518	AT1G09560	GLP5	germin-like protein 5	-	-	-	-	GO:0005634//nucleus;GO:0005576//extracellular region;GO:0009506//plasmodesma;GO:0005618//cell wall	-	GO:0015706//nitrate transport;GO:0006499//N-terminal protein myristoylation;GO:0034976//response to endoplasmic reticulum stress;GO:0010497//plasmodesmata-mediated intercellular transport;GO:0034976//response to endoplasmic reticulum stress;GO:0009627//systemic acquired resistance;GO:0009409//response to cold;GO:0010167//response to nitrate;GO:0006499//N-terminal protein myristoylation;GO:0010497…
MF1	BAA02g41220	1.19714	1.52352	2.17301	1.42373	1.22374	0.837705	AT3G30775	ERD5	Methylenetetrahydrofolate reductase family protein	Metabolism	Amino acid metabolism;Global and overview maps	ko01100//Metabolic pathways;ko01110//Biosynthesis of secondary metabolites;ko00330//Arginine and proline metabolism	K00318	GO:0005739//mitochondrion;GO:0005739//mitochondrion	GO:0004657//proline dehydrogenase activity;GO:0004657//proline dehydrogenase activity;GO:0004657//proline dehydrogenase activity	GO:0006562//proline catabolic process;GO:0006562//proline catabolic process;GO:0009414//response to water deprivation;GO:0006979//response to oxidative stress;GO:0009414//response to water deprivation;GO:0006537//glutamate biosynthetic process;GO:0006562//proline catabolic process;GO:0042742//defense response to bacterium;GO:0006562//proline catabolic process;GO:0006537//glutamate biosynthetic pr…
MF1	BAA04g24830	1.65176	1.31998	1.72353	1.67819	0.959243	1.0559	AT2G34250	-	SecY protein transport family protein	Cellular Processes;Genetic Information Processing	Folding, sorting and degradation;Transport and catabolism	ko04141//Protein processing in endoplasmic reticulum;ko04145//Phagosome;ko03060//Protein export	K10956	GO:0016020//membrane	GO:0015450//P-P-bond-hydrolysis-driven protein transmembrane transporter activity	GO:0009306//protein secretion;GO:0043090//amino acid import;GO:0009651//response to salt stress;GO:0006499//N-terminal protein myristoylation;GO:0006007//glucose catabolic process;GO:0006098//pentose-phosphate shunt;GO:0006499//N-terminal protein myristoylation;GO:0006098//pentose-phosphate shunt;GO:0009651//response to salt stress;GO:0009306//protein secretion;GO:0006888//ER to Golgi vesicle-med…
MF1	BAA04g32050	5.19437	3.33406	5.23219	4.70164	3.00904	4.72359	AT2G44670	-	Protein of unknown function (DUF581)	-	-	-	-	GO:0005575//cellular_component	GO:0003674//molecular_function	GO:0008150//biological_process
MF1	BAA01g32100	7.4637	4.40288	3.22885	3.58237	1.86998	1.46877	AT3G23810	SAHH2	S-adenosyl-l-homocysteine (SAH) hydrolase 2	Metabolism	Global and overview maps;Amino acid metabolism	ko01100//Metabolic pathways;ko00270//Cysteine and methionine metabolism	K01251	GO:0016020//membrane;GO:0005773//vacuole;GO:0005829//cytosol;GO:0005773//vacuole;GO:0005886//plasma membrane;GO:0005737//cytoplasm	GO:0004013//adenosylhomocysteinase activity	GO:0009651//response to salt stress;GO:0006730//one-carbon metabolic process;GO:0019344//cysteine biosynthetic process;GO:0007030//Golgi organization;GO:0006730//one-carbon metabolic process;GO:0009651//response to salt stress;GO:0019344//cysteine biosynthetic process;GO:0006816//calcium ion transport;GO:0007030//Golgi organization
MF1	BAA04g03630	24.6493	20.9268	17.8974	16.4021	10.2513	13.0311	AT3G56800	CAM3	calmodulin 3	Organismal Systems;Environmental Information Processing	Signal transduction;Environmental adaptation	ko04626//Plant-pathogen interaction;ko04016//MAPK signaling pathway - plant;ko04070//Phosphatidylinositol signaling system	K02183	GO:0005773//vacuole;GO:0005773//vacuole;GO:0005737//cytoplasm;GO:0005737//cytoplasm	GO:0005509//calcium ion binding;GO:0005509//calcium ion binding	GO:0048193//Golgi vesicle transport;GO:0019722//calcium-mediated signaling
MF1	BAA01g46650	1.11322	1.03145	1.06165	0.896545	0.461246	0.378668	AT3G02130	RPK2	receptor-like protein kinase 2	-	-	-	-	GO:0005886//plasma membrane;GO:0005886//plasma membrane;GO:0005886//plasma membrane	GO:0005524//ATP binding;GO:0016301//kinase activity;GO:0004674//protein serine/threonine kinase activity;GO:0004674//protein serine/threonine kinase activity;GO:0005524//ATP binding	GO:0009808//lignin metabolic process;GO:0010073//meristem maintenance;GO:0009409//response to cold;GO:0009414//response to water deprivation;GO:0006468//protein phosphorylation;GO:0010152//pollen maturation;GO:0009942//longitudinal axis specification;GO:0009945//radial axis specification;GO:0048508//embryonic meristem development;GO:0009409//response to cold;GO:0007169//transmembrane receptor pro…
MF1	BAA02g23180	3.07859	2.78338	2.96878	1.89824	2.85732	2.00242	AT1G73030	VPS46.2	SNF7 family protein	Cellular Processes	Transport and catabolism	ko04144//Endocytosis	K12197	GO:0009507//chloroplast	-	GO:0010286//heat acclimation;GO:0016192//vesicle-mediated transport;GO:0000578//embryonic axis specification;GO:0048193//Golgi vesicle transport;GO:0040007//growth;GO:0010286//heat acclimation;GO:0032509//endosome transport via multivesicular body sorting pathway;GO:0006623//protein targeting to vacuole;GO:0016192//vesicle-mediated transport;GO:0009793//embryo development ending in seed dormancy
MF1	BAA08g00450	3.09715	1.52493	0.540495	1.56356	0.774009	2.32598	AT1G55670	PSAG	photosystem I subunit G	Metabolism	Energy metabolism;Global and overview maps	ko01100//Metabolic pathways;ko00195//Photosynthesis	K08905	GO:0009535//chloroplast thylakoid membrane;GO:0030093//chloroplast photosystem I;GO:0009535//chloroplast thylakoid membrane;GO:0009535//chloroplast thylakoid membrane;GO:0030093//chloroplast photosystem I;GO:0009941//chloroplast envelope;GO:0009535//chloroplast thylakoid membrane;GO:0009522//photosystem I;GO:0009535//chloroplast thylakoid membrane;GO:0009535//chloroplast thylakoid membrane;GO:000…	-	GO:0009780//photosynthetic NADP+ reduction;GO:0015979//photosynthesis;GO:0042550//photosystem I stabilization;GO:0015979//photosynthesis;GO:0009773//photosynthetic electron transport in photosystem I;GO:0042550//photosystem I stabilization;GO:0050821//protein stabilization;GO:0030003//cellular cation homeostasis;GO:0009773//photosynthetic electron transport in photosystem I;GO:0009780//photosynth…
MF1	BAA03g07050	1.95052	5.83139	3.07276	2.09089	3.10059	1.54753	AT5G15190	-	-	-	-	-	-	GO:0005739//mitochondrion;GO:0009507//chloroplast;GO:0009507//chloroplast;GO:0005739//mitochondrion	GO:0003674//molecular_function	GO:0008150//biological_process
MF1	BAA08g24760	7.89933	10.8146	9.01889	5.94976	7.81095	9.52406	AT1G28360	ERF12	ERF domain protein 12	-	-	-	-	GO:0005634//nucleus	GO:0003700//sequence-specific DNA binding transcription factor activity;GO:0003700//sequence-specific DNA binding transcription factor activity;GO:0003700//sequence-specific DNA binding transcription factor activity;GO:0003677//DNA binding	GO:0006355//regulation of transcription, DNA-templated;GO:0006355//regulation of transcription, DNA-templated;GO:0009873//ethylene-activated signaling pathway;GO:0009873//ethylene-activated signaling pathway;GO:0006355//regulation of transcription, DNA-templated
MF1	BAA03g61380	1.36407	1.01286	0.755149	1.07712	1.0509	2.69904	AT4G34670	-	Ribosomal protein S3Ae	Genetic Information Processing	Translation	ko03010//Ribosome	K02984	GO:0022626//cytosolic ribosome;GO:0022627//cytosolic small ribosomal subunit;GO:0022627//cytosolic small ribosomal subunit;GO:0005737//cytoplasm;GO:0005618//cell wall;GO:0022626//cytosolic ribosome;GO:0022626//cytosolic ribosome;GO:0005886//plasma membrane;GO:0022626//cytosolic ribosome;GO:0022626//cytosolic ribosome;GO:0022627//cytosolic small ribosomal subunit;GO:0009506//plasmodesma;GO:0022627…	GO:0003735//structural constituent of ribosome	GO:0006412//translation;GO:0006412//translation;GO:0001510//RNA methylation;GO:0006412//translation;GO:0001510//RNA methylation
MF1	BAA01g44240	2.60685	2.83636	1.91297	1.60656	3.58239	10.3213	AT3G06680	-	Ribosomal L29e protein family	Genetic Information Processing	Translation	ko03010//Ribosome	K02905	GO:0005737//cytoplasm;GO:0022625//cytosolic large ribosomal subunit;GO:0022625//cytosolic large ribosomal subunit;GO:0005737//cytoplasm;GO:0022625//cytosolic large ribosomal subunit;GO:0005737//cytoplasm;GO:0005840//ribosome;GO:0022625//cytosolic large ribosomal subunit	GO:0003735//structural constituent of ribosome	GO:0042254//ribosome biogenesis;GO:0006412//translation;GO:0006412//translation;GO:0006412//translation
MF1	BAA03g49580	0.994186	1.55269	1.62189	4.15035	2.52252	1.75048	AT4G17870	PYR1	Polyketide cyclase/dehydrase and lipid transport superfamily protein	Environmental Information Processing	Signal transduction	ko04075//Plant hormone signal transduction;ko04016//MAPK signaling pathway - plant	K14496	GO:0005634//nucleus	GO:0005515//protein binding;GO:0042803//protein homodimerization activity;GO:0005515//protein binding;GO:0010427//abscisic acid binding;GO:0005515//protein binding;GO:0005515//protein binding;GO:0005515//protein binding;GO:0005515//protein binding;GO:0004872//receptor activity;GO:0004872//receptor activity;GO:0042803//protein homodimerization activity;GO:0005515//protein binding;GO:0005515//prote…	GO:0009738//abscisic acid-activated signaling pathway;GO:0009738//abscisic acid-activated signaling pathway;GO:0080163//regulation of protein serine/threonine phosphatase activity;GO:0080163//regulation of protein serine/threonine phosphatase activity;GO:0009738//abscisic acid-activated signaling pathway;GO:0009738//abscisic acid-activated signaling pathway;GO:0010029//regulation of seed germinat…
MF1	BAA03g30570	0.386147	0.289774	0.353329	1.06319	0.215146	0.200451	AT4G02360	-	Protein of unknown function, DUF538	-	-	-	-	GO:0005576//extracellular region	GO:0003674//molecular_function	GO:0008150//biological_process
MF1	BAA04g27770	2.12959	1.78779	1.44105	4.24485	1.00074	1.51376	AT2G38310	PYL4	PYR1-like 4	Environmental Information Processing	Signal transduction	ko04075//Plant hormone signal transduction;ko04016//MAPK signaling pathway - plant	K14496	GO:0005634//nucleus	GO:0005515//protein binding;GO:0005515//protein binding;GO:0005515//protein binding;GO:0005515//protein binding;GO:0005515//protein binding;GO:0004872//receptor activity;GO:0005515//protein binding;GO:0005515//protein binding;GO:0005515//protein binding	GO:0009738//abscisic acid-activated signaling pathway;GO:0009738//abscisic acid-activated signaling pathway;GO:0009738//abscisic acid-activated signaling pathway;GO:0009738//abscisic acid-activated signaling pathway
MF1	BAA04g24290	2.45853	2.23747	1.35603	7.89991	2.23207	1.25166	AT2G33380	RD20	Caleosin-related family protein	Metabolism	Lipid metabolism	ko00073//Cutin, suberine and wax biosynthesis	K17991	GO:0031969//chloroplast membrane;GO:0043231//intracellular membrane-bounded organelle;GO:0031969//chloroplast membrane;GO:0031969//chloroplast membrane;GO:0012511//monolayer-surrounded lipid storage body;GO:0005773//vacuole;GO:0005773//vacuole;GO:0005773//vacuole;GO:0031969//chloroplast membrane;GO:0031969//chloroplast membrane;GO:0005773//vacuole	GO:1990137//plant seed peroxidase activity;GO:0005509//calcium ion binding;GO:0005509//calcium ion binding;GO:0005509//calcium ion binding	GO:0009651//response to salt stress;GO:0009737//response to abscisic acid;GO:0009409//response to cold;GO:0009651//response to salt stress;GO:0009737//response to abscisic acid;GO:0009737//response to abscisic acid;GO:0050832//defense response to fungus;GO:0042538//hyperosmotic salinity response;GO:0031407//oxylipin metabolic process;GO:0009620//response to fungus;GO:0009409//response to cold;GO:…
MF1	BAA01g40540	0.361345	0.225874	1.06109	2.38327	0.329673	0.22947	AT3G12920	BRG3	SBP (S-ribonuclease binding protein) family protein	-	-	-	-	GO:0005634//nucleus;GO:0005737//cytoplasm	-	GO:0043067//regulation of programmed cell death
MF1	BAA08g34180	1.70864	1.63103	1.49645	1.62694	2.05101	2.11303	AT1G08200	AXS2	UDP-D-apiose/UDP-D-xylose synthase 2	Metabolism	Carbohydrate metabolism;Global and overview maps	ko01100//Metabolic pathways;ko00520//Amino sugar and nucleotide sugar metabolism	K12449	GO:0048046//apoplast;GO:0005829//cytosol;GO:0005737//cytoplasm;GO:0005634//nucleus	GO:0048040//UDP-glucuronate decarboxylase activity	GO:0009226//nucleotide-sugar biosynthetic process;GO:0009226//nucleotide-sugar biosynthetic process
MF1	BAA03g06090	2.62058	2.06598	2.37088	3.10169	3.29071	2.96192	AT5G13490	AAC2	ADP/ATP carrier 2	-	-	-	-	GO:0005740//mitochondrial envelope;GO:0005774//vacuolar membrane;GO:0005739//mitochondrion;GO:0009941//chloroplast envelope;GO:0005739//mitochondrion;GO:0009941//chloroplast envelope;GO:0005743//mitochondrial inner membrane;GO:0005740//mitochondrial envelope;GO:0005743//mitochondrial inner membrane;GO:0005743//mitochondrial inner membrane;GO:0005774//vacuolar membrane;GO:0009941//chloroplast enve…	GO:0005471//ATP:ADP antiporter activity;GO:0005471//ATP:ADP antiporter activity;GO:0005507//copper ion binding;GO:0005515//protein binding	GO:0043269//regulation of ion transport;GO:0043069//negative regulation of programmed cell death;GO:0006862//nucleotide transport;GO:0015802//basic amino acid transport;GO:0006612//protein targeting to membrane;GO:0006820//anion transport;GO:0006865//amino acid transport;GO:0006888//ER to Golgi vesicle-mediated transport;GO:0006612//protein targeting to membrane;GO:0006094//gluconeogenesis;GO:000…
MF1	BAA02g37720	1.1462	0.818948	0.561843	0.931912	1.74146	0.388252	AT2G02870	-	Galactose oxidase/kelch repeat superfamily protein	-	-	-	-	GO:0009507//chloroplast;GO:0005634//nucleus;GO:0009507//chloroplast;GO:0009507//chloroplast	GO:0003674//molecular_function	GO:0042631//cellular response to water deprivation;GO:0009610//response to symbiotic fungus;GO:0016036//cellular response to phosphate starvation;GO:0019375//galactolipid biosynthetic process;GO:0019375//galactolipid biosynthetic process;GO:0042631//cellular response to water deprivation;GO:0042631//cellular response to water deprivation;GO:0016036//cellular response to phosphate starvation
MF1	BAA08g24160	0.46395	0.483538	0.531112	0.898472	0.744351	0.216062	AT1G29640	-	Protein of unknown function, DUF584	-	-	-	-	GO:0005634//nucleus	GO:0003674//molecular_function	GO:0008150//biological_process
MF1	BAA03g05360	37.2718	69.2181	47.9115	38.7873	57.7187	42.4696	AT5G12020	HSP17.6II	17.6 kDa class II heat shock protein	Genetic Information Processing	Folding, sorting and degradation	ko04141//Protein processing in endoplasmic reticulum	K13993	GO:0005737//cytoplasm	-	GO:0006457//protein folding;GO:0034976//response to endoplasmic reticulum stress;GO:0009408//response to heat;GO:0006457//protein folding;GO:0006457//protein folding;GO:0009408//response to heat;GO:0034976//response to endoplasmic reticulum stress;GO:0009408//response to heat;GO:0042542//response to hydrogen peroxide;GO:0009408//response to heat;GO:0009644//response to high light intensity;GO:000…
MF1	BAA03g11790	1.28605	1.68981	1.32624	2.37681	4.95668	0.89554	AT5G59880	ADF3	actin depolymerizing factor 3	-	-	-	-	GO:0005737//cytoplasm;GO:0005886//plasma membrane;GO:0005739//mitochondrion;GO:0005829//cytosol;GO:0009506//plasmodesma;GO:0005886//plasma membrane;GO:0009507//chloroplast;GO:0005739//mitochondrion;GO:0005622//intracellular;GO:0009507//chloroplast;GO:0005829//cytosol;GO:0009506//plasmodesma	GO:0005515//protein binding	GO:0046686//response to cadmium ion;GO:0046686//response to cadmium ion;GO:0046686//response to cadmium ion;GO:0006979//response to oxidative stress;GO:0006094//gluconeogenesis;GO:0006096//glycolytic process;GO:0009651//response to salt stress;GO:0006096//glycolytic process;GO:0009651//response to salt stress;GO:0006096//glycolytic process
MF1	BAA02g19130	0.344547	0.491264	0.32473	0.851853	1.69538	0.686764	AT1G67785	-	-	-	-	-	-	GO:0005739//mitochondrion;GO:0005747//mitochondrial respiratory chain complex I;GO:0005747//mitochondrial respiratory chain complex I;GO:0005747//mitochondrial respiratory chain complex I;GO:0005747//mitochondrial respiratory chain complex I	GO:0003674//molecular_function	GO:0008150//biological_process
MF1	BAA08g26390	3.74623	3.34895	2.85365	4.1892	9.53665	5.15761	AT1G26630	FBR12	Eukaryotic translation initiation factor 5A-1 (eIF-5A 1) protein	-	-	-	-	GO:0005634//nucleus;GO:0005634//nucleus;GO:0005737//cytoplasm	GO:0003743//translation initiation factor activity;GO:0003743//translation initiation factor activity	GO:0009617//response to bacterium;GO:0006413//translational initiation;GO:0006094//gluconeogenesis;GO:0006413//translational initiation;GO:0006096//glycolytic process;GO:0006364//rRNA processing;GO:0046686//response to cadmium ion;GO:0006413//translational initiation;GO:0006413//translational initiation;GO:0046686//response to cadmium ion;GO:0009611//response to wounding;GO:0012501//programmed ce…
MF1	BAA01g37540	1.5349	1.85802	1.05915	1.21076	3.79563	1.71459	AT3G17020	-	Adenine nucleotide alpha hydrolases-like superfamily protein	-	-	-	-	GO:0005886//plasma membrane;GO:0005737//cytoplasm;GO:0005886//plasma membrane;GO:0005886//plasma membrane	-	GO:0009409//response to cold;GO:0002238//response to molecule of fungal origin;GO:0009409//response to cold;GO:0006623//protein targeting to vacuole
MF2	BAA07g31130	3.65519	4.59111	2.83936	3.10842	0.911344	0.737873	AT1G67920	-	-	-	-	-	-	GO:0005634//nucleus	GO:0003674//molecular_function	GO:0008150//biological_process
MF2	BAA09g23740	1.58483	1.98002	1.95002	1.75683	1.64525	1.25322	AT5G47200	RAB1A	RAB GTPase homolog 1A	-	-	-	-	GO:0005886//plasma membrane;GO:0005794//Golgi apparatus	GO:0005525//GTP binding;GO:0005525//GTP binding	GO:0009860//pollen tube growth;GO:0010200//response to chitin;GO:0006499//N-terminal protein myristoylation;GO:0009860//pollen tube growth;GO:0006499//N-terminal protein myristoylation;GO:0006499//N-terminal protein myristoylation
MF2	BAA09g09190	10.3777	12.7171	13.045	8.46102	6.84711	5.48925	AT5G65300	-	-	-	-	-	-	GO:0005739//mitochondrion	GO:0003674//molecular_function	GO:0009738//abscisic acid-activated signaling pathway;GO:0035556//intracellular signal transduction;GO:0009693//ethylene biosynthetic process;GO:0010200//response to chitin;GO:0009723//response to ethylene;GO:0009693//ethylene biosynthetic process;GO:0008150//biological_process;GO:0009738//abscisic acid-activated signaling pathway
MF2	BAA02g10190	4.43622	3.91443	4.60183	4.30768	4.34883	3.43745	AT5G22060	J2	DNAJ homologue 2	Genetic Information Processing	Folding, sorting and degradation	ko04141//Protein processing in endoplasmic reticulum	K09503	GO:0005886//plasma membrane;GO:0009506//plasmodesma;GO:0005737//cytoplasm;GO:0005829//cytosol	-	GO:0006457//protein folding;GO:0009408//response to heat;GO:0006457//protein folding;GO:0006457//protein folding;GO:0006457//protein folding;GO:0006457//protein folding;GO:0006457//protein folding;GO:0009644//response to high light intensity;GO:0006457//protein folding;GO:0006457//protein folding;GO:0006457//protein folding;GO:0006457//protein folding;GO:0042542//response to hydrogen peroxide;GO:…
MF2	BAA03g38550	10.4766	10.7404	10.2646	12.1698	9.6958	8.06073	AT3G15210	ERF4	ethylene responsive element binding factor 4	-	-	-	-	GO:0005634//nucleus;GO:0016604//nuclear body;GO:0005634//nucleus;GO:0016604//nuclear body;GO:0005634//nucleus	GO:0003677//DNA binding;GO:0003700//sequence-specific DNA binding transcription factor activity;GO:0003700//sequence-specific DNA binding transcription factor activity;GO:0005515//protein binding;GO:0005515//protein binding	GO:0002679//respiratory burst involved in defense response;GO:0009723//response to ethylene;GO:0035556//intracellular signal transduction;GO:0045892//negative regulation of transcription, DNA-templated;GO:0006355//regulation of transcription, DNA-templated;GO:0002679//respiratory burst involved in defense response;GO:0010105//negative regulation of ethylene-activated signaling pathway;GO:0006355/…
MF2	BAA07g30830	3.86877	3.46752	3.10788	4.63638	3.32326	1.48745	AT1G68490	-	-	-	-	-	-	GO:0005634//nucleus	GO:0003674//molecular_function	GO:0008150//biological_process
MF2	BAA03g34760	15.8375	22.2024	26.0456	25.007	10.449	5.89773	AT3G07390	AIR12	auxin-responsive family protein	-	-	-	-	GO:0005886//plasma membrane;GO:0005576//extracellular region;GO:0031225//anchored component of membrane;GO:0005886//plasma membrane;GO:0046658//anchored component of plasma membrane;GO:0005886//plasma membrane;GO:0031225//anchored component of membrane;GO:0005886//plasma membrane;GO:0046658//anchored component of plasma membrane;GO:0005886//plasma membrane	GO:0005201//extracellular matrix structural constituent	GO:0009733//response to auxin;GO:0006007//glucose catabolic process;GO:0030198//extracellular matrix organization;GO:0030198//extracellular matrix organization;GO:0010102//lateral root morphogenesis
MF2	BAA02g29350	0.51362	0.518754	0.634614	0.910968	0.336744	0.36663	AT4G02500	XT2	UDP-xylosyltransferase 2	-	-	-	-	GO:0005794//Golgi apparatus;GO:0005794//Golgi apparatus;GO:0005794//Golgi apparatus;GO:0005768//endosome;GO:0005802//trans-Golgi network;GO:0005802//trans-Golgi network;GO:0005802//trans-Golgi network;GO:0005768//endosome	GO:0033843//xyloglucan 6-xylosyltransferase activity;GO:0005515//protein binding;GO:0035252//UDP-xylosyltransferase activity;GO:0016740//transferase activity;GO:0005515//protein binding;GO:0005515//protein binding;GO:0035252//UDP-xylosyltransferase activity;GO:0005515//protein binding;GO:0005515//protein binding;GO:0005515//protein binding;GO:0016757//transferase activity, transferring glycosyl g…	GO:0019761//glucosinolate biosynthetic process;GO:0009825//multidimensional cell growth;GO:0000271//polysaccharide biosynthetic process;GO:0009932//cell tip growth;GO:0048767//root hair elongation;GO:0048767//root hair elongation;GO:0009969//xyloglucan biosynthetic process;GO:0071555//cell wall organization;GO:0019761//glucosinolate biosynthetic process;GO:0009969//xyloglucan biosynthetic process…
MF2	BAA03g21230	3.52628	6.04018	7.83414	6.84817	4.05543	3.55609	AT2G38470	WRKY33	WRKY DNA-binding protein 33	Organismal Systems;Environmental Information Processing	Signal transduction;Environmental adaptation	ko04626//Plant-pathogen interaction;ko04016//MAPK signaling pathway - plant	K13424	GO:0005634//nucleus;GO:0005634//nucleus;GO:0005634//nucleus;GO:0005634//nucleus	GO:0003700//sequence-specific DNA binding transcription factor activity;GO:0005515//protein binding;GO:0003700//sequence-specific DNA binding transcription factor activity;GO:0005515//protein binding;GO:0003700//sequence-specific DNA binding transcription factor activity;GO:0003700//sequence-specific DNA binding transcription factor activity	GO:0009867//jasmonic acid mediated signaling pathway;GO:0002679//respiratory burst involved in defense response;GO:0002679//respiratory burst involved in defense response;GO:0050832//defense response to fungus;GO:0009651//response to salt stress;GO:0010310//regulation of hydrogen peroxide metabolic process;GO:0034605//cellular response to heat;GO:0009862//systemic acquired resistance, salicylic a…
MF2	BAA02g14520	10.7909	6.81716	28.7862	4.46472	1.72156	3.4745	AT5G55180	-	O-Glycosyl hydrolases family 17 protein	-	-	-	-	GO:0005886//plasma membrane;GO:0005886//plasma membrane	GO:0004553//hydrolase activity, hydrolyzing O-glycosyl compounds	-
MF2	BAA02g00970	4.17276	3.33568	8.93918	3.73958	1.53312	0.568683	AT5G03380	-	Heavy metal transport/detoxification superfamily protein	-	-	-	-	GO:0005886//plasma membrane	GO:0046872//metal ion binding	GO:0010200//response to chitin
MF2	BAA02g07300	0.799085	0.37469	0.969659	0.844672	0.370942	0.37037	AT5G17020	XPO1A	exportin 1A	Genetic Information Processing	Translation	ko03013//RNA transport;ko03008//Ribosome biogenesis in eukaryotes	K14290	GO:0005737//cytoplasm;GO:0005643//nuclear pore;GO:0005643//nuclear pore;GO:0005634//nucleus;GO:0005643//nuclear pore;GO:0005634//nucleus;GO:0005829//cytosol	GO:0004872//receptor activity;GO:0005515//protein binding;GO:0008565//protein transporter activity	GO:0000059//protein import into nucleus, docking;GO:0009860//pollen tube growth;GO:0006094//gluconeogenesis;GO:0010498//proteasomal protein catabolic process;GO:0009560//embryo sac egg cell differentiation;GO:0000741//karyogamy;GO:0000911//cytokinesis by cell plate formation;GO:0009555//pollen development;GO:0009553//embryo sac development;GO:0009846//pollen germination;GO:0009860//pollen tube gr…
MF2	BAA08g17740	9.50389	3.91173	9.05206	9.33384	1.15549	1.34	AT4G31550	WRKY11	WRKY DNA-binding protein 11	-	-	-	-	GO:0005634//nucleus;GO:0005634//nucleus;GO:0005634//nucleus	GO:0005516//calmodulin binding;GO:0003700//sequence-specific DNA binding transcription factor activity;GO:0003700//sequence-specific DNA binding transcription factor activity;GO:0003700//sequence-specific DNA binding transcription factor activity;GO:0003700//sequence-specific DNA binding transcription factor activity	GO:0035556//intracellular signal transduction;GO:0006355//regulation of transcription, DNA-templated;GO:0042742//defense response to bacterium;GO:0006355//regulation of transcription, DNA-templated;GO:0042742//defense response to bacterium;GO:0010200//response to chitin;GO:0010200//response to chitin;GO:0006355//regulation of transcription, DNA-templated;GO:0002679//respiratory burst involved in …
MF2	BAA03g40100	2.67281	1.84738	1.9084	1.84106	1.01132	1.16044	AT3G18780	ACT2	actin 2	-	-	-	-	GO:0016020//membrane;GO:0005737//cytoplasm;GO:0005737//cytoplasm;GO:0016020//membrane;GO:0005737//cytoplasm;GO:0005634//nucleus;GO:0005634//nucleus	GO:0005515//protein binding;GO:0005200//structural constituent of cytoskeleton;GO:0005200//structural constituent of cytoskeleton	GO:0010114//response to red light;GO:0030243//cellulose metabolic process;GO:0007030//Golgi organization;GO:0016049//cell growth;GO:0009651//response to salt stress;GO:0000271//polysaccharide biosynthetic process;GO:0048768//root hair cell tip growth;GO:0009644//response to high light intensity;GO:0010053//root epidermal cell differentiation;GO:0071555//cell wall organization;GO:0009735//response…
MF2	BAA02g11510	39.4009	26.4607	37.224	19.2671	16.6419	9.9739	AT5G59820	RHL41	C2H2-type zinc finger family protein	-	-	-	-	GO:0005634//nucleus	GO:0008270//zinc ion binding;GO:0003700//sequence-specific DNA binding transcription factor activity;GO:0003676//nucleic acid binding	GO:0042538//hyperosmotic salinity response;GO:0009631//cold acclimation;GO:0030968//endoplasmic reticulum unfolded protein response;GO:0010286//heat acclimation;GO:0030968//endoplasmic reticulum unfolded protein response;GO:0010224//response to UV-B;GO:0009409//response to cold;GO:0009408//response to heat;GO:0009611//response to wounding;GO:0009643//photosynthetic acclimation;GO:0009408//respons…
MF2	BAA09g61520	3.35628	2.33374	1.17721	2.4962	1.24604	4.7978	AT1G15820	LHCB6	light harvesting complex photosystem II subunit 6	Metabolism	Energy metabolism;Global and overview maps	ko01100//Metabolic pathways;ko00196//Photosynthesis - antenna proteins	K08917	GO:0009534//chloroplast thylakoid;GO:0009534//chloroplast thylakoid;GO:0010287//plastoglobule;GO:0009535//chloroplast thylakoid membrane;GO:0009535//chloroplast thylakoid membrane;GO:0009535//chloroplast thylakoid membrane;GO:0009579//thylakoid;GO:0009535//chloroplast thylakoid membrane;GO:0009507//chloroplast;GO:0016020//membrane;GO:0009783//photosystem II antenna complex;GO:0009507//chloroplast…	GO:0016168//chlorophyll binding	GO:0007030//Golgi organization;GO:0015979//photosynthesis;GO:0019684//photosynthesis, light reaction;GO:0010196//nonphotochemical quenching;GO:0015979//photosynthesis;GO:0007030//Golgi organization;GO:0019684//photosynthesis, light reaction;GO:0009651//response to salt stress;GO:0035304//regulation of protein dephosphorylation;GO:0015979//photosynthesis;GO:0006816//calcium ion transport;GO:003530…
MF2	BAA08g19760	1.39354	1.37783	1.38699	2.20537	1.85868	1.45249	AT4G27130	-	Translation initiation factor SUI1 family protein	Genetic Information Processing	Translation	ko03013//RNA transport	K03113	GO:0005737//cytoplasm	GO:0003743//translation initiation factor activity	GO:0006413//translational initiation;GO:0006413//translational initiation;GO:0006413//translational initiation;GO:0048193//Golgi vesicle transport
MF2	BAA02g09940	3.43325	5.10698	4.58284	11.0134	3.59985	1.85508	AT5G21090	-	Leucine-rich repeat (LRR) family protein	-	-	-	-	GO:0005886//plasma membrane	-	GO:0046686//response to cadmium ion;GO:0006972//hyperosmotic response;GO:0007030//Golgi organization;GO:0009627//systemic acquired resistance;GO:0009266//response to temperature stimulus;GO:0034976//response to endoplasmic reticulum stress;GO:0007165//signal transduction;GO:0006096//glycolytic process;GO:0009651//response to salt stress;GO:0009627//systemic acquired resistance;GO:0034976//respons…
MF2	BAA02g11630	0.539738	4.94625	1.42271	22.5911	5.50661	1.15457	AT5G59720	HSP18.2	heat shock protein 18.2	Genetic Information Processing	Folding, sorting and degradation	ko04141//Protein processing in endoplasmic reticulum	K13993	GO:0005737//cytoplasm	-	GO:0009408//response to heat;GO:0010286//heat acclimation;GO:0006457//protein folding;GO:0009408//response to heat;GO:0009408//response to heat;GO:0009408//response to heat;GO:0010286//heat acclimation;GO:0009408//response to heat;GO:0006457//protein folding;GO:0009644//response to high light intensity;GO:0009408//response to heat;GO:0009644//response to high light intensity;GO:0042542//response …
MF2	BAA09g05980	0.962392	0.647103	0.641167	1.2277	0.735033	0.866688	AT5G26210	AL4	alfin-like 4	-	-	-	-	GO:0005634//nucleus;GO:0005829//cytosol;GO:0005634//nucleus	GO:0035064//methylated histone binding;GO:0003677//DNA binding	GO:0006355//regulation of transcription, DNA-templated;GO:0006355//regulation of transcription, DNA-templated;GO:0006355//regulation of transcription, DNA-templated
MF2	BAA02g07210	0.745787	0.690042	0.572925	1.27992	0.628064	0.990573	AT5G16840	BPA1	binding partner of acd11 1	-	-	-	-	GO:0005634//nucleus	GO:0003676//nucleic acid binding	GO:0009735//response to cytokinin;GO:0016192//vesicle-mediated transport
MF2	BAA09g66860	3.57075	2.06005	3.25466	3.92805	2.44206	2.84501	AT1G07140	SIRANBP	Pleckstrin homology (PH) domain superfamily protein	-	-	-	-	GO:0005634//nucleus	GO:0008536//Ran GTPase binding	GO:0000060//protein import into nucleus, translocation
MF2	BAA07g11550	1.13442	2.1371	1.27671	1.9993	3.21735	3.14448	AT1G27970	NTF2B	nuclear transport factor 2B	-	-	-	-	GO:0005886//plasma membrane;GO:0005635//nuclear envelope;GO:0005622//intracellular;GO:0005886//plasma membrane;GO:0005829//cytosol;GO:0005886//plasma membrane;GO:0005737//cytoplasm;GO:0005635//nuclear envelope;GO:0005737//cytoplasm;GO:0005886//plasma membrane;GO:0005634//nucleus;GO:0005829//cytosol	GO:0008565//protein transporter activity;GO:0008536//Ran GTPase binding;GO:0008536//Ran GTPase binding	GO:0043269//regulation of ion transport;GO:0006612//protein targeting to membrane;GO:0006913//nucleocytoplasmic transport;GO:0043069//negative regulation of programmed cell death;GO:0016192//vesicle-mediated transport;GO:0015802//basic amino acid transport;GO:0006862//nucleotide transport;GO:0010363//regulation of plant-type hypersensitive response;GO:0006606//protein import into nucleus;GO:00068…
MF2	BAA09g61990	1.59123	2.60108	1.79523	2.85697	4.73422	4.46293	AT1G14980	CPN10	chaperonin 10	-	-	-	-	GO:0005739//mitochondrion;GO:0005739//mitochondrion;GO:0005739//mitochondrion;GO:0005739//mitochondrion;GO:0005739//mitochondrion;GO:0005737//cytoplasm	GO:0005507//copper ion binding;GO:0051087//chaperone binding	GO:0009408//response to heat;GO:0006457//protein folding;GO:0034976//response to endoplasmic reticulum stress;GO:0034976//response to endoplasmic reticulum stress;GO:0009644//response to high light intensity;GO:0009408//response to heat;GO:0042542//response to hydrogen peroxide;GO:0009408//response to heat;GO:0006457//protein folding;GO:0006457//protein folding;GO:0006457//protein folding;GO:0006…
MF2	BAA05g24300	2.00544	3.16406	2.00243	3.95259	4.47433	3.85752	AT1G31812	ACBP6	acyl-CoA-binding protein 6	-	-	-	-	GO:0005886//plasma membrane;GO:0005829//cytosol;GO:0005829//cytosol;GO:0005737//cytoplasm;GO:0005829//cytosol	GO:0000062//fatty-acyl-CoA binding;GO:0031210//phosphatidylcholine binding;GO:0000062//fatty-acyl-CoA binding	GO:0009409//response to cold;GO:0009409//response to cold;GO:0050826//response to freezing;GO:0007030//Golgi organization;GO:0050826//response to freezing;GO:0010264//myo-inositol hexakisphosphate biosynthetic process;GO:0009646//response to absence of light;GO:0007030//Golgi organization;GO:0009651//response to salt stress;GO:0019344//cysteine biosynthetic process;GO:0019344//cysteine biosynthet…
MF2	BAA02g11450	1.42112	2.18627	2.184	3.80826	3.42005	2.65071	AT5G59870	HTA6	histone H2A 6	-	-	-	-	GO:0005634//nucleus;GO:0005730//nucleolus;GO:0005730//nucleolus;GO:0009506//plasmodesma	GO:0003677//DNA binding	GO:0008283//cell proliferation
MF2	BAA07g11900	1.27574	1.27551	0.995669	1.79751	1.69732	0.891146	AT1G27330	-	Ribosome associated membrane protein RAMP4	-	-	-	-	GO:0005739//mitochondrion	GO:0003674//molecular_function	GO:0006979//response to oxidative stress
MF2	BAA05g17860	2.6735	5.85789	6.38383	6.32656	6.52428	4.38938	AT1G53210	-	sodium/calcium exchanger family protein / calcium-binding EF hand family protein	-	-	-	-	GO:0005774//vacuolar membrane;GO:0005774//vacuolar membrane;GO:0005774//vacuolar membrane;GO:0005774//vacuolar membrane;GO:0016020//membrane;GO:0009506//plasmodesma;GO:0005773//vacuole;GO:0000325//plant-type vacuole;GO:0005773//vacuole;GO:0005774//vacuolar membrane;GO:0016020//membrane;GO:0005773//vacuole;GO:0005774//vacuolar membrane;GO:0005773//vacuole;GO:0000325//plant-type vacuole;GO:0005773/…	GO:0005432//calcium:sodium antiporter activity;GO:0005509//calcium ion binding;GO:0005509//calcium ion binding	GO:0007030//Golgi organization;GO:0042744//hydrogen peroxide catabolic process;GO:0007030//Golgi organization;GO:0071472//cellular response to salt stress;GO:0071472//cellular response to salt stress;GO:0042744//hydrogen peroxide catabolic process;GO:0007033//vacuole organization;GO:0055074//calcium ion homeostasis;GO:0007033//vacuole organization;GO:0071472//cellular response to salt stress
MF2	BAA07g22590	3.52146	4.43576	3.46897	5.15907	11.2691	2.45224	AT3G57870	SCE1	sumo conjugation enzyme 1	Genetic Information Processing	Folding, sorting and degradation;Translation	ko03013//RNA transport;ko04120//Ubiquitin mediated proteolysis	K10577	GO:0005634//nucleus;GO:0005634//nucleus	GO:0005515//protein binding;GO:0005515//protein binding;GO:0005515//protein binding;GO:0005515//protein binding;GO:0019789//SUMO transferase activity;GO:0019789//SUMO transferase activity	GO:0016925//protein sumoylation;GO:0016925//protein sumoylation;GO:0016925//protein sumoylation;GO:0016925//protein sumoylation;GO:0009793//embryo development ending in seed dormancy;GO:0009737//response to abscisic acid;GO:0016925//protein sumoylation;GO:0016925//protein sumoylation;GO:0009793//embryo development ending in seed dormancy
MF2	BAA03g35300	0.588189	0.624219	0.640551	0.76793	1.18448	0.698438	AT3G09800	-	SNARE-like superfamily protein	-	-	-	-	GO:0030125//clathrin vesicle coat;GO:0030125//clathrin vesicle coat;GO:0030125//clathrin vesicle coat	-	GO:0006886//intracellular protein transport
MF2	BAA07g13520	8.18022	9.54111	8.72391	10.4431	13.1676	10.1015	AT1G23490	ARF1	ADP-ribosylation factor 1	Cellular Processes	Transport and catabolism	ko04144//Endocytosis	K07937	GO:0005794//Golgi apparatus;GO:0005794//Golgi apparatus	GO:0005525//GTP binding;GO:0005515//protein binding;GO:0005525//GTP binding;GO:0005525//GTP binding;GO:0005525//GTP binding;GO:0016004//phospholipase activator activity	GO:0006499//N-terminal protein myristoylation;GO:0006499//N-terminal protein myristoylation;GO:0006499//N-terminal protein myristoylation;GO:0006499//N-terminal protein myristoylation;GO:0006499//N-terminal protein myristoylation;GO:0046686//response to cadmium ion;GO:0006007//glucose catabolic process;GO:0006499//N-terminal protein myristoylation
MF2	BAA08g14530	1.0246	1.58998	1.00202	1.83965	4.04724	2.03294	AT4G21110	-	G10 family protein	Genetic Information Processing	Transcription	ko03040//Spliceosome	K12873	GO:0005634//nucleus;GO:0005829//cytosol;GO:0005634//nucleus	-	-

## Sheet: MC.exp.annot
	Gene_ID	MC	SC	EC	GC	VC	PC	ath_id	Symbol	Description	KEGG_A_class	KEGG_B_class	Pathway	K_ID	GO Component	GO Function	GO Process
LF1	BAA06g42220	2.04549	2.84217	3.1204	1.97954	1.29232	1.00124	AT2G01450	MPK17	MAP kinase 17	-	-	-	-	GO:0005634//nucleus;GO:0005634//nucleus;GO:0005634//nucleus;GO:0005634//nucleus	GO:0004707//MAP kinase activity;GO:0004707//MAP kinase activity;GO:0004674//protein serine/threonine kinase activity;GO:0004674//protein serine/threonine kinase activity;GO:0004707//MAP kinase activity;GO:0004707//MAP kinase activity	GO:0007165//signal transduction;GO:0046777//protein autophosphorylation;GO:0046777//protein autophosphorylation;GO:0046777//protein autophosphorylation
LF1	BAA10g13070	3.36472	1.17499	1.56325	2.97024	0.319619	1.07894	AT5G55410	-	Bifunctional inhibitor/lipid-transfer protein/seed storage 2S albumin superfamily protein	-	-	-	-	GO:0005576//extracellular region;GO:0005576//extracellular region	GO:0008289//lipid binding	GO:0006869//lipid transport
LF1	BAA06g00150	6.7436	3.52259	3.40749	5.32509	2.88599	1.19809	AT1G55920	SERAT2;1	serine acetyltransferase 2;1	Metabolism	Energy metabolism;Global and overview maps;Amino acid metabolism	ko01100//Metabolic pathways;ko01110//Biosynthesis of secondary metabolites;ko01200//Carbon metabolism;ko01230//Biosynthesis of amino acids;ko00270//Cysteine and methionine metabolism;ko00920//Sulfur metabolism	K00640	GO:0005634//nucleus;GO:0005829//cytosol;GO:0005739//mitochondrion;GO:0009507//chloroplast	GO:0009001//serine O-acetyltransferase activity;GO:0009001//serine O-acetyltransferase activity	GO:0009409//response to cold;GO:0009970//cellular response to sulfate starvation;GO:0015706//nitrate transport;GO:0009970//cellular response to sulfate starvation;GO:0010167//response to nitrate;GO:0009409//response to cold
LF1	BAA06g17670	6.35536	4.10483	4.33197	8.19129	2.14684	1.38086	AT1G21010	-	-	-	-	-	-	GO:0005634//nucleus	GO:0003674//molecular_function	GO:0015824//proline transport
LF1	BAA10g20480	7.17601	4.22476	5.32881	7.48033	2.81115	2.45158	AT5G20190	-	Tetratricopeptide repeat (TPR)-like superfamily protein	-	-	-	-	GO:0009507//chloroplast	-	GO:0008150//biological_process
LF1	BAA05g33020	1.17287	1.26179	1.89551	2.52263	1.5369	0.771979	AT3G14230	RAP2.2	related to AP2 2	-	-	-	-	GO:0005634//nucleus;GO:0005634//nucleus;GO:0005634//nucleus;GO:0005634//nucleus	GO:0003700//sequence-specific DNA binding transcription factor activity;GO:0003700//sequence-specific DNA binding transcription factor activity;GO:0003677//DNA binding	GO:0006487//protein N-linked glycosylation;GO:0006355//regulation of transcription, DNA-templated;GO:0001666//response to hypoxia;GO:0001666//response to hypoxia;GO:0006355//regulation of transcription, DNA-templated;GO:0010468//regulation of gene expression;GO:0046685//response to arsenic-containing substance;GO:0006355//regulation of transcription, DNA-templated;GO:0006487//protein N-linked gly…
LF1	BAA05g28980	0.868198	1.05671	1.25279	1.51268	0.414211	0.419665	AT3G18690	MKS1	MAP kinase substrate 1	-	-	-	-	GO:0005634//nucleus;GO:0005634//nucleus	GO:0005515//protein binding;GO:0005515//protein binding;GO:0005515//protein binding;GO:0005515//protein binding;GO:0005515//protein binding	GO:0009870//defense response signaling pathway, resistance gene-dependent;GO:0009870//defense response signaling pathway, resistance gene-dependent;GO:0009870//defense response signaling pathway, resistance gene-dependent;GO:0009870//defense response signaling pathway, resistance gene-dependent
LF1	BAA05g03640	0.603933	0.331678	0.702744	0.502391	0.413119	0.225357	AT2G43160	-	ENTH/VHS family protein	Cellular Processes	Transport and catabolism	ko04144//Endocytosis	K12471	GO:0005634//nucleus;GO:0005794//Golgi apparatus;GO:0005774//vacuolar membrane;GO:0005774//vacuolar membrane;GO:0005634//nucleus;GO:0005774//vacuolar membrane;GO:0005774//vacuolar membrane;GO:0005774//vacuolar membrane;GO:0005774//vacuolar membrane;GO:0005774//vacuolar membrane;GO:0005774//vacuolar membrane;GO:0005886//plasma membrane;GO:0005774//vacuolar membrane;GO:0005886//plasma membrane;GO:00…	GO:0005515//protein binding;GO:0005515//protein binding;GO:0005543//phospholipid binding;GO:0030276//clathrin binding;GO:0005515//protein binding	-
LF1	BAA09g46840	12.7012	9.39521	15.2485	11.5098	8.24336	7.34263	AT3G53650	-	Histone superfamily protein	-	-	-	-	GO:0005634//nucleus	GO:0003677//DNA binding	-
LF1	BAA10g28530	1.3888	0.648848	1.34142	1.37029	0.680614	0.810801	AT5G10010	-	-	-	-	-	-	GO:0005737//cytoplasm;GO:0005730//nucleolus;GO:0010369//chromocenter;GO:0005730//nucleolus	GO:0003674//molecular_function	GO:0010286//heat acclimation;GO:0010286//heat acclimation
LF1	BAA05g25060	6.6589	3.13034	6.30382	7.76617	1.35368	0.996304	AT3G22360	AOX1B	alternative oxidase 1B	-	-	-	-	GO:0005739//mitochondrion;GO:0005739//mitochondrion;GO:0005739//mitochondrion	GO:0009916//alternative oxidase activity;GO:0009916//alternative oxidase activity	GO:0055114//oxidation-reduction process
LF1	BAA09g36780	0.716671	0.654765	0.874257	0.833477	0.528007	0.560735	AT1G29350	-	Kinase-related protein of unknown function (DUF1296)	-	-	-	-	GO:0005634//nucleus	GO:0003674//molecular_function	GO:0008150//biological_process
LF1	BAA05g28800	1.59276	1.13603	1.27318	1.20578	0.741591	1.04873	AT3G18820	RAB7B	RAB GTPase homolog G3F	Cellular Processes	Transport and catabolism	ko04144//Endocytosis;ko04145//Phagosome	K07897	GO:0005794//Golgi apparatus;GO:0005634//nucleus;GO:0005886//plasma membrane	GO:0005525//GTP binding;GO:0005525//GTP binding	GO:0006457//protein folding;GO:0048767//root hair elongation;GO:0048767//root hair elongation;GO:0009644//response to high light intensity;GO:0006457//protein folding;GO:0034976//response to endoplasmic reticulum stress;GO:0007033//vacuole organization;GO:0007030//Golgi organization;GO:0009408//response to heat;GO:0007030//Golgi organization;GO:0016192//vesicle-mediated transport;GO:0006457//prot…
LF1	BAA05g28680	1.37284	0.514018	1.32727	0.458765	0.182606	0.265006	AT3G18950	-	Transducin/WD40 repeat-like superfamily protein	-	-	-	-	GO:0009507//chloroplast	GO:0000166//nucleotide binding	GO:0008150//biological_process
LF1	BAA01g12640	13.8537	6.66253	15.8261	7.21949	1.98459	2.81106	AT4G20780	CML42	calmodulin like 42	Organismal Systems	Environmental adaptation	ko04626//Plant-pathogen interaction	K13448	-	GO:0005515//protein binding;GO:0005509//calcium ion binding;GO:0005509//calcium ion binding	GO:0010091//trichome branching;GO:0010091//trichome branching
LF1	BAA09g54160	1.55838	1.30083	1.88657	1.03903	0.748744	0.718395	AT3G62830	AUD1	NAD(P)-binding Rossmann-fold superfamily protein	Metabolism	Carbohydrate metabolism;Global and overview maps	ko01100//Metabolic pathways;ko00520//Amino sugar and nucleotide sugar metabolism	K08678	GO:0000139//Golgi membrane;GO:0005802//trans-Golgi network;GO:0005886//plasma membrane;GO:0000139//Golgi membrane;GO:0016020//membrane;GO:0005802//trans-Golgi network;GO:0005794//Golgi apparatus;GO:0005794//Golgi apparatus;GO:0005794//Golgi apparatus;GO:0005768//endosome;GO:0005794//Golgi apparatus;GO:0005886//plasma membrane;GO:0005768//endosome;GO:0000139//Golgi membrane;GO:0005794//Golgi appar…	GO:0048040//UDP-glucuronate decarboxylase activity;GO:0048040//UDP-glucuronate decarboxylase activity;GO:0008460//dTDP-glucose 4,6-dehydratase activity;GO:0003824//catalytic activity	GO:0009225//nucleotide-sugar metabolic process;GO:0009225//nucleotide-sugar metabolic process;GO:0042732//D-xylose metabolic process;GO:0019305//dTDP-rhamnose biosynthetic process;GO:0042732//D-xylose metabolic process;GO:0019305//dTDP-rhamnose biosynthetic process
LF1	BAA06g08980	1.51455	1.18975	1.46566	0.949821	0.810461	0.849823	AT1G13390	-	-	-	-	-	-	GO:0005634//nucleus;GO:0005634//nucleus	GO:0003674//molecular_function	GO:0008150//biological_process
LF1	BAA01g06370	1.80839	1.53448	1.82974	1.39638	1.40974	1.22095	AT4G32030	-	-	-	-	-	-	GO:0005634//nucleus;GO:0005737//cytoplasm	GO:0003674//molecular_function	GO:0008150//biological_process
LF1	BAA06g09670	0.799768	0.694916	0.79919	0.711413	0.498763	0.379615	AT1G12760	-	Zinc finger, C3HC4 type (RING finger) family protein	-	-	-	-	GO:0009507//chloroplast;GO:0005634//nucleus	GO:0004842//ubiquitin-protein transferase activity;GO:0008270//zinc ion binding	-
LF1	BAA09g38930	0.907397	0.825996	0.887967	0.718139	0.380385	0.411543	AT1G25370	-	Protein of unknown function (DUF1639)	-	-	-	-	GO:0005634//nucleus	GO:0003674//molecular_function	GO:0009693//ethylene biosynthetic process;GO:0009693//ethylene biosynthetic process;GO:0008150//biological_process
LF1	BAA01g17970	1.40424	1.3652	1.36411	0.850646	0.676663	0.369907	AT4G26080	ABI1	Protein phosphatase 2C family protein	Environmental Information Processing	Signal transduction	ko04075//Plant hormone signal transduction;ko04016//MAPK signaling pathway - plant	K14497	GO:0008287//protein serine/threonine phosphatase complex;GO:0005634//nucleus	GO:0005515//protein binding;GO:0005515//protein binding;GO:0005509//calcium ion binding;GO:0005515//protein binding;GO:0005509//calcium ion binding;GO:0005515//protein binding;GO:0005515//protein binding;GO:0004722//protein serine/threonine phosphatase activity;GO:0005515//protein binding;GO:0005515//protein binding;GO:0005515//protein binding;GO:0004722//protein serine/threonine phosphatase acti…	GO:0008219//cell death;GO:0050832//defense response to fungus;GO:0009863//salicylic acid mediated signaling pathway;GO:0042538//hyperosmotic salinity response;GO:0009753//response to jasmonic acid;GO:0009787//regulation of abscisic acid-activated signaling pathway;GO:0042538//hyperosmotic salinity response;GO:0010363//regulation of plant-type hypersensitive response;GO:0010029//regulation of seed…
LF1	BAA05g25650	0.440165	0.337686	0.386132	0.22409	0.139133	0.0508233	AT3G21700	SGP2	Ras-related small GTP-binding family protein	-	-	-	-	GO:0090404//pollen tube tip	-	GO:0015824//proline transport;GO:0016192//vesicle-mediated transport
LF1	BAA07g43110	11.2205	8.46068	9.67364	5.29143	2.55742	2.12368	AT1G80840	WRKY40	WRKY DNA-binding protein 40	-	-	-	-	GO:0005634//nucleus;GO:0005634//nucleus	GO:0003700//sequence-specific DNA binding transcription factor activity;GO:0005515//protein binding;GO:0003700//sequence-specific DNA binding transcription factor activity;GO:0003700//sequence-specific DNA binding transcription factor activity;GO:0005515//protein binding;GO:0003700//sequence-specific DNA binding transcription factor activity;GO:0003700//sequence-specific DNA binding transcription…	GO:0006355//regulation of transcription, DNA-templated;GO:0043900//regulation of multi-organism process;GO:0009862//systemic acquired resistance, salicylic acid mediated signaling pathway;GO:0030968//endoplasmic reticulum unfolded protein response;GO:0006355//regulation of transcription, DNA-templated;GO:0009612//response to mechanical stimulus;GO:0010363//regulation of plant-type hypersensitive …
LF1	BAA05g06640	1.08509	0.593978	0.666641	0.501881	0.354387	0.455568	AT2G39720	RHC2A	RING-H2 finger C2A	-	-	-	-	-	GO:0008270//zinc ion binding	-
LF1	BAA01g07900	17.2801	10.2777	13.1012	5.91015	2.59193	7.36376	AT4G30530	GGP1	Class I glutamine amidotransferase-like superfamily protein	-	-	-	-	GO:0005737//cytoplasm;GO:0005829//cytosol	GO:0034722//gamma-glutamyl-peptidase activity;GO:0003824//catalytic activity;GO:0008233//peptidase activity	GO:0006569//tryptophan catabolic process;GO:0006569//tryptophan catabolic process;GO:0006749//glutathione metabolic process;GO:0019760//glucosinolate metabolic process;GO:0009684//indoleacetic acid biosynthetic process;GO:0009684//indoleacetic acid biosynthetic process;GO:0006749//glutathione metabolic process;GO:0019760//glucosinolate metabolic process
LF1	BAA10g10750	11.0123	5.73709	7.23657	1.79072	0.980954	1.93409	AT5G52750	-	Heavy metal transport/detoxification superfamily protein	-	-	-	-	GO:0005634//nucleus	GO:0046872//metal ion binding	GO:0000165//MAPK cascade;GO:0000165//MAPK cascade;GO:0009814//defense response, incompatible interaction;GO:0000165//MAPK cascade;GO:0009814//defense response, incompatible interaction
LF1	BAA10g26800	0.507962	0.276713	0.397925	0.338982	0.314332	0.263132	AT5G12120	-	Ubiquitin-associated/translation elongation factor EF1B protein	-	-	-	-	GO:0005634//nucleus;GO:0005886//plasma membrane	-	-
LF1	BAA10g20570	1.27871	0.761596	1.24024	0.821939	0.671106	0.422445	AT5G19900	-	PRLI-interacting factor, putative	-	-	-	-	GO:0005634//nucleus	GO:0003674//molecular_function	GO:0008150//biological_process
LF1	BAA05g27730	0.319944	0.30731	0.416669	0.207944	0.320345	0.249206	AT3G19950	-	RING/U-box superfamily protein	-	-	-	-	-	GO:0008270//zinc ion binding	GO:0010200//response to chitin
LF1	BAA06g12220	9.03135	7.21929	10.0788	2.76061	3.66966	3.08144	AT1G15430	-	Protein of unknown function (DUF1644)	-	-	-	-	GO:0005634//nucleus;GO:0005634//nucleus	GO:0003674//molecular_function	GO:0030968//endoplasmic reticulum unfolded protein response;GO:0000165//MAPK cascade;GO:0009867//jasmonic acid mediated signaling pathway;GO:0009862//systemic acquired resistance, salicylic acid mediated signaling pathway;GO:0009738//abscisic acid-activated signaling pathway;GO:0009409//response to cold;GO:0042538//hyperosmotic salinity response;GO:0009863//salicylic acid mediated signaling pathw…
LF1	BAA01g10370	1.09415	1.00198	1.40338	0.418145	0.562418	0.162812	AT4G17900	-	PLATZ transcription factor family protein	-	-	-	-	GO:0005739//mitochondrion;GO:0005739//mitochondrion	-	GO:0008150//biological_process
LF1	BAA05g06330	10.821	13.9559	14.1163	3.96007	6.80576	3.16411	AT2G40000	HSPRO2	ortholog of sugar beet HS1 PRO-1 2	-	-	-	-	GO:0005739//mitochondrion	GO:0005515//protein binding	GO:0009816//defense response to bacterium, incompatible interaction;GO:0006979//response to oxidative stress;GO:0009751//response to salicylic acid;GO:0010200//response to chitin;GO:0009646//response to absence of light;GO:0009816//defense response to bacterium, incompatible interaction
LF1	BAA05g41020	10.3852	9.39973	12.2995	7.21537	11.0124	5.19797	AT3G02470	SAMDC	S-adenosylmethionine decarboxylase	Metabolism	Global and overview maps;Amino acid metabolism	ko01100//Metabolic pathways;ko00270//Cysteine and methionine metabolism;ko00330//Arginine and proline metabolism	K01611	-	GO:0004014//adenosylmethionine decarboxylase activity;GO:0004014//adenosylmethionine decarboxylase activity;GO:0005515//protein binding	GO:0009805//coumarin biosynthetic process;GO:0009698//phenylpropanoid metabolic process;GO:0009698//phenylpropanoid metabolic process;GO:0016458//gene silencing;GO:0009611//response to wounding;GO:0016197//endosomal transport;GO:0006596//polyamine biosynthetic process;GO:0042398//cellular modified amino acid biosynthetic process;GO:0019079//viral genome replication;GO:0042398//cellular modified a…
LF1	BAA10g24330	3.2974	2.11364	1.74715	1.74704	2.31025	1.99673	AT5G15650	RGP2	reversibly glycosylated polypeptide 2	Metabolism	Carbohydrate metabolism	ko00520//Amino sugar and nucleotide sugar metabolism	K13379	GO:0022626//cytosolic ribosome;GO:0005634//nucleus;GO:0022626//cytosolic ribosome;GO:0022626//cytosolic ribosome;GO:0005618//cell wall;GO:0016020//membrane;GO:0022626//cytosolic ribosome	GO:0052691//UDP-arabinopyranose mutase activity	GO:0046686//response to cadmium ion;GO:0009651//response to salt stress;GO:0033356//UDP-L-arabinose metabolic process;GO:0033356//UDP-L-arabinose metabolic process;GO:0009651//response to salt stress
LF1	BAA09g34170	0.827116	0.131145	0.0738163	0.0489139	0.032151	0.622271	AT1G32060	PRK	phosphoribulokinase	Metabolism	Energy metabolism;Global and overview maps	ko01100//Metabolic pathways;ko01200//Carbon metabolism;ko00710//Carbon fixation in photosynthetic organisms	K00855	GO:0009941//chloroplast envelope;GO:0009570//chloroplast stroma;GO:0009570//chloroplast stroma;GO:0009570//chloroplast stroma;GO:0009570//chloroplast stroma;GO:0009535//chloroplast thylakoid membrane;GO:0009535//chloroplast thylakoid membrane;GO:0010319//stromule;GO:0009941//chloroplast envelope;GO:0016020//membrane;GO:0009570//chloroplast stroma;GO:0009535//chloroplast thylakoid membrane;GO:0009…	GO:0008974//phosphoribulokinase activity;GO:0005524//ATP binding;GO:0005515//protein binding;GO:0005524//ATP binding;GO:0008974//phosphoribulokinase activity	GO:0000165//MAPK cascade;GO:0010207//photosystem II assembly;GO:0035304//regulation of protein dephosphorylation;GO:0042742//defense response to bacterium;GO:0010207//photosystem II assembly;GO:0018119//peptidyl-cysteine S-nitrosylation;GO:0009902//chloroplast relocation;GO:0043900//regulation of multi-organism process;GO:0006098//pentose-phosphate shunt;GO:0006364//rRNA processing;GO:0010103//st…
LF1	BAA09g33770	1.90765	0.490338	0.157534	0.267143	0.494536	1.28026	AT1G32470	-	Single hybrid motif superfamily protein	Metabolism	Carbohydrate metabolism;Amino acid metabolism;Global and overview maps	ko01100//Metabolic pathways;ko01110//Biosynthesis of secondary metabolites;ko01200//Carbon metabolism;ko00630//Glyoxylate and dicarboxylate metabolism;ko00260//Glycine, serine and threonine metabolism	K02437	GO:0005739//mitochondrion;GO:0005960//glycine cleavage complex;GO:0005739//mitochondrion;GO:0005960//glycine cleavage complex;GO:0005739//mitochondrion;GO:0009507//chloroplast	GO:0004375//glycine dehydrogenase (decarboxylating) activity	GO:0019684//photosynthesis, light reaction;GO:0019684//photosynthesis, light reaction;GO:0006098//pentose-phosphate shunt;GO:0019344//cysteine biosynthetic process;GO:0010207//photosystem II assembly;GO:0006364//rRNA processing;GO:0010207//photosystem II assembly;GO:0015979//photosynthesis;GO:0006364//rRNA processing;GO:0010207//photosystem II assembly;GO:0010103//stomatal complex morphogenesis;G…
LF1	BAA10g28810	0.966655	0.321592	0.119792	0.373867	0.330108	0.751164	AT5G09650	PPa6	pyrophosphorylase 6	Metabolism	Energy metabolism	ko00190//Oxidative phosphorylation	K01507	GO:0009570//chloroplast stroma;GO:0009570//chloroplast stroma;GO:0009570//chloroplast stroma;GO:0009570//chloroplast stroma;GO:0009570//chloroplast stroma;GO:0009941//chloroplast envelope;GO:0009941//chloroplast envelope;GO:0009570//chloroplast stroma;GO:0009570//chloroplast stroma;GO:0009570//chloroplast stroma;GO:0009570//chloroplast stroma;GO:0009570//chloroplast stroma;GO:0009941//chloroplast…	GO:0004427//inorganic diphosphatase activity;GO:0004427//inorganic diphosphatase activity;GO:0004427//inorganic diphosphatase activity;GO:0016462//pyrophosphatase activity	GO:0009814//defense response, incompatible interaction;GO:0006612//protein targeting to membrane;GO:0009651//response to salt stress;GO:0009867//jasmonic acid mediated signaling pathway;GO:0008152//metabolic process;GO:0009595//detection of biotic stimulus;GO:0009409//response to cold;GO:0009697//salicylic acid biosynthetic process;GO:0009867//jasmonic acid mediated signaling pathway;GO:0010200//…
LF1	BAA09g00780	10.6955	2.79012	1.18688	1.82201	2.13758	5.00358	AT4G01150	-	-	-	-	-	-	GO:0009535//chloroplast thylakoid membrane;GO:0009535//chloroplast thylakoid membrane;GO:0009941//chloroplast envelope;GO:0009507//chloroplast;GO:0010287//plastoglobule;GO:0009535//chloroplast thylakoid membrane;GO:0009534//chloroplast thylakoid;GO:0009507//chloroplast;GO:0010287//plastoglobule;GO:0009534//chloroplast thylakoid;GO:0009535//chloroplast thylakoid membrane;GO:0009941//chloroplast en…	GO:0003674//molecular_function	GO:0008150//biological_process
LF1	BAA09g48410	2.38458	0.395341	0.305586	0.483741	0.251112	0.921081	AT3G55800	SBPASE	sedoheptulose-bisphosphatase	Metabolism	Energy metabolism;Global and overview maps	ko01100//Metabolic pathways;ko01200//Carbon metabolism;ko00710//Carbon fixation in photosynthetic organisms	K01100	GO:0009941//chloroplast envelope;GO:0009570//chloroplast stroma;GO:0009570//chloroplast stroma;GO:0009579//thylakoid;GO:0048046//apoplast;GO:0009570//chloroplast stroma;GO:0009507//chloroplast;GO:0009570//chloroplast stroma;GO:0009570//chloroplast stroma;GO:0009941//chloroplast envelope;GO:0009941//chloroplast envelope;GO:0009570//chloroplast stroma;GO:0009570//chloroplast stroma;GO:0009570//chlo…	GO:0042578//phosphoric ester hydrolase activity;GO:0050278//sedoheptulose-bisphosphatase activity	GO:0005975//carbohydrate metabolic process;GO:0019252//starch biosynthetic process;GO:0019684//photosynthesis, light reaction;GO:0050832//defense response to fungus;GO:0019684//photosynthesis, light reaction;GO:0009697//salicylic acid biosynthetic process;GO:0016051//carbohydrate biosynthetic process;GO:0010207//photosystem II assembly;GO:0009697//salicylic acid biosynthetic process;GO:0050832//d…
LF1	BAA09g41300	1.20192	0.236507	0.216537	0.40888	0.126567	0.618468	AT1G23310	GGT1	glutamate:glyoxylate aminotransferase	Metabolism	Carbohydrate metabolism;Energy metabolism;Global and overview maps;Amino acid metabolism	ko01100//Metabolic pathways;ko01110//Biosynthesis of secondary metabolites;ko01200//Carbon metabolism;ko01230//Biosynthesis of amino acids;ko00630//Glyoxylate and dicarboxylate metabolism;ko01210//2-Oxocarboxylic acid metabolism;ko00260//Glycine, serine and threonine metabolism;ko00710//Carbon fixation in photosynthetic organisms;ko00250//Alanine, aspartate and glutamate metabolism;ko00220//Argin…	K14272	GO:0005777//peroxisome;GO:0005777//peroxisome;GO:0005777//peroxisome;GO:0009507//chloroplast;GO:0005737//cytoplasm;GO:0005777//peroxisome;GO:0005777//peroxisome;GO:0048046//apoplast;GO:0005773//vacuole;GO:0005777//peroxisome;GO:0005777//peroxisome;GO:0005777//peroxisome;GO:0005777//peroxisome;GO:0016020//membrane;GO:0005773//vacuole;GO:0005777//peroxisome;GO:0009507//chloroplast;GO:0005777//perox…	GO:0004021//L-alanine:2-oxoglutarate aminotransferase activity;GO:0047958//glycine:2-oxoglutarate aminotransferase activity;GO:0004021//L-alanine:2-oxoglutarate aminotransferase activity;GO:0047958//glycine:2-oxoglutarate aminotransferase activity;GO:0008453//alanine-glyoxylate transaminase activity	GO:0009853//photorespiration;GO:0019344//cysteine biosynthetic process;GO:0044242//cellular lipid catabolic process;GO:0006833//water transport;GO:0009750//response to fructose;GO:0009651//response to salt stress;GO:0009853//photorespiration;GO:0042744//hydrogen peroxide catabolic process;GO:0042744//hydrogen peroxide catabolic process;GO:0009853//photorespiration;GO:0044242//cellular lipid catab…
LF1	BAA01g07360	1.63758	1.94083	0.41277	0.570515	0.553601	0.926224	AT4G30960	SIP3	SOS3-interacting protein 3	-	-	-	-	GO:0005886//plasma membrane	GO:0005515//protein binding;GO:0005515//protein binding;GO:0016301//kinase activity;GO:0005515//protein binding;GO:0005515//protein binding;GO:0005515//protein binding;GO:0005515//protein binding	GO:0042538//hyperosmotic salinity response;GO:0009414//response to water deprivation;GO:0007275//multicellular organismal development;GO:0042538//hyperosmotic salinity response;GO:0009651//response to salt stress;GO:0010118//stomatal movement;GO:0019722//calcium-mediated signaling;GO:0009651//response to salt stress;GO:0009414//response to water deprivation;GO:0010540//basipetal auxin transport
LF1	BAA07g00230	0.600774	0.636093	0.465822	0.16356	0.185546	0.48935	AT2G20610	SUR1	Tyrosine transaminase family protein	Metabolism	Global and overview maps;Amino acid metabolism;Biosynthesis of other secondary metabolites	ko01110//Biosynthesis of secondary metabolites;ko01210//2-Oxocarboxylic acid metabolism;ko00380//Tryptophan metabolism;ko00966//Glucosinolate biosynthesis	K11819	GO:0016020//membrane;GO:0005737//cytoplasm;GO:0016020//membrane;GO:0005737//cytoplasm	GO:0008483//transaminase activity;GO:0016846//carbon-sulfur lyase activity;GO:0080108//S-alkylthiohydroximate lyase activity	GO:0019761//glucosinolate biosynthetic process;GO:0006520//cellular amino acid metabolic process;GO:0019288//isopentenyl diphosphate biosynthetic process, methylerythritol 4-phosphate pathway;GO:0044272//sulfur compound biosynthetic process;GO:0001560//regulation of cell growth by extracellular stimulus;GO:0008652//cellular amino acid biosynthetic process;GO:0019344//cysteine biosynthetic process…
LF1	BAA09g51330	1.23521	3.62897	3.16419	1.37568	1.19741	1.18277	AT3G59350	-	Protein kinase superfamily protein	Organismal Systems	Environmental adaptation	ko04626//Plant-pathogen interaction	K13436	GO:0005886//plasma membrane;GO:0005634//nucleus;GO:0005886//plasma membrane;GO:0005886//plasma membrane;GO:0005634//nucleus;GO:0005886//plasma membrane	GO:0016301//kinase activity;GO:0019901//protein kinase binding	GO:0010200//response to chitin
LF1	BAA05g37880	0.200101	0.262778	0.207447	0.187896	0.171808	0.221404	AT3G08650	-	ZIP metal ion transporter family	-	-	-	-	GO:0005886//plasma membrane;GO:0016020//membrane;GO:0005886//plasma membrane	GO:0046873//metal ion transmembrane transporter activity	GO:0030001//metal ion transport
LF1	BAA06g37710	0.563404	0.935163	0.551638	0.453366	0.352906	0.587425	AT3G29575	AFP3	ABI five binding protein 3	-	-	-	-	GO:0005634//nucleus;GO:0005634//nucleus;GO:0005634//nucleus	GO:0005515//protein binding	GO:0009738//abscisic acid-activated signaling pathway;GO:0009738//abscisic acid-activated signaling pathway;GO:0045893//positive regulation of transcription, DNA-templated;GO:0045893//positive regulation of transcription, DNA-templated;GO:0045893//positive regulation of transcription, DNA-templated;GO:0008150//biological_process
LF1	BAA06g29350	0.6496	1.19788	0.937337	0.772488	0.895687	0.983556	AT5G64740	CESA6	cellulose synthase 6	-	-	-	-	GO:0005886//plasma membrane;GO:0005886//plasma membrane;GO:0005886//plasma membrane;GO:0016020//membrane;GO:0010005//cortical microtubule, transverse to long axis;GO:0005794//Golgi apparatus;GO:0010330//cellulose synthase complex;GO:0005886//plasma membrane;GO:0010005//cortical microtubule, transverse to long axis	GO:0016759//cellulose synthase activity;GO:0016757//transferase activity, transferring glycosyl groups	GO:0043622//cortical microtubule organization;GO:0009664//plant-type cell wall organization;GO:0009832//plant-type cell wall biogenesis;GO:0030243//cellulose metabolic process;GO:0016049//cell growth;GO:0071555//cell wall organization;GO:0009832//plant-type cell wall biogenesis;GO:0009932//cell tip growth;GO:0030244//cellulose biosynthetic process;GO:0071555//cell wall organization;GO:0043481//an…
LF1	BAA09g36720	0.683554	1.7747	1.05165	1.03499	1.23996	1.36632	AT1G29470	-	S-adenosyl-L-methionine-dependent methyltransferases superfamily protein	-	-	-	-	GO:0005794//Golgi apparatus;GO:0005802//trans-Golgi network;GO:0005802//trans-Golgi network;GO:0005794//Golgi apparatus;GO:0005768//endosome;GO:0005794//Golgi apparatus;GO:0005768//endosome;GO:0005794//Golgi apparatus;GO:0005802//trans-Golgi network;GO:0005794//Golgi apparatus;GO:0005794//Golgi apparatus	-	-
LF1	BAA10g27070	41.8904	55.0911	60.4804	16.9221	44.4851	54.4754	AT5G11740	AGP15	arabinogalactan protein 15	-	-	-	-	GO:0031225//anchored component of membrane;GO:0005886//plasma membrane;GO:0031225//anchored component of membrane	-	-
LF1	BAA10g17280	3.61872	4.90151	4.92328	2.86758	1.99326	4.08452	AT5G59550	RDUF2	zinc finger (C3HC4-type RING finger) family protein	-	-	-	-	GO:0005634//nucleus	GO:0004842//ubiquitin-protein transferase activity;GO:0008270//zinc ion binding	GO:0009414//response to water deprivation;GO:0009737//response to abscisic acid;GO:0030968//endoplasmic reticulum unfolded protein response;GO:0051865//protein autoubiquitination;GO:0030968//endoplasmic reticulum unfolded protein response;GO:0010200//response to chitin;GO:0010200//response to chitin;GO:0009873//ethylene-activated signaling pathway;GO:0035556//intracellular signal transduction;GO:…
LF1	BAA09g50110	3.11545	5.10717	7.53824	2.05088	2.85759	2.9724	AT3G57450	-	-	-	-	-	-	-	GO:0003674//molecular_function	GO:0035556//intracellular signal transduction;GO:0009620//response to fungus;GO:0009695//jasmonic acid biosynthetic process;GO:0009738//abscisic acid-activated signaling pathway;GO:0030968//endoplasmic reticulum unfolded protein response;GO:0009738//abscisic acid-activated signaling pathway;GO:0009753//response to jasmonic acid;GO:0030968//endoplasmic reticulum unfolded protein response;GO:000961…
LF1	BAA07g00590	0.251059	0.241049	0.269165	0.267434	0.251316	0.306323	AT2G20280	-	Zinc finger C-x8-C-x5-C-x3-H type family protein	-	-	-	-	GO:0005737//cytoplasm	GO:0003676//nucleic acid binding	GO:0008150//biological_process
LF1	BAA06g44910	1.93803	1.58695	1.65348	1.86884	1.42784	3.12465	AT5G44340	TUB4	tubulin beta chain 4	Cellular Processes	Transport and catabolism	ko04145//Phagosome	K07375	GO:0005886//plasma membrane;GO:0009570//chloroplast stroma;GO:0009570//chloroplast stroma;GO:0009570//chloroplast stroma;GO:0048046//apoplast;GO:0009570//chloroplast stroma;GO:0005737//cytoplasm;GO:0045298//tubulin complex;GO:0009506//plasmodesma;GO:0005618//cell wall;GO:0005829//cytosol;GO:0005794//Golgi apparatus	GO:0005200//structural constituent of cytoskeleton	GO:0007010//cytoskeleton organization;GO:0006094//gluconeogenesis;GO:0010498//proteasomal protein catabolic process;GO:0007010//cytoskeleton organization;GO:0010498//proteasomal protein catabolic process;GO:0010498//proteasomal protein catabolic process
LF1	BAA05g28520	0.453786	0.608511	0.542034	0.628178	0.376335	0.840373	AT3G19130	RBP47B	RNA-binding protein 47B	-	-	-	-	GO:0005829//cytosol;GO:0005634//nucleus	GO:0008143//poly(A) binding;GO:0003723//RNA binding	GO:0042991//transcription factor import into nucleus
LF1	BAA05g08920	0.945752	2.17224	0.698252	0.673005	1.24296	1.84619	AT2G36880	MAT3	methionine adenosyltransferase 3	Metabolism	Global and overview maps;Amino acid metabolism	ko01100//Metabolic pathways;ko01110//Biosynthesis of secondary metabolites;ko01230//Biosynthesis of amino acids;ko00270//Cysteine and methionine metabolism	K00789	GO:0005737//cytoplasm;GO:0005886//plasma membrane;GO:0005737//cytoplasm;GO:0005886//plasma membrane;GO:0009506//plasmodesma;GO:0005829//cytosol;GO:0009506//plasmodesma;GO:0005829//cytosol	GO:0004478//methionine adenosyltransferase activity;GO:0005507//copper ion binding	GO:0009651//response to salt stress;GO:0007030//Golgi organization;GO:0006970//response to osmotic stress;GO:0009698//phenylpropanoid metabolic process;GO:0042398//cellular modified amino acid biosynthetic process;GO:0006970//response to osmotic stress;GO:0046686//response to cadmium ion;GO:0006598//polyamine catabolic process;GO:0006556//S-adenosylmethionine biosynthetic process;GO:0006598//poly…
LF1	BAA10g05500	4.11649	1.62734	0.608718	1.10971	0.798417	4.51194	AT1G06680	PSBP-1	photosystem II subunit P-1	Metabolism	Global and overview maps;Energy metabolism	ko01100//Metabolic pathways;ko00195//Photosynthesis	K02717	GO:0009941//chloroplast envelope;GO:0009579//thylakoid;GO:0009535//chloroplast thylakoid membrane;GO:0009535//chloroplast thylakoid membrane;GO:0009570//chloroplast stroma;GO:0009579//thylakoid;GO:0009534//chloroplast thylakoid;GO:0009543//chloroplast thylakoid lumen;GO:0009543//chloroplast thylakoid lumen;GO:0009543//chloroplast thylakoid lumen;GO:0009941//chloroplast envelope;GO:0009535//chloro…	GO:0008266//poly(U) RNA binding	GO:0010207//photosystem II assembly;GO:0006364//rRNA processing;GO:0042742//defense response to bacterium;GO:0010155//regulation of proton transport;GO:0010310//regulation of hydrogen peroxide metabolic process;GO:0010207//photosystem II assembly;GO:0042742//defense response to bacterium;GO:0009773//photosynthetic electron transport in photosystem I;GO:0010207//photosystem II assembly;GO:0010207/…
LF1	BAA09g34820	7.52047	2.37539	0.829104	1.75235	1.29499	7.83968	AT1G31330	PSAF	photosystem I subunit F	Metabolism	Energy metabolism;Global and overview maps	ko01100//Metabolic pathways;ko00195//Photosynthesis	K02694	GO:0009535//chloroplast thylakoid membrane;GO:0009534//chloroplast thylakoid;GO:0009538//photosystem I reaction center;GO:0010287//plastoglobule;GO:0010287//plastoglobule;GO:0009507//chloroplast;GO:0009534//chloroplast thylakoid;GO:0009535//chloroplast thylakoid membrane;GO:0009941//chloroplast envelope;GO:0009535//chloroplast thylakoid membrane;GO:0009507//chloroplast;GO:0009535//chloroplast thy…	GO:0003674//molecular_function	GO:0015979//photosynthesis;GO:0019344//cysteine biosynthetic process;GO:0019344//cysteine biosynthetic process;GO:0015979//photosynthesis
LF1	BAA10g03110	1.28683	0.893253	0.817355	0.814612	0.759998	1.8194	AT1G04480	-	Ribosomal protein L14p/L23e family protein	Genetic Information Processing	Translation	ko03010//Ribosome	K02894	GO:0009507//chloroplast;GO:0005840//ribosome	GO:0003735//structural constituent of ribosome	GO:0006412//translation;GO:0006412//translation;GO:0006412//translation
LF1	BAA10g29480	0.550138	0.164291	0.102349	0.13576	0.146896	0.815525	AT5G08280	HEMC	hydroxymethylbilane synthase	Metabolism	Metabolism of cofactors and vitamins;Global and overview maps	ko01100//Metabolic pathways;ko01110//Biosynthesis of secondary metabolites;ko00860//Porphyrin and chlorophyll metabolism	K01749	GO:0009941//chloroplast envelope;GO:0009570//chloroplast stroma;GO:0048046//apoplast;GO:0009570//chloroplast stroma;GO:0009507//chloroplast;GO:0009570//chloroplast stroma;GO:0009570//chloroplast stroma;GO:0009570//chloroplast stroma;GO:0009941//chloroplast envelope;GO:0009570//chloroplast stroma;GO:0009507//chloroplast;GO:0009570//chloroplast stroma;GO:0009570//chloroplast stroma;GO:0009570//chlo…	GO:0004418//hydroxymethylbilane synthase activity;GO:0004418//hydroxymethylbilane synthase activity	GO:0006779//porphyrin-containing compound biosynthetic process;GO:0045893//positive regulation of transcription, DNA-templated;GO:0015995//chlorophyll biosynthetic process;GO:0019288//isopentenyl diphosphate biosynthetic process, methylerythritol 4-phosphate pathway;GO:0009409//response to cold;GO:0006364//rRNA processing;GO:0042742//defense response to bacterium;GO:0009073//aromatic amino acid f…
LF1	BAA07g17970	1.66367	0.695909	0.452421	1.09658	0.544403	3.02543	AT2G28000	CPN60A	chaperonin-60alpha	-	-	-	-	GO:0022626//cytosolic ribosome;GO:0009941//chloroplast envelope;GO:0009570//chloroplast stroma;GO:0009570//chloroplast stroma;GO:0009941//chloroplast envelope;GO:0009579//thylakoid;GO:0009570//chloroplast stroma;GO:0009570//chloroplast stroma;GO:0009570//chloroplast stroma;GO:0009941//chloroplast envelope;GO:0009579//thylakoid;GO:0009941//chloroplast envelope;GO:0005739//mitochondrion;GO:0009570/…	-	GO:0006457//protein folding;GO:0006457//protein folding;GO:0009658//chloroplast organization;GO:0048481//ovule development;GO:0006457//protein folding;GO:0006457//protein folding;GO:0006457//protein folding;GO:0009658//chloroplast organization;GO:0016226//iron-sulfur cluster assembly;GO:0009658//chloroplast organization;GO:0009793//embryo development ending in seed dormancy;GO:0006457//protein fo…
LF1	BAA07g09330	0.914287	0.839039	0.510636	0.559248	0.9144	2.34057	AT3G23390	-	Zinc-binding ribosomal protein family protein	Genetic Information Processing	Translation	ko03010//Ribosome	K02929	GO:0022625//cytosolic large ribosomal subunit;GO:0022625//cytosolic large ribosomal subunit;GO:0005737//cytoplasm;GO:0022625//cytosolic large ribosomal subunit;GO:0005840//ribosome;GO:0022625//cytosolic large ribosomal subunit	GO:0003735//structural constituent of ribosome	GO:0006412//translation;GO:0006412//translation;GO:0006412//translation
LF1	BAA07g32740	1.99749	1.57492	1.14781	0.836237	1.835	5.59835	AT1G67430	-	Ribosomal protein L22p/L17e family protein	Genetic Information Processing	Translation	ko03010//Ribosome	K02880	GO:0022626//cytosolic ribosome;GO:0022625//cytosolic large ribosomal subunit;GO:0022625//cytosolic large ribosomal subunit;GO:0022625//cytosolic large ribosomal subunit;GO:0022626//cytosolic ribosome;GO:0022626//cytosolic ribosome;GO:0022626//cytosolic ribosome;GO:0005737//cytoplasm;GO:0005773//vacuole;GO:0022626//cytosolic ribosome;GO:0022625//cytosolic large ribosomal subunit;GO:0022626//cytoso…	GO:0003735//structural constituent of ribosome	GO:0001510//RNA methylation;GO:0006412//translation;GO:0006412//translation;GO:0006412//translation;GO:0001510//RNA methylation
LF1	BAA01g10010	0.643398	0.48059	0.364679	0.286337	0.65792	1.98632	AT4G17520	-	Hyaluronan / mRNA binding family	-	-	-	-	GO:0005829//cytosol;GO:0005777//peroxisome;GO:0005777//peroxisome;GO:0005634//nucleus;GO:0005777//peroxisome;GO:0005634//nucleus;GO:0005777//peroxisome	GO:0003723//RNA binding	GO:0009735//response to cytokinin
LF1	BAA10g16150	1.46614	1.00311	0.770833	0.867125	1.10506	3.93512	AT5G58420	-	Ribosomal protein S4 (RPS4A) family protein	Genetic Information Processing	Translation	ko03010//Ribosome	K02987	GO:0022627//cytosolic small ribosomal subunit;GO:0022626//cytosolic ribosome;GO:0005737//cytoplasm;GO:0022627//cytosolic small ribosomal subunit;GO:0022626//cytosolic ribosome;GO:0005730//nucleolus;GO:0022627//cytosolic small ribosomal subunit;GO:0022626//cytosolic ribosome;GO:0022626//cytosolic ribosome;GO:0022627//cytosolic small ribosomal subunit;GO:0022626//cytosolic ribosome;GO:0005829//cyto…	GO:0003735//structural constituent of ribosome	GO:0006412//translation;GO:0001510//RNA methylation;GO:0006412//translation;GO:0001510//RNA methylation;GO:0006412//translation
LF1	BAA01g17660	1.43802	0.888145	0.544131	0.556588	1.30077	4.23119	AT4G25740	-	RNA binding Plectin/S10 domain-containing protein	Genetic Information Processing	Translation	ko03010//Ribosome	K02947	GO:0022626//cytosolic ribosome;GO:0022627//cytosolic small ribosomal subunit;GO:0022626//cytosolic ribosome;GO:0022627//cytosolic small ribosomal subunit;GO:0022626//cytosolic ribosome;GO:0022627//cytosolic small ribosomal subunit;GO:0005829//cytosol;GO:0022626//cytosolic ribosome;GO:0022626//cytosolic ribosome;GO:0022627//cytosolic small ribosomal subunit;GO:0022626//cytosolic ribosome;GO:002262…	GO:0003735//structural constituent of ribosome	GO:0042545//cell wall modification;GO:0009664//plant-type cell wall organization;GO:0006412//translation;GO:0009664//plant-type cell wall organization;GO:0042545//cell wall modification;GO:0006412//translation;GO:0006412//translation
LF1	BAA10g19070	1.04683	0.558497	0.453714	0.331589	0.811371	2.94413	AT5G22440	-	Ribosomal protein L1p/L10e family	Genetic Information Processing	Translation	ko03010//Ribosome	K02865	GO:0022626//cytosolic ribosome;GO:0022625//cytosolic large ribosomal subunit;GO:0005730//nucleolus;GO:0022626//cytosolic ribosome;GO:0022626//cytosolic ribosome;GO:0022626//cytosolic ribosome;GO:0022626//cytosolic ribosome;GO:0022626//cytosolic ribosome;GO:0022626//cytosolic ribosome;GO:0005737//cytoplasm;GO:0022626//cytosolic ribosome;GO:0022625//cytosolic large ribosomal subunit;GO:0022625//cyt…	GO:0003735//structural constituent of ribosome	GO:0006412//translation;GO:0006412//translation;GO:0001510//RNA methylation;GO:0006364//rRNA processing;GO:0006412//translation;GO:0006364//rRNA processing;GO:0001510//RNA methylation
LF1	BAA05g08550	0.646671	0.466694	0.265322	0.262772	0.555738	1.41354	AT2G37270	RPS5B	ribosomal protein 5B	Genetic Information Processing	Translation	ko03010//Ribosome	K02989	GO:0005774//vacuolar membrane;GO:0022626//cytosolic ribosome;GO:0022626//cytosolic ribosome;GO:0022626//cytosolic ribosome;GO:0022626//cytosolic ribosome;GO:0016020//membrane;GO:0016020//membrane;GO:0022627//cytosolic small ribosomal subunit;GO:0022627//cytosolic small ribosomal subunit;GO:0022627//cytosolic small ribosomal subunit;GO:0022626//cytosolic ribosome;GO:0005774//vacuolar membrane;GO:0…	GO:0003735//structural constituent of ribosome;GO:0003735//structural constituent of ribosome	GO:0006412//translation;GO:0006412//translation;GO:0006412//translation;GO:0006412//translation;GO:0006412//translation;GO:0006412//translation;GO:0009735//response to cytokinin
LF1	BAA06g06960	0.922439	0.582719	0.452782	0.619109	0.866717	2.15188	AT1G09640	-	Translation elongation factor EF1B, gamma chain	-	-	-	-	GO:0005737//cytoplasm;GO:0009506//plasmodesma;GO:0005829//cytosol;GO:0005886//plasma membrane;GO:0005737//cytoplasm;GO:0005773//vacuole;GO:0005773//vacuole	GO:0003746//translation elongation factor activity	-
LF1	BAA09g35130	0.713266	0.609154	0.525713	0.610593	0.720512	1.17122	AT1G30880	-	-	-	-	-	-	GO:0005739//mitochondrion	GO:0003674//molecular_function	GO:0008150//biological_process
LF1	BAA06g19460	1.21316	0.95752	0.817909	0.737959	1.05986	3.69041	AT3G48960	-	Ribosomal protein L13e family protein	Genetic Information Processing	Translation	ko03010//Ribosome	K02873	GO:0022625//cytosolic large ribosomal subunit;GO:0005840//ribosome;GO:0005737//cytoplasm;GO:0022625//cytosolic large ribosomal subunit;GO:0022625//cytosolic large ribosomal subunit;GO:0022625//cytosolic large ribosomal subunit	GO:0003735//structural constituent of ribosome	GO:0006412//translation;GO:0042254//ribosome biogenesis;GO:0006412//translation;GO:0006412//translation
LF1	BAA07g35720	0.85308	0.686608	0.524932	0.475932	0.88331	3.68137	AT1G70600	-	Ribosomal protein L18e/L15 superfamily protein	Genetic Information Processing	Translation	ko03010//Ribosome	K02900	GO:0005829//cytosol;GO:0009506//plasmodesma;GO:0005737//cytoplasm;GO:0022625//cytosolic large ribosomal subunit;GO:0022626//cytosolic ribosome;GO:0016020//membrane;GO:0022626//cytosolic ribosome;GO:0022626//cytosolic ribosome;GO:0022625//cytosolic large ribosomal subunit;GO:0022626//cytosolic ribosome;GO:0022625//cytosolic large ribosomal subunit;GO:0005840//ribosome;GO:0022625//cytosolic large r…	GO:0003735//structural constituent of ribosome	GO:0006412//translation;GO:0006412//translation;GO:0006412//translation
LF1	BAA10g20960	1.03347	0.814701	0.71431	0.859219	0.956489	2.88677	AT5G19510	-	Translation elongation factor EF1B/ribosomal protein S6 family protein	-	-	-	-	GO:0009506//plasmodesma;GO:0005853//eukaryotic translation elongation factor 1 complex;GO:0005853//eukaryotic translation elongation factor 1 complex;GO:0005829//cytosol;GO:0005886//plasma membrane;GO:0005773//vacuole;GO:0005773//vacuole;GO:0048046//apoplast	GO:0003746//translation elongation factor activity	GO:0042742//defense response to bacterium;GO:0006414//translational elongation;GO:0042742//defense response to bacterium;GO:0006414//translational elongation;GO:0006414//translational elongation
LF1	BAA10g32640	1.70171	1.90268	1.85114	1.54706	2.09024	6.13811	AT5G04800	-	Ribosomal S17 family protein	Genetic Information Processing	Translation	ko03010//Ribosome	K02962	GO:0022627//cytosolic small ribosomal subunit;GO:0022627//cytosolic small ribosomal subunit;GO:0005737//cytoplasm;GO:0022627//cytosolic small ribosomal subunit;GO:0022627//cytosolic small ribosomal subunit;GO:0005840//ribosome;GO:0005737//cytoplasm;GO:0005737//cytoplasm;GO:0005737//cytoplasm	GO:0003735//structural constituent of ribosome	GO:0006412//translation;GO:0006414//translational elongation;GO:0000028//ribosomal small subunit assembly;GO:0006412//translation;GO:0006414//translational elongation;GO:0006412//translation;GO:0000028//ribosomal small subunit assembly;GO:0006414//translational elongation
LF1	BAA05g37220	1.8326	1.85826	1.24702	1.29507	2.35051	6.19111	AT3G09500	-	Ribosomal L29 family protein	Genetic Information Processing	Translation	ko03010//Ribosome	K02918	GO:0022625//cytosolic large ribosomal subunit;GO:0005840//ribosome;GO:0005737//cytoplasm;GO:0009506//plasmodesma;GO:0022625//cytosolic large ribosomal subunit;GO:0022625//cytosolic large ribosomal subunit;GO:0005730//nucleolus;GO:0022625//cytosolic large ribosomal subunit;GO:0005730//nucleolus	GO:0003735//structural constituent of ribosome	GO:0006412//translation;GO:0006412//translation;GO:0001510//RNA methylation;GO:0001510//RNA methylation;GO:0006412//translation;GO:0042254//ribosome biogenesis
LF1	BAA10g18230	1.20865	1.08708	0.874967	0.93802	1.48118	4.03197	AT5G60390	-	GTP binding Elongation factor Tu family protein	Genetic Information Processing	Translation	ko03013//RNA transport	K03231	GO:0005773//vacuole;GO:0005773//vacuole;GO:0005773//vacuole;GO:0009506//plasmodesma;GO:0009506//plasmodesma;GO:0005773//vacuole;GO:0005737//cytoplasm;GO:0005886//plasma membrane;GO:0005634//nucleus;GO:0005737//cytoplasm;GO:0005739//mitochondrion;GO:0005886//plasma membrane;GO:0005737//cytoplasm;GO:0005737//cytoplasm	GO:0005516//calmodulin binding;GO:0003746//translation elongation factor activity	-
LF1	BAA06g32370	0.408167	0.402791	0.246079	0.239007	0.644537	2.14389	AT5G23740	RPS11-BETA	ribosomal protein S11-beta	Genetic Information Processing	Translation	ko03010//Ribosome	K02949	GO:0022627//cytosolic small ribosomal subunit;GO:0022627//cytosolic small ribosomal subunit;GO:0022627//cytosolic small ribosomal subunit;GO:0016020//membrane;GO:0022627//cytosolic small ribosomal subunit;GO:0005737//cytoplasm	GO:0003735//structural constituent of ribosome	GO:0006412//translation;GO:0006412//translation;GO:0006412//translation
LF1	BAA05g08250	1.98739	1.76007	1.26371	1.05957	3.02386	7.71095	AT2G37600	-	Ribosomal protein L36e family protein	Genetic Information Processing	Translation	ko03010//Ribosome	K02920	GO:0022625//cytosolic large ribosomal subunit;GO:0005737//cytoplasm;GO:0022625//cytosolic large ribosomal subunit;GO:0005737//cytoplasm;GO:0005840//ribosome;GO:0022625//cytosolic large ribosomal subunit;GO:0022625//cytosolic large ribosomal subunit	GO:0003735//structural constituent of ribosome	GO:0006412//translation;GO:0006412//translation;GO:0006412//translation
LF1	BAA07g36970	0.631165	1.03301	0.55077	0.559318	2.56888	9.98905	AT1G72150	PATL1	PATELLIN 1	-	-	-	-	GO:0009507//chloroplast;GO:0048046//apoplast;GO:0005886//plasma membrane;GO:0005773//vacuole;GO:0009506//plasmodesma;GO:0005886//plasma membrane;GO:0005634//nucleus;GO:0005794//Golgi apparatus;GO:0005773//vacuole;GO:0005886//plasma membrane;GO:0016020//membrane	GO:0002020//protease binding;GO:0005215//transporter activity	GO:0006096//glycolytic process;GO:0007030//Golgi organization;GO:0009860//pollen tube growth;GO:0009860//pollen tube growth;GO:0048767//root hair elongation;GO:0006972//hyperosmotic response;GO:0006833//water transport;GO:0046686//response to cadmium ion;GO:0009860//pollen tube growth;GO:0009651//response to salt stress;GO:0009266//response to temperature stimulus;GO:0048767//root hair elongation…
LF1	BAA10g32340	0.247653	0.25615	0.241547	0.278654	0.439696	0.641984	AT5G05010	-	clathrin adaptor complexes medium subunit family protein	-	-	-	-	GO:0005829//cytosol;GO:0016020//membrane;GO:0016020//membrane;GO:0005829//cytosol;GO:0009506//plasmodesma	-	GO:0006499//N-terminal protein myristoylation;GO:0006499//N-terminal protein myristoylation;GO:0006499//N-terminal protein myristoylation
LF1	BAA07g18620	1.19203	2.18665	1.66002	3.7276	2.95492	6.95175	AT2G28720	-	Histone superfamily protein	-	-	-	-	GO:0005634//nucleus	GO:0003677//DNA binding	-
LF1	BAA05g40170	0.429126	0.404134	0.451782	0.510431	0.502577	0.684403	AT3G05530	RPT5A	regulatory particle triple-A ATPase 5A	Genetic Information Processing	Folding, sorting and degradation	ko03050//Proteasome	K03065	GO:0008540//proteasome regulatory particle, base subcomplex;GO:0005634//nucleus;GO:0005634//nucleus;GO:0005829//cytosol;GO:0005634//nucleus;GO:0000502//proteasome complex;GO:0005737//cytoplasm	GO:0005516//calmodulin binding;GO:0016887//ATPase activity;GO:0016887//ATPase activity	GO:0009407//toxin catabolic process;GO:0006635//fatty acid beta-oxidation;GO:0009630//gravitropism;GO:0010498//proteasomal protein catabolic process;GO:0010498//proteasomal protein catabolic process;GO:0007010//cytoskeleton organization;GO:0006511//ubiquitin-dependent protein catabolic process;GO:0051788//response to misfolded protein;GO:0006511//ubiquitin-dependent protein catabolic process;GO:0…
LF1	BAA06g02860	1.08055	0.970488	0.980797	1.1419	1.0025	1.72031	AT1G51510	Y14	RNA-binding (RRM/RBD/RNP motifs) family protein	Genetic Information Processing	Translation;Transcription	ko03040//Spliceosome;ko03013//RNA transport;ko03015//mRNA surveillance pathway	K12876	GO:0005730//nucleolus;GO:0005730//nucleolus;GO:0005730//nucleolus;GO:0035145//exon-exon junction complex;GO:0005730//nucleolus;GO:0005634//nucleus;GO:0005654//nucleoplasm;GO:0016604//nuclear body;GO:0016604//nuclear body;GO:0005654//nucleoplasm;GO:0005737//cytoplasm;GO:0035145//exon-exon junction complex	GO:0005515//protein binding;GO:0005515//protein binding;GO:0003723//RNA binding	GO:0010628//positive regulation of gene expression
LF1	BAA09g27850	0.308317	0.24809	0.287984	0.392485	0.282129	0.620671	AT4G11420	EIF3A	eukaryotic translation initiation factor 3A	Genetic Information Processing	Translation	ko03013//RNA transport	K03254	GO:0005829//cytosol;GO:0005737//cytoplasm;GO:0005852//eukaryotic translation initiation factor 3 complex;GO:0005886//plasma membrane;GO:0005852//eukaryotic translation initiation factor 3 complex	GO:0003743//translation initiation factor activity;GO:0003743//translation initiation factor activity	GO:0006413//translational initiation;GO:0006413//translational initiation;GO:0006413//translational initiation
LF1	BAA01g11630	0.300402	0.333224	0.278836	0.443426	0.397239	0.369272	AT4G19210	ABCE2	RNAse l inhibitor protein 2	-	-	-	-	-	GO:0005215//transporter activity;GO:0005215//transporter activity	GO:0051604//protein maturation;GO:0051604//protein maturation
LF1	BAA05g31140	0.654517	2.40931	1.25979	3.7069	0.723002	2.07854	AT3G16240	DELTA-TIP	delta tonoplast integral protein	-	-	-	-	GO:0016020//membrane;GO:0005773//vacuole;GO:0000326//protein storage vacuole;GO:0042807//central vacuole;GO:0005773//vacuole;GO:0009705//plant-type vacuole membrane;GO:0009507//chloroplast;GO:0009941//chloroplast envelope;GO:0009941//chloroplast envelope;GO:0042807//central vacuole;GO:0005774//vacuolar membrane;GO:0000326//protein storage vacuole;GO:0009506//plasmodesma;GO:0005737//cytoplasm;GO:0…	GO:0015250//water channel activity;GO:0015204//urea transmembrane transporter activity;GO:0015250//water channel activity;GO:0015200//methylammonium transmembrane transporter activity	GO:0030003//cellular cation homeostasis;GO:0006810//transport;GO:0007030//Golgi organization;GO:0009651//response to salt stress;GO:0006816//calcium ion transport;GO:0070838//divalent metal ion transport;GO:0015840//urea transport;GO:0009651//response to salt stress;GO:0007030//Golgi organization;GO:0006833//water transport
LF1	BAA05g14850	0.349138	0.226378	0.332821	0.477365	0.488521	0.377691	AT2G30110	UBA1	ubiquitin-activating enzyme 1	Genetic Information Processing	Folding, sorting and degradation	ko04120//Ubiquitin mediated proteolysis	K03178	GO:0005886//plasma membrane;GO:0009506//plasmodesma;GO:0005829//cytosol;GO:0005634//nucleus	GO:0004839//ubiquitin activating enzyme activity;GO:0004839//ubiquitin activating enzyme activity;GO:0004842//ubiquitin-protein transferase activity	GO:0009407//toxin catabolic process;GO:0051788//response to misfolded protein;GO:0006635//fatty acid beta-oxidation;GO:0080129//proteasome core complex assembly;GO:0016567//protein ubiquitination;GO:0043161//proteasome-mediated ubiquitin-dependent protein catabolic process;GO:0046686//response to cadmium ion;GO:0051707//response to other organism;GO:0006487//protein N-linked glycosylation;GO:0006…
LF1	BAA01g09350	0.422299	0.371097	0.371165	0.534072	0.773712	0.753246	AT4G29040	RPT2a	regulatory particle AAA-ATPase 2A	Genetic Information Processing	Folding, sorting and degradation	ko03050//Proteasome	K03062	GO:0016020//membrane;GO:0005634//nucleus;GO:0005634//nucleus;GO:0008540//proteasome regulatory particle, base subcomplex;GO:0000502//proteasome complex	GO:0016887//ATPase activity;GO:0016887//ATPase activity	GO:0006499//N-terminal protein myristoylation;GO:0009933//meristem structural organization;GO:0009408//response to heat;GO:0043161//proteasome-mediated ubiquitin-dependent protein catabolic process;GO:0051788//response to misfolded protein;GO:0043248//proteasome assembly;GO:0006094//gluconeogenesis;GO:0051788//response to misfolded protein;GO:0006096//glycolytic process;GO:0006635//fatty acid bet…
LF1	BAA10g21580	0.610377	0.543923	0.484412	0.720975	1.1742	1.5237	AT5G18800	-	Cox19-like CHCH family protein	Metabolism	Global and overview maps;Energy metabolism	ko01100//Metabolic pathways;ko00190//Oxidative phosphorylation	K03952	GO:0005739//mitochondrion;GO:0009507//chloroplast;GO:0009507//chloroplast;GO:0005747//mitochondrial respiratory chain complex I;GO:0005747//mitochondrial respiratory chain complex I;GO:0005747//mitochondrial respiratory chain complex I;GO:0005747//mitochondrial respiratory chain complex I;GO:0005747//mitochondrial respiratory chain complex I;GO:0005747//mitochondrial respiratory chain complex I;G…	GO:0008137//NADH dehydrogenase (ubiquinone) activity	GO:0006120//mitochondrial electron transport, NADH to ubiquinone;GO:0009853//photorespiration;GO:0006120//mitochondrial electron transport, NADH to ubiquinone;GO:0006120//mitochondrial electron transport, NADH to ubiquinone;GO:0009853//photorespiration
LF1	BAA10g25940	0.6501	0.514537	0.357467	0.553201	1.33164	1.07983	AT5G13450	ATP5	delta subunit of Mt ATP synthase	Metabolism	Global and overview maps;Energy metabolism	ko01100//Metabolic pathways;ko00190//Oxidative phosphorylation	K02137	GO:0000275//mitochondrial proton-transporting ATP synthase complex, catalytic core F(1);GO:0005739//mitochondrion;GO:0009507//chloroplast;GO:0000275//mitochondrial proton-transporting ATP synthase complex, catalytic core F(1);GO:0016020//membrane;GO:0005739//mitochondrion;GO:0005886//plasma membrane;GO:0005753//mitochondrial proton-transporting ATP synthase complex;GO:0000275//mitochondrial proto…	GO:0050897//cobalt ion binding;GO:0046933//proton-transporting ATP synthase activity, rotational mechanism;GO:0046933//proton-transporting ATP synthase activity, rotational mechanism;GO:0008270//zinc ion binding	GO:0006511//ubiquitin-dependent protein catabolic process;GO:0015979//photosynthesis;GO:0009853//photorespiration;GO:0051788//response to misfolded protein;GO:0000302//response to reactive oxygen species;GO:0015979//photosynthesis;GO:0006511//ubiquitin-dependent protein catabolic process;GO:0010039//response to iron ion;GO:0009853//photorespiration;GO:0080129//proteasome core complex assembly;GO:…
LF1	BAA10g28620	0.544624	0.400057	0.532495	0.813167	0.656994	0.991222	AT5G09900	EMB2107	26S proteasome regulatory subunit, putative (RPN5)	Genetic Information Processing	Folding, sorting and degradation	ko03050//Proteasome	K03035	GO:0005634//nucleus;GO:0005737//cytoplasm;GO:0008541//proteasome regulatory particle, lid subcomplex;GO:0005829//cytosol;GO:0005829//cytosol;GO:0005634//nucleus;GO:0005634//nucleus;GO:0005634//nucleus;GO:0000502//proteasome complex;GO:0009506//plasmodesma	GO:0003674//molecular_function;GO:0003674//molecular_function	GO:0006511//ubiquitin-dependent protein catabolic process;GO:0010388//cullin deneddylation;GO:0006096//glycolytic process;GO:0009853//photorespiration;GO:0043161//proteasome-mediated ubiquitin-dependent protein catabolic process;GO:0042023//DNA endoreduplication;GO:0043161//proteasome-mediated ubiquitin-dependent protein catabolic process;GO:0006511//ubiquitin-dependent protein catabolic process;…
LF1	BAA10g20150	0.642361	0.660646	0.640917	0.966794	0.693657	1.05384	AT5G20570	RBX1	RING-box 1	Genetic Information Processing	Folding, sorting and degradation;Replication and repair	ko04141//Protein processing in endoplasmic reticulum;ko04120//Ubiquitin mediated proteolysis;ko03420//Nucleotide excision repair	K03868	GO:0005634//nucleus;GO:0005634//nucleus;GO:0019005//SCF ubiquitin ligase complex;GO:0031463//Cul3-RING ubiquitin ligase complex;GO:0005634//nucleus	GO:0005515//protein binding;GO:0005515//protein binding;GO:0005515//protein binding;GO:0005515//protein binding;GO:0005515//protein binding;GO:0005515//protein binding;GO:0005515//protein binding;GO:0005515//protein binding;GO:0005515//protein binding;GO:0005515//protein binding;GO:0005515//protein binding;GO:0005515//protein binding;GO:0005515//protein binding;GO:0005515//protein binding	GO:0006511//ubiquitin-dependent protein catabolic process;GO:0080129//proteasome core complex assembly;GO:0043161//proteasome-mediated ubiquitin-dependent protein catabolic process;GO:0043248//proteasome assembly;GO:0042023//DNA endoreduplication;GO:0043161//proteasome-mediated ubiquitin-dependent protein catabolic process;GO:0042023//DNA endoreduplication;GO:0009853//photorespiration;GO:0006511/…
LF1	BAA10g27800	0.236755	0.255185	0.239976	0.426554	0.299583	0.580448	AT5G10840	EMP1	Endomembrane protein 70 protein family	-	-	-	-	GO:0005768//endosome;GO:0016021//integral component of membrane;GO:0009505//plant-type cell wall;GO:0005768//endosome;GO:0005794//Golgi apparatus;GO:0005774//vacuolar membrane;GO:0005794//Golgi apparatus;GO:0005802//trans-Golgi network;GO:0005802//trans-Golgi network;GO:0005739//mitochondrion;GO:0005774//vacuolar membrane;GO:0005774//vacuolar membrane;GO:0005794//Golgi apparatus;GO:0005802//trans…	-	GO:0006499//N-terminal protein myristoylation;GO:0006499//N-terminal protein myristoylation;GO:0006499//N-terminal protein myristoylation
LF1	BAA01g19300	0.170553	0.264714	0.270846	0.375933	0.3089	0.530811	AT4G27310	BBX28	B-box type zinc finger family protein	-	-	-	-	GO:0005634//nucleus	GO:0003700//sequence-specific DNA binding transcription factor activity;GO:0008270//zinc ion binding	GO:0006355//regulation of transcription, DNA-templated;GO:0006355//regulation of transcription, DNA-templated;GO:0006355//regulation of transcription, DNA-templated
LF1	BAA06g12370	0.323378	0.301436	0.51702	0.741358	0.832035	1.04842	AT1G15690	AVP1	Inorganic H pyrophosphatase family protein	Metabolism	Energy metabolism	ko00190//Oxidative phosphorylation	K01507	GO:0005773//vacuole;GO:0005886//plasma membrane;GO:0005774//vacuolar membrane;GO:0005774//vacuolar membrane;GO:0016020//membrane;GO:0010008//endosome membrane;GO:0005773//vacuole;GO:0005773//vacuole;GO:0016020//membrane;GO:0009507//chloroplast;GO:0005774//vacuolar membrane;GO:0005773//vacuole;GO:0005774//vacuolar membrane;GO:0005886//plasma membrane;GO:0010008//endosome membrane;GO:0009941//chlor…	GO:0009678//hydrogen-translocating pyrophosphatase activity;GO:0009678//hydrogen-translocating pyrophosphatase activity;GO:0009678//hydrogen-translocating pyrophosphatase activity;GO:0009678//hydrogen-translocating pyrophosphatase activity	GO:0009926//auxin polar transport;GO:0048366//leaf development;GO:0009414//response to water deprivation;GO:0009651//response to salt stress;GO:0009414//response to water deprivation;GO:0009651//response to salt stress;GO:0010248//establishment or maintenance of transmembrane electrochemical gradient;GO:0010248//establishment or maintenance of transmembrane electrochemical gradient
LF1	BAA10g19560	2.11684	2.05089	2.18575	2.86981	3.17203	3.77092	AT5G21274	CAM6	calmodulin 6	Organismal Systems;Environmental Information Processing	Signal transduction;Environmental adaptation	ko04626//Plant-pathogen interaction;ko04016//MAPK signaling pathway - plant;ko04070//Phosphatidylinositol signaling system	K02183	-	GO:0005509//calcium ion binding;GO:0005515//protein binding;GO:0005515//protein binding;GO:0005515//protein binding;GO:0005515//protein binding;GO:0005515//protein binding;GO:0005515//protein binding;GO:0005515//protein binding;GO:0005509//calcium ion binding;GO:0005515//protein binding	GO:0019722//calcium-mediated signaling
LF1	BAA09g28210	0.894863	0.633929	0.65819	1.24944	1.15856	1.2214	AT4G11150	TUF	vacuolar ATP synthase subunit E1	Cellular Processes;Metabolism	Transport and catabolism;Global and overview maps;Energy metabolism	ko01100//Metabolic pathways;ko00190//Oxidative phosphorylation;ko04145//Phagosome	K02150	GO:0005774//vacuolar membrane;GO:0005774//vacuolar membrane;GO:0005753//mitochondrial proton-transporting ATP synthase complex;GO:0005773//vacuole;GO:0005774//vacuolar membrane;GO:0009705//plant-type vacuole membrane;GO:0009705//plant-type vacuole membrane;GO:0005753//mitochondrial proton-transporting ATP synthase complex;GO:0005753//mitochondrial proton-transporting ATP synthase complex;GO:00057…	GO:0046961//proton-transporting ATPase activity, rotational mechanism;GO:0046961//proton-transporting ATPase activity, rotational mechanism	GO:0006972//hyperosmotic response;GO:0042742//defense response to bacterium;GO:0009651//response to salt stress;GO:0007030//Golgi organization;GO:0009409//response to cold;GO:0009793//embryo development ending in seed dormancy;GO:0007030//Golgi organization;GO:0006096//glycolytic process;GO:0006096//glycolytic process;GO:0006816//calcium ion transport;GO:0009793//embryo development ending in seed…
LF1	BAA10g09050	0.17702	0.189567	0.151062	0.433364	0.379379	0.405962	AT5G50850	MAB1	Transketolase family protein	Metabolism	Global and overview maps;Carbohydrate metabolism	ko01100//Metabolic pathways;ko01110//Biosynthesis of secondary metabolites;ko01200//Carbon metabolism;ko00010//Glycolysis / Gluconeogenesis;ko00620//Pyruvate metabolism;ko00020//Citrate cycle (TCA cycle)	K00162	GO:0005774//vacuolar membrane;GO:0005739//mitochondrion;GO:0005739//mitochondrion;GO:0005774//vacuolar membrane;GO:0005739//mitochondrion;GO:0005739//mitochondrion;GO:0005774//vacuolar membrane;GO:0048046//apoplast;GO:0005739//mitochondrion;GO:0005739//mitochondrion;GO:0005730//nucleolus;GO:0005730//nucleolus	GO:0004739//pyruvate dehydrogenase (acetyl-transferring) activity	GO:0042742//defense response to bacterium;GO:0006096//glycolytic process;GO:0009744//response to sucrose;GO:0009750//response to fructose;GO:0006096//glycolytic process;GO:0009060//aerobic respiration;GO:0006096//glycolytic process;GO:0009060//aerobic respiration;GO:0019722//calcium-mediated signaling;GO:0009060//aerobic respiration;GO:0009749//response to glucose;GO:0046686//response to cadmium …
LF1	BAA10g29680	0.805902	0.799099	0.733318	1.3681	1.18144	1.17524	AT5G08060	-	-	-	-	-	-	GO:0005739//mitochondrion;GO:0005739//mitochondrion	GO:0003674//molecular_function	GO:0008150//biological_process
LF1	BAA05g33400	1.42828	1.51624	1.2573	1.52831	1.446	1.44426	AT3G13920	EIF4A1	eukaryotic translation initiation factor 4A1	Genetic Information Processing	Translation	ko03013//RNA transport	K03257	GO:0016020//membrane;GO:0005618//cell wall;GO:0005829//cytosol;GO:0016020//membrane;GO:0005634//nucleus;GO:0005829//cytosol;GO:0009506//plasmodesma;GO:0048046//apoplast;GO:0016020//membrane;GO:0005730//nucleolus;GO:0005829//cytosol;GO:0005634//nucleus;GO:0009506//plasmodesma;GO:0005618//cell wall;GO:0005730//nucleolus;GO:0005730//nucleolus;GO:0005829//cytosol;GO:0005730//nucleolus;GO:0005737//cyt…	GO:0008026//ATP-dependent helicase activity;GO:0005515//protein binding;GO:0003743//translation initiation factor activity;GO:0005515//protein binding	GO:0006413//translational initiation;GO:0046686//response to cadmium ion;GO:0006094//gluconeogenesis;GO:0006096//glycolytic process;GO:0006096//glycolytic process;GO:0046686//response to cadmium ion;GO:0009651//response to salt stress;GO:0006096//glycolytic process;GO:0046686//response to cadmium ion;GO:0009651//response to salt stress;GO:0006413//translational initiation;GO:0006413//translationa…
LF1	BAA05g25500	0.247168	0.304739	0.21339	0.302424	0.279241	0.177747	AT3G21865	PEX22	peroxin 22	-	-	-	-	GO:0005739//mitochondrion	GO:0005515//protein binding	GO:0007031//peroxisome organization;GO:0007031//peroxisome organization
LF1	BAA09g51290	0.354991	0.518894	0.359182	0.505734	0.438356	0.301699	AT3G59280	TXR1	Protein Transporter, Pam16	-	-	-	-	GO:0005739//mitochondrion;GO:0005739//mitochondrion	-	GO:0006626//protein targeting to mitochondrion;GO:0006626//protein targeting to mitochondrion;GO:0006626//protein targeting to mitochondrion
LF1	BAA10g17490	0.930251	7.80093	1.57543	3.82032	7.38401	1.69369	AT5G59720	HSP18.2	heat shock protein 18.2	Genetic Information Processing	Folding, sorting and degradation	ko04141//Protein processing in endoplasmic reticulum	K13993	GO:0005737//cytoplasm	-	GO:0009408//response to heat;GO:0010286//heat acclimation;GO:0006457//protein folding;GO:0009408//response to heat;GO:0009408//response to heat;GO:0009408//response to heat;GO:0010286//heat acclimation;GO:0009408//response to heat;GO:0006457//protein folding;GO:0009644//response to high light intensity;GO:0009408//response to heat;GO:0009644//response to high light intensity;GO:0042542//response …
LF1	BAA09g34990	0.597921	0.926485	0.497461	0.636303	0.961629	0.728658	AT1G31130	-	-	-	-	-	-	GO:0005802//trans-Golgi network;GO:0005794//Golgi apparatus;GO:0005802//trans-Golgi network;GO:0005768//endosome;GO:0005794//Golgi apparatus;GO:0009507//chloroplast;GO:0005768//endosome;GO:0005802//trans-Golgi network	GO:0003674//molecular_function	GO:0009814//defense response, incompatible interaction;GO:0009814//defense response, incompatible interaction;GO:0048767//root hair elongation;GO:0048767//root hair elongation;GO:0000165//MAPK cascade;GO:0000165//MAPK cascade;GO:0000165//MAPK cascade;GO:0008150//biological_process
LF1	BAA10g23670	1.60781	2.56812	2.00937	2.47602	4.82441	2.03402	AT5G16470	-	zinc finger (C2H2 type) family protein	-	-	-	-	-	GO:0003676//nucleic acid binding;GO:0003700//sequence-specific DNA binding transcription factor activity;GO:0008270//zinc ion binding	GO:0006355//regulation of transcription, DNA-templated;GO:0007067//mitotic nuclear division;GO:0006355//regulation of transcription, DNA-templated;GO:0071452//cellular response to singlet oxygen;GO:0006355//regulation of transcription, DNA-templated;GO:0071452//cellular response to singlet oxygen;GO:0007067//mitotic nuclear division
LF1	BAA05g09190	0.55336	0.579436	0.553423	0.977758	2.87104	0.663593	AT2G36530	LOS2	Enolase	Metabolism;Genetic Information Processing	Global and overview maps;Folding, sorting and degradation;Carbohydrate metabolism	ko01100//Metabolic pathways;ko01110//Biosynthesis of secondary metabolites;ko01200//Carbon metabolism;ko01230//Biosynthesis of amino acids;ko03018//RNA degradation;ko00010//Glycolysis / Gluconeogenesis	K01689	GO:0048046//apoplast;GO:0005886//plasma membrane;GO:0005737//cytoplasm;GO:0005740//mitochondrial envelope;GO:0005886//plasma membrane;GO:0005740//mitochondrial envelope;GO:0016020//membrane;GO:0009507//chloroplast;GO:0005829//cytosol;GO:0005740//mitochondrial envelope;GO:0009506//plasmodesma;GO:0005739//mitochondrion;GO:0005634//nucleus;GO:0005737//cytoplasm	GO:0003677//DNA binding;GO:0004634//phosphopyruvate hydratase activity;GO:0005507//copper ion binding;GO:0004634//phosphopyruvate hydratase activity;GO:0004634//phosphopyruvate hydratase activity	GO:0046686//response to cadmium ion;GO:0006096//glycolytic process;GO:0006096//glycolytic process;GO:0006094//gluconeogenesis;GO:0009853//photorespiration;GO:0009737//response to abscisic acid;GO:0006096//glycolytic process;GO:0009651//response to salt stress;GO:0009409//response to cold;GO:0009651//response to salt stress;GO:0006098//pentose-phosphate shunt;GO:0009651//response to salt stress;GO…
MF1	BAA03g60930	1.0036	0.637805	0.510102	1.0884	0.401294	0.451089	AT4G34120	LEJ1	Cystathionine beta-synthase (CBS) family protein	-	-	-	-	GO:0009507//chloroplast;GO:0009570//chloroplast stroma;GO:0009507//chloroplast;GO:0009570//chloroplast stroma;GO:0009570//chloroplast stroma;GO:0009570//chloroplast stroma;GO:0009507//chloroplast;GO:0009570//chloroplast stroma;GO:0009570//chloroplast stroma;GO:0009570//chloroplast stroma;GO:0009570//chloroplast stroma	-	GO:0045454//cell redox homeostasis;GO:0042744//hydrogen peroxide catabolic process;GO:0042744//hydrogen peroxide catabolic process
MF1	BAA08g35610	0.487034	0.326363	0.498857	0.586353	0.447472	0.36737	AT1G04750	VAMP721	vesicle-associated membrane protein 721	-	-	-	-	GO:0005768//endosome;GO:0005886//plasma membrane;GO:0016020//membrane;GO:0009504//cell plate;GO:0005768//endosome;GO:0009506//plasmodesma;GO:0009504//cell plate;GO:0005768//endosome;GO:0005886//plasma membrane;GO:0005886//plasma membrane;GO:0005886//plasma membrane;GO:0009504//cell plate;GO:0005886//plasma membrane;GO:0005768//endosome;GO:0009504//cell plate	-	GO:0072661//protein targeting to plasma membrane;GO:0009920//cell plate formation involved in plant-type cell wall biogenesis;GO:0009920//cell plate formation involved in plant-type cell wall biogenesis;GO:0072661//protein targeting to plasma membrane;GO:0072661//protein targeting to plasma membrane
MF1	BAA03g04770	1.22456	0.553208	1.05917	1.73507	0.957047	0.556228	AT5G11090	-	serine-rich protein-related	-	-	-	-	GO:0005634//nucleus	GO:0003674//molecular_function	GO:0008150//biological_process
MF1	BAA08g30520	0.95243	0.585779	0.78523	0.946376	0.809572	0.441307	AT1G15350	-	-	-	-	-	-	GO:0005634//nucleus;GO:0005634//nucleus;GO:0009507//chloroplast	GO:0003674//molecular_function	GO:0008150//biological_process
MF1	BAA02g25140	5.47384	5.16155	6.80343	6.7641	6.05858	2.9974	AT1G75950	SKP1	S phase kinase-associated protein 1	Genetic Information Processing	Folding, sorting and degradation	ko04141//Protein processing in endoplasmic reticulum;ko04120//Ubiquitin mediated proteolysis	K03094	GO:0005737//cytoplasm;GO:0005634//nucleus;GO:0000151//ubiquitin ligase complex;GO:0005634//nucleus;GO:0005634//nucleus;GO:0009524//phragmoplast;GO:0005819//spindle;GO:0019005//SCF ubiquitin ligase complex;GO:0009524//phragmoplast;GO:0005886//plasma membrane;GO:0005829//cytosol	GO:0005515//protein binding;GO:0005515//protein binding;GO:0005515//protein binding;GO:0005515//protein binding;GO:0005515//protein binding;GO:0005515//protein binding;GO:0005515//protein binding;GO:0005515//protein binding;GO:0005515//protein binding;GO:0005515//protein binding;GO:0005515//protein binding;GO:0005515//protein binding;GO:0005515//protein binding;GO:0005515//protein binding;GO:0005…	GO:0006511//ubiquitin-dependent protein catabolic process;GO:0042023//DNA endoreduplication;GO:0007067//mitotic nuclear division;GO:0051510//regulation of unidimensional cell growth;GO:0007067//mitotic nuclear division;GO:0007140//male meiosis;GO:0045910//negative regulation of DNA recombination;GO:0043161//proteasome-mediated ubiquitin-dependent protein catabolic process;GO:0043161//proteasome-m…
MF1	BAA03g06040	0.626351	0.473177	0.588737	0.587421	0.55086	0.277616	AT5G13430	-	Ubiquinol-cytochrome C reductase iron-sulfur subunit	Metabolism	Global and overview maps;Energy metabolism	ko01100//Metabolic pathways;ko00190//Oxidative phosphorylation	K00411	GO:0005739//mitochondrion;GO:0005750//mitochondrial respiratory chain complex III;GO:0005739//mitochondrion;GO:0005750//mitochondrial respiratory chain complex III;GO:0016020//membrane;GO:0005750//mitochondrial respiratory chain complex III;GO:0005750//mitochondrial respiratory chain complex III;GO:0005739//mitochondrion	GO:0046872//metal ion binding	GO:0055114//oxidation-reduction process
MF1	BAA02g47050	8.34644	7.26568	7.91385	8.79511	5.6743	1.83969	AT5G64750	ABR1	Integrase-type DNA-binding superfamily protein	-	-	-	-	GO:0005634//nucleus;GO:0005634//nucleus	GO:0003700//sequence-specific DNA binding transcription factor activity;GO:0003700//sequence-specific DNA binding transcription factor activity;GO:0003677//DNA binding	GO:0006355//regulation of transcription, DNA-templated;GO:0009788//negative regulation of abscisic acid-activated signaling pathway;GO:0006970//response to osmotic stress;GO:0009788//negative regulation of abscisic acid-activated signaling pathway;GO:0009737//response to abscisic acid;GO:0050832//defense response to fungus;GO:0050832//defense response to fungus;GO:0006355//regulation of transcrip…
MF1	BAA04g27060	0.980485	0.993309	1.12912	1.57181	1.06882	0.684733	AT2G37480	-	-	-	-	-	-	GO:0005634//nucleus;GO:0005634//nucleus	GO:0003674//molecular_function	GO:0008150//biological_process
MF1	BAA03g06030	0.39276	0.497199	0.493727	0.619902	0.245674	0.164606	AT5G13420	TRA2	Aldolase-type TIM barrel family protein	Metabolism	Global and overview maps;Carbohydrate metabolism	ko01100//Metabolic pathways;ko01110//Biosynthesis of secondary metabolites;ko01200//Carbon metabolism;ko01230//Biosynthesis of amino acids;ko00030//Pentose phosphate pathway	K00616	GO:0009536//plastid;GO:0009507//chloroplast;GO:0009507//chloroplast;GO:0009570//chloroplast stroma;GO:0009570//chloroplast stroma;GO:0009570//chloroplast stroma;GO:0009570//chloroplast stroma;GO:0009570//chloroplast stroma;GO:0009570//chloroplast stroma;GO:0009570//chloroplast stroma;GO:0005739//mitochondrion;GO:0009507//chloroplast;GO:0009570//chloroplast stroma	GO:0004801//sedoheptulose-7-phosphate:D-glyceraldehyde-3-phosphate glyceronetransferase activity	GO:0046686//response to cadmium ion;GO:0009060//aerobic respiration;GO:0009060//aerobic respiration;GO:0033587//shikimate biosynthetic process;GO:0009809//lignin biosynthetic process;GO:0009060//aerobic respiration;GO:0009809//lignin biosynthetic process;GO:0006096//glycolytic process;GO:0046686//response to cadmium ion;GO:0006096//glycolytic process;GO:0033587//shikimate biosynthetic process;GO:…
MF1	BAA04g25920	3.48589	2.94483	5.8472	7.21387	0.667805	0.925076	AT2G35930	PUB23	plant U-box 23	-	-	-	-	GO:0005829//cytosol;GO:0005737//cytoplasm	GO:0004842//ubiquitin-protein transferase activity;GO:0004842//ubiquitin-protein transferase activity	GO:0031348//negative regulation of defense response;GO:0009414//response to water deprivation;GO:0009862//systemic acquired resistance, salicylic acid mediated signaling pathway;GO:0006612//protein targeting to membrane;GO:0009867//jasmonic acid mediated signaling pathway;GO:0010363//regulation of plant-type hypersensitive response;GO:0006612//protein targeting to membrane;GO:0016567//protein ubi…
MF1	BAA03g50360	0.756509	0.579477	1.45967	2.0523	0.280062	0.16517	AT4G18870	-	E2F/DP family winged-helix DNA-binding domain	-	-	-	-	GO:0005634//nucleus	GO:0003677//DNA binding;GO:0003700//sequence-specific DNA binding transcription factor activity;GO:0003700//sequence-specific DNA binding transcription factor activity	-
MF1	BAA08g33410	0.590958	0.393231	1.23789	1.42745	0.182116	0.0623518	AT1G09560	GLP5	germin-like protein 5	-	-	-	-	GO:0005634//nucleus;GO:0005576//extracellular region;GO:0009506//plasmodesma;GO:0005618//cell wall	-	GO:0015706//nitrate transport;GO:0006499//N-terminal protein myristoylation;GO:0034976//response to endoplasmic reticulum stress;GO:0010497//plasmodesmata-mediated intercellular transport;GO:0034976//response to endoplasmic reticulum stress;GO:0009627//systemic acquired resistance;GO:0009409//response to cold;GO:0010167//response to nitrate;GO:0006499//N-terminal protein myristoylation;GO:0010497…
MF1	BAA02g41220	1.19714	1.52352	2.17301	1.42373	1.22374	0.837705	AT3G30775	ERD5	Methylenetetrahydrofolate reductase family protein	Metabolism	Amino acid metabolism;Global and overview maps	ko01100//Metabolic pathways;ko01110//Biosynthesis of secondary metabolites;ko00330//Arginine and proline metabolism	K00318	GO:0005739//mitochondrion;GO:0005739//mitochondrion	GO:0004657//proline dehydrogenase activity;GO:0004657//proline dehydrogenase activity;GO:0004657//proline dehydrogenase activity	GO:0006562//proline catabolic process;GO:0006562//proline catabolic process;GO:0009414//response to water deprivation;GO:0006979//response to oxidative stress;GO:0009414//response to water deprivation;GO:0006537//glutamate biosynthetic process;GO:0006562//proline catabolic process;GO:0042742//defense response to bacterium;GO:0006562//proline catabolic process;GO:0006537//glutamate biosynthetic pr…
MF1	BAA08g29860	0.41695	0.324734	0.500576	0.365051	0.394122	0.343529	AT1G17280	UBC34	ubiquitin-conjugating enzyme 34	Genetic Information Processing	Folding, sorting and degradation	ko04141//Protein processing in endoplasmic reticulum;ko04120//Ubiquitin mediated proteolysis	K04554	-	GO:0004842//ubiquitin-protein transferase activity;GO:0004842//ubiquitin-protein transferase activity	GO:0006511//ubiquitin-dependent protein catabolic process;GO:0006511//ubiquitin-dependent protein catabolic process;GO:0006511//ubiquitin-dependent protein catabolic process
MF1	BAA03g10270	0.0970153	0.0762114	0.102213	0.0887343	0.0702911	0.0769353	AT5G20350	TIP1	Ankyrin repeat family protein with DHHC zinc finger domain	-	-	-	-	GO:0005802//trans-Golgi network;GO:0005802//trans-Golgi network;GO:0005794//Golgi apparatus;GO:0005768//endosome;GO:0005794//Golgi apparatus;GO:0005768//endosome;GO:0005794//Golgi apparatus;GO:0005802//trans-Golgi network	GO:0000035//acyl binding;GO:0016417//S-acyltransferase activity	GO:0016558//protein import into peroxisome matrix;GO:0009651//response to salt stress;GO:0000902//cell morphogenesis;GO:0048193//Golgi vesicle transport;GO:0000902//cell morphogenesis;GO:0009932//cell tip growth;GO:0006635//fatty acid beta-oxidation;GO:0016192//vesicle-mediated transport;GO:0016558//protein import into peroxisome matrix;GO:0006635//fatty acid beta-oxidation;GO:0006623//protein ta…
MF1	BAA04g24830	1.65176	1.31998	1.72353	1.67819	0.959243	1.0559	AT2G34250	-	SecY protein transport family protein	Cellular Processes;Genetic Information Processing	Folding, sorting and degradation;Transport and catabolism	ko04141//Protein processing in endoplasmic reticulum;ko04145//Phagosome;ko03060//Protein export	K10956	GO:0016020//membrane	GO:0015450//P-P-bond-hydrolysis-driven protein transmembrane transporter activity	GO:0009306//protein secretion;GO:0043090//amino acid import;GO:0009651//response to salt stress;GO:0006499//N-terminal protein myristoylation;GO:0006007//glucose catabolic process;GO:0006098//pentose-phosphate shunt;GO:0006499//N-terminal protein myristoylation;GO:0006098//pentose-phosphate shunt;GO:0009651//response to salt stress;GO:0009306//protein secretion;GO:0006888//ER to Golgi vesicle-med…
MF1	BAA03g50250	0.99497	0.446606	1.03763	1.01725	0.300124	0.363999	AT4G18710	BIN2	Protein kinase superfamily protein	Environmental Information Processing	Signal transduction	ko04075//Plant hormone signal transduction	K14502	GO:0005886//plasma membrane	GO:0005515//protein binding;GO:0004674//protein serine/threonine kinase activity;GO:0004672//protein kinase activity;GO:0016301//kinase activity;GO:0004674//protein serine/threonine kinase activity;GO:0004674//protein serine/threonine kinase activity;GO:0005515//protein binding;GO:0004674//protein serine/threonine kinase activity;GO:0004672//protein kinase activity	GO:0048767//root hair elongation;GO:0006972//hyperosmotic response;GO:0006468//protein phosphorylation;GO:0046686//response to cadmium ion;GO:0006468//protein phosphorylation;GO:0007030//Golgi organization;GO:0006468//protein phosphorylation;GO:0009266//response to temperature stimulus;GO:0009651//response to salt stress;GO:0009965//leaf morphogenesis;GO:0006833//water transport;GO:0009729//detec…
MF1	BAA01g39990	0.756671	0.574751	0.849556	0.954169	0.550951	0.515492	AT3G13670	-	Protein kinase family protein	-	-	-	-	GO:0005634//nucleus	GO:0016301//kinase activity	GO:0006487//protein N-linked glycosylation;GO:0006487//protein N-linked glycosylation;GO:0006487//protein N-linked glycosylation
MF1	BAA02g38630	0.383563	0.25339	0.465449	0.462917	0.227651	0.2056	AT3G25882	NIMIN-2	NIM1-interacting 2	-	-	-	-	GO:0005634//nucleus	GO:0005515//protein binding;GO:0005515//protein binding	GO:0008150//biological_process
MF1	BAA03g14650	1.37667	1.09785	2.07248	1.8143	0.97272	0.906315	AT5G55070	-	Dihydrolipoamide succinyltransferase	Metabolism	Amino acid metabolism;Global and overview maps;Carbohydrate metabolism	ko01100//Metabolic pathways;ko01110//Biosynthesis of secondary metabolites;ko01200//Carbon metabolism;ko00020//Citrate cycle (TCA cycle);ko00310//Lysine degradation	K00658	GO:0005739//mitochondrion;GO:0005739//mitochondrion;GO:0005739//mitochondrion;GO:0022626//cytosolic ribosome;GO:0022626//cytosolic ribosome;GO:0022626//cytosolic ribosome;GO:0005739//mitochondrion;GO:0022626//cytosolic ribosome;GO:0005739//mitochondrion;GO:0005739//mitochondrion;GO:0005739//mitochondrion	GO:0016746//transferase activity, transferring acyl groups;GO:0008270//zinc ion binding	GO:0046686//response to cadmium ion;GO:0006979//response to oxidative stress;GO:0008152//metabolic process
MF1	BAA04g32050	5.19437	3.33406	5.23219	4.70164	3.00904	4.72359	AT2G44670	-	Protein of unknown function (DUF581)	-	-	-	-	GO:0005575//cellular_component	GO:0003674//molecular_function	GO:0008150//biological_process
MF1	BAA04g02900	0.283797	0.258173	0.314234	0.263354	0.243189	0.277708	AT3G57890	-	Tubulin binding cofactor C domain-containing protein	-	-	-	-	GO:0005634//nucleus;GO:0005829//cytosol;GO:0005634//nucleus	-	-
MF1	BAA01g32100	7.4637	4.40288	3.22885	3.58237	1.86998	1.46877	AT3G23810	SAHH2	S-adenosyl-l-homocysteine (SAH) hydrolase 2	Metabolism	Global and overview maps;Amino acid metabolism	ko01100//Metabolic pathways;ko00270//Cysteine and methionine metabolism	K01251	GO:0016020//membrane;GO:0005773//vacuole;GO:0005829//cytosol;GO:0005773//vacuole;GO:0005886//plasma membrane;GO:0005737//cytoplasm	GO:0004013//adenosylhomocysteinase activity	GO:0009651//response to salt stress;GO:0006730//one-carbon metabolic process;GO:0019344//cysteine biosynthetic process;GO:0007030//Golgi organization;GO:0006730//one-carbon metabolic process;GO:0009651//response to salt stress;GO:0019344//cysteine biosynthetic process;GO:0006816//calcium ion transport;GO:0007030//Golgi organization
MF1	BAA01g44480	0.382323	0.283774	0.161797	0.275073	0.117265	0.140392	AT3G06350	MEE32	dehydroquinate dehydratase, putative / shikimate dehydrogenase, putative	Metabolism	Global and overview maps;Amino acid metabolism	ko01100//Metabolic pathways;ko01110//Biosynthesis of secondary metabolites;ko01230//Biosynthesis of amino acids;ko00400//Phenylalanine, tyrosine and tryptophan biosynthesis	K13832	GO:0009570//chloroplast stroma;GO:0009507//chloroplast;GO:0009570//chloroplast stroma;GO:0009570//chloroplast stroma;GO:0009570//chloroplast stroma;GO:0009507//chloroplast;GO:0009570//chloroplast stroma;GO:0009570//chloroplast stroma;GO:0009570//chloroplast stroma;GO:0009570//chloroplast stroma	GO:0004764//shikimate 3-dehydrogenase (NADP+) activity;GO:0003855//3-dehydroquinate dehydratase activity	GO:0019632//shikimate metabolic process;GO:0006865//amino acid transport;GO:0009793//embryo development ending in seed dormancy;GO:0009793//embryo development ending in seed dormancy;GO:0019632//shikimate metabolic process
MF1	BAA04g03630	24.6493	20.9268	17.8974	16.4021	10.2513	13.0311	AT3G56800	CAM3	calmodulin 3	Organismal Systems;Environmental Information Processing	Signal transduction;Environmental adaptation	ko04626//Plant-pathogen interaction;ko04016//MAPK signaling pathway - plant;ko04070//Phosphatidylinositol signaling system	K02183	GO:0005773//vacuole;GO:0005773//vacuole;GO:0005737//cytoplasm;GO:0005737//cytoplasm	GO:0005509//calcium ion binding;GO:0005509//calcium ion binding	GO:0048193//Golgi vesicle transport;GO:0019722//calcium-mediated signaling
MF1	BAA01g32070	1.66755	1.59079	1.64619	0.752568	0.349356	0.541157	AT3G23820	GAE6	UDP-D-glucuronate 4-epimerase 6	Metabolism	Carbohydrate metabolism;Global and overview maps	ko01100//Metabolic pathways;ko00520//Amino sugar and nucleotide sugar metabolism	K08679	GO:0005794//Golgi apparatus;GO:0005768//endosome;GO:0005794//Golgi apparatus;GO:0005794//Golgi apparatus;GO:0005802//trans-Golgi network;GO:0005768//endosome;GO:0005794//Golgi apparatus;GO:0005802//trans-Golgi network;GO:0005802//trans-Golgi network	GO:0050378//UDP-glucuronate 4-epimerase activity;GO:0005515//protein binding;GO:0003824//catalytic activity	GO:0009225//nucleotide-sugar metabolic process;GO:0009684//indoleacetic acid biosynthetic process;GO:0009225//nucleotide-sugar metabolic process;GO:0006569//tryptophan catabolic process;GO:0006569//tryptophan catabolic process;GO:0009684//indoleacetic acid biosynthetic process
MF1	BAA03g58940	13.7732	6.43327	8.40073	5.30494	3.66938	2.78338	AT4G31550	WRKY11	WRKY DNA-binding protein 11	-	-	-	-	GO:0005634//nucleus;GO:0005634//nucleus;GO:0005634//nucleus	GO:0005516//calmodulin binding;GO:0003700//sequence-specific DNA binding transcription factor activity;GO:0003700//sequence-specific DNA binding transcription factor activity;GO:0003700//sequence-specific DNA binding transcription factor activity;GO:0003700//sequence-specific DNA binding transcription factor activity	GO:0035556//intracellular signal transduction;GO:0006355//regulation of transcription, DNA-templated;GO:0042742//defense response to bacterium;GO:0006355//regulation of transcription, DNA-templated;GO:0042742//defense response to bacterium;GO:0010200//response to chitin;GO:0010200//response to chitin;GO:0006355//regulation of transcription, DNA-templated;GO:0002679//respiratory burst involved in …
MF1	BAA09g11450	0.632813	0.545435	0.76102	0.0495552	0.129446	0.176322	AT2G17040	NAC036	NAC domain containing protein 36	-	-	-	-	GO:0005634//nucleus	GO:0003700//sequence-specific DNA binding transcription factor activity	GO:0000165//MAPK cascade;GO:0000165//MAPK cascade;GO:0000165//MAPK cascade;GO:0007275//multicellular organismal development;GO:0045792//negative regulation of cell size;GO:0009814//defense response, incompatible interaction;GO:0010200//response to chitin;GO:0048281//inflorescence morphogenesis;GO:0009965//leaf morphogenesis;GO:0009814//defense response, incompatible interaction;GO:0045792//negati…
MF1	BAA02g23180	3.07859	2.78338	2.96878	1.89824	2.85732	2.00242	AT1G73030	VPS46.2	SNF7 family protein	Cellular Processes	Transport and catabolism	ko04144//Endocytosis	K12197	GO:0009507//chloroplast	-	GO:0010286//heat acclimation;GO:0016192//vesicle-mediated transport;GO:0000578//embryonic axis specification;GO:0048193//Golgi vesicle transport;GO:0040007//growth;GO:0010286//heat acclimation;GO:0032509//endosome transport via multivesicular body sorting pathway;GO:0006623//protein targeting to vacuole;GO:0016192//vesicle-mediated transport;GO:0009793//embryo development ending in seed dormancy
MF1	BAA02g27000	11.1855	3.26489	1.59615	2.78849	1.88376	9.64822	AT1G79040	PSBR	photosystem II subunit R	Metabolism	Global and overview maps;Energy metabolism	ko01100//Metabolic pathways;ko00195//Photosynthesis	K03541	GO:0009535//chloroplast thylakoid membrane;GO:0009535//chloroplast thylakoid membrane;GO:0009535//chloroplast thylakoid membrane;GO:0009535//chloroplast thylakoid membrane;GO:0009507//chloroplast;GO:0009535//chloroplast thylakoid membrane;GO:0009523//photosystem II;GO:0009535//chloroplast thylakoid membrane;GO:0009535//chloroplast thylakoid membrane;GO:0009535//chloroplast thylakoid membrane;GO:0…	GO:0005515//protein binding	GO:0009735//response to cytokinin;GO:0010270//photosystem II oxygen evolving complex assembly;GO:0009744//response to sucrose;GO:0010270//photosystem II oxygen evolving complex assembly;GO:0009637//response to blue light;GO:0019344//cysteine biosynthetic process;GO:0010270//photosystem II oxygen evolving complex assembly;GO:0010270//photosystem II oxygen evolving complex assembly;GO:0019344//cyst…
MF1	BAA03g12770	0.585551	0.245775	0.0929539	0.194227	0.165695	0.30046	AT5G58330	-	lactate/malate dehydrogenase family protein	Metabolism	Global and overview maps;Carbohydrate metabolism;Energy metabolism	ko01100//Metabolic pathways;ko01200//Carbon metabolism;ko00620//Pyruvate metabolism;ko00710//Carbon fixation in photosynthetic organisms	K00051	GO:0009941//chloroplast envelope;GO:0009570//chloroplast stroma;GO:0009579//thylakoid;GO:0009941//chloroplast envelope;GO:0048046//apoplast;GO:0009570//chloroplast stroma;GO:0048046//apoplast;GO:0009507//chloroplast;GO:0009579//thylakoid;GO:0009570//chloroplast stroma;GO:0005737//cytoplasm;GO:0009941//chloroplast envelope;GO:0048046//apoplast;GO:0009941//chloroplast envelope;GO:0009941//chloropla…	GO:0016615//malate dehydrogenase activity	GO:0019761//glucosinolate biosynthetic process;GO:0019252//starch biosynthetic process;GO:0010207//photosystem II assembly;GO:0009657//plastid organization;GO:0019761//glucosinolate biosynthetic process;GO:0010207//photosystem II assembly;GO:0000023//maltose metabolic process;GO:0019252//starch biosynthetic process;GO:0006364//rRNA processing;GO:0006364//rRNA processing;GO:0000023//maltose metabo…
MF1	BAA01g40690	2.23496	0.372288	0.177557	0.563259	0.424018	0.814692	AT3G12780	PGK1	phosphoglycerate kinase 1	Metabolism	Energy metabolism;Carbohydrate metabolism;Global and overview maps	ko01100//Metabolic pathways;ko01110//Biosynthesis of secondary metabolites;ko01200//Carbon metabolism;ko01230//Biosynthesis of amino acids;ko00010//Glycolysis / Gluconeogenesis;ko00710//Carbon fixation in photosynthetic organisms	K00927	GO:0009570//chloroplast stroma;GO:0005634//nucleus;GO:0009570//chloroplast stroma;GO:0009570//chloroplast stroma;GO:0009579//thylakoid;GO:0009507//chloroplast;GO:0010319//stromule;GO:0009570//chloroplast stroma;GO:0005737//cytoplasm;GO:0009570//chloroplast stroma;GO:0009507//chloroplast;GO:0010319//stromule;GO:0009570//chloroplast stroma;GO:0005739//mitochondrion;GO:0009941//chloroplast envelope;…	GO:0004618//phosphoglycerate kinase activity;GO:0004618//phosphoglycerate kinase activity	GO:0009409//response to cold;GO:0006098//pentose-phosphate shunt;GO:0000023//maltose metabolic process;GO:0019252//starch biosynthetic process;GO:0010027//thylakoid membrane organization;GO:0019684//photosynthesis, light reaction;GO:0009409//response to cold;GO:0019760//glucosinolate metabolic process;GO:0009409//response to cold;GO:0009814//defense response, incompatible interaction;GO:0030003//…
MF1	BAA04g33550	2.59283	1.44272	0.761093	1.42358	0.755502	1.85195	AT2G47400	CP12-1	CP12 domain-containing protein 1	-	-	-	-	GO:0009570//chloroplast stroma;GO:0009507//chloroplast;GO:0009570//chloroplast stroma;GO:0009570//chloroplast stroma;GO:0009941//chloroplast envelope;GO:0009570//chloroplast stroma;GO:0009570//chloroplast stroma;GO:0043234//protein complex;GO:0009941//chloroplast envelope;GO:0009570//chloroplast stroma;GO:0009570//chloroplast stroma;GO:0009941//chloroplast envelope;GO:0009941//chloroplast envelop…	GO:0003674//molecular_function	GO:0080153//negative regulation of reductive pentose-phosphate cycle;GO:0009744//response to sucrose;GO:0006007//glucose catabolic process;GO:0080153//negative regulation of reductive pentose-phosphate cycle
MF1	BAA08g00450	3.09715	1.52493	0.540495	1.56356	0.774009	2.32598	AT1G55670	PSAG	photosystem I subunit G	Metabolism	Energy metabolism;Global and overview maps	ko01100//Metabolic pathways;ko00195//Photosynthesis	K08905	GO:0009535//chloroplast thylakoid membrane;GO:0030093//chloroplast photosystem I;GO:0009535//chloroplast thylakoid membrane;GO:0009535//chloroplast thylakoid membrane;GO:0030093//chloroplast photosystem I;GO:0009941//chloroplast envelope;GO:0009535//chloroplast thylakoid membrane;GO:0009522//photosystem I;GO:0009535//chloroplast thylakoid membrane;GO:0009535//chloroplast thylakoid membrane;GO:000…	-	GO:0009780//photosynthetic NADP+ reduction;GO:0015979//photosynthesis;GO:0042550//photosystem I stabilization;GO:0015979//photosynthesis;GO:0009773//photosynthetic electron transport in photosystem I;GO:0042550//photosystem I stabilization;GO:0050821//protein stabilization;GO:0030003//cellular cation homeostasis;GO:0009773//photosynthetic electron transport in photosystem I;GO:0009780//photosynth…
MF1	BAA03g29600	0.905929	0.193083	0.100779	0.304357	0.0389668	0.622273	AT4G04640	ATPC1	ATPase, F1 complex, gamma subunit protein	Metabolism	Energy metabolism;Global and overview maps	ko01100//Metabolic pathways;ko00190//Oxidative phosphorylation;ko00195//Photosynthesis	K02115	GO:0009535//chloroplast thylakoid membrane;GO:0016020//membrane;GO:0009534//chloroplast thylakoid;GO:0009544//chloroplast ATP synthase complex;GO:0009941//chloroplast envelope;GO:0009535//chloroplast thylakoid membrane;GO:0009535//chloroplast thylakoid membrane;GO:0009535//chloroplast thylakoid membrane;GO:0009507//chloroplast;GO:0009544//chloroplast ATP synthase complex;GO:0009535//chloroplast t…	GO:0030234//enzyme regulator activity	GO:0008652//cellular amino acid biosynthetic process;GO:0006754//ATP biosynthetic process;GO:0010207//photosystem II assembly;GO:0019684//photosynthesis, light reaction;GO:0009106//lipoate metabolic process;GO:0035304//regulation of protein dephosphorylation;GO:0006733//oxidoreduction coenzyme metabolic process;GO:0000023//maltose metabolic process;GO:0009117//nucleotide metabolic process;GO:0019…
MF1	BAA01g26370	1.03063	0.137228	0.0871621	0.14167	0.0657783	0.536848	AT3G47650	-	DnaJ/Hsp40 cysteine-rich domain superfamily protein	-	-	-	-	GO:0009507//chloroplast;GO:0009507//chloroplast	-	GO:0009773//photosynthetic electron transport in photosystem I;GO:0019288//isopentenyl diphosphate biosynthetic process, methylerythritol 4-phosphate pathway;GO:0010207//photosystem II assembly;GO:0006098//pentose-phosphate shunt;GO:0009773//photosynthetic electron transport in photosystem I;GO:0010207//photosystem II assembly;GO:0006364//rRNA processing;GO:0010207//photosystem II assembly;GO:000…
MF1	BAA02g40500	0.823215	0.826299	0.380515	0.145814	0.211968	0.314262	AT3G29000	-	Calcium-binding EF-hand family protein	Environmental Information Processing;Organismal Systems	Environmental adaptation;Signal transduction	ko04626//Plant-pathogen interaction;ko04016//MAPK signaling pathway - plant;ko04070//Phosphatidylinositol signaling system	K02183	GO:0005886//plasma membrane	GO:0005509//calcium ion binding	GO:0008150//biological_process
MF1	BAA03g07050	1.95052	5.83139	3.07276	2.09089	3.10059	1.54753	AT5G15190	-	-	-	-	-	-	GO:0005739//mitochondrion;GO:0009507//chloroplast;GO:0009507//chloroplast;GO:0005739//mitochondrion	GO:0003674//molecular_function	GO:0008150//biological_process
MF1	BAA01g34520	1.87781	3.09836	2.24883	0.64042	1.02335	0.682938	AT3G20898	-	-	-	-	-	-	GO:0005634//nucleus	GO:0003674//molecular_function	GO:0008150//biological_process
MF1	BAA01g39650	0.420063	1.26346	0.39858	0.474877	0.516172	0.796011	AT3G14080	LSM1B	Small nuclear ribonucleoprotein family protein	Genetic Information Processing	Folding, sorting and degradation	ko03018//RNA degradation	K12620	GO:0000932//cytoplasmic mRNA processing body;GO:0005634//nucleus;GO:0000932//cytoplasmic mRNA processing body;GO:0005634//nucleus;GO:0005732//small nucleolar ribonucleoprotein complex;GO:0005634//nucleus	GO:0005515//protein binding;GO:0005515//protein binding	GO:0016070//RNA metabolic process;GO:0016070//RNA metabolic process;GO:0010228//vegetative to reproductive phase transition of meristem
MF1	BAA04g20140	1.86701	7.51543	2.25339	1.29996	2.51407	2.21148	AT2G27510	FD3	ferredoxin 3	Metabolism	Energy metabolism	ko00195//Photosynthesis	K02639	GO:0009536//plastid;GO:0009507//chloroplast	GO:0009055//electron carrier activity	GO:0009688//abscisic acid biosynthetic process;GO:0009688//abscisic acid biosynthetic process
MF1	BAA03g60940	0.903544	1.74384	1.46015	0.728952	1.10479	1.23657	AT4G34150	-	Calcium-dependent lipid-binding (CaLB domain) family protein	-	-	-	-	GO:0009506//plasmodesma;GO:0005829//cytosol	-	GO:0010200//response to chitin;GO:0009409//response to cold;GO:0010363//regulation of plant-type hypersensitive response;GO:0030968//endoplasmic reticulum unfolded protein response;GO:0009611//response to wounding;GO:0009612//response to mechanical stimulus;GO:0030968//endoplasmic reticulum unfolded protein response;GO:0052542//defense response by callose deposition;GO:0043069//negative regulatio…
MF1	BAA08g24760	7.89933	10.8146	9.01889	5.94976	7.81095	9.52406	AT1G28360	ERF12	ERF domain protein 12	-	-	-	-	GO:0005634//nucleus	GO:0003700//sequence-specific DNA binding transcription factor activity;GO:0003700//sequence-specific DNA binding transcription factor activity;GO:0003700//sequence-specific DNA binding transcription factor activity;GO:0003677//DNA binding	GO:0006355//regulation of transcription, DNA-templated;GO:0006355//regulation of transcription, DNA-templated;GO:0009873//ethylene-activated signaling pathway;GO:0009873//ethylene-activated signaling pathway;GO:0006355//regulation of transcription, DNA-templated
MF1	BAA08g00600	0.963703	1.26884	1.12584	0.803695	0.535196	0.85546	AT1G55530	-	RING/U-box superfamily protein	-	-	-	-	GO:0005737//cytoplasm	GO:0008270//zinc ion binding	-
MF1	BAA02g36510	0.862909	2.56692	3.23243	0.465846	1.02702	0.609351	AT2G01300	-	-	-	-	-	-	GO:0009507//chloroplast	GO:0003674//molecular_function	GO:0008150//biological_process
MF1	BAA02g23120	0.352039	0.354585	0.44998	0.414045	0.410784	0.526249	AT1G72880	-	Survival protein SurE-like phosphatase/nucleotidase	Metabolism	Metabolism of cofactors and vitamins;Nucleotide metabolism;Global and overview maps	ko01100//Metabolic pathways;ko01110//Biosynthesis of secondary metabolites;ko00230//Purine metabolism;ko00240//Pyrimidine metabolism;ko00760//Nicotinate and nicotinamide metabolism	K03787	GO:0005737//cytoplasm;GO:0005737//cytoplasm	GO:0003993//acid phosphatase activity	-
MF1	BAA08g26490	0.190535	0.347591	0.191026	0.272513	0.290681	0.490988	AT1G26850	-	S-adenosyl-L-methionine-dependent methyltransferases superfamily protein	-	-	-	-	GO:0016020//membrane;GO:0005768//endosome;GO:0005768//endosome;GO:0005794//Golgi apparatus;GO:0005794//Golgi apparatus;GO:0005802//trans-Golgi network;GO:0005802//trans-Golgi network;GO:0016020//membrane;GO:0016020//membrane;GO:0005794//Golgi apparatus;GO:0005794//Golgi apparatus;GO:0005802//trans-Golgi network	-	-
MF1	BAA03g12970	0.2846	0.252943	0.182486	0.21335	0.147251	0.3588	AT5G57990	UBP23	ubiquitin-specific protease 23	-	-	-	-	GO:0005634//nucleus	GO:0004843//ubiquitin-specific protease activity	GO:0009165//nucleotide biosynthetic process;GO:0009165//nucleotide biosynthetic process
MF1	BAA04g26870	0.692712	0.351302	0.242734	0.391823	0.32472	0.710226	AT2G37220	-	RNA-binding (RRM/RBD/RNP motifs) family protein	-	-	-	-	GO:0009534//chloroplast thylakoid;GO:0010319//stromule;GO:0009534//chloroplast thylakoid;GO:0010319//stromule;GO:0009579//thylakoid;GO:0009570//chloroplast stroma;GO:0009570//chloroplast stroma;GO:0009941//chloroplast envelope;GO:0009570//chloroplast stroma;GO:0009535//chloroplast thylakoid membrane;GO:0009570//chloroplast stroma;GO:0009570//chloroplast stroma;GO:0009570//chloroplast stroma;GO:00…	GO:0008266//poly(U) RNA binding;GO:0003723//RNA binding	GO:0009814//defense response, incompatible interaction;GO:0009409//response to cold;GO:0019684//photosynthesis, light reaction;GO:0009697//salicylic acid biosynthetic process;GO:0019684//photosynthesis, light reaction;GO:0009697//salicylic acid biosynthetic process;GO:0042742//defense response to bacterium;GO:0009409//response to cold;GO:0009409//response to cold;GO:0009814//defense response, inc…
MF1	BAA02g40010	2.81048	0.593324	0.405811	0.642791	0.406996	4.26528	AT3G27830	RPL12-A	ribosomal protein L12-A	Genetic Information Processing	Translation	ko03010//Ribosome	K02935	GO:0009570//chloroplast stroma;GO:0009941//chloroplast envelope;GO:0009506//plasmodesma;GO:0009535//chloroplast thylakoid membrane;GO:0015934//large ribosomal subunit;GO:0009535//chloroplast thylakoid membrane;GO:0009507//chloroplast;GO:0015934//large ribosomal subunit;GO:0009570//chloroplast stroma;GO:0009535//chloroplast thylakoid membrane;GO:0009570//chloroplast stroma;GO:0000311//plastid larg…	GO:0003735//structural constituent of ribosome	GO:0006412//translation;GO:0006412//translation;GO:0006412//translation;GO:0006412//translation;GO:0006412//translation;GO:0006412//translation
MF1	BAA08g28350	2.56024	0.862622	0.415629	1.10812	0.600334	3.42321	AT1G20340	DRT112	Cupredoxin superfamily protein	Metabolism	Energy metabolism	ko00195//Photosynthesis	K02638	GO:0009579//thylakoid;GO:0009534//chloroplast thylakoid;GO:0009570//chloroplast stroma;GO:0009570//chloroplast stroma;GO:0009570//chloroplast stroma;GO:0009543//chloroplast thylakoid lumen;GO:0009534//chloroplast thylakoid;GO:0009507//chloroplast;GO:0009534//chloroplast thylakoid;GO:0009543//chloroplast thylakoid lumen;GO:0009543//chloroplast thylakoid lumen;GO:0009543//chloroplast thylakoid lume…	-	GO:0043481//anthocyanin accumulation in tissues in response to UV light;GO:0046688//response to copper ion;GO:0017148//negative regulation of translation;GO:0006417//regulation of translation;GO:0006098//pentose-phosphate shunt;GO:0019344//cysteine biosynthetic process;GO:0000271//polysaccharide biosynthetic process;GO:0009965//leaf morphogenesis;GO:0009644//response to high light intensity;GO:00…
MF1	BAA01g41670	1.59212	1.17844	0.830115	0.609089	1.61826	5.29573	AT3G11510	-	Ribosomal protein S11 family protein	Genetic Information Processing	Translation	ko03010//Ribosome	K02955	GO:0022626//cytosolic ribosome;GO:0022626//cytosolic ribosome;GO:0022627//cytosolic small ribosomal subunit;GO:0022627//cytosolic small ribosomal subunit;GO:0005737//cytoplasm;GO:0005730//nucleolus;GO:0022626//cytosolic ribosome;GO:0022627//cytosolic small ribosomal subunit;GO:0022627//cytosolic small ribosomal subunit;GO:0022626//cytosolic ribosome;GO:0005730//nucleolus;GO:0022626//cytosolic rib…	GO:0003735//structural constituent of ribosome	GO:0006412//translation;GO:0006412//translation;GO:0006412//translation;GO:0001510//RNA methylation;GO:0001510//RNA methylation
MF1	BAA09g12760	2.39118	1.74259	1.06163	1.10522	2.01961	6.91589	AT2G19730	-	Ribosomal L28e protein family	Genetic Information Processing	Translation	ko03010//Ribosome	K02903	GO:0009506//plasmodesma;GO:0009506//plasmodesma;GO:0009507//chloroplast;GO:0022626//cytosolic ribosome;GO:0022626//cytosolic ribosome;GO:0022626//cytosolic ribosome;GO:0022625//cytosolic large ribosomal subunit;GO:0022626//cytosolic ribosome;GO:0005886//plasma membrane;GO:0022626//cytosolic ribosome;GO:0005886//plasma membrane;GO:0009507//chloroplast;GO:0009506//plasmodesma;GO:0022625//cytosolic …	GO:0003735//structural constituent of ribosome	GO:0006412//translation;GO:0006412//translation;GO:0009735//response to cytokinin;GO:0042254//ribosome biogenesis;GO:0006412//translation
MF1	BAA04g01520	1.27955	0.904898	0.614623	0.44948	1.01988	3.1894	AT3G60770	-	Ribosomal protein S13/S15	Genetic Information Processing	Translation	ko03010//Ribosome	K02953	GO:0022627//cytosolic small ribosomal subunit;GO:0022627//cytosolic small ribosomal subunit;GO:0022626//cytosolic ribosome;GO:0022626//cytosolic ribosome;GO:0005730//nucleolus;GO:0022627//cytosolic small ribosomal subunit;GO:0005618//cell wall;GO:0022626//cytosolic ribosome;GO:0005730//nucleolus;GO:0022627//cytosolic small ribosomal subunit;GO:0022626//cytosolic ribosome;GO:0022627//cytosolic sma…	GO:0003735//structural constituent of ribosome	GO:0006412//translation;GO:0006412//translation;GO:0001510//RNA methylation;GO:0001510//RNA methylation;GO:0006412//translation
MF1	BAA03g61380	1.36407	1.01286	0.755149	1.07712	1.0509	2.69904	AT4G34670	-	Ribosomal protein S3Ae	Genetic Information Processing	Translation	ko03010//Ribosome	K02984	GO:0022626//cytosolic ribosome;GO:0022627//cytosolic small ribosomal subunit;GO:0022627//cytosolic small ribosomal subunit;GO:0005737//cytoplasm;GO:0005618//cell wall;GO:0022626//cytosolic ribosome;GO:0022626//cytosolic ribosome;GO:0005886//plasma membrane;GO:0022626//cytosolic ribosome;GO:0022626//cytosolic ribosome;GO:0022627//cytosolic small ribosomal subunit;GO:0009506//plasmodesma;GO:0022627…	GO:0003735//structural constituent of ribosome	GO:0006412//translation;GO:0006412//translation;GO:0001510//RNA methylation;GO:0006412//translation;GO:0001510//RNA methylation
MF1	BAA03g08690	0.701929	0.263834	0.175793	0.262192	0.2617	1.44305	AT5G17870	PSRP6	plastid-specific 50S ribosomal protein 6	-	-	-	-	GO:0009507//chloroplast;GO:0009507//chloroplast;GO:0009507//chloroplast	-	-
MF1	BAA08g33330	0.918144	0.69783	0.527441	0.574668	0.868372	3.24486	AT1G09690	-	Translation protein SH3-like family protein	Genetic Information Processing	Translation	ko03010//Ribosome	K02889	GO:0005840//ribosome;GO:0022625//cytosolic large ribosomal subunit;GO:0022625//cytosolic large ribosomal subunit;GO:0005737//cytoplasm;GO:0022625//cytosolic large ribosomal subunit;GO:0022625//cytosolic large ribosomal subunit	GO:0003735//structural constituent of ribosome	GO:0006412//translation;GO:0006412//translation;GO:0006412//translation
MF1	BAA03g04410	1.4279	1.36368	0.999349	1.05694	1.48803	5.26715	AT5G10360	EMB3010	Ribosomal protein S6e	Genetic Information Processing	Translation	ko03010//Ribosome	K02991	GO:0005829//cytosol;GO:0005634//nucleus;GO:0022627//cytosolic small ribosomal subunit;GO:0005886//plasma membrane;GO:0005634//nucleus;GO:0022627//cytosolic small ribosomal subunit;GO:0022627//cytosolic small ribosomal subunit;GO:0022627//cytosolic small ribosomal subunit;GO:0022627//cytosolic small ribosomal subunit;GO:0022627//cytosolic small ribosomal subunit;GO:0022626//cytosolic ribosome;GO:0…	GO:0003735//structural constituent of ribosome	GO:0040007//growth;GO:0009793//embryo development ending in seed dormancy;GO:0006364//rRNA processing;GO:0006412//translation;GO:0006412//translation;GO:0006364//rRNA processing;GO:0009735//response to cytokinin;GO:0006412//translation;GO:0042274//ribosomal small subunit biogenesis
MF1	BAA04g32810	0.855805	2.18786	0.522336	0.301906	1.95348	12.3219	AT2G45960	PIP1B	plasma membrane intrinsic protein 1B	-	-	-	-	GO:0046658//anchored component of plasma membrane;GO:0005886//plasma membrane;GO:0005773//vacuole;GO:0016020//membrane;GO:0005886//plasma membrane;GO:0016020//membrane;GO:0005886//plasma membrane;GO:0005886//plasma membrane;GO:0005886//plasma membrane;GO:0009507//chloroplast;GO:0005773//vacuole;GO:0005886//plasma membrane;GO:0005886//plasma membrane;GO:0016020//membrane;GO:0005886//plasma membran…	GO:0015250//water channel activity;GO:0015250//water channel activity	GO:0009651//response to salt stress;GO:0009266//response to temperature stimulus;GO:0009651//response to salt stress;GO:0032880//regulation of protein localization;GO:0007030//Golgi organization;GO:0006810//transport;GO:0006833//water transport;GO:0009651//response to salt stress;GO:0006096//glycolytic process;GO:0006972//hyperosmotic response;GO:0006833//water transport;GO:0006096//glycolytic pr…
MF1	BAA03g01480	1.3969	1.65277	1.11291	1.10172	1.78833	4.48279	AT5G03850	-	Nucleic acid-binding, OB-fold-like protein	Genetic Information Processing	Translation	ko03010//Ribosome	K02979	GO:0005840//ribosome;GO:0022627//cytosolic small ribosomal subunit;GO:0005886//plasma membrane;GO:0022627//cytosolic small ribosomal subunit;GO:0022627//cytosolic small ribosomal subunit;GO:0005737//cytoplasm;GO:0005618//cell wall;GO:0022627//cytosolic small ribosomal subunit	GO:0003735//structural constituent of ribosome;GO:0003735//structural constituent of ribosome	GO:0006407//rRNA export from nucleus;GO:0006412//translation;GO:0042254//ribosome biogenesis;GO:0006407//rRNA export from nucleus;GO:0006412//translation;GO:0006412//translation
MF1	BAA04g01910	3.56787	4.34635	2.71891	2.6405	5.46264	15.9187	AT3G60245	-	Zinc-binding ribosomal protein family protein	Genetic Information Processing	Translation	ko03010//Ribosome	K02921	GO:0005840//ribosome;GO:0022625//cytosolic large ribosomal subunit;GO:0022625//cytosolic large ribosomal subunit;GO:0022625//cytosolic large ribosomal subunit;GO:0022625//cytosolic large ribosomal subunit;GO:0005737//cytoplasm	GO:0003735//structural constituent of ribosome	GO:0042254//ribosome biogenesis;GO:0006412//translation;GO:0006412//translation;GO:0006412//translation
MF1	BAA04g05790	1.4394	1.53125	1.05586	1.07214	2.15196	5.92686	AT3G53890	-	Ribosomal protein S21e	Genetic Information Processing	Translation	ko03010//Ribosome	K02971	GO:0022627//cytosolic small ribosomal subunit;GO:0022626//cytosolic ribosome;GO:0022626//cytosolic ribosome;GO:0022627//cytosolic small ribosomal subunit;GO:0022626//cytosolic ribosome;GO:0022627//cytosolic small ribosomal subunit;GO:0005737//cytoplasm;GO:0022626//cytosolic ribosome;GO:0005737//cytoplasm;GO:0022627//cytosolic small ribosomal subunit;GO:0005840//ribosome	GO:0003735//structural constituent of ribosome;GO:0003735//structural constituent of ribosome	GO:0006414//translational elongation;GO:0006414//translational elongation;GO:0000447//endonucleolytic cleavage in ITS1 to separate SSU-rRNA from 5.8S rRNA and LSU-rRNA from tricistronic rRNA transcript (SSU-rRNA, 5.8S rRNA, LSU-rRNA);GO:0000461//endonucleolytic cleavage to generate mature 3'-end of SSU-rRNA from (SSU-rRNA, 5.8S rRNA, LSU-rRNA);GO:0006414//translational elongation;GO:0006412//tran…
MF1	BAA01g44240	2.60685	2.83636	1.91297	1.60656	3.58239	10.3213	AT3G06680	-	Ribosomal L29e protein family	Genetic Information Processing	Translation	ko03010//Ribosome	K02905	GO:0005737//cytoplasm;GO:0022625//cytosolic large ribosomal subunit;GO:0022625//cytosolic large ribosomal subunit;GO:0005737//cytoplasm;GO:0022625//cytosolic large ribosomal subunit;GO:0005737//cytoplasm;GO:0005840//ribosome;GO:0022625//cytosolic large ribosomal subunit	GO:0003735//structural constituent of ribosome	GO:0042254//ribosome biogenesis;GO:0006412//translation;GO:0006412//translation;GO:0006412//translation
MF1	BAA03g11830	1.15252	1.01801	0.607239	0.61904	1.35195	4.19868	AT5G59850	-	Ribosomal protein S8 family protein	Genetic Information Processing	Translation	ko03010//Ribosome	K02957	GO:0022627//cytosolic small ribosomal subunit;GO:0022627//cytosolic small ribosomal subunit;GO:0022627//cytosolic small ribosomal subunit;GO:0022627//cytosolic small ribosomal subunit;GO:0022627//cytosolic small ribosomal subunit;GO:0022627//cytosolic small ribosomal subunit;GO:0016020//membrane;GO:0022627//cytosolic small ribosomal subunit;GO:0009507//chloroplast;GO:0022627//cytosolic small ribo…	GO:0003735//structural constituent of ribosome	GO:0001510//RNA methylation;GO:0009664//plant-type cell wall organization;GO:0009664//plant-type cell wall organization;GO:0006412//translation;GO:0042545//cell wall modification;GO:0042545//cell wall modification;GO:0006412//translation;GO:0001510//RNA methylation;GO:0006412//translation
MF1	BAA03g01060	1.95652	1.70191	1.30154	1.33722	2.18387	5.93019	AT5G02960	-	Ribosomal protein S12/S23 family protein	Genetic Information Processing	Translation	ko03010//Ribosome	K02973	GO:0005737//cytoplasm;GO:0022626//cytosolic ribosome;GO:0022626//cytosolic ribosome;GO:0022626//cytosolic ribosome;GO:0022627//cytosolic small ribosomal subunit;GO:0022626//cytosolic ribosome;GO:0022626//cytosolic ribosome;GO:0022626//cytosolic ribosome;GO:0022626//cytosolic ribosome;GO:0022627//cytosolic small ribosomal subunit;GO:0005840//ribosome;GO:0022626//cytosolic ribosome;GO:0022627//cyto…	GO:0003735//structural constituent of ribosome	GO:0006412//translation;GO:0006412//translation;GO:0006412//translation
MF1	BAA01g47300	0.570101	0.641775	0.658278	0.558801	0.631366	0.840641	AT3G01390	VMA10	vacuolar membrane ATPase 10	Metabolism;Cellular Processes	Energy metabolism;Global and overview maps;Transport and catabolism	ko01100//Metabolic pathways;ko00190//Oxidative phosphorylation;ko04145//Phagosome	K02152	GO:0005773//vacuole;GO:0005773//vacuole;GO:0005773//vacuole;GO:0005774//vacuolar membrane;GO:0005773//vacuole;GO:0005773//vacuole;GO:0005774//vacuolar membrane;GO:0000325//plant-type vacuole;GO:0005774//vacuolar membrane;GO:0005774//vacuolar membrane;GO:0005773//vacuole;GO:0005886//plasma membrane;GO:0005773//vacuole;GO:0016469//proton-transporting two-sector ATPase complex;GO:0005886//plasma mem…	GO:0046933//proton-transporting ATP synthase activity, rotational mechanism;GO:0046933//proton-transporting ATP synthase activity, rotational mechanism	GO:0015991//ATP hydrolysis coupled proton transport;GO:0006007//glucose catabolic process;GO:0015991//ATP hydrolysis coupled proton transport
MF1	BAA04g22300	0.232114	0.363625	0.319895	0.181567	0.33761	0.749281	AT2G30590	WRKY21	WRKY DNA-binding protein 21	-	-	-	-	GO:0005634//nucleus;GO:0005634//nucleus	GO:0003700//sequence-specific DNA binding transcription factor activity;GO:0003700//sequence-specific DNA binding transcription factor activity;GO:0003700//sequence-specific DNA binding transcription factor activity;GO:0005516//calmodulin binding;GO:0003700//sequence-specific DNA binding transcription factor activity;GO:0003700//sequence-specific DNA binding transcription factor activity	GO:0006355//regulation of transcription, DNA-templated;GO:0006355//regulation of transcription, DNA-templated;GO:0006355//regulation of transcription, DNA-templated
MF1	BAA04g01480	0.305066	0.26951	0.237389	0.509517	0.432435	0.915766	AT3G60820	PBF1	N-terminal nucleophile aminohydrolases (Ntn hydrolases) superfamily protein	Genetic Information Processing	Folding, sorting and degradation	ko03050//Proteasome	K02732	GO:0005737//cytoplasm;GO:0005737//cytoplasm;GO:0048046//apoplast;GO:0000502//proteasome complex;GO:0005839//proteasome core complex;GO:0005886//plasma membrane;GO:0005829//cytosol;GO:0005737//cytoplasm;GO:0009507//chloroplast;GO:0005829//cytosol;GO:0005839//proteasome core complex;GO:0005886//plasma membrane	GO:0008233//peptidase activity	GO:0046686//response to cadmium ion;GO:0043161//proteasome-mediated ubiquitin-dependent protein catabolic process;GO:0006094//gluconeogenesis;GO:0006511//ubiquitin-dependent protein catabolic process;GO:0043161//proteasome-mediated ubiquitin-dependent protein catabolic process;GO:0043161//proteasome-mediated ubiquitin-dependent protein catabolic process;GO:0051788//response to misfolded protein;G…
MF1	BAA03g56460	0.192094	0.212035	0.217641	0.302681	0.346114	0.533186	AT4G28440	-	Nucleic acid-binding, OB-fold-like protein	Genetic Information Processing	Replication and repair	ko03440//Homologous recombination;ko03420//Nucleotide excision repair;ko03030//DNA replication;ko03430//Mismatch repair	K07466	GO:0005829//cytosol	GO:0003674//molecular_function	GO:0080129//proteasome core complex assembly;GO:0009853//photorespiration;GO:0006511//ubiquitin-dependent protein catabolic process;GO:0051788//response to misfolded protein;GO:0008150//biological_process;GO:0006511//ubiquitin-dependent protein catabolic process;GO:0009853//photorespiration;GO:0006511//ubiquitin-dependent protein catabolic process
MF1	BAA01g23850	0.46405	0.424051	0.299366	0.512486	0.443332	1.12961	AT3G51800	ATG2	metallopeptidase M24 family protein	-	-	-	-	GO:0005886//plasma membrane;GO:0005730//nucleolus;GO:0005886//plasma membrane;GO:0005730//nucleolus;GO:0005730//nucleolus;GO:0005634//nucleus;GO:0005634//nucleus;GO:0005730//nucleolus;GO:0005634//nucleus	GO:0008235//metalloexopeptidase activity	GO:0009640//photomorphogenesis;GO:0009220//pyrimidine ribonucleotide biosynthetic process;GO:0006164//purine nucleotide biosynthetic process;GO:0009640//photomorphogenesis;GO:0009220//pyrimidine ribonucleotide biosynthetic process;GO:0001510//RNA methylation;GO:0006606//protein import into nucleus;GO:0009735//response to cytokinin;GO:0006508//proteolysis;GO:0010388//cullin deneddylation;GO:001038…
MF1	BAA04g00560	0.590629	0.622403	0.437842	0.920945	0.720485	2.13112	AT3G62840	-	Small nuclear ribonucleoprotein family protein	Genetic Information Processing	Transcription	ko03040//Spliceosome	K11096	GO:0005732//small nucleolar ribonucleoprotein complex;GO:0005634//nucleus;GO:0005634//nucleus;GO:0005634//nucleus	GO:0003674//molecular_function	-
MF1	BAA03g62140	0.25369	0.266366	0.340373	0.52904	0.392178	0.305107	AT4G35890	LARP1c	winged-helix DNA-binding transcription factor family protein	-	-	-	-	GO:0009507//chloroplast;GO:0005737//cytoplasm	-	GO:0010150//leaf senescence;GO:0048523//negative regulation of cellular process
MF1	BAA03g30570	0.386147	0.289774	0.353329	1.06319	0.215146	0.200451	AT4G02360	-	Protein of unknown function, DUF538	-	-	-	-	GO:0005576//extracellular region	GO:0003674//molecular_function	GO:0008150//biological_process
MF1	BAA04g27770	2.12959	1.78779	1.44105	4.24485	1.00074	1.51376	AT2G38310	PYL4	PYR1-like 4	Environmental Information Processing	Signal transduction	ko04075//Plant hormone signal transduction;ko04016//MAPK signaling pathway - plant	K14496	GO:0005634//nucleus	GO:0005515//protein binding;GO:0005515//protein binding;GO:0005515//protein binding;GO:0005515//protein binding;GO:0005515//protein binding;GO:0004872//receptor activity;GO:0005515//protein binding;GO:0005515//protein binding;GO:0005515//protein binding	GO:0009738//abscisic acid-activated signaling pathway;GO:0009738//abscisic acid-activated signaling pathway;GO:0009738//abscisic acid-activated signaling pathway;GO:0009738//abscisic acid-activated signaling pathway
MF1	BAA04g24290	2.45853	2.23747	1.35603	7.89991	2.23207	1.25166	AT2G33380	RD20	Caleosin-related family protein	Metabolism	Lipid metabolism	ko00073//Cutin, suberine and wax biosynthesis	K17991	GO:0031969//chloroplast membrane;GO:0043231//intracellular membrane-bounded organelle;GO:0031969//chloroplast membrane;GO:0031969//chloroplast membrane;GO:0012511//monolayer-surrounded lipid storage body;GO:0005773//vacuole;GO:0005773//vacuole;GO:0005773//vacuole;GO:0031969//chloroplast membrane;GO:0031969//chloroplast membrane;GO:0005773//vacuole	GO:1990137//plant seed peroxidase activity;GO:0005509//calcium ion binding;GO:0005509//calcium ion binding;GO:0005509//calcium ion binding	GO:0009651//response to salt stress;GO:0009737//response to abscisic acid;GO:0009409//response to cold;GO:0009651//response to salt stress;GO:0009737//response to abscisic acid;GO:0009737//response to abscisic acid;GO:0050832//defense response to fungus;GO:0042538//hyperosmotic salinity response;GO:0031407//oxylipin metabolic process;GO:0009620//response to fungus;GO:0009409//response to cold;GO:…
MF1	BAA01g45130	0.323927	0.37185	0.322484	0.513435	0.345618	0.358117	AT3G05280	-	Integral membrane Yip1 family protein	-	-	-	-	GO:0005794//Golgi apparatus;GO:0005829//cytosol	GO:0005515//protein binding	GO:0016192//vesicle-mediated transport;GO:0008150//biological_process
MF1	BAA04g06000	0.387717	0.319171	0.395715	0.454824	0.345193	0.49804	AT3G53610	RAB8	RAB GTPase homolog 8	Cellular Processes	Transport and catabolism	ko04144//Endocytosis	K07901	GO:0005829//cytosol;GO:0005886//plasma membrane;GO:0005886//plasma membrane;GO:0005829//cytosol;GO:0005886//plasma membrane;GO:0005886//plasma membrane;GO:0005829//cytosol;GO:0005886//plasma membrane	GO:0005515//protein binding;GO:0005525//GTP binding;GO:0005525//GTP binding	-
MF1	BAA01g44250	0.472843	0.290339	0.45525	0.62878	0.263408	0.272384	AT3G06670	-	binding	-	-	-	-	GO:0005737//cytoplasm;GO:0005737//cytoplasm	-	GO:0009630//gravitropism;GO:0009639//response to red or far red light;GO:0008150//biological_process
MF1	BAA01g41840	0.609718	0.549874	0.669743	0.865497	0.546775	0.68597	AT3G11200	AL2	alfin-like 2	-	-	-	-	GO:0005634//nucleus;GO:0005829//cytosol;GO:0005829//cytosol;GO:0005634//nucleus;GO:0005634//nucleus	GO:0003677//DNA binding;GO:0035064//methylated histone binding	GO:0007067//mitotic nuclear division;GO:0006355//regulation of transcription, DNA-templated;GO:0006355//regulation of transcription, DNA-templated;GO:0006355//regulation of transcription, DNA-templated;GO:0007067//mitotic nuclear division
MF1	BAA01g40540	0.361345	0.225874	1.06109	2.38327	0.329673	0.22947	AT3G12920	BRG3	SBP (S-ribonuclease binding protein) family protein	-	-	-	-	GO:0005634//nucleus;GO:0005737//cytoplasm	-	GO:0043067//regulation of programmed cell death
MF1	BAA03g12800	0.601922	0.421319	0.646431	0.694399	0.870281	0.5481	AT5G58290	RPT3	regulatory particle triple-A ATPase 3	Genetic Information Processing	Folding, sorting and degradation	ko03050//Proteasome	K03063	GO:0016020//membrane;GO:0000502//proteasome complex;GO:0009506//plasmodesma;GO:0005634//nucleus;GO:0005618//cell wall;GO:0005829//cytosol;GO:0008540//proteasome regulatory particle, base subcomplex	GO:0016887//ATPase activity;GO:0016887//ATPase activity	GO:0043161//proteasome-mediated ubiquitin-dependent protein catabolic process;GO:0006511//ubiquitin-dependent protein catabolic process;GO:0043161//proteasome-mediated ubiquitin-dependent protein catabolic process;GO:0006511//ubiquitin-dependent protein catabolic process;GO:0010498//proteasomal protein catabolic process;GO:0006511//ubiquitin-dependent protein catabolic process;GO:0006094//glucone…
MF1	BAA02g36070	0.947715	0.834016	0.711335	1.23675	1.93907	1.88805	AT5G47570	-	-	-	-	-	-	GO:0005747//mitochondrial respiratory chain complex I;GO:0005747//mitochondrial respiratory chain complex I;GO:0005747//mitochondrial respiratory chain complex I;GO:0005747//mitochondrial respiratory chain complex I;GO:0005747//mitochondrial respiratory chain complex I;GO:0005747//mitochondrial respiratory chain complex I;GO:0005747//mitochondrial respiratory chain complex I;GO:0005747//mitochond…	GO:0003674//molecular_function	GO:0009853//photorespiration;GO:0051788//response to misfolded protein;GO:0006511//ubiquitin-dependent protein catabolic process;GO:0006511//ubiquitin-dependent protein catabolic process;GO:0080129//proteasome core complex assembly;GO:0006511//ubiquitin-dependent protein catabolic process;GO:0009853//photorespiration
MF1	BAA03g03930	0.873808	0.897161	0.751631	1.14957	2.39188	2.21003	AT5G08670	-	ATP synthase alpha/beta family protein	Metabolism	Global and overview maps;Energy metabolism	ko01100//Metabolic pathways;ko00190//Oxidative phosphorylation	K02133	GO:0005774//vacuolar membrane;GO:0005753//mitochondrial proton-transporting ATP synthase complex;GO:0000275//mitochondrial proton-transporting ATP synthase complex, catalytic core F(1);GO:0005753//mitochondrial proton-transporting ATP synthase complex;GO:0005747//mitochondrial respiratory chain complex I;GO:0005774//vacuolar membrane;GO:0000275//mitochondrial proton-transporting ATP synthase comp…	GO:0050897//cobalt ion binding;GO:0005524//ATP binding;GO:0005524//ATP binding;GO:0005507//copper ion binding;GO:0046933//proton-transporting ATP synthase activity, rotational mechanism;GO:0046933//proton-transporting ATP synthase activity, rotational mechanism;GO:0008270//zinc ion binding	GO:0006979//response to oxidative stress
MF1	BAA08g34180	1.70864	1.63103	1.49645	1.62694	2.05101	2.11303	AT1G08200	AXS2	UDP-D-apiose/UDP-D-xylose synthase 2	Metabolism	Carbohydrate metabolism;Global and overview maps	ko01100//Metabolic pathways;ko00520//Amino sugar and nucleotide sugar metabolism	K12449	GO:0048046//apoplast;GO:0005829//cytosol;GO:0005737//cytoplasm;GO:0005634//nucleus	GO:0048040//UDP-glucuronate decarboxylase activity	GO:0009226//nucleotide-sugar biosynthetic process;GO:0009226//nucleotide-sugar biosynthetic process
MF1	BAA08g02410	0.456601	0.40222	0.438879	0.458553	0.580715	0.654827	AT1G51980	-	Insulinase (Peptidase family M16) protein	-	-	-	-	GO:0005774//vacuolar membrane;GO:0009536//plastid;GO:0005750//mitochondrial respiratory chain complex III;GO:0005739//mitochondrion;GO:0005739//mitochondrion;GO:0005739//mitochondrion;GO:0005739//mitochondrion;GO:0009507//chloroplast;GO:0005739//mitochondrion;GO:0005750//mitochondrial respiratory chain complex III;GO:0005750//mitochondrial respiratory chain complex III;GO:0005774//vacuolar membra…	GO:0004222//metalloendopeptidase activity;GO:0005524//ATP binding;GO:0005524//ATP binding;GO:0005524//ATP binding;GO:0005524//ATP binding	GO:0009651//response to salt stress;GO:0009651//response to salt stress;GO:0006098//pentose-phosphate shunt;GO:0006508//proteolysis;GO:0006096//glycolytic process;GO:0006096//glycolytic process;GO:0009060//aerobic respiration;GO:0006098//pentose-phosphate shunt;GO:0009060//aerobic respiration;GO:0009651//response to salt stress;GO:0009651//response to salt stress;GO:0006096//glycolytic process;GO…
MF1	BAA01g36430	0.393548	0.769865	0.514022	0.634048	2.64479	1.94988	AT3G18410	-	Complex I subunit NDUFS6	Metabolism	Global and overview maps;Energy metabolism	ko01100//Metabolic pathways;ko00190//Oxidative phosphorylation	K03966	GO:0005747//mitochondrial respiratory chain complex I;GO:0005739//mitochondrion;GO:0031966//mitochondrial membrane;GO:0005739//mitochondrion;GO:0031966//mitochondrial membrane;GO:0005747//mitochondrial respiratory chain complex I;GO:0031966//mitochondrial membrane;GO:0005747//mitochondrial respiratory chain complex I;GO:0005747//mitochondrial respiratory chain complex I;GO:0005747//mitochondrial …	GO:0003674//molecular_function	GO:0009853//photorespiration;GO:0009853//photorespiration
MF1	BAA03g15760	0.595566	0.600553	0.506972	0.882261	1.84785	1.34525	AT5G52840	-	NADH-ubiquinone oxidoreductase-related	Metabolism	Global and overview maps;Energy metabolism	ko01100//Metabolic pathways;ko00190//Oxidative phosphorylation	K03949	GO:0031966//mitochondrial membrane;GO:0031966//mitochondrial membrane;GO:0005739//mitochondrion;GO:0005747//mitochondrial respiratory chain complex I;GO:0005739//mitochondrion;GO:0016020//membrane;GO:0005739//mitochondrion;GO:0031966//mitochondrial membrane;GO:0009507//chloroplast;GO:0005747//mitochondrial respiratory chain complex I;GO:0045271//respiratory chain complex I;GO:0005739//mitochondri…	-	GO:0009853//photorespiration;GO:0009651//response to salt stress;GO:0080129//proteasome core complex assembly;GO:0006098//pentose-phosphate shunt;GO:0051788//response to misfolded protein;GO:0009853//photorespiration;GO:0006511//ubiquitin-dependent protein catabolic process;GO:0006511//ubiquitin-dependent protein catabolic process;GO:0006511//ubiquitin-dependent protein catabolic process;GO:00098…
MF1	BAA08g01640	0.576682	0.505169	0.44967	0.677276	1.64472	1.1827	AT1G53240	mMDH1	Lactate/malate dehydrogenase family protein	Metabolism	Global and overview maps;Amino acid metabolism;Energy metabolism;Carbohydrate metabolism	ko01100//Metabolic pathways;ko01110//Biosynthesis of secondary metabolites;ko01200//Carbon metabolism;ko00270//Cysteine and methionine metabolism;ko00620//Pyruvate metabolism;ko00630//Glyoxylate and dicarboxylate metabolism;ko00710//Carbon fixation in photosynthetic organisms;ko00020//Citrate cycle (TCA cycle)	K00026	GO:0005739//mitochondrion;GO:0005739//mitochondrion;GO:0005739//mitochondrion;GO:0005618//cell wall;GO:0005739//mitochondrion;GO:0048046//apoplast;GO:0005739//mitochondrion;GO:0005739//mitochondrion;GO:0005739//mitochondrion;GO:0005739//mitochondrion;GO:0009507//chloroplast	GO:0005507//copper ion binding;GO:0030060//L-malate dehydrogenase activity	GO:0009651//response to salt stress;GO:0009651//response to salt stress;GO:0006096//glycolytic process;GO:0007030//Golgi organization;GO:0006833//water transport;GO:0046686//response to cadmium ion;GO:0009651//response to salt stress;GO:0006972//hyperosmotic response;GO:0046686//response to cadmium ion;GO:0006094//gluconeogenesis;GO:0009651//response to salt stress;GO:0042742//defense response to…
MF1	BAA03g61430	2.18716	1.96841	2.09731	2.56359	2.8311	2.97696	AT4G34720	AVA-P1	ATPase, F0/V0 complex, subunit C protein	Metabolism;Cellular Processes	Energy metabolism;Transport and catabolism;Global and overview maps	ko01100//Metabolic pathways;ko00190//Oxidative phosphorylation;ko04145//Phagosome	K02155	GO:0005773//vacuole;GO:0009507//chloroplast;GO:0005773//vacuole	GO:0016887//ATPase activity;GO:0046961//proton-transporting ATPase activity, rotational mechanism;GO:0046961//proton-transporting ATPase activity, rotational mechanism	GO:0015992//proton transport;GO:0006007//glucose catabolic process
MF1	BAA01g41200	0.818734	0.589215	0.589807	0.995168	1.1747	1.0569	AT3G12260	-	LYR family of Fe/S cluster biogenesis protein	Metabolism	Energy metabolism;Global and overview maps	ko01100//Metabolic pathways;ko00190//Oxidative phosphorylation	K03950	GO:0005739//mitochondrion;GO:0005739//mitochondrion;GO:0005739//mitochondrion;GO:0005747//mitochondrial respiratory chain complex I;GO:0005747//mitochondrial respiratory chain complex I;GO:0005747//mitochondrial respiratory chain complex I;GO:0005747//mitochondrial respiratory chain complex I;GO:0016020//membrane;GO:0005739//mitochondrion;GO:0005739//mitochondrion	GO:0003824//catalytic activity	GO:0006096//glycolytic process;GO:0009853//photorespiration;GO:0009853//photorespiration;GO:0009060//aerobic respiration;GO:0046686//response to cadmium ion;GO:0051788//response to misfolded protein;GO:0006096//glycolytic process;GO:0080129//proteasome core complex assembly;GO:0006511//ubiquitin-dependent protein catabolic process;GO:0006511//ubiquitin-dependent protein catabolic process;GO:00090…
MF1	BAA03g06090	2.62058	2.06598	2.37088	3.10169	3.29071	2.96192	AT5G13490	AAC2	ADP/ATP carrier 2	-	-	-	-	GO:0005740//mitochondrial envelope;GO:0005774//vacuolar membrane;GO:0005739//mitochondrion;GO:0009941//chloroplast envelope;GO:0005739//mitochondrion;GO:0009941//chloroplast envelope;GO:0005743//mitochondrial inner membrane;GO:0005740//mitochondrial envelope;GO:0005743//mitochondrial inner membrane;GO:0005743//mitochondrial inner membrane;GO:0005774//vacuolar membrane;GO:0009941//chloroplast enve…	GO:0005471//ATP:ADP antiporter activity;GO:0005471//ATP:ADP antiporter activity;GO:0005507//copper ion binding;GO:0005515//protein binding	GO:0043269//regulation of ion transport;GO:0043069//negative regulation of programmed cell death;GO:0006862//nucleotide transport;GO:0015802//basic amino acid transport;GO:0006612//protein targeting to membrane;GO:0006820//anion transport;GO:0006865//amino acid transport;GO:0006888//ER to Golgi vesicle-mediated transport;GO:0006612//protein targeting to membrane;GO:0006094//gluconeogenesis;GO:000…
MF1	BAA02g37720	1.1462	0.818948	0.561843	0.931912	1.74146	0.388252	AT2G02870	-	Galactose oxidase/kelch repeat superfamily protein	-	-	-	-	GO:0009507//chloroplast;GO:0005634//nucleus;GO:0009507//chloroplast;GO:0009507//chloroplast	GO:0003674//molecular_function	GO:0042631//cellular response to water deprivation;GO:0009610//response to symbiotic fungus;GO:0016036//cellular response to phosphate starvation;GO:0019375//galactolipid biosynthetic process;GO:0019375//galactolipid biosynthetic process;GO:0042631//cellular response to water deprivation;GO:0042631//cellular response to water deprivation;GO:0016036//cellular response to phosphate starvation
MF1	BAA01g40150	5.77145	5.75095	6.15769	4.34953	7.72187	4.68377	AT3G13310	-	Chaperone DnaJ-domain superfamily protein	-	-	-	-	GO:0009507//chloroplast	-	GO:0006457//protein folding;GO:0006457//protein folding;GO:0006457//protein folding
MF1	BAA03g05360	37.2718	69.2181	47.9115	38.7873	57.7187	42.4696	AT5G12020	HSP17.6II	17.6 kDa class II heat shock protein	Genetic Information Processing	Folding, sorting and degradation	ko04141//Protein processing in endoplasmic reticulum	K13993	GO:0005737//cytoplasm	-	GO:0006457//protein folding;GO:0034976//response to endoplasmic reticulum stress;GO:0009408//response to heat;GO:0006457//protein folding;GO:0006457//protein folding;GO:0009408//response to heat;GO:0034976//response to endoplasmic reticulum stress;GO:0009408//response to heat;GO:0042542//response to hydrogen peroxide;GO:0009408//response to heat;GO:0009644//response to high light intensity;GO:000…
MF1	BAA03g13550	0.931972	1.24851	1.00294	0.601544	1.21495	0.865753	AT5G57015	ckl12	casein kinase I-like 12	-	-	-	-	GO:0005737//cytoplasm;GO:0005737//cytoplasm	GO:0016301//kinase activity	-
MF1	BAA03g61210	1.8166	4.29887	2.74758	0.82845	2.99853	2.15761	AT4G34410	RRTF1	redox responsive transcription factor 1	-	-	-	-	GO:0005634//nucleus;GO:0005634//nucleus	GO:0003700//sequence-specific DNA binding transcription factor activity;GO:0003677//DNA binding;GO:0003700//sequence-specific DNA binding transcription factor activity	GO:0009693//ethylene biosynthetic process;GO:0006355//regulation of transcription, DNA-templated;GO:0006355//regulation of transcription, DNA-templated;GO:0035556//intracellular signal transduction;GO:0002679//respiratory burst involved in defense response;GO:0050832//defense response to fungus;GO:0010200//response to chitin;GO:0010200//response to chitin;GO:0050832//defense response to fungus;GO…
MF1	BAA01g35010	0.587357	0.781515	0.394278	0.467801	0.854001	0.475301	AT3G20310	ERF7	ethylene response factor 7	-	-	-	-	GO:0005634//nucleus;GO:0005634//nucleus;GO:0005634//nucleus	GO:0003700//sequence-specific DNA binding transcription factor activity;GO:0003700//sequence-specific DNA binding transcription factor activity;GO:0003700//sequence-specific DNA binding transcription factor activity;GO:0043565//sequence-specific DNA binding;GO:0005515//protein binding;GO:0003677//DNA binding	GO:0045892//negative regulation of transcription, DNA-templated;GO:0009414//response to water deprivation;GO:0006355//regulation of transcription, DNA-templated;GO:0009873//ethylene-activated signaling pathway;GO:0009414//response to water deprivation;GO:0009873//ethylene-activated signaling pathway;GO:0006355//regulation of transcription, DNA-templated;GO:0006355//regulation of transcription, DN…
MF1	BAA03g11790	1.28605	1.68981	1.32624	2.37681	4.95668	0.89554	AT5G59880	ADF3	actin depolymerizing factor 3	-	-	-	-	GO:0005737//cytoplasm;GO:0005886//plasma membrane;GO:0005739//mitochondrion;GO:0005829//cytosol;GO:0009506//plasmodesma;GO:0005886//plasma membrane;GO:0009507//chloroplast;GO:0005739//mitochondrion;GO:0005622//intracellular;GO:0009507//chloroplast;GO:0005829//cytosol;GO:0009506//plasmodesma	GO:0005515//protein binding	GO:0046686//response to cadmium ion;GO:0046686//response to cadmium ion;GO:0046686//response to cadmium ion;GO:0006979//response to oxidative stress;GO:0006094//gluconeogenesis;GO:0006096//glycolytic process;GO:0009651//response to salt stress;GO:0006096//glycolytic process;GO:0009651//response to salt stress;GO:0006096//glycolytic process
MF1	BAA08g27140	0.411083	0.558876	0.483228	0.587174	0.958325	0.609103	AT1G23260	MMZ1	MMS ZWEI homologue 1	-	-	-	-	GO:0005634//nucleus;GO:0031372//UBC13-MMS2 complex	GO:0004842//ubiquitin-protein transferase activity;GO:0005515//protein binding;GO:0004842//ubiquitin-protein transferase activity;GO:0005515//protein binding	GO:0006301//postreplication repair;GO:0006301//postreplication repair;GO:0006301//postreplication repair;GO:0006301//postreplication repair;GO:0006301//postreplication repair;GO:0006301//postreplication repair;GO:0006623//protein targeting to vacuole;GO:0006301//postreplication repair;GO:0006301//postreplication repair
MF1	BAA08g26390	3.74623	3.34895	2.85365	4.1892	9.53665	5.15761	AT1G26630	FBR12	Eukaryotic translation initiation factor 5A-1 (eIF-5A 1) protein	-	-	-	-	GO:0005634//nucleus;GO:0005634//nucleus;GO:0005737//cytoplasm	GO:0003743//translation initiation factor activity;GO:0003743//translation initiation factor activity	GO:0009617//response to bacterium;GO:0006413//translational initiation;GO:0006094//gluconeogenesis;GO:0006413//translational initiation;GO:0006096//glycolytic process;GO:0006364//rRNA processing;GO:0046686//response to cadmium ion;GO:0006413//translational initiation;GO:0006413//translational initiation;GO:0046686//response to cadmium ion;GO:0009611//response to wounding;GO:0012501//programmed ce…
MF2	BAA07g25540	0.786021	0.949203	1.07653	0.856585	0.225792	0.517465	AT1G80380	-	P-loop containing nucleoside triphosphate hydrolases superfamily protein	Metabolism	Carbohydrate metabolism;Lipid metabolism;Global and overview maps;Amino acid metabolism	ko01100//Metabolic pathways;ko01110//Biosynthesis of secondary metabolites;ko01200//Carbon metabolism;ko00630//Glyoxylate and dicarboxylate metabolism;ko00260//Glycine, serine and threonine metabolism;ko00561//Glycerolipid metabolism	K15918	GO:0009941//chloroplast envelope;GO:0009570//chloroplast stroma;GO:0009570//chloroplast stroma;GO:0009941//chloroplast envelope;GO:0009941//chloroplast envelope;GO:0009570//chloroplast stroma;GO:0009507//chloroplast;GO:0009941//chloroplast envelope;GO:0009570//chloroplast stroma;GO:0009570//chloroplast stroma;GO:0009941//chloroplast envelope;GO:0009570//chloroplast stroma;GO:0009570//chloroplast …	GO:0008887//glycerate kinase activity;GO:0008887//glycerate kinase activity	GO:0009853//photorespiration;GO:0009853//photorespiration;GO:0009853//photorespiration;GO:0009853//photorespiration
MF2	BAA07g31130	3.65519	4.59111	2.83936	3.10842	0.911344	0.737873	AT1G67920	-	-	-	-	-	-	GO:0005634//nucleus	GO:0003674//molecular_function	GO:0008150//biological_process
MF2	BAA03g40480	0.930558	2.14201	1.76021	1.70272	0.821223	0.661773	AT3G19580	ZF2	zinc-finger protein 2	-	-	-	-	GO:0005634//nucleus;GO:0005634//nucleus;GO:0005634//nucleus;GO:0005634//nucleus	GO:0008270//zinc ion binding;GO:0043565//sequence-specific DNA binding;GO:0003676//nucleic acid binding;GO:0003700//sequence-specific DNA binding transcription factor activity;GO:0003677//DNA binding	GO:0045892//negative regulation of transcription, DNA-templated;GO:0009737//response to abscisic acid;GO:0009611//response to wounding;GO:0009737//response to abscisic acid;GO:0009738//abscisic acid-activated signaling pathway;GO:0009733//response to auxin;GO:0002679//respiratory burst involved in defense response;GO:0010200//response to chitin;GO:0009414//response to water deprivation;GO:0002679…
MF2	BAA09g23740	1.58483	1.98002	1.95002	1.75683	1.64525	1.25322	AT5G47200	RAB1A	RAB GTPase homolog 1A	-	-	-	-	GO:0005886//plasma membrane;GO:0005794//Golgi apparatus	GO:0005525//GTP binding;GO:0005525//GTP binding	GO:0009860//pollen tube growth;GO:0010200//response to chitin;GO:0006499//N-terminal protein myristoylation;GO:0009860//pollen tube growth;GO:0006499//N-terminal protein myristoylation;GO:0006499//N-terminal protein myristoylation
MF2	BAA09g09190	10.3777	12.7171	13.045	8.46102	6.84711	5.48925	AT5G65300	-	-	-	-	-	-	GO:0005739//mitochondrion	GO:0003674//molecular_function	GO:0009738//abscisic acid-activated signaling pathway;GO:0035556//intracellular signal transduction;GO:0009693//ethylene biosynthetic process;GO:0010200//response to chitin;GO:0009723//response to ethylene;GO:0009693//ethylene biosynthetic process;GO:0008150//biological_process;GO:0009738//abscisic acid-activated signaling pathway
MF2	BAA03g25090	0.325284	0.139123	0.118558	0.285691	0.120468	0.123333	AT2G45740	PEX11D	peroxin 11D	-	-	-	-	GO:0005739//mitochondrion;GO:0005777//peroxisome;GO:0005739//mitochondrion;GO:0005777//peroxisome;GO:0005739//mitochondrion;GO:0005777//peroxisome;GO:0009507//chloroplast;GO:0005739//mitochondrion;GO:0005777//peroxisome;GO:0005777//peroxisome;GO:0005779//integral component of peroxisomal membrane;GO:0005779//integral component of peroxisomal membrane;GO:0005777//peroxisome;GO:0009507//chloroplast…	GO:0005515//protein binding;GO:0005515//protein binding;GO:0042802//identical protein binding;GO:0003674//molecular_function	GO:0016559//peroxisome fission;GO:0016559//peroxisome fission;GO:0016559//peroxisome fission;GO:0016559//peroxisome fission;GO:0016559//peroxisome fission;GO:0007031//peroxisome organization;GO:0016559//peroxisome fission;GO:0007031//peroxisome organization;GO:0016559//peroxisome fission;GO:0016559//peroxisome fission
MF2	BAA02g02830	0.564857	0.451609	0.570845	0.784434	0.569248	0.452314	AT5G08300	-	Succinyl-CoA ligase, alpha subunit	Metabolism	Carbohydrate metabolism;Global and overview maps	ko01100//Metabolic pathways;ko01110//Biosynthesis of secondary metabolites;ko01200//Carbon metabolism;ko00020//Citrate cycle (TCA cycle);ko00640//Propanoate metabolism	K01899	GO:0005739//mitochondrion;GO:0005739//mitochondrion;GO:0005739//mitochondrion;GO:0005739//mitochondrion;GO:0005739//mitochondrion;GO:0005739//mitochondrion;GO:0005739//mitochondrion;GO:0005618//cell wall;GO:0005739//mitochondrion	GO:0004776//succinate-CoA ligase (GDP-forming) activity;GO:0005507//copper ion binding;GO:0046872//metal ion binding	GO:0009853//photorespiration;GO:0034976//response to endoplasmic reticulum stress;GO:0006511//ubiquitin-dependent protein catabolic process;GO:0034976//response to endoplasmic reticulum stress;GO:0006096//glycolytic process;GO:0006096//glycolytic process;GO:0008152//metabolic process;GO:0046686//response to cadmium ion;GO:0080129//proteasome core complex assembly;GO:0009750//response to fructose;…
MF2	BAA02g10190	4.43622	3.91443	4.60183	4.30768	4.34883	3.43745	AT5G22060	J2	DNAJ homologue 2	Genetic Information Processing	Folding, sorting and degradation	ko04141//Protein processing in endoplasmic reticulum	K09503	GO:0005886//plasma membrane;GO:0009506//plasmodesma;GO:0005737//cytoplasm;GO:0005829//cytosol	-	GO:0006457//protein folding;GO:0009408//response to heat;GO:0006457//protein folding;GO:0006457//protein folding;GO:0006457//protein folding;GO:0006457//protein folding;GO:0006457//protein folding;GO:0009644//response to high light intensity;GO:0006457//protein folding;GO:0006457//protein folding;GO:0006457//protein folding;GO:0006457//protein folding;GO:0042542//response to hydrogen peroxide;GO:…
MF2	BAA05g23020	0.128226	0.103024	0.123062	0.117626	0.0944415	0.0564032	AT1G33980	UPF3	Smg-4/UPF3 family protein	Genetic Information Processing	Translation	ko03013//RNA transport;ko03015//mRNA surveillance pathway	K14328	GO:0005634//nucleus;GO:0005634//nucleus;GO:0005730//nucleolus;GO:0005730//nucleolus	-	GO:0000184//nuclear-transcribed mRNA catabolic process, nonsense-mediated decay;GO:0000956//nuclear-transcribed mRNA catabolic process;GO:0000184//nuclear-transcribed mRNA catabolic process, nonsense-mediated decay;GO:0042742//defense response to bacterium;GO:0042742//defense response to bacterium;GO:0000184//nuclear-transcribed mRNA catabolic process, nonsense-mediated decay;GO:0000184//nuclear-…
MF2	BAA07g30830	3.86877	3.46752	3.10788	4.63638	3.32326	1.48745	AT1G68490	-	-	-	-	-	-	GO:0005634//nucleus	GO:0003674//molecular_function	GO:0008150//biological_process
MF2	BAA03g34760	15.8375	22.2024	26.0456	25.007	10.449	5.89773	AT3G07390	AIR12	auxin-responsive family protein	-	-	-	-	GO:0005886//plasma membrane;GO:0005576//extracellular region;GO:0031225//anchored component of membrane;GO:0005886//plasma membrane;GO:0046658//anchored component of plasma membrane;GO:0005886//plasma membrane;GO:0031225//anchored component of membrane;GO:0005886//plasma membrane;GO:0046658//anchored component of plasma membrane;GO:0005886//plasma membrane	GO:0005201//extracellular matrix structural constituent	GO:0009733//response to auxin;GO:0006007//glucose catabolic process;GO:0030198//extracellular matrix organization;GO:0030198//extracellular matrix organization;GO:0010102//lateral root morphogenesis
MF2	BAA03g21230	3.52628	6.04018	7.83414	6.84817	4.05543	3.55609	AT2G38470	WRKY33	WRKY DNA-binding protein 33	Organismal Systems;Environmental Information Processing	Signal transduction;Environmental adaptation	ko04626//Plant-pathogen interaction;ko04016//MAPK signaling pathway - plant	K13424	GO:0005634//nucleus;GO:0005634//nucleus;GO:0005634//nucleus;GO:0005634//nucleus	GO:0003700//sequence-specific DNA binding transcription factor activity;GO:0005515//protein binding;GO:0003700//sequence-specific DNA binding transcription factor activity;GO:0005515//protein binding;GO:0003700//sequence-specific DNA binding transcription factor activity;GO:0003700//sequence-specific DNA binding transcription factor activity	GO:0009867//jasmonic acid mediated signaling pathway;GO:0002679//respiratory burst involved in defense response;GO:0002679//respiratory burst involved in defense response;GO:0050832//defense response to fungus;GO:0009651//response to salt stress;GO:0010310//regulation of hydrogen peroxide metabolic process;GO:0034605//cellular response to heat;GO:0009862//systemic acquired resistance, salicylic a…
MF2	BAA02g14520	10.7909	6.81716	28.7862	4.46472	1.72156	3.4745	AT5G55180	-	O-Glycosyl hydrolases family 17 protein	-	-	-	-	GO:0005886//plasma membrane;GO:0005886//plasma membrane	GO:0004553//hydrolase activity, hydrolyzing O-glycosyl compounds	-
MF2	BAA02g00970	4.17276	3.33568	8.93918	3.73958	1.53312	0.568683	AT5G03380	-	Heavy metal transport/detoxification superfamily protein	-	-	-	-	GO:0005886//plasma membrane	GO:0046872//metal ion binding	GO:0010200//response to chitin
MF2	BAA03g40100	2.67281	1.84738	1.9084	1.84106	1.01132	1.16044	AT3G18780	ACT2	actin 2	-	-	-	-	GO:0016020//membrane;GO:0005737//cytoplasm;GO:0005737//cytoplasm;GO:0016020//membrane;GO:0005737//cytoplasm;GO:0005634//nucleus;GO:0005634//nucleus	GO:0005515//protein binding;GO:0005200//structural constituent of cytoskeleton;GO:0005200//structural constituent of cytoskeleton	GO:0010114//response to red light;GO:0030243//cellulose metabolic process;GO:0007030//Golgi organization;GO:0016049//cell growth;GO:0009651//response to salt stress;GO:0000271//polysaccharide biosynthetic process;GO:0048768//root hair cell tip growth;GO:0009644//response to high light intensity;GO:0010053//root epidermal cell differentiation;GO:0071555//cell wall organization;GO:0009735//response…
MF2	BAA03g47160	1.61992	0.824472	1.41349	0.781823	0.419346	0.597112	AT3G51160	MUR1	NAD(P)-binding Rossmann-fold superfamily protein	Metabolism	Carbohydrate metabolism;Global and overview maps	ko01100//Metabolic pathways;ko00520//Amino sugar and nucleotide sugar metabolism;ko00051//Fructose and mannose metabolism	K01711	GO:0005829//cytosol;GO:0005829//cytosol;GO:0005794//Golgi apparatus	GO:0008446//GDP-mannose 4,6-dehydratase activity;GO:0008446//GDP-mannose 4,6-dehydratase activity	GO:0042351//'de novo' GDP-L-fucose biosynthetic process;GO:0042351//'de novo' GDP-L-fucose biosynthetic process;GO:0009826//unidimensional cell growth;GO:0006007//glucose catabolic process;GO:0009826//unidimensional cell growth
MF2	BAA02g11510	39.4009	26.4607	37.224	19.2671	16.6419	9.9739	AT5G59820	RHL41	C2H2-type zinc finger family protein	-	-	-	-	GO:0005634//nucleus	GO:0008270//zinc ion binding;GO:0003700//sequence-specific DNA binding transcription factor activity;GO:0003676//nucleic acid binding	GO:0042538//hyperosmotic salinity response;GO:0009631//cold acclimation;GO:0030968//endoplasmic reticulum unfolded protein response;GO:0010286//heat acclimation;GO:0030968//endoplasmic reticulum unfolded protein response;GO:0010224//response to UV-B;GO:0009409//response to cold;GO:0009408//response to heat;GO:0009611//response to wounding;GO:0009643//photosynthetic acclimation;GO:0009408//respons…
MF2	BAA05g21130	0.480902	0.425627	0.500827	0.349293	0.170763	0.131603	AT1G47380	-	Protein phosphatase 2C family protein	-	-	-	-	GO:0005739//mitochondrion;GO:0005829//cytosol	GO:0004722//protein serine/threonine phosphatase activity	-
MF2	BAA02g01680	1.0705	1.0403	1.03034	0.487081	0.293197	0.23733	AT5G05140	-	Transcription elongation factor (TFIIS) family protein	-	-	-	-	GO:0005634//nucleus	-	GO:0009611//response to wounding;GO:0010200//response to chitin;GO:0009695//jasmonic acid biosynthetic process;GO:0009753//response to jasmonic acid;GO:0009695//jasmonic acid biosynthetic process;GO:0009620//response to fungus
MF2	BAA02g05020	4.65794	4.70406	4.2774	1.44746	3.9198	0.758553	AT5G13180	NAC083	NAC domain containing protein 83	-	-	-	-	GO:0005634//nucleus	GO:0005515//protein binding;GO:0005515//protein binding;GO:0003700//sequence-specific DNA binding transcription factor activity	GO:0006612//protein targeting to membrane;GO:0010089//xylem development;GO:0010363//regulation of plant-type hypersensitive response;GO:0045892//negative regulation of transcription, DNA-templated;GO:0006612//protein targeting to membrane;GO:0009651//response to salt stress;GO:0045892//negative regulation of transcription, DNA-templated;GO:0009741//response to brassinosteroid;GO:0045892//negative…
MF2	BAA02g08050	1.82222	0.135281	0.128717	0.13079	0.060332	0.17634	AT5G18130	-	-	-	-	-	-	GO:0005634//nucleus;GO:0005634//nucleus	GO:0003674//molecular_function	GO:0009617//response to bacterium;GO:0008150//biological_process;GO:0045087//innate immune response
MF2	BAA03g25210	0.367612	0.061894	0.0839503	0.0613091	0.0200931	0.0159434	AT2G45910	-	U-box domain-containing protein kinase family protein	-	-	-	-	GO:0005886//plasma membrane	GO:0016301//kinase activity	-
MF2	BAA05g23910	0.381873	0.123627	0.106561	0.0394669	0.151308	0.300506	AT1G32200	ATS1	phospholipid/glycerol acyltransferase family protein	Metabolism	Global and overview maps;Lipid metabolism	ko01100//Metabolic pathways;ko00564//Glycerophospholipid metabolism;ko00561//Glycerolipid metabolism	K00630	GO:0009570//chloroplast stroma;GO:0009507//chloroplast;GO:0009507//chloroplast;GO:0009570//chloroplast stroma;GO:0009570//chloroplast stroma;GO:0009536//plastid;GO:0009570//chloroplast stroma;GO:0009570//chloroplast stroma;GO:0009570//chloroplast stroma;GO:0009507//chloroplast;GO:0009570//chloroplast stroma;GO:0009570//chloroplast stroma;GO:0009507//chloroplast;GO:0009570//chloroplast stroma;GO:0…	GO:0004366//glycerol-3-phosphate O-acyltransferase activity	GO:0006655//phosphatidylglycerol biosynthetic process;GO:0019288//isopentenyl diphosphate biosynthetic process, methylerythritol 4-phosphate pathway;GO:0006655//phosphatidylglycerol biosynthetic process;GO:0006655//phosphatidylglycerol biosynthetic process;GO:0015995//chlorophyll biosynthetic process;GO:0006636//unsaturated fatty acid biosynthetic process;GO:0015995//chlorophyll biosynthetic proc…
MF2	BAA03g22070	5.20465	0.771867	0.44886	1.05322	0.290761	2.356	AT2G39730	RCA	rubisco activase	-	-	-	-	GO:0009535//chloroplast thylakoid membrane;GO:0009941//chloroplast envelope;GO:0005634//nucleus;GO:0009941//chloroplast envelope;GO:0009535//chloroplast thylakoid membrane;GO:0009941//chloroplast envelope;GO:0009570//chloroplast stroma;GO:0009535//chloroplast thylakoid membrane;GO:0009535//chloroplast thylakoid membrane;GO:0005634//nucleus;GO:0009535//chloroplast thylakoid membrane;GO:0009579//th…	GO:0043531//ADP binding;GO:0030234//enzyme regulator activity;GO:0046863//ribulose-1,5-bisphosphate carboxylase/oxygenase activator activity;GO:0005524//ATP binding;GO:0043531//ADP binding;GO:0005524//ATP binding	GO:0010310//regulation of hydrogen peroxide metabolic process;GO:0050832//defense response to fungus;GO:0050832//defense response to fungus;GO:0042742//defense response to bacterium;GO:0009409//response to cold;GO:0010310//regulation of hydrogen peroxide metabolic process;GO:0006612//protein targeting to membrane;GO:0009862//systemic acquired resistance, salicylic acid mediated signaling pathway;…
MF2	BAA07g30730	2.99644	3.26018	0.788066	0.677417	1.05493	0.4855	AT1G68620	-	alpha/beta-Hydrolases superfamily protein	-	-	-	-	GO:0005634//nucleus	-	GO:0009407//toxin catabolic process;GO:0010583//response to cyclopentenone;GO:0010200//response to chitin;GO:0009407//toxin catabolic process
MF2	BAA03g41200	0.418295	0.385395	0.298627	0.16662	0.284288	0.391996	AT3G21140	-	Pyridoxamine 5'-phosphate oxidase family protein	-	-	-	-	GO:0009507//chloroplast	-	-
MF2	BAA03g25310	1.03889	2.2326	1.15137	0.443234	1.04333	0.694335	AT2G46370	JAR1	Auxin-responsive GH3 family protein	Environmental Information Processing	Signal transduction	ko04075//Plant hormone signal transduction	K14506	GO:0005634//nucleus;GO:0005737//cytoplasm;GO:0005773//vacuole;GO:0005773//vacuole;GO:0005634//nucleus;GO:0005773//vacuole;GO:0005773//vacuole	GO:0003824//catalytic activity;GO:0005524//ATP binding;GO:0005524//ATP binding;GO:0080123//jasmonate-amino synthetase activity;GO:0019899//enzyme binding;GO:0080123//jasmonate-amino synthetase activity;GO:0070566//adenylyltransferase activity	GO:0009627//systemic acquired resistance;GO:0009640//photomorphogenesis;GO:0009640//photomorphogenesis;GO:0009861//jasmonic acid and ethylene-dependent systemic resistance;GO:0009864//induced systemic resistance, jasmonic acid mediated signaling pathway;GO:0009864//induced systemic resistance, jasmonic acid mediated signaling pathway;GO:0010046//response to mycotoxin;GO:0009861//jasmonic acid and…
MF2	BAA03g38450	0.292144	0.413854	0.290599	0.190158	0.271149	0.298239	AT3G15040	-	Protein of unknown function, DUF584	-	-	-	-	GO:0005634//nucleus	GO:0003674//molecular_function	GO:0008150//biological_process
MF2	BAA07g26580	0.950743	2.47537	2.70966	1.40457	1.71031	1.55257	AT1G78080	RAP2.4	related to AP2 4	-	-	-	-	GO:0005634//nucleus;GO:0005634//nucleus;GO:0005634//nucleus;GO:0005634//nucleus	GO:0003700//sequence-specific DNA binding transcription factor activity;GO:0005515//protein binding;GO:0005515//protein binding;GO:0005515//protein binding;GO:0005515//protein binding;GO:0003700//sequence-specific DNA binding transcription factor activity;GO:0003700//sequence-specific DNA binding transcription factor activity;GO:0043565//sequence-specific DNA binding;GO:0005515//protein binding;G…	GO:0010017//red or far-red light signaling pathway;GO:0009736//cytokinin-activated signaling pathway;GO:0009414//response to water deprivation;GO:0009611//response to wounding;GO:0006970//response to osmotic stress;GO:0009414//response to water deprivation;GO:0006355//regulation of transcription, DNA-templated;GO:0006355//regulation of transcription, DNA-templated;GO:0006970//response to osmotic …
MF2	BAA09g64890	0.750638	0.794898	0.932685	0.810873	0.872714	0.967807	AT1G10840	TIF3H1	translation initiation factor 3 subunit H1	Genetic Information Processing	Translation	ko03013//RNA transport	K03247	GO:0005737//cytoplasm;GO:0005829//cytosol;GO:0005829//cytosol;GO:0005737//cytoplasm;GO:0005852//eukaryotic translation initiation factor 3 complex;GO:0005852//eukaryotic translation initiation factor 3 complex	GO:0003743//translation initiation factor activity	GO:0006413//translational initiation;GO:0010388//cullin deneddylation;GO:0006413//translational initiation;GO:0009640//photomorphogenesis;GO:0009640//photomorphogenesis;GO:0010388//cullin deneddylation;GO:0006413//translational initiation;GO:0010388//cullin deneddylation
MF2	BAA03g38430	0.466506	0.363262	0.472254	0.451836	0.401607	0.569165	AT3G15000	RIP1	cobalt ion binding	-	-	-	-	GO:0009507//chloroplast;GO:0005739//mitochondrion;GO:0005739//mitochondrion;GO:0005739//mitochondrion;GO:0009507//chloroplast;GO:0005739//mitochondrion;GO:0005739//mitochondrion	GO:0005515//protein binding;GO:0050897//cobalt ion binding	GO:0080156//mitochondrial mRNA modification;GO:0009451//RNA modification;GO:0016554//cytidine to uridine editing;GO:0016554//cytidine to uridine editing;GO:0009451//RNA modification;GO:0080156//mitochondrial mRNA modification
MF2	BAA02g06800	1.49652	0.843728	1.03333	0.921552	0.698775	2.43186	AT5G16130	-	Ribosomal protein S7e family protein	Genetic Information Processing	Translation	ko03010//Ribosome	K02993	GO:0005730//nucleolus;GO:0022626//cytosolic ribosome;GO:0022627//cytosolic small ribosomal subunit;GO:0022626//cytosolic ribosome;GO:0016020//membrane;GO:0022627//cytosolic small ribosomal subunit;GO:0022627//cytosolic small ribosomal subunit;GO:0022627//cytosolic small ribosomal subunit;GO:0022626//cytosolic ribosome;GO:0005829//cytosol;GO:0022627//cytosolic small ribosomal subunit;GO:0005730//n…	GO:0003735//structural constituent of ribosome	GO:0006412//translation;GO:0006364//rRNA processing;GO:0001510//RNA methylation;GO:0042274//ribosomal small subunit biogenesis;GO:0006412//translation;GO:0006364//rRNA processing;GO:0006412//translation;GO:0001510//RNA methylation
MF2	BAA02g07850	1.52919	3.50981	1.28976	0.945067	2.52508	3.49318	AT5G17920	ATMS1	Cobalamin-independent synthase family protein	Metabolism	Global and overview maps;Amino acid metabolism;Metabolism of other amino acids	ko01100//Metabolic pathways;ko01110//Biosynthesis of secondary metabolites;ko01230//Biosynthesis of amino acids;ko00270//Cysteine and methionine metabolism;ko00450//Selenocompound metabolism	K00549	GO:0009570//chloroplast stroma;GO:0005777//peroxisome;GO:0009507//chloroplast;GO:0005737//cytoplasm;GO:0048046//apoplast;GO:0005774//vacuolar membrane;GO:0016020//membrane;GO:0048046//apoplast;GO:0009570//chloroplast stroma;GO:0005777//peroxisome;GO:0005829//cytosol;GO:0005774//vacuolar membrane;GO:0048046//apoplast;GO:0005829//cytosol;GO:0005777//peroxisome;GO:0009507//chloroplast;GO:0005886//pl…	GO:0008705//methionine synthase activity;GO:0005507//copper ion binding;GO:0003871//5-methyltetrahydropteroyltriglutamate-homocysteine S-methyltransferase activity	GO:0009086//methionine biosynthetic process;GO:0009086//methionine biosynthetic process;GO:0009651//response to salt stress;GO:0046686//response to cadmium ion;GO:0009651//response to salt stress;GO:0009651//response to salt stress;GO:0010043//response to zinc ion;GO:0009651//response to salt stress
MF2	BAA03g41150	2.38621	1.40864	0.404501	0.780843	0.629075	3.42838	AT3G21055	PSBTN	photosystem II subunit T	-	-	-	-	GO:0030095//chloroplast photosystem II;GO:0030095//chloroplast photosystem II;GO:0009543//chloroplast thylakoid lumen;GO:0009543//chloroplast thylakoid lumen;GO:0030095//chloroplast photosystem II;GO:0009507//chloroplast;GO:0030095//chloroplast photosystem II;GO:0030095//chloroplast photosystem II;GO:0009543//chloroplast thylakoid lumen;GO:0009543//chloroplast thylakoid lumen	GO:0003674//molecular_function	GO:0019684//photosynthesis, light reaction;GO:0008150//biological_process;GO:0035304//regulation of protein dephosphorylation;GO:0010207//photosystem II assembly;GO:0010207//photosystem II assembly;GO:0019684//photosynthesis, light reaction;GO:0035304//regulation of protein dephosphorylation;GO:0010207//photosystem II assembly;GO:0015979//photosynthesis;GO:0010207//photosystem II assembly;GO:0009…
MF2	BAA08g20640	2.42406	0.52301	0.305624	0.556647	0.358804	2.80417	AT4G24770	RBP31	31-kDa RNA binding protein	-	-	-	-	GO:0009535//chloroplast thylakoid membrane;GO:0009941//chloroplast envelope;GO:0009535//chloroplast thylakoid membrane;GO:0009941//chloroplast envelope;GO:0009570//chloroplast stroma;GO:0009570//chloroplast stroma;GO:0009535//chloroplast thylakoid membrane;GO:0009535//chloroplast thylakoid membrane;GO:0009507//chloroplast;GO:0009507//chloroplast;GO:0009570//chloroplast stroma;GO:0009941//chloropl…	GO:0003723//RNA binding;GO:0008266//poly(U) RNA binding;GO:0003723//RNA binding;GO:0003723//RNA binding;GO:0003723//RNA binding	GO:0016226//iron-sulfur cluster assembly;GO:0016553//base conversion or substitution editing;GO:0045087//innate immune response;GO:0045893//positive regulation of transcription, DNA-templated;GO:0016226//iron-sulfur cluster assembly;GO:0009965//leaf morphogenesis;GO:0045893//positive regulation of transcription, DNA-templated;GO:0006396//RNA processing;GO:0006396//RNA processing;GO:0009451//RNA m…
MF2	BAA09g08670	4.66272	1.60041	0.493829	1.2711	0.802039	4.66029	AT5G64040	PSAN	photosystem I reaction center subunit PSI-N, chloroplast, putative / PSI-N, putative (PSAN)	Metabolism	Energy metabolism;Global and overview maps	ko01100//Metabolic pathways;ko00195//Photosynthesis	K02701	GO:0009535//chloroplast thylakoid membrane;GO:0009535//chloroplast thylakoid membrane;GO:0009535//chloroplast thylakoid membrane;GO:0009534//chloroplast thylakoid;GO:0009535//chloroplast thylakoid membrane;GO:0009535//chloroplast thylakoid membrane;GO:0009507//chloroplast;GO:0030093//chloroplast photosystem I;GO:0009522//photosystem I;GO:0030093//chloroplast photosystem I;GO:0009543//chloroplast …	GO:0005516//calmodulin binding;GO:0005516//calmodulin binding	GO:0009773//photosynthetic electron transport in photosystem I;GO:0009773//photosynthetic electron transport in photosystem I;GO:0035304//regulation of protein dephosphorylation;GO:0009773//photosynthetic electron transport in photosystem I;GO:0019344//cysteine biosynthetic process;GO:0019344//cysteine biosynthetic process;GO:0009773//photosynthetic electron transport in photosystem I;GO:0019684/…
MF2	BAA08g14100	0.596019	0.186321	0.135244	0.338165	0.140347	0.79195	AT4G20360	RABE1b	RAB GTPase homolog E1B	Organismal Systems	Environmental adaptation	ko04626//Plant-pathogen interaction	K02358	GO:0009535//chloroplast thylakoid membrane;GO:0009570//chloroplast stroma;GO:0009570//chloroplast stroma;GO:0009570//chloroplast stroma;GO:0009535//chloroplast thylakoid membrane;GO:0009570//chloroplast stroma;GO:0005730//nucleolus;GO:0009570//chloroplast stroma;GO:0009570//chloroplast stroma;GO:0009570//chloroplast stroma;GO:0009941//chloroplast envelope;GO:0009941//chloroplast envelope;GO:00095…	GO:0003746//translation elongation factor activity;GO:0005515//protein binding	GO:0018119//peptidyl-cysteine S-nitrosylation;GO:0000038//very long-chain fatty acid metabolic process;GO:0018119//peptidyl-cysteine S-nitrosylation;GO:0000038//very long-chain fatty acid metabolic process;GO:0018119//peptidyl-cysteine S-nitrosylation;GO:0042335//cuticle development
MF2	BAA02g06370	2.53601	1.65952	1.13987	0.945295	1.90376	7.89644	AT5G15200	-	Ribosomal protein S4	Genetic Information Processing	Translation	ko03010//Ribosome	K02997	GO:0022626//cytosolic ribosome;GO:0005774//vacuolar membrane;GO:0016020//membrane;GO:0005774//vacuolar membrane;GO:0005739//mitochondrion;GO:0009507//chloroplast;GO:0022626//cytosolic ribosome;GO:0022627//cytosolic small ribosomal subunit;GO:0005618//cell wall;GO:0022626//cytosolic ribosome;GO:0022627//cytosolic small ribosomal subunit;GO:0022626//cytosolic ribosome;GO:0005774//vacuolar membrane;…	GO:0003735//structural constituent of ribosome	GO:0006412//translation;GO:0001510//RNA methylation;GO:0006412//translation;GO:0006412//translation;GO:0001510//RNA methylation
MF2	BAA03g32220	1.15932	0.87821	0.621459	0.496902	0.974662	2.97035	AT3G02080	-	Ribosomal protein S19e family protein	Genetic Information Processing	Translation	ko03010//Ribosome	K02966	GO:0022626//cytosolic ribosome;GO:0022626//cytosolic ribosome;GO:0005618//cell wall;GO:0005840//ribosome;GO:0022626//cytosolic ribosome;GO:0005829//cytosol;GO:0022626//cytosolic ribosome;GO:0009506//plasmodesma;GO:0022626//cytosolic ribosome;GO:0022626//cytosolic ribosome;GO:0022626//cytosolic ribosome;GO:0022626//cytosolic ribosome;GO:0022626//cytosolic ribosome;GO:0022626//cytosolic ribosome;GO…	GO:0003735//structural constituent of ribosome	GO:0006412//translation;GO:0006412//translation;GO:0006412//translation
MF2	BAA07g23090	0.517363	0.334224	0.222592	0.369438	0.32603	1.04383	AT3G58610	-	ketol-acid reductoisomerase	Metabolism	Metabolism of cofactors and vitamins;Global and overview maps;Amino acid metabolism	ko01100//Metabolic pathways;ko01110//Biosynthesis of secondary metabolites;ko01230//Biosynthesis of amino acids;ko01210//2-Oxocarboxylic acid metabolism;ko00770//Pantothenate and CoA biosynthesis;ko00290//Valine, leucine and isoleucine biosynthesis	K00053	GO:0009941//chloroplast envelope;GO:0009941//chloroplast envelope;GO:0009570//chloroplast stroma;GO:0009570//chloroplast stroma;GO:0009507//chloroplast;GO:0009570//chloroplast stroma;GO:0009570//chloroplast stroma;GO:0009570//chloroplast stroma;GO:0009941//chloroplast envelope;GO:0009507//chloroplast;GO:0009570//chloroplast stroma;GO:0048046//apoplast;GO:0009570//chloroplast stroma;GO:0009570//ch…	GO:0004455//ketol-acid reductoisomerase activity;GO:0005507//copper ion binding	GO:0006164//purine nucleotide biosynthetic process;GO:0009082//branched-chain amino acid biosynthetic process;GO:0009651//response to salt stress;GO:0006096//glycolytic process;GO:0009082//branched-chain amino acid biosynthetic process;GO:0006096//glycolytic process;GO:0006096//glycolytic process;GO:0006164//purine nucleotide biosynthetic process;GO:0046686//response to cadmium ion;GO:0046686//re…
MF2	BAA03g33340	1.98458	1.16141	1.13487	1.09093	1.0729	4.04674	AT3G04840	-	Ribosomal protein S3Ae	Genetic Information Processing	Translation	ko03010//Ribosome	K02984	GO:0022626//cytosolic ribosome;GO:0022626//cytosolic ribosome;GO:0022626//cytosolic ribosome;GO:0022626//cytosolic ribosome;GO:0022627//cytosolic small ribosomal subunit;GO:0022627//cytosolic small ribosomal subunit;GO:0022627//cytosolic small ribosomal subunit;GO:0022626//cytosolic ribosome;GO:0022626//cytosolic ribosome;GO:0022627//cytosolic small ribosomal subunit;GO:0005886//plasma membrane;G…	GO:0003735//structural constituent of ribosome	GO:0006412//translation;GO:0001510//RNA methylation;GO:0009220//pyrimidine ribonucleotide biosynthetic process;GO:0006412//translation;GO:0006412//translation;GO:0009220//pyrimidine ribonucleotide biosynthetic process;GO:0001510//RNA methylation
MF2	BAA08g15610	1.27762	1.72378	0.725897	0.517287	1.15126	19.3563	AT4G35100	PIP3	plasma membrane intrinsic protein 3	-	-	-	-	GO:0005634//nucleus;GO:0005886//plasma membrane;GO:0046658//anchored component of plasma membrane;GO:0005886//plasma membrane;GO:0005773//vacuole;GO:0005886//plasma membrane;GO:0009506//plasmodesma;GO:0005886//plasma membrane;GO:0016020//membrane;GO:0046658//anchored component of plasma membrane;GO:0005886//plasma membrane;GO:0005886//plasma membrane;GO:0016020//membrane;GO:0005886//plasma membra…	GO:0005515//protein binding;GO:0015250//water channel activity;GO:0015250//water channel activity	GO:0006810//transport;GO:0009651//response to salt stress;GO:0009651//response to salt stress;GO:0009737//response to abscisic acid
MF2	BAA08g19780	2.20531	1.72647	1.33784	1.42157	2.13095	7.024	AT4G27090	-	Ribosomal protein L14	Genetic Information Processing	Translation	ko03010//Ribosome	K02875	GO:0005774//vacuolar membrane;GO:0005840//ribosome;GO:0022625//cytosolic large ribosomal subunit;GO:0005829//cytosol;GO:0022626//cytosolic ribosome;GO:0022625//cytosolic large ribosomal subunit;GO:0022625//cytosolic large ribosomal subunit;GO:0022626//cytosolic ribosome;GO:0005773//vacuole;GO:0005774//vacuolar membrane;GO:0022626//cytosolic ribosome;GO:0022626//cytosolic ribosome;GO:0005730//nucl…	GO:0003735//structural constituent of ribosome	GO:0006412//translation;GO:0001510//RNA methylation;GO:0001510//RNA methylation;GO:0042254//ribosome biogenesis;GO:0006412//translation;GO:0006412//translation
MF2	BAA08g10830	0.463372	0.483539	0.356567	0.412502	0.516095	1.41598	AT4G15000	-	Ribosomal L27e protein family	Genetic Information Processing	Translation	ko03010//Ribosome	K02901	GO:0022625//cytosolic large ribosomal subunit;GO:0005840//ribosome;GO:0005737//cytoplasm;GO:0022626//cytosolic ribosome;GO:0022626//cytosolic ribosome;GO:0022625//cytosolic large ribosomal subunit;GO:0022625//cytosolic large ribosomal subunit;GO:0022626//cytosolic ribosome;GO:0022626//cytosolic ribosome;GO:0022625//cytosolic large ribosomal subunit;GO:0005622//intracellular;GO:0005737//cytoplasm	GO:0003735//structural constituent of ribosome	GO:0006412//translation;GO:0001510//RNA methylation;GO:0006412//translation;GO:0001510//RNA methylation;GO:0006412//translation
MF2	BAA03g40050	1.44207	1.40921	1.09427	1.07817	1.92277	5.42653	AT3G18740	RLK902	Ribosomal protein L7Ae/L30e/S12e/Gadd45 family protein	Genetic Information Processing	Translation	ko03010//Ribosome	K02908	GO:0022625//cytosolic large ribosomal subunit;GO:0022626//cytosolic ribosome;GO:0005737//cytoplasm;GO:0005886//plasma membrane;GO:0022625//cytosolic large ribosomal subunit;GO:0022625//cytosolic large ribosomal subunit;GO:0022626//cytosolic ribosome;GO:0022626//cytosolic ribosome;GO:0009506//plasmodesma;GO:0022625//cytosolic large ribosomal subunit;GO:0022626//cytosolic ribosome	GO:0003735//structural constituent of ribosome	GO:0009620//response to fungus;GO:0006412//translation;GO:0006412//translation;GO:0006412//translation
MF2	BAA02g13680	1.17758	1.16223	0.826823	0.786339	1.6124	6.45515	AT5G56710	-	Ribosomal protein L31e family protein	Genetic Information Processing	Translation	ko03010//Ribosome	K02910	GO:0022625//cytosolic large ribosomal subunit;GO:0005618//cell wall;GO:0022626//cytosolic ribosome;GO:0022626//cytosolic ribosome;GO:0009506//plasmodesma;GO:0005840//ribosome;GO:0022625//cytosolic large ribosomal subunit;GO:0022626//cytosolic ribosome;GO:0022626//cytosolic ribosome;GO:0022626//cytosolic ribosome;GO:0005737//cytoplasm;GO:0022626//cytosolic ribosome;GO:0022626//cytosolic ribosome;G…	GO:0003735//structural constituent of ribosome	GO:0006412//translation;GO:0006412//translation;GO:0042254//ribosome biogenesis;GO:0006412//translation
MF2	BAA02g02790	0.137106	0.137747	0.10581	0.0708817	0.163483	0.533901	AT5G08180	-	Ribosomal protein L7Ae/L30e/S12e/Gadd45 family protein	Genetic Information Processing	Translation	ko03008//Ribosome biogenesis in eukaryotes	K11129	GO:0005730//nucleolus;GO:0005730//nucleolus;GO:0005634//nucleus;GO:0005634//nucleus	GO:0003723//RNA binding	GO:0034968//histone lysine methylation;GO:0034968//histone lysine methylation;GO:0009909//regulation of flower development;GO:0001510//RNA methylation;GO:0009165//nucleotide biosynthetic process;GO:0009165//nucleotide biosynthetic process;GO:0034968//histone lysine methylation;GO:0034968//histone lysine methylation;GO:0001510//RNA methylation
MF2	BAA08g20610	0.166246	0.137361	0.12823	0.0794492	0.186791	0.378041	AT4G24820	-	26S proteasome, regulatory subunit Rpn7;Proteasome component (PCI) domain	Genetic Information Processing	Folding, sorting and degradation	ko03050//Proteasome	K03037	GO:0005886//plasma membrane;GO:0005829//cytosol;GO:0005829//cytosol;GO:0009507//chloroplast;GO:0008541//proteasome regulatory particle, lid subcomplex;GO:0016020//membrane;GO:0005886//plasma membrane;GO:0016020//membrane;GO:0005634//nucleus;GO:0000502//proteasome complex;GO:0009507//chloroplast	GO:0003674//molecular_function	GO:0048767//root hair elongation;GO:0010388//cullin deneddylation;GO:0051604//protein maturation;GO:0006888//ER to Golgi vesicle-mediated transport;GO:0051788//response to misfolded protein;GO:0043161//proteasome-mediated ubiquitin-dependent protein catabolic process;GO:0042023//DNA endoreduplication;GO:0030163//protein catabolic process;GO:0009407//toxin catabolic process;GO:0051604//protein mat…
MF2	BAA08g12010	0.859883	0.789249	1.31503	1.04187	3.6689	6.82293	AT4G16980	-	arabinogalactan-protein family	-	-	-	-	GO:0005886//plasma membrane	-	GO:0009750//response to fructose;GO:0019684//photosynthesis, light reaction;GO:0009651//response to salt stress;GO:0006833//water transport;GO:0019684//photosynthesis, light reaction;GO:0019684//photosynthesis, light reaction;GO:0008150//biological_process;GO:0009651//response to salt stress
MF2	BAA07g14070	0.368052	0.435523	0.266617	0.465239	0.597608	0.788208	AT1G22290	-	14-3-3 family protein	-	-	-	-	GO:0009507//chloroplast;GO:0009507//chloroplast	GO:0045309//protein phosphorylated amino acid binding	-
MF2	BAA03g25550	1.28515	1.27952	1.22284	1.58424	1.68475	2.14426	AT2G47170	ARF1A1C	Ras-related small GTP-binding family protein	Cellular Processes	Transport and catabolism	ko04144//Endocytosis	K07937	GO:0005798//Golgi-associated vesicle;GO:0005794//Golgi apparatus;GO:0005798//Golgi-associated vesicle;GO:0005794//Golgi apparatus;GO:0005798//Golgi-associated vesicle	GO:0005525//GTP binding;GO:0005525//GTP binding;GO:0005525//GTP binding;GO:0016004//phospholipase activator activity;GO:0005525//GTP binding	GO:0006499//N-terminal protein myristoylation;GO:0006499//N-terminal protein myristoylation;GO:0006499//N-terminal protein myristoylation;GO:0006499//N-terminal protein myristoylation;GO:0006499//N-terminal protein myristoylation;GO:0006499//N-terminal protein myristoylation
MF2	BAA08g19760	1.39354	1.37783	1.38699	2.20537	1.85868	1.45249	AT4G27130	-	Translation initiation factor SUI1 family protein	Genetic Information Processing	Translation	ko03013//RNA transport	K03113	GO:0005737//cytoplasm	GO:0003743//translation initiation factor activity	GO:0006413//translational initiation;GO:0006413//translational initiation;GO:0006413//translational initiation;GO:0048193//Golgi vesicle transport
MF2	BAA02g09940	3.43325	5.10698	4.58284	11.0134	3.59985	1.85508	AT5G21090	-	Leucine-rich repeat (LRR) family protein	-	-	-	-	GO:0005886//plasma membrane	-	GO:0046686//response to cadmium ion;GO:0006972//hyperosmotic response;GO:0007030//Golgi organization;GO:0009627//systemic acquired resistance;GO:0009266//response to temperature stimulus;GO:0034976//response to endoplasmic reticulum stress;GO:0007165//signal transduction;GO:0006096//glycolytic process;GO:0009651//response to salt stress;GO:0009627//systemic acquired resistance;GO:0034976//respons…
MF2	BAA07g15140	0.912776	0.711549	0.724687	3.03197	0.866941	0.701105	AT1G20620	CAT3	catalase 3	Metabolism;Environmental Information Processing;Cellular Processes	Carbohydrate metabolism;Transport and catabolism;Signal transduction;Global and overview maps;Amino acid metabolism	ko01110//Biosynthesis of secondary metabolites;ko01200//Carbon metabolism;ko04016//MAPK signaling pathway - plant;ko04146//Peroxisome;ko00630//Glyoxylate and dicarboxylate metabolism;ko00380//Tryptophan metabolism	K03781	GO:0005777//peroxisome;GO:0016020//membrane;GO:0005777//peroxisome;GO:0009570//chloroplast stroma;GO:0022626//cytosolic ribosome;GO:0005777//peroxisome;GO:0009507//chloroplast;GO:0048046//apoplast;GO:0016020//membrane;GO:0005773//vacuole;GO:0048046//apoplast;GO:0009507//chloroplast;GO:0022626//cytosolic ribosome;GO:0005886//plasma membrane;GO:0022626//cytosolic ribosome;GO:0005777//peroxisome;GO:…	GO:0050897//cobalt ion binding;GO:0004096//catalase activity;GO:0004096//catalase activity	GO:0009853//photorespiration;GO:0009970//cellular response to sulfate starvation;GO:0009409//response to cold;GO:0044242//cellular lipid catabolic process;GO:0009416//response to light stimulus;GO:0046686//response to cadmium ion;GO:0016036//cellular response to phosphate starvation;GO:0016036//cellular response to phosphate starvation;GO:0006995//cellular response to nitrogen starvation;GO:00069…
MF2	BAA09g05850	0.516321	0.423702	0.597769	0.8392	0.581373	0.781523	AT5G26667	PYR6	P-loop containing nucleoside triphosphate hydrolases superfamily protein	Metabolism	Global and overview maps;Nucleotide metabolism	ko01100//Metabolic pathways;ko00240//Pyrimidine metabolism	K13800	GO:0048046//apoplast;GO:0005737//cytoplasm;GO:0005829//cytosol;GO:0005829//cytosol;GO:0005737//cytoplasm;GO:0005737//cytoplasm;GO:0005829//cytosol	GO:0009041//uridylate kinase activity;GO:0004127//cytidylate kinase activity;GO:0009041//uridylate kinase activity;GO:0009041//uridylate kinase activity;GO:0009041//uridylate kinase activity	GO:0009173//pyrimidine ribonucleoside monophosphate metabolic process;GO:0009173//pyrimidine ribonucleoside monophosphate metabolic process
MF2	BAA02g05620	0.553082	0.443238	0.664849	0.940348	0.381179	0.878686	AT5G14030	-	translocon-associated protein beta (TRAPB) family protein	Genetic Information Processing	Folding, sorting and degradation	ko04141//Protein processing in endoplasmic reticulum	K13250	GO:0009506//plasmodesma;GO:0005774//vacuolar membrane;GO:0009506//plasmodesma;GO:0005576//extracellular region;GO:0005774//vacuolar membrane;GO:0005774//vacuolar membrane;GO:0005794//Golgi apparatus;GO:0005774//vacuolar membrane;GO:0009506//plasmodesma;GO:0005794//Golgi apparatus;GO:0005794//Golgi apparatus;GO:0005774//vacuolar membrane;GO:0005576//extracellular region;GO:0005783//endoplasmic ret…	GO:0003674//molecular_function	GO:0034976//response to endoplasmic reticulum stress;GO:0009627//systemic acquired resistance;GO:0009627//systemic acquired resistance;GO:0008150//biological_process;GO:0034976//response to endoplasmic reticulum stress
MF2	BAA09g05980	0.962392	0.647103	0.641167	1.2277	0.735033	0.866688	AT5G26210	AL4	alfin-like 4	-	-	-	-	GO:0005634//nucleus;GO:0005829//cytosol;GO:0005634//nucleus	GO:0035064//methylated histone binding;GO:0003677//DNA binding	GO:0006355//regulation of transcription, DNA-templated;GO:0006355//regulation of transcription, DNA-templated;GO:0006355//regulation of transcription, DNA-templated
MF2	BAA02g07210	0.745787	0.690042	0.572925	1.27992	0.628064	0.990573	AT5G16840	BPA1	binding partner of acd11 1	-	-	-	-	GO:0005634//nucleus	GO:0003676//nucleic acid binding	GO:0009735//response to cytokinin;GO:0016192//vesicle-mediated transport
MF2	BAA06g31900	0.398209	0.304977	0.427465	0.524461	0.279521	0.354808	AT2G17190	-	ubiquitin family protein	Genetic Information Processing	Folding, sorting and degradation	ko04141//Protein processing in endoplasmic reticulum	K04523	GO:0005829//cytosol;GO:0005634//nucleus	-	-
MF2	BAA07g23760	0.13291	0.0824554	0.114995	0.219867	0.0433398	0.0726711	AT3G60200	-	-	-	-	-	-	GO:0005634//nucleus	GO:0003674//molecular_function	GO:0008150//biological_process
MF2	BAA05g18490	0.474628	0.273587	0.365411	0.563014	0.335476	0.339483	AT1G52280	RABG3d	RAB GTPase homolog G3D	Cellular Processes	Transport and catabolism	ko04144//Endocytosis;ko04145//Phagosome	K07897	GO:0005773//vacuole;GO:0005773//vacuole;GO:0005774//vacuolar membrane;GO:0005886//plasma membrane;GO:0005794//Golgi apparatus;GO:0005774//vacuolar membrane;GO:0005774//vacuolar membrane	GO:0005525//GTP binding;GO:0005525//GTP binding	GO:0016192//vesicle-mediated transport
MF2	BAA09g66860	3.57075	2.06005	3.25466	3.92805	2.44206	2.84501	AT1G07140	SIRANBP	Pleckstrin homology (PH) domain superfamily protein	-	-	-	-	GO:0005634//nucleus	GO:0008536//Ran GTPase binding	GO:0000060//protein import into nucleus, translocation
MF2	BAA09g66440	2.09907	2.13861	2.57764	3.18136	2.0662	2.76688	AT1G07820	-	Histone superfamily protein	-	-	-	-	GO:0005634//nucleus;GO:0005634//nucleus	GO:0003677//DNA binding	-
MF2	BAA07g11550	1.13442	2.1371	1.27671	1.9993	3.21735	3.14448	AT1G27970	NTF2B	nuclear transport factor 2B	-	-	-	-	GO:0005886//plasma membrane;GO:0005635//nuclear envelope;GO:0005622//intracellular;GO:0005886//plasma membrane;GO:0005829//cytosol;GO:0005886//plasma membrane;GO:0005737//cytoplasm;GO:0005635//nuclear envelope;GO:0005737//cytoplasm;GO:0005886//plasma membrane;GO:0005634//nucleus;GO:0005829//cytosol	GO:0008565//protein transporter activity;GO:0008536//Ran GTPase binding;GO:0008536//Ran GTPase binding	GO:0043269//regulation of ion transport;GO:0006612//protein targeting to membrane;GO:0006913//nucleocytoplasmic transport;GO:0043069//negative regulation of programmed cell death;GO:0016192//vesicle-mediated transport;GO:0015802//basic amino acid transport;GO:0006862//nucleotide transport;GO:0010363//regulation of plant-type hypersensitive response;GO:0006606//protein import into nucleus;GO:00068…
MF2	BAA09g61990	1.59123	2.60108	1.79523	2.85697	4.73422	4.46293	AT1G14980	CPN10	chaperonin 10	-	-	-	-	GO:0005739//mitochondrion;GO:0005739//mitochondrion;GO:0005739//mitochondrion;GO:0005739//mitochondrion;GO:0005739//mitochondrion;GO:0005737//cytoplasm	GO:0005507//copper ion binding;GO:0051087//chaperone binding	GO:0009408//response to heat;GO:0006457//protein folding;GO:0034976//response to endoplasmic reticulum stress;GO:0034976//response to endoplasmic reticulum stress;GO:0009644//response to high light intensity;GO:0009408//response to heat;GO:0042542//response to hydrogen peroxide;GO:0009408//response to heat;GO:0006457//protein folding;GO:0006457//protein folding;GO:0006457//protein folding;GO:0006…
MF2	BAA03g42640	0.405238	0.343994	0.40858	0.512854	0.437495	0.608141	AT3G24160	PMP	putative type 1 membrane protein	-	-	-	-	GO:0005774//vacuolar membrane;GO:0005783//endoplasmic reticulum;GO:0016020//membrane;GO:0005774//vacuolar membrane;GO:0005783//endoplasmic reticulum;GO:0005794//Golgi apparatus;GO:0005774//vacuolar membrane	GO:0003674//molecular_function	GO:0008150//biological_process;GO:0007033//vacuole organization;GO:0006623//protein targeting to vacuole;GO:0048193//Golgi vesicle transport;GO:0007030//Golgi organization;GO:0016049//cell growth;GO:0000902//cell morphogenesis;GO:0009651//response to salt stress;GO:0009651//response to salt stress;GO:0007030//Golgi organization;GO:0000902//cell morphogenesis;GO:0006816//calcium ion transport;GO:0…
MF2	BAA07g26130	0.471445	0.354915	0.493029	0.76361	0.634733	0.91834	AT1G79210	-	N-terminal nucleophile aminohydrolases (Ntn hydrolases) superfamily protein	Genetic Information Processing	Folding, sorting and degradation	ko03050//Proteasome	K02726	GO:0009507//chloroplast;GO:0009507//chloroplast;GO:0005829//cytosol;GO:0005829//cytosol;GO:0005829//cytosol;GO:0009507//chloroplast;GO:0005839//proteasome core complex;GO:0000502//proteasome complex	GO:0004175//endopeptidase activity	GO:0080129//proteasome core complex assembly;GO:0043161//proteasome-mediated ubiquitin-dependent protein catabolic process;GO:0006511//ubiquitin-dependent protein catabolic process;GO:0042742//defense response to bacterium;GO:0006511//ubiquitin-dependent protein catabolic process;GO:0042742//defense response to bacterium;GO:0042742//defense response to bacterium;GO:0042742//defense response to ba…
MF2	BAA02g02780	0.228451	0.273485	0.289976	0.347639	0.3131	0.382233	AT5G08160	PK3	serine/threonine protein kinase 3	-	-	-	-	GO:0005829//cytosol;GO:0005886//plasma membrane;GO:0005829//cytosol;GO:0005886//plasma membrane	GO:0016301//kinase activity	GO:0045727//positive regulation of translation;GO:0045727//positive regulation of translation;GO:0045727//positive regulation of translation
MF2	BAA05g24300	2.00544	3.16406	2.00243	3.95259	4.47433	3.85752	AT1G31812	ACBP6	acyl-CoA-binding protein 6	-	-	-	-	GO:0005886//plasma membrane;GO:0005829//cytosol;GO:0005829//cytosol;GO:0005737//cytoplasm;GO:0005829//cytosol	GO:0000062//fatty-acyl-CoA binding;GO:0031210//phosphatidylcholine binding;GO:0000062//fatty-acyl-CoA binding	GO:0009409//response to cold;GO:0009409//response to cold;GO:0050826//response to freezing;GO:0007030//Golgi organization;GO:0050826//response to freezing;GO:0010264//myo-inositol hexakisphosphate biosynthetic process;GO:0009646//response to absence of light;GO:0007030//Golgi organization;GO:0009651//response to salt stress;GO:0019344//cysteine biosynthetic process;GO:0019344//cysteine biosynthet…
MF2	BAA09g07010	0.337882	0.252756	0.296695	0.515937	0.546675	0.475215	AT5G23540	-	Mov34/MPN/PAD-1 family protein	Genetic Information Processing	Folding, sorting and degradation	ko03050//Proteasome	K03030	GO:0005829//cytosol;GO:0005634//nucleus;GO:0005829//cytosol;GO:0000502//proteasome complex;GO:0008541//proteasome regulatory particle, lid subcomplex	-	GO:0006499//N-terminal protein myristoylation;GO:0009640//photomorphogenesis;GO:0010388//cullin deneddylation;GO:0009266//response to temperature stimulus;GO:0009407//toxin catabolic process;GO:0006096//glycolytic process;GO:0009853//photorespiration;GO:0006972//hyperosmotic response;GO:0046686//response to cadmium ion;GO:0006096//glycolytic process;GO:0006511//ubiquitin-dependent protein catabol…
MF2	BAA07g11900	1.27574	1.27551	0.995669	1.79751	1.69732	0.891146	AT1G27330	-	Ribosome associated membrane protein RAMP4	-	-	-	-	GO:0005739//mitochondrion	GO:0003674//molecular_function	GO:0006979//response to oxidative stress
MF2	BAA03g19560	0.299514	0.265051	0.278775	0.554435	0.476026	0.172519	AT2G35680	-	Phosphotyrosine protein phosphatases superfamily protein	-	-	-	-	GO:0005737//cytoplasm	GO:0004439//phosphatidylinositol-4,5-bisphosphate 5-phosphatase activity;GO:0008138//protein tyrosine/serine/threonine phosphatase activity;GO:0008138//protein tyrosine/serine/threonine phosphatase activity	GO:0043407//negative regulation of MAP kinase activity;GO:0006470//protein dephosphorylation;GO:0006470//protein dephosphorylation;GO:0043407//negative regulation of MAP kinase activity;GO:0046855//inositol phosphate dephosphorylation;GO:0043407//negative regulation of MAP kinase activity;GO:0006470//protein dephosphorylation;GO:0043407//negative regulation of MAP kinase activity;GO:0046855//inos…
MF2	BAA09g08090	0.346247	0.704947	0.824398	0.409263	0.916003	0.761068	AT5G62890	-	Xanthine/uracil permease family protein	-	-	-	-	GO:0005618//cell wall;GO:0005783//endoplasmic reticulum;GO:0005773//vacuole;GO:0005773//vacuole;GO:0005886//plasma membrane;GO:0005886//plasma membrane;GO:0005618//cell wall;GO:0005886//plasma membrane;GO:0005618//cell wall;GO:0016020//membrane;GO:0009506//plasmodesma;GO:0005773//vacuole;GO:0005886//plasma membrane;GO:0005773//vacuole	GO:0022857//transmembrane transporter activity;GO:0022857//transmembrane transporter activity	-
MF2	BAA05g17860	2.6735	5.85789	6.38383	6.32656	6.52428	4.38938	AT1G53210	-	sodium/calcium exchanger family protein / calcium-binding EF hand family protein	-	-	-	-	GO:0005774//vacuolar membrane;GO:0005774//vacuolar membrane;GO:0005774//vacuolar membrane;GO:0005774//vacuolar membrane;GO:0016020//membrane;GO:0009506//plasmodesma;GO:0005773//vacuole;GO:0000325//plant-type vacuole;GO:0005773//vacuole;GO:0005774//vacuolar membrane;GO:0016020//membrane;GO:0005773//vacuole;GO:0005774//vacuolar membrane;GO:0005773//vacuole;GO:0000325//plant-type vacuole;GO:0005773/…	GO:0005432//calcium:sodium antiporter activity;GO:0005509//calcium ion binding;GO:0005509//calcium ion binding	GO:0007030//Golgi organization;GO:0042744//hydrogen peroxide catabolic process;GO:0007030//Golgi organization;GO:0071472//cellular response to salt stress;GO:0071472//cellular response to salt stress;GO:0042744//hydrogen peroxide catabolic process;GO:0007033//vacuole organization;GO:0055074//calcium ion homeostasis;GO:0007033//vacuole organization;GO:0071472//cellular response to salt stress
MF2	BAA03g37450	0.283574	0.41198	0.279681	0.23111	0.500753	0.28633	AT3G13320	CAX2	cation exchanger 2	-	-	-	-	GO:0009705//plant-type vacuole membrane;GO:0009705//plant-type vacuole membrane;GO:0009705//plant-type vacuole membrane;GO:0005773//vacuole;GO:0012505//endomembrane system;GO:0005773//vacuole	GO:0015368//calcium:cation antiporter activity;GO:0015369//calcium:proton antiporter activity;GO:0015369//calcium:proton antiporter activity;GO:0015369//calcium:proton antiporter activity	GO:0043090//amino acid import;GO:0006888//ER to Golgi vesicle-mediated transport;GO:0030001//metal ion transport;GO:0015691//cadmium ion transport;GO:0006828//manganese ion transport;GO:0010363//regulation of plant-type hypersensitive response;GO:0030001//metal ion transport;GO:0006816//calcium ion transport;GO:0015802//basic amino acid transport;GO:0006882//cellular zinc ion homeostasis;GO:00096…
MF2	BAA03g35300	0.588189	0.624219	0.640551	0.76793	1.18448	0.698438	AT3G09800	-	SNARE-like superfamily protein	-	-	-	-	GO:0030125//clathrin vesicle coat;GO:0030125//clathrin vesicle coat;GO:0030125//clathrin vesicle coat	-	GO:0006886//intracellular protein transport
MF2	BAA07g13520	8.18022	9.54111	8.72391	10.4431	13.1676	10.1015	AT1G23490	ARF1	ADP-ribosylation factor 1	Cellular Processes	Transport and catabolism	ko04144//Endocytosis	K07937	GO:0005794//Golgi apparatus;GO:0005794//Golgi apparatus	GO:0005525//GTP binding;GO:0005515//protein binding;GO:0005525//GTP binding;GO:0005525//GTP binding;GO:0005525//GTP binding;GO:0016004//phospholipase activator activity	GO:0006499//N-terminal protein myristoylation;GO:0006499//N-terminal protein myristoylation;GO:0006499//N-terminal protein myristoylation;GO:0006499//N-terminal protein myristoylation;GO:0006499//N-terminal protein myristoylation;GO:0046686//response to cadmium ion;GO:0006007//glucose catabolic process;GO:0006499//N-terminal protein myristoylation
MF2	BAA08g14530	1.0246	1.58998	1.00202	1.83965	4.04724	2.03294	AT4G21110	-	G10 family protein	Genetic Information Processing	Transcription	ko03040//Spliceosome	K12873	GO:0005634//nucleus;GO:0005829//cytosol;GO:0005634//nucleus	-	-
MF2	BAA09g61010	0.529258	0.582159	0.497652	0.487793	1.74897	0.619717	AT1G16890	UBC36	ubiquitin-conjugating enzyme 36	Genetic Information Processing	Folding, sorting and degradation	ko04120//Ubiquitin mediated proteolysis	K10580	GO:0005634//nucleus;GO:0005886//plasma membrane;GO:0005634//nucleus;GO:0005634//nucleus;GO:0005829//cytosol;GO:0031372//UBC13-MMS2 complex;GO:0005886//plasma membrane	GO:0005515//protein binding;GO:0004842//ubiquitin-protein transferase activity;GO:0005515//protein binding;GO:0004842//ubiquitin-protein transferase activity;GO:0005515//protein binding;GO:0005515//protein binding	GO:0010053//root epidermal cell differentiation;GO:0010039//response to iron ion;GO:0010053//root epidermal cell differentiation;GO:0006511//ubiquitin-dependent protein catabolic process;GO:0006511//ubiquitin-dependent protein catabolic process;GO:0006511//ubiquitin-dependent protein catabolic process
MF2	BAA03g47720	1.19024	1.035	0.939376	1.34839	3.33675	2.01392	AT3G52300	ATPQ	ATP synthase D chain, mitochondrial	Metabolism	Global and overview maps;Energy metabolism	ko01100//Metabolic pathways;ko00190//Oxidative phosphorylation	K02138	GO:0005739//mitochondrion;GO:0022626//cytosolic ribosome;GO:0009535//chloroplast thylakoid membrane;GO:0009535//chloroplast thylakoid membrane;GO:0005774//vacuolar membrane;GO:0005753//mitochondrial proton-transporting ATP synthase complex;GO:0005774//vacuolar membrane;GO:0022626//cytosolic ribosome;GO:0005730//nucleolus;GO:0005739//mitochondrion;GO:0009507//chloroplast;GO:0005730//nucleolus;GO:0…	GO:0008270//zinc ion binding;GO:0005507//copper ion binding	GO:0009651//response to salt stress;GO:0009651//response to salt stress;GO:0009853//photorespiration;GO:0009651//response to salt stress;GO:0080129//proteasome core complex assembly;GO:0009853//photorespiration;GO:0006511//ubiquitin-dependent protein catabolic process;GO:0006511//ubiquitin-dependent protein catabolic process;GO:0051788//response to misfolded protein;GO:0006511//ubiquitin-dependen…

## Sheet: PC.exp.annot
	Gene_ID	MC	SC	EC	GC	VC	PC	ath_id	Symbol	Description	KEGG_A_class	KEGG_B_class	Pathway	K_ID	GO Component	GO Function	GO Process
LF1	BAA09g45450	6.90788	10.6885	9.46864	7.23994	6.47499	4.94137	AT3G52800	-	A20/AN1-like zinc finger family protein	-	-	-	-	GO:0005634//nucleus	-	GO:0035556//intracellular signal transduction;GO:0010200//response to chitin;GO:0002679//respiratory burst involved in defense response;GO:0010363//regulation of plant-type hypersensitive response;GO:0006612//protein targeting to membrane;GO:0006612//protein targeting to membrane;GO:0002679//respiratory burst involved in defense response;GO:0006612//protein targeting to membrane;GO:0010200//respo…
LF1	BAA06g17670	6.35536	4.10483	4.33197	8.19129	2.14684	1.38086	AT1G21010	-	-	-	-	-	-	GO:0005634//nucleus	GO:0003674//molecular_function	GO:0015824//proline transport
LF1	BAA09g46840	12.7012	9.39521	15.2485	11.5098	8.24336	7.34263	AT3G53650	-	Histone superfamily protein	-	-	-	-	GO:0005634//nucleus	GO:0003677//DNA binding	-
LF1	BAA09g36780	0.716671	0.654765	0.874257	0.833477	0.528007	0.560735	AT1G29350	-	Kinase-related protein of unknown function (DUF1296)	-	-	-	-	GO:0005634//nucleus	GO:0003674//molecular_function	GO:0008150//biological_process
LF1	BAA05g28800	1.59276	1.13603	1.27318	1.20578	0.741591	1.04873	AT3G18820	RAB7B	RAB GTPase homolog G3F	Cellular Processes	Transport and catabolism	ko04144//Endocytosis;ko04145//Phagosome	K07897	GO:0005794//Golgi apparatus;GO:0005634//nucleus;GO:0005886//plasma membrane	GO:0005525//GTP binding;GO:0005525//GTP binding	GO:0006457//protein folding;GO:0048767//root hair elongation;GO:0048767//root hair elongation;GO:0009644//response to high light intensity;GO:0006457//protein folding;GO:0034976//response to endoplasmic reticulum stress;GO:0007033//vacuole organization;GO:0007030//Golgi organization;GO:0009408//response to heat;GO:0007030//Golgi organization;GO:0016192//vesicle-mediated transport;GO:0006457//prot…
LF1	BAA06g08980	1.51455	1.18975	1.46566	0.949821	0.810461	0.849823	AT1G13390	-	-	-	-	-	-	GO:0005634//nucleus;GO:0005634//nucleus	GO:0003674//molecular_function	GO:0008150//biological_process
LF1	BAA01g07900	17.2801	10.2777	13.1012	5.91015	2.59193	7.36376	AT4G30530	GGP1	Class I glutamine amidotransferase-like superfamily protein	-	-	-	-	GO:0005737//cytoplasm;GO:0005829//cytosol	GO:0034722//gamma-glutamyl-peptidase activity;GO:0003824//catalytic activity;GO:0008233//peptidase activity	GO:0006569//tryptophan catabolic process;GO:0006569//tryptophan catabolic process;GO:0006749//glutathione metabolic process;GO:0019760//glucosinolate metabolic process;GO:0009684//indoleacetic acid biosynthetic process;GO:0009684//indoleacetic acid biosynthetic process;GO:0006749//glutathione metabolic process;GO:0019760//glucosinolate metabolic process
LF1	BAA10g20570	1.27871	0.761596	1.24024	0.821939	0.671106	0.422445	AT5G19900	-	PRLI-interacting factor, putative	-	-	-	-	GO:0005634//nucleus	GO:0003674//molecular_function	GO:0008150//biological_process
LF1	BAA10g24330	3.2974	2.11364	1.74715	1.74704	2.31025	1.99673	AT5G15650	RGP2	reversibly glycosylated polypeptide 2	Metabolism	Carbohydrate metabolism	ko00520//Amino sugar and nucleotide sugar metabolism	K13379	GO:0022626//cytosolic ribosome;GO:0005634//nucleus;GO:0022626//cytosolic ribosome;GO:0022626//cytosolic ribosome;GO:0005618//cell wall;GO:0016020//membrane;GO:0022626//cytosolic ribosome	GO:0052691//UDP-arabinopyranose mutase activity	GO:0046686//response to cadmium ion;GO:0009651//response to salt stress;GO:0033356//UDP-L-arabinose metabolic process;GO:0033356//UDP-L-arabinose metabolic process;GO:0009651//response to salt stress
LF1	BAA09g34170	0.827116	0.131145	0.0738163	0.0489139	0.032151	0.622271	AT1G32060	PRK	phosphoribulokinase	Metabolism	Energy metabolism;Global and overview maps	ko01100//Metabolic pathways;ko01200//Carbon metabolism;ko00710//Carbon fixation in photosynthetic organisms	K00855	GO:0009941//chloroplast envelope;GO:0009570//chloroplast stroma;GO:0009570//chloroplast stroma;GO:0009570//chloroplast stroma;GO:0009570//chloroplast stroma;GO:0009535//chloroplast thylakoid membrane;GO:0009535//chloroplast thylakoid membrane;GO:0010319//stromule;GO:0009941//chloroplast envelope;GO:0016020//membrane;GO:0009570//chloroplast stroma;GO:0009535//chloroplast thylakoid membrane;GO:0009…	GO:0008974//phosphoribulokinase activity;GO:0005524//ATP binding;GO:0005515//protein binding;GO:0005524//ATP binding;GO:0008974//phosphoribulokinase activity	GO:0000165//MAPK cascade;GO:0010207//photosystem II assembly;GO:0035304//regulation of protein dephosphorylation;GO:0042742//defense response to bacterium;GO:0010207//photosystem II assembly;GO:0018119//peptidyl-cysteine S-nitrosylation;GO:0009902//chloroplast relocation;GO:0043900//regulation of multi-organism process;GO:0006098//pentose-phosphate shunt;GO:0006364//rRNA processing;GO:0010103//st…
LF1	BAA09g33770	1.90765	0.490338	0.157534	0.267143	0.494536	1.28026	AT1G32470	-	Single hybrid motif superfamily protein	Metabolism	Carbohydrate metabolism;Amino acid metabolism;Global and overview maps	ko01100//Metabolic pathways;ko01110//Biosynthesis of secondary metabolites;ko01200//Carbon metabolism;ko00630//Glyoxylate and dicarboxylate metabolism;ko00260//Glycine, serine and threonine metabolism	K02437	GO:0005739//mitochondrion;GO:0005960//glycine cleavage complex;GO:0005739//mitochondrion;GO:0005960//glycine cleavage complex;GO:0005739//mitochondrion;GO:0009507//chloroplast	GO:0004375//glycine dehydrogenase (decarboxylating) activity	GO:0019684//photosynthesis, light reaction;GO:0019684//photosynthesis, light reaction;GO:0006098//pentose-phosphate shunt;GO:0019344//cysteine biosynthetic process;GO:0010207//photosystem II assembly;GO:0006364//rRNA processing;GO:0010207//photosystem II assembly;GO:0015979//photosynthesis;GO:0006364//rRNA processing;GO:0010207//photosystem II assembly;GO:0010103//stomatal complex morphogenesis;G…
LF1	BAA09g00780	10.6955	2.79012	1.18688	1.82201	2.13758	5.00358	AT4G01150	-	-	-	-	-	-	GO:0009535//chloroplast thylakoid membrane;GO:0009535//chloroplast thylakoid membrane;GO:0009941//chloroplast envelope;GO:0009507//chloroplast;GO:0010287//plastoglobule;GO:0009535//chloroplast thylakoid membrane;GO:0009534//chloroplast thylakoid;GO:0009507//chloroplast;GO:0010287//plastoglobule;GO:0009534//chloroplast thylakoid;GO:0009535//chloroplast thylakoid membrane;GO:0009941//chloroplast en…	GO:0003674//molecular_function	GO:0008150//biological_process
LF1	BAA01g07360	1.63758	1.94083	0.41277	0.570515	0.553601	0.926224	AT4G30960	SIP3	SOS3-interacting protein 3	-	-	-	-	GO:0005886//plasma membrane	GO:0005515//protein binding;GO:0005515//protein binding;GO:0016301//kinase activity;GO:0005515//protein binding;GO:0005515//protein binding;GO:0005515//protein binding;GO:0005515//protein binding	GO:0042538//hyperosmotic salinity response;GO:0009414//response to water deprivation;GO:0007275//multicellular organismal development;GO:0042538//hyperosmotic salinity response;GO:0009651//response to salt stress;GO:0010118//stomatal movement;GO:0019722//calcium-mediated signaling;GO:0009651//response to salt stress;GO:0009414//response to water deprivation;GO:0010540//basipetal auxin transport
LF1	BAA06g36270	1.20643	2.38854	0.911582	1.08585	1.36209	1.46295	AT5G49280	-	hydroxyproline-rich glycoprotein family protein	-	-	-	-	GO:0031225//anchored component of membrane;GO:0031225//anchored component of membrane	GO:0003674//molecular_function	GO:0008150//biological_process
LF1	BAA07g35820	0.75261	1.71851	1.14413	1.31247	0.801398	1.16792	AT1G70740	-	Protein kinase superfamily protein	-	-	-	-	GO:0005634//nucleus;GO:0005634//nucleus	GO:0016301//kinase activity	-
LF1	BAA09g36720	0.683554	1.7747	1.05165	1.03499	1.23996	1.36632	AT1G29470	-	S-adenosyl-L-methionine-dependent methyltransferases superfamily protein	-	-	-	-	GO:0005794//Golgi apparatus;GO:0005802//trans-Golgi network;GO:0005802//trans-Golgi network;GO:0005794//Golgi apparatus;GO:0005768//endosome;GO:0005794//Golgi apparatus;GO:0005768//endosome;GO:0005794//Golgi apparatus;GO:0005802//trans-Golgi network;GO:0005794//Golgi apparatus;GO:0005794//Golgi apparatus	-	-
LF1	BAA05g40200	2.02818	5.15957	3.25971	0.600495	2.07465	3.35876	AT3G05490	RALFL22	ralf-like 22	-	-	-	-	GO:0009506//plasmodesma;GO:0005576//extracellular region;GO:0048046//apoplast	GO:0004871//signal transducer activity	GO:0009698//phenylpropanoid metabolic process;GO:0042398//cellular modified amino acid biosynthetic process;GO:0006598//polyamine catabolic process;GO:0048767//root hair elongation;GO:0006598//polyamine catabolic process;GO:0007267//cell-cell signaling;GO:0009698//phenylpropanoid metabolic process;GO:0042398//cellular modified amino acid biosynthetic process;GO:0048767//root hair elongation
LF1	BAA05g39020	0.890677	1.03116	0.817678	0.499642	0.896607	0.917048	AT3G06780	-	glycine-rich protein	-	-	-	-	-	GO:0003674//molecular_function	GO:0008150//biological_process
LF1	BAA10g27070	41.8904	55.0911	60.4804	16.9221	44.4851	54.4754	AT5G11740	AGP15	arabinogalactan protein 15	-	-	-	-	GO:0031225//anchored component of membrane;GO:0005886//plasma membrane;GO:0031225//anchored component of membrane	-	-
LF1	BAA10g17280	3.61872	4.90151	4.92328	2.86758	1.99326	4.08452	AT5G59550	RDUF2	zinc finger (C3HC4-type RING finger) family protein	-	-	-	-	GO:0005634//nucleus	GO:0004842//ubiquitin-protein transferase activity;GO:0008270//zinc ion binding	GO:0009414//response to water deprivation;GO:0009737//response to abscisic acid;GO:0030968//endoplasmic reticulum unfolded protein response;GO:0051865//protein autoubiquitination;GO:0030968//endoplasmic reticulum unfolded protein response;GO:0010200//response to chitin;GO:0010200//response to chitin;GO:0009873//ethylene-activated signaling pathway;GO:0035556//intracellular signal transduction;GO:…
LF1	BAA06g03510	2.18577	4.76695	5.99046	1.59218	2.02917	2.63949	AT1G50460	HKL1	hexokinase-like 1	Metabolism	Carbohydrate metabolism;Global and overview maps	ko01100//Metabolic pathways;ko01110//Biosynthesis of secondary metabolites;ko01200//Carbon metabolism;ko00500//Starch and sucrose metabolism;ko00520//Amino sugar and nucleotide sugar metabolism;ko00010//Glycolysis / Gluconeogenesis;ko00051//Fructose and mannose metabolism;ko00052//Galactose metabolism	K00844	GO:0031307//integral component of mitochondrial outer membrane;GO:0031307//integral component of mitochondrial outer membrane;GO:0031307//integral component of mitochondrial outer membrane;GO:0005739//mitochondrion;GO:0005739//mitochondrion;GO:0005739//mitochondrion;GO:0005739//mitochondrion;GO:0031307//integral component of mitochondrial outer membrane;GO:0031307//integral component of mitochond…	GO:0004396//hexokinase activity;GO:0005524//ATP binding;GO:0005515//protein binding;GO:0004396//hexokinase activity;GO:0005524//ATP binding	GO:0080147//root hair cell development;GO:0006970//response to osmotic stress;GO:0009651//response to salt stress;GO:0009651//response to salt stress;GO:0080147//root hair cell development;GO:0009409//response to cold;GO:0009409//response to cold;GO:0006970//response to osmotic stress
LF1	BAA09g50110	3.11545	5.10717	7.53824	2.05088	2.85759	2.9724	AT3G57450	-	-	-	-	-	-	-	GO:0003674//molecular_function	GO:0035556//intracellular signal transduction;GO:0009620//response to fungus;GO:0009695//jasmonic acid biosynthetic process;GO:0009738//abscisic acid-activated signaling pathway;GO:0030968//endoplasmic reticulum unfolded protein response;GO:0009738//abscisic acid-activated signaling pathway;GO:0009753//response to jasmonic acid;GO:0030968//endoplasmic reticulum unfolded protein response;GO:000961…
LF1	BAA06g44910	1.93803	1.58695	1.65348	1.86884	1.42784	3.12465	AT5G44340	TUB4	tubulin beta chain 4	Cellular Processes	Transport and catabolism	ko04145//Phagosome	K07375	GO:0005886//plasma membrane;GO:0009570//chloroplast stroma;GO:0009570//chloroplast stroma;GO:0009570//chloroplast stroma;GO:0048046//apoplast;GO:0009570//chloroplast stroma;GO:0005737//cytoplasm;GO:0045298//tubulin complex;GO:0009506//plasmodesma;GO:0005618//cell wall;GO:0005829//cytosol;GO:0005794//Golgi apparatus	GO:0005200//structural constituent of cytoskeleton	GO:0007010//cytoskeleton organization;GO:0006094//gluconeogenesis;GO:0010498//proteasomal protein catabolic process;GO:0007010//cytoskeleton organization;GO:0010498//proteasomal protein catabolic process;GO:0010498//proteasomal protein catabolic process
LF1	BAA07g41820	1.25291	1.62054	2.20879	1.73264	1.17726	2.54172	AT1G78300	GRF2	general regulatory factor 2	-	-	-	-	GO:0005774//vacuolar membrane;GO:0005773//vacuole;GO:0005773//vacuole;GO:0005829//cytosol;GO:0005886//plasma membrane;GO:0005774//vacuolar membrane;GO:0005794//Golgi apparatus;GO:0005737//cytoplasm;GO:0005774//vacuolar membrane	GO:0045309//protein phosphorylated amino acid binding	GO:0009742//brassinosteroid mediated signaling pathway;GO:0009742//brassinosteroid mediated signaling pathway
LF1	BAA05g08920	0.945752	2.17224	0.698252	0.673005	1.24296	1.84619	AT2G36880	MAT3	methionine adenosyltransferase 3	Metabolism	Global and overview maps;Amino acid metabolism	ko01100//Metabolic pathways;ko01110//Biosynthesis of secondary metabolites;ko01230//Biosynthesis of amino acids;ko00270//Cysteine and methionine metabolism	K00789	GO:0005737//cytoplasm;GO:0005886//plasma membrane;GO:0005737//cytoplasm;GO:0005886//plasma membrane;GO:0009506//plasmodesma;GO:0005829//cytosol;GO:0009506//plasmodesma;GO:0005829//cytosol	GO:0004478//methionine adenosyltransferase activity;GO:0005507//copper ion binding	GO:0009651//response to salt stress;GO:0007030//Golgi organization;GO:0006970//response to osmotic stress;GO:0009698//phenylpropanoid metabolic process;GO:0042398//cellular modified amino acid biosynthetic process;GO:0006970//response to osmotic stress;GO:0046686//response to cadmium ion;GO:0006598//polyamine catabolic process;GO:0006556//S-adenosylmethionine biosynthetic process;GO:0006598//poly…
LF1	BAA10g05500	4.11649	1.62734	0.608718	1.10971	0.798417	4.51194	AT1G06680	PSBP-1	photosystem II subunit P-1	Metabolism	Global and overview maps;Energy metabolism	ko01100//Metabolic pathways;ko00195//Photosynthesis	K02717	GO:0009941//chloroplast envelope;GO:0009579//thylakoid;GO:0009535//chloroplast thylakoid membrane;GO:0009535//chloroplast thylakoid membrane;GO:0009570//chloroplast stroma;GO:0009579//thylakoid;GO:0009534//chloroplast thylakoid;GO:0009543//chloroplast thylakoid lumen;GO:0009543//chloroplast thylakoid lumen;GO:0009543//chloroplast thylakoid lumen;GO:0009941//chloroplast envelope;GO:0009535//chloro…	GO:0008266//poly(U) RNA binding	GO:0010207//photosystem II assembly;GO:0006364//rRNA processing;GO:0042742//defense response to bacterium;GO:0010155//regulation of proton transport;GO:0010310//regulation of hydrogen peroxide metabolic process;GO:0010207//photosystem II assembly;GO:0042742//defense response to bacterium;GO:0009773//photosynthetic electron transport in photosystem I;GO:0010207//photosystem II assembly;GO:0010207/…
LF1	BAA09g34820	7.52047	2.37539	0.829104	1.75235	1.29499	7.83968	AT1G31330	PSAF	photosystem I subunit F	Metabolism	Energy metabolism;Global and overview maps	ko01100//Metabolic pathways;ko00195//Photosynthesis	K02694	GO:0009535//chloroplast thylakoid membrane;GO:0009534//chloroplast thylakoid;GO:0009538//photosystem I reaction center;GO:0010287//plastoglobule;GO:0010287//plastoglobule;GO:0009507//chloroplast;GO:0009534//chloroplast thylakoid;GO:0009535//chloroplast thylakoid membrane;GO:0009941//chloroplast envelope;GO:0009535//chloroplast thylakoid membrane;GO:0009507//chloroplast;GO:0009535//chloroplast thy…	GO:0003674//molecular_function	GO:0015979//photosynthesis;GO:0019344//cysteine biosynthetic process;GO:0019344//cysteine biosynthetic process;GO:0015979//photosynthesis
LF1	BAA10g29480	0.550138	0.164291	0.102349	0.13576	0.146896	0.815525	AT5G08280	HEMC	hydroxymethylbilane synthase	Metabolism	Metabolism of cofactors and vitamins;Global and overview maps	ko01100//Metabolic pathways;ko01110//Biosynthesis of secondary metabolites;ko00860//Porphyrin and chlorophyll metabolism	K01749	GO:0009941//chloroplast envelope;GO:0009570//chloroplast stroma;GO:0048046//apoplast;GO:0009570//chloroplast stroma;GO:0009507//chloroplast;GO:0009570//chloroplast stroma;GO:0009570//chloroplast stroma;GO:0009570//chloroplast stroma;GO:0009941//chloroplast envelope;GO:0009570//chloroplast stroma;GO:0009507//chloroplast;GO:0009570//chloroplast stroma;GO:0009570//chloroplast stroma;GO:0009570//chlo…	GO:0004418//hydroxymethylbilane synthase activity;GO:0004418//hydroxymethylbilane synthase activity	GO:0006779//porphyrin-containing compound biosynthetic process;GO:0045893//positive regulation of transcription, DNA-templated;GO:0015995//chlorophyll biosynthetic process;GO:0019288//isopentenyl diphosphate biosynthetic process, methylerythritol 4-phosphate pathway;GO:0009409//response to cold;GO:0006364//rRNA processing;GO:0042742//defense response to bacterium;GO:0009073//aromatic amino acid f…
LF1	BAA05g34490	1.27635	0.58082	0.471709	0.807992	0.55927	1.51225	AT3G12780	PGK1	phosphoglycerate kinase 1	Metabolism	Energy metabolism;Carbohydrate metabolism;Global and overview maps	ko01100//Metabolic pathways;ko01110//Biosynthesis of secondary metabolites;ko01200//Carbon metabolism;ko01230//Biosynthesis of amino acids;ko00010//Glycolysis / Gluconeogenesis;ko00710//Carbon fixation in photosynthetic organisms	K00927	GO:0009570//chloroplast stroma;GO:0005634//nucleus;GO:0009570//chloroplast stroma;GO:0009570//chloroplast stroma;GO:0009579//thylakoid;GO:0009507//chloroplast;GO:0010319//stromule;GO:0009570//chloroplast stroma;GO:0005737//cytoplasm;GO:0009570//chloroplast stroma;GO:0009507//chloroplast;GO:0010319//stromule;GO:0009570//chloroplast stroma;GO:0005739//mitochondrion;GO:0009941//chloroplast envelope;…	GO:0004618//phosphoglycerate kinase activity;GO:0004618//phosphoglycerate kinase activity	GO:0009409//response to cold;GO:0006098//pentose-phosphate shunt;GO:0000023//maltose metabolic process;GO:0019252//starch biosynthetic process;GO:0010027//thylakoid membrane organization;GO:0019684//photosynthesis, light reaction;GO:0009409//response to cold;GO:0019760//glucosinolate metabolic process;GO:0009409//response to cold;GO:0009814//defense response, incompatible interaction;GO:0030003//…
LF1	BAA07g17970	1.66367	0.695909	0.452421	1.09658	0.544403	3.02543	AT2G28000	CPN60A	chaperonin-60alpha	-	-	-	-	GO:0022626//cytosolic ribosome;GO:0009941//chloroplast envelope;GO:0009570//chloroplast stroma;GO:0009570//chloroplast stroma;GO:0009941//chloroplast envelope;GO:0009579//thylakoid;GO:0009570//chloroplast stroma;GO:0009570//chloroplast stroma;GO:0009570//chloroplast stroma;GO:0009941//chloroplast envelope;GO:0009579//thylakoid;GO:0009941//chloroplast envelope;GO:0005739//mitochondrion;GO:0009570/…	-	GO:0006457//protein folding;GO:0006457//protein folding;GO:0009658//chloroplast organization;GO:0048481//ovule development;GO:0006457//protein folding;GO:0006457//protein folding;GO:0006457//protein folding;GO:0009658//chloroplast organization;GO:0016226//iron-sulfur cluster assembly;GO:0009658//chloroplast organization;GO:0009793//embryo development ending in seed dormancy;GO:0006457//protein fo…
LF1	BAA07g41550	0.251118	0.339949	0.135424	0.143788	0.2926	0.496858	AT1G78020	-	Protein of unknown function (DUF581)	-	-	-	-	GO:0005634//nucleus	-	-
LF1	BAA01g17660	1.43802	0.888145	0.544131	0.556588	1.30077	4.23119	AT4G25740	-	RNA binding Plectin/S10 domain-containing protein	Genetic Information Processing	Translation	ko03010//Ribosome	K02947	GO:0022626//cytosolic ribosome;GO:0022627//cytosolic small ribosomal subunit;GO:0022626//cytosolic ribosome;GO:0022627//cytosolic small ribosomal subunit;GO:0022626//cytosolic ribosome;GO:0022627//cytosolic small ribosomal subunit;GO:0005829//cytosol;GO:0022626//cytosolic ribosome;GO:0022626//cytosolic ribosome;GO:0022627//cytosolic small ribosomal subunit;GO:0022626//cytosolic ribosome;GO:002262…	GO:0003735//structural constituent of ribosome	GO:0042545//cell wall modification;GO:0009664//plant-type cell wall organization;GO:0006412//translation;GO:0009664//plant-type cell wall organization;GO:0042545//cell wall modification;GO:0006412//translation;GO:0006412//translation
LF1	BAA10g19070	1.04683	0.558497	0.453714	0.331589	0.811371	2.94413	AT5G22440	-	Ribosomal protein L1p/L10e family	Genetic Information Processing	Translation	ko03010//Ribosome	K02865	GO:0022626//cytosolic ribosome;GO:0022625//cytosolic large ribosomal subunit;GO:0005730//nucleolus;GO:0022626//cytosolic ribosome;GO:0022626//cytosolic ribosome;GO:0022626//cytosolic ribosome;GO:0022626//cytosolic ribosome;GO:0022626//cytosolic ribosome;GO:0022626//cytosolic ribosome;GO:0005737//cytoplasm;GO:0022626//cytosolic ribosome;GO:0022625//cytosolic large ribosomal subunit;GO:0022625//cyt…	GO:0003735//structural constituent of ribosome	GO:0006412//translation;GO:0006412//translation;GO:0001510//RNA methylation;GO:0006364//rRNA processing;GO:0006412//translation;GO:0006364//rRNA processing;GO:0001510//RNA methylation
LF1	BAA06g06960	0.922439	0.582719	0.452782	0.619109	0.866717	2.15188	AT1G09640	-	Translation elongation factor EF1B, gamma chain	-	-	-	-	GO:0005737//cytoplasm;GO:0009506//plasmodesma;GO:0005829//cytosol;GO:0005886//plasma membrane;GO:0005737//cytoplasm;GO:0005773//vacuole;GO:0005773//vacuole	GO:0003746//translation elongation factor activity	-
LF1	BAA09g35130	0.713266	0.609154	0.525713	0.610593	0.720512	1.17122	AT1G30880	-	-	-	-	-	-	GO:0005739//mitochondrion	GO:0003674//molecular_function	GO:0008150//biological_process
LF1	BAA01g17500	0.372392	0.269138	0.282984	0.261069	0.321633	0.533104	AT4G25550	-	Cleavage/polyadenylation specificity factor, 25kDa subunit	Genetic Information Processing	Translation	ko03015//mRNA surveillance pathway	K14397	GO:0005634//nucleus	GO:0005515//protein binding	-
LF1	BAA06g41480	1.95952	7.40201	1.16231	0.172951	3.08974	29.9687	AT2G02100	LCR69	low-molecular-weight cysteine-rich 69	-	-	-	-	GO:0005886//plasma membrane;GO:0005576//extracellular region;GO:0005618//cell wall;GO:0009505//plant-type cell wall;GO:0005886//plasma membrane	GO:0030414//peptidase inhibitor activity	GO:0006952//defense response;GO:0006952//defense response
LF1	BAA10g20360	1.91045	1.64054	1.12393	1.24889	2.09124	8.58985	AT5G20290	-	Ribosomal protein S8e family protein	Genetic Information Processing	Translation	ko03010//Ribosome	K02995	GO:0022626//cytosolic ribosome;GO:0009507//chloroplast;GO:0005737//cytoplasm;GO:0022627//cytosolic small ribosomal subunit;GO:0022626//cytosolic ribosome;GO:0022626//cytosolic ribosome;GO:0005730//nucleolus;GO:0005886//plasma membrane;GO:0022626//cytosolic ribosome;GO:0016020//membrane;GO:0009507//chloroplast;GO:0005618//cell wall;GO:0022626//cytosolic ribosome;GO:0022626//cytosolic ribosome;GO:0…	GO:0003735//structural constituent of ribosome;GO:0003735//structural constituent of ribosome;GO:0003735//structural constituent of ribosome	GO:0000462//maturation of SSU-rRNA from tricistronic rRNA transcript (SSU-rRNA, 5.8S rRNA, LSU-rRNA);GO:0006412//translation;GO:0000462//maturation of SSU-rRNA from tricistronic rRNA transcript (SSU-rRNA, 5.8S rRNA, LSU-rRNA);GO:0006412//translation;GO:0006412//translation;GO:0042254//ribosome biogenesis;GO:0001510//RNA methylation;GO:0006412//translation;GO:0006414//translational elongation;GO:0…
LF1	BAA07g35720	0.85308	0.686608	0.524932	0.475932	0.88331	3.68137	AT1G70600	-	Ribosomal protein L18e/L15 superfamily protein	Genetic Information Processing	Translation	ko03010//Ribosome	K02900	GO:0005829//cytosol;GO:0009506//plasmodesma;GO:0005737//cytoplasm;GO:0022625//cytosolic large ribosomal subunit;GO:0022626//cytosolic ribosome;GO:0016020//membrane;GO:0022626//cytosolic ribosome;GO:0022626//cytosolic ribosome;GO:0022625//cytosolic large ribosomal subunit;GO:0022626//cytosolic ribosome;GO:0022625//cytosolic large ribosomal subunit;GO:0005840//ribosome;GO:0022625//cytosolic large r…	GO:0003735//structural constituent of ribosome	GO:0006412//translation;GO:0006412//translation;GO:0006412//translation
[truncated: 112 more rows]

## Sheet: SC.exp.annot
	Gene_ID	MC	SC	EC	GC	VC	PC	ath_id	Symbol	Description	KEGG_A_class	KEGG_B_class	Pathway	K_ID	GO Component	GO Function	GO Process
[truncated: 241 more rows]

## Sheet: VC.exp.annot
	Gene_ID	MC	SC	EC	GC	VC	PC	ath_id	Symbol	Description	KEGG_A_class	KEGG_B_class	Pathway	K_ID	GO Component	GO Function	GO Process
LF1	BAA06g17670	6.35536	4.10483	4.33197	8.19129	2.14684	1.38086	AT1G21010	-	-	-	-	-	-	GO:0005634//nucleus	GO:0003674//molecular_function	GO:0015824//proline transport
[truncated: 156 more rows]
