# Supplementary material for: Single-cell transcriptome reveals dominant subgenome expression and transcriptional response to heat stress in Chinese cabbage
Source: Genome Biol. 2022 Dec 19;23:262. doi: 10.1186/s13059-022-02834-4 (PMC9762029; doi:10.1186/s13059-022-02834-4)
Supplement: Supplementary file 9 — Additional file 9: Table S8. The expression of reference genes in different cell types between the control and treatment groups. [file 13059_2022_2834_MOESM9_ESM.xlsx]

## Sheet: Reference genes
			EC										GC										MC										PC										VC
Symbol	ath_id	bra_id	Leaf_C	Leaf_H	cells.1	cells.2	pct.1	pct.2	log2FC	p_value	p_val_adjust	significance	Leaf_C	Leaf_H	cells.1	cells.2	pct.1	pct.2	log2FC	p_value	p_val_adjust	significance	Leaf_C	Leaf_H	cells.1	cells.2	pct.1	pct.2	log2FC	p_value	p_val_adjust	significance	Leaf_C	Leaf_H	cells.1	cells.2	pct.1	pct.2	log2FC	p_value	p_val_adjust	significance	Leaf_C	Leaf_H	cells.1	cells.2	pct.1	pct.2	log2FC
UBC10	AT5G53300	BAA10g11430	2.15052	2.44692	1336	1431	0.564	0.694	0.186285	1	1	nosig	2.20745	2.80961	201	379	0.637	0.802	0.347993	1	1	nosig	2.27168	2.73333	12921	15330	0.735	0.803	0.266902	1	1	nosig	2.94785	4.06756	182	161	0.769	0.932	0.464502	1.62405e-05	0.603804	nosig	2.48998	2.3999	1074	1077	0.651	0.676	-0.0531619
CAC	AT5G46630	BAA06g43510	0.195124	0.150471	1336	1431	0.133	0.128	-0.374899	0.0963324	1	nosig	0.180245	0.202326	201	379	0.179	0.164	0.166724	1	1	nosig	0.175256	0.203988	12921	15330	0.15	0.169	0.219014	1	1	nosig	0.270905	0.246807	182	161	0.231	0.261	-0.134408	1	1	nosig	0.179303	0.186044	1074	1077	0.145	0.15	0.053248
TUA	AT5G19770	BAA02g09030	0.0820624	0.103423	1336	1431	0.073	0.081	0.333759	1	1	nosig	0.0586546	0.0741091	201	379	0.07	0.082	0.337407	1	1	nosig	0.0798704	0.118722	12921	15330	0.085	0.096	0.571853	1	1	nosig	0.171976	0.22176	182	161	0.165	0.23	0.366791	0.256806	1	nosig	0.0613465	0.1173	1074	1077	0.067	0.081	0.935145
TSB	AT4G27070	BAA03g55500	0.541894	0.61133	1336	1431	0.311	0.382	0.17394	1	1	nosig	0.901089	1.10071	201	379	0.428	0.549	0.288697	1	1	nosig	0.764447	0.822437	12921	15330	0.446	0.476	0.105489	1	1	nosig	0.450966	0.699856	182	161	0.401	0.571	0.634041	0.00519337	1	nosig	0.562742	0.717454	1074	1077	0.322	0.387	0.350414
SNF	AT3G50500	BAA01g24590	0.0349486	0.0357154	1336	1431	0.025	0.033	0.0313108	1	1	nosig	0.0294299	0.0689269	201	379	0.02	0.071	1.22779	1	1	nosig	0.0231377	0.0281572	12921	15330	0.021	0.021	0.283256	1	1	nosig	0.0703858	0.123019	182	161	0.082	0.068	0.805531	1	1	nosig	0.07482	0.0326661	1074	1077	0.04	0.028	-1.19563
SAND	AT2G28390	BAA07g18360	0.165265	0.162946	1336	1431	0.115	0.133	-0.0203862	1	1	nosig	0.250062	0.295227	201	379	0.209	0.251	0.239538	1	1	nosig	0.213985	0.221873	12921	15330	0.185	0.18	0.0522225	1	1	nosig	0.400036	0.366571	182	161	0.203	0.298	-0.12604	1	1	nosig	0.158942	0.206307	1074	1077	0.147	0.151	0.376295
UBC1	AT1G14400	BAA09g62390	0.134479	0.0628689	1336	1431	0.045	0.064	-1.09696	1	1	nosig	0.0159709	0.125551	201	379	0.035	0.108	2.97476	0.000461692	1	nosig	0.0819588	0.117371	12921	15330	0.073	0.096	0.518099	1	1	nosig	0.11718	0.225383	182	161	0.121	0.168	0.943659	0.310796	1	nosig	0.192563	0.121944	1074	1077	0.122	0.082	-0.659105
PP2A	AT1G10430	BAA06g07770	0.335456	0.204508	1336	1431	0.209	0.174	-0.713963	5.13707e-05	1	nosig	0.170495	0.1049	201	379	0.104	0.124	-0.700713	0.0919134	1	nosig	0.306955	0.269767	12921	15330	0.247	0.22	-0.186317	1	1	nosig	0.290465	0.249299	182	161	0.192	0.261	-0.220491	1	1	nosig	0.171546	0.206744	1074	1077	0.13	0.153	0.269249
ZNF	AT1G01930	BAA09g69820	0.0140504	0.0254898	1336	1431	0.008	0.027	0.859311	1	1	nosig	0.0182012	0.0489172	201	379	0.02	0.05	1.42631	1	1	nosig	0.0189758	0.0405646	12921	15330	0.021	0.038	1.09606	1	1	nosig	0.0335435	0.0591771	182	161	0.033	0.075	0.819006	1	1	nosig	0.00866127	0.0306889	1074	1077	0.016	0.028	1.82507
[truncated: 3 more columns]
