# Supplementary material for: Single-cell transcriptome reveals dominant subgenome expression and transcriptional response to heat stress in Chinese cabbage
Source: Genome Biol. 2022 Dec 19;23:262. doi: 10.1186/s13059-022-02834-4 (PMC9762029; doi:10.1186/s13059-022-02834-4)
Supplement: Supplementary file 10 — Additional file 10: Table S9. Differentially expressed genes (DEGs) for each cell type between the control and heat conditions. [file 13059_2022_2834_MOESM10_ESM.xlsx]

## Sheet: DEGs between Leaf_C-vs-Leaf_H
Cluster	GeneID	Leaf_C	Leaf_H	cells.1	cells.2	pct.1	pct.2	log2FC	p_value	p_val_adjust	significance	Symbol	Description	KEGG_A_class	KEGG_B_class	Pathway	K_ID	GO Component	GO Function	GO Process
bulk	BAA03g23930	0.0210627	0.522375	16011	18942	0.014	0.18	4.63232	0	0	up	ATTI2	XP_022574593.1 defensin-like protein 193 isoform X2 [Brassica napus]	-	-	-	-	GO:0005576//extracellular region	GO:0008200//ion channel inhibitor activity;GO:0019871//sodium channel inhibitor activity	GO:0009405//pathogenesis
bulk	BAA03g56030	0.00775155	0.16621	16011	18942	0.007	0.133	4.42238	0	0	up	ATX4	XP_013738207.1 histone-lysine N-methyltransferase ATX4-like [Brassica napus]	-	-	-	-	GO:0005575//cellular_component;GO:0005622//intracellular;GO:0005623//cell;GO:0005634//nucleus;GO:0043226//organelle;GO:0043227//membrane-bounded organelle;GO:0043229//intracellular organelle;GO:0043231//intracellular membrane-bounded organelle;GO:0044424//intracellular part;GO:0044464//cell part	GO:0003674//molecular_function;GO:0003824//catalytic activity;GO:0005488//binding;GO:0005515//protein binding;GO:0008168//methyltransferase activity;GO:0008170//N-methyltransferase activity;GO:0008276//protein methyltransferase activity;GO:0008757//S-adenosylmethionine-dependent methyltransferase activity;GO:0016278//lysine N-methyltransferase activity;GO:0016279//protein-lysine N-methyltransfera…	GO:0006325//chromatin organization;GO:0006464//cellular protein modification process;GO:0006479//protein methylation;GO:0006807//nitrogen compound metabolic process;GO:0006996//organelle organization;GO:0008150//biological_process;GO:0008152//metabolic process;GO:0008213//protein alkylation;GO:0009893//positive regulation of metabolic process;GO:0009987//cellular process;GO:0010604//positive regu…
bulk	BAA02g37780	0.536667	10.1477	16011	18942	0.065	0.523	4.24099	0	0	up	RNS1	XP_009129105.1 ribonuclease 1 [Brassica rapa]	-	-	-	-	-	GO:0003723//RNA binding;GO:0033897//ribonuclease T2 activity	-
bulk	BAA01g25490	0.0592967	1.08214	16011	18942	0.027	0.182	4.1898	0	0	up	PER34	XP_009151778.1 peroxidase 34 [Brassica rapa]	Metabolism;Metabolism;Metabolism	Global and overview maps;Global and overview maps;Biosynthesis of other secondary metabolites	ko01100//Metabolic pathways;ko01110//Biosynthesis of secondary metabolites;ko00940//Phenylpropanoid biosynthesis	K00430;K00430;K00430	-	GO:0004601//peroxidase activity;GO:0020037//heme binding	GO:0006979//response to oxidative stress;GO:0055114//oxidation-reduction process
bulk	BAA04g27880	0.735772	12.0785	16011	18942	0.046	0.317	4.03704	0	0	up	WAX9B	XP_009141746.1 non-specific lipid-transfer protein B isoform X1 [Brassica rapa]	-	-	-	-	-	-	-
bulk	BAA05g06280	0.02752	0.398569	16011	18942	0.021	0.224	3.85627	0	0	up	ELF4	XP_009143256.1 protein EARLY FLOWERING 4 [Brassica rapa]	-	-	-	-	GO:0005575//cellular_component;GO:0005622//intracellular;GO:0005623//cell;GO:0005634//nucleus;GO:0016020//membrane;GO:0019013//viral nucleocapsid;GO:0043226//organelle;GO:0043227//membrane-bounded organelle;GO:0043229//intracellular organelle;GO:0043231//intracellular membrane-bounded organelle;GO:0044424//intracellular part;GO:0044464//cell part	GO:0003674//molecular_function;GO:0003713//transcription coactivator activity;GO:0005488//binding;GO:0005515//protein binding;GO:0042802//identical protein binding;GO:0042803//protein homodimerization activity;GO:0046983//protein dimerization activity	GO:0000003//reproduction;GO:0003006//developmental process involved in reproduction;GO:0007154//cell communication;GO:0007165//signal transduction;GO:0007275//multicellular organism development;GO:0007602//phototransduction;GO:0008150//biological_process;GO:0009314//response to radiation;GO:0009416//response to light stimulus;GO:0009581//detection of external stimulus;GO:0009582//detection of abi…
bulk	BAA06g28750	0.185567	2.59362	16011	18942	0.038	0.228	3.80495	0	0	up	PER71	XP_009150482.1 peroxidase 71 [Brassica rapa]	Metabolism;Metabolism;Metabolism	Global and overview maps;Global and overview maps;Biosynthesis of other secondary metabolites	ko01100//Metabolic pathways;ko01110//Biosynthesis of secondary metabolites;ko00940//Phenylpropanoid biosynthesis	K00430;K00430;K00430	-	GO:0004601//peroxidase activity;GO:0020037//heme binding	GO:0006979//response to oxidative stress;GO:0055114//oxidation-reduction process
bulk	BAA09g39850	0.159565	2.20725	16011	18942	0.051	0.372	3.79003	0	0	up	EXPA10	XP_009115410.1 expansin-A10 isoform X1 [Brassica rapa]	-	-	-	-	GO:0005575//cellular_component;GO:0005576//extracellular region;GO:0005618//cell wall;GO:0005623//cell;GO:0016020//membrane;GO:0030312//external encapsulating structure;GO:0044464//cell part;GO:0071944//cell periphery	-	GO:0008150//biological_process;GO:0009664//plant-type cell wall organization;GO:0009987//cellular process;GO:0016043//cellular component organization;GO:0045229//external encapsulating structure organization;GO:0071554//cell wall organization or biogenesis;GO:0071555//cell wall organization;GO:0071669//plant-type cell wall organization or biogenesis;GO:0071840//cellular component organization or …
bulk	BAA08g35260	0.0631445	0.848384	16011	18942	0.02	0.17	3.74799	0	0	up	UGT74E2	XP_009111039.1 UDP-glycosyltransferase 74E2 [Brassica rapa]	-	-	-	-	-	GO:0008194//UDP-glycosyltransferase activity	-
bulk	BAA03g25410	0.0171424	0.222317	16011	18942	0.014	0.111	3.69698	0	0	up	KIC	VDC80568.1 unnamed protein product [Brassica rapa]	Genetic Information Processing	Replication and repair	ko03420//Nucleotide excision repair	K10840	-	GO:0005509//calcium ion binding;GO:0005515//protein binding	-
bulk	BAA10g30630	0.0389627	0.493036	16011	18942	0.016	0.136	3.66153	0	0	up	PGIP2	XP_009122307.1 polygalacturonase inhibitor 2 [Brassica rapa]	-	-	-	-	-	GO:0005515//protein binding	-
bulk	BAA10g19440	0.0232702	0.291615	16011	18942	0.017	0.159	3.64751	0	0	up	--	XP_009120699.1 ras guanine nucleotide exchange factor Y [Brassica rapa]	-	-	-	-	-	-	-
bulk	BAA02g41570	0.10931	1.2348	16011	18942	0.073	0.462	3.49777	0	0	up	At5g48480	XP_013721366.1 uncharacterized protein At5g48480 [Brassica napus]	-	-	-	-	-	-	-
bulk	BAA04g27040	0.0440494	0.490048	16011	18942	0.012	0.123	3.47573	0	0	up	At2g37460	XP_009141664.1 WAT1-related protein At2g37460 isoform X1 [Brassica rapa]	-	-	-	-	GO:0005575//cellular_component;GO:0005623//cell;GO:0005886//plasma membrane;GO:0016020//membrane;GO:0016021//integral component of membrane;GO:0031224//intrinsic component of membrane;GO:0044425//membrane part;GO:0044464//cell part;GO:0071944//cell periphery	GO:0003674//molecular_function;GO:0005215//transporter activity;GO:0005342//organic acid transmembrane transporter activity;GO:0008509//anion transmembrane transporter activity;GO:0008514//organic anion transmembrane transporter activity;GO:0015075//ion transmembrane transporter activity;GO:0015171//amino acid transmembrane transporter activity;GO:0015318//inorganic solute uptake transmembrane tr…	GO:0003333//amino acid transmembrane transport;GO:0006810//transport;GO:0006811//ion transport;GO:0006820//anion transport;GO:0006865//amino acid transport;GO:0008150//biological_process;GO:0015711//organic anion transport;GO:0015849//organic acid transport;GO:0032973//amino acid export;GO:0034220//ion transmembrane transport;GO:0042592//homeostatic process;GO:0043090//amino acid import;GO:004694…
bulk	BAA02g01690	0.36023	3.97698	16011	18942	0.076	0.457	3.46468	0	0	up	CYP708A2	XP_009125591.2 cytochrome P450 708A2 [Brassica rapa]	-	-	-	-	-	GO:0005506//iron ion binding;GO:0016705//oxidoreductase activity, acting on paired donors, with incorporation or reduction of molecular oxygen;GO:0020037//heme binding	GO:0055114//oxidation-reduction process
bulk	BAA01g20860	0.0515441	0.563774	16011	18942	0.037	0.265	3.45124	0	0	up	BAM3	VDC75444.1 unnamed protein product [Brassica rapa]	Metabolism;Metabolism;Metabolism	Global and overview maps;Global and overview maps;Carbohydrate metabolism	ko01100//Metabolic pathways;ko01110//Biosynthesis of secondary metabolites;ko00500//Starch and sucrose metabolism	K01177;K01177;K01177	-	GO:0016161//beta-amylase activity	GO:0000272//polysaccharide catabolic process
bulk	BAA05g26580	0.0156073	0.16539	16011	18942	0.018	0.13	3.40558	0	0	up	JMJ30	XP_009145582.1 lysine-specific demethylase JMJ30 isoform X1 [Brassica rapa]	-	-	-	-	GO:0005575//cellular_component;GO:0005622//intracellular;GO:0005623//cell;GO:0005634//nucleus;GO:0005654//nucleoplasm;GO:0005694//chromosome;GO:0005737//cytoplasm;GO:0005829//cytosol;GO:0031974//membrane-enclosed lumen;GO:0031981//nuclear lumen;GO:0043226//organelle;GO:0043227//membrane-bounded organelle;GO:0043228//non-membrane-bounded organelle;GO:0043229//intracellular organelle;GO:0043231//in…	GO:0003674//molecular_function;GO:0003682//chromatin binding;GO:0003700//transcription factor activity, sequence-specific DNA binding;GO:0003824//catalytic activity;GO:0005488//binding;GO:0008168//methyltransferase activity;GO:0008170//N-methyltransferase activity;GO:0008233//peptidase activity;GO:0008276//protein methyltransferase activity;GO:0008757//S-adenosylmethionine-dependent methyltransfe…	GO:0000003//reproduction;GO:0000086//G2/M transition of mitotic cell cycle;GO:0000278//mitotic cell cycle;GO:0003006//developmental process involved in reproduction;GO:0006139//nucleobase-containing compound metabolic process;GO:0006325//chromatin organization;GO:0006351//transcription, DNA-templated;GO:0006355//regulation of transcription, DNA-templated;GO:0006464//cellular protein modification …
bulk	BAA09g15190	0.032625	0.338414	16011	18942	0.019	0.147	3.37474	0	0	up	At1g64390	XP_013612710.1 PREDICTED: endoglucanase 6-like isoform X2 [Brassica oleracea var. oleracea] [Brassica oleracea]	Metabolism;Metabolism	Global and overview maps;Carbohydrate metabolism	ko01100//Metabolic pathways;ko00500//Starch and sucrose metabolism	K01179;K01179	-	GO:0004553//hydrolase activity, hydrolyzing O-glycosyl compounds;GO:0030246//carbohydrate binding	GO:0005975//carbohydrate metabolic process
bulk	BAA04g27050	0.126801	1.29591	16011	18942	0.043	0.264	3.35332	0	0	up	BH0283	XP_009141666.1 uncharacterized isomerase BH0283 [Brassica rapa]	-	-	-	-	-	GO:0003824//catalytic activity;GO:0008837//diaminopimelate epimerase activity	GO:0009058//biosynthetic process;GO:0009089//lysine biosynthetic process via diaminopimelate
bulk	BAA06g41130	0.967285	8.72974	16011	18942	0.17	0.666	3.17393	0	0	up	RNS1	XP_009152222.1 ribonuclease 1 [Brassica rapa]	-	-	-	-	GO:0005575//cellular_component;GO:0005576//extracellular region;GO:0005618//cell wall;GO:0005623//cell;GO:0005886//plasma membrane;GO:0016020//membrane;GO:0030312//external encapsulating structure;GO:0044464//cell part;GO:0071944//cell periphery	GO:0003674//molecular_function;GO:0003676//nucleic acid binding;GO:0003723//RNA binding;GO:0003824//catalytic activity;GO:0004518//nuclease activity;GO:0004519//endonuclease activity;GO:0004521//endoribonuclease activity;GO:0004540//ribonuclease activity;GO:0005488//binding;GO:0016787//hydrolase activity;GO:0016788//hydrolase activity, acting on ester bonds;GO:0016892//endoribonuclease activity, …	GO:0006139//nucleobase-containing compound metabolic process;GO:0006725//cellular aromatic compound metabolic process;GO:0006807//nitrogen compound metabolic process;GO:0006950//response to stress;GO:0007154//cell communication;GO:0008150//biological_process;GO:0008152//metabolic process;GO:0009058//biosynthetic process;GO:0009267//cellular response to starvation;GO:0009605//response to external …
bulk	BAA07g40950	0.294469	2.57717	16011	18942	0.108	0.378	3.1296	0	0	up	ADH1	NP_001288901.1 alcohol dehydrogenase class-P [Brassica rapa]	Metabolism;Metabolism;Metabolism;Metabolism;Metabolism;Metabolism	Global and overview maps;Global and overview maps;Carbohydrate metabolism;Lipid metabolism;Lipid metabolism;Amino acid metabolism	ko01100//Metabolic pathways;ko01110//Biosynthesis of secondary metabolites;ko00010//Glycolysis / Gluconeogenesis;ko00071//Fatty acid degradation;ko00592//alpha-Linolenic acid metabolism;ko00350//Tyrosine metabolism	K18857;K18857;K18857;K18857;K18857;K18857	GO:0005575//cellular_component;GO:0005622//intracellular;GO:0005623//cell;GO:0005737//cytoplasm;GO:0005829//cytosol;GO:0005886//plasma membrane;GO:0009342//glutamate synthase complex (NADPH);GO:0016020//membrane;GO:0044424//intracellular part;GO:0044444//cytoplasmic part;GO:0044464//cell part;GO:0071944//cell periphery	GO:0000166//nucleotide binding;GO:0003674//molecular_function;GO:0003824//catalytic activity;GO:0004022//alcohol dehydrogenase (NAD) activity;GO:0004024//alcohol dehydrogenase activity, zinc-dependent;GO:0005488//binding;GO:0005515//protein binding;GO:0008270//zinc ion binding;GO:0008743//L-threonine 3-dehydrogenase activity;GO:0016491//oxidoreductase activity;GO:0016614//oxidoreductase activity,…	GO:0000302//response to reactive oxygen species;GO:0001101//response to acid chemical;GO:0001666//response to hypoxia;GO:0006113//fermentation;GO:0006537//glutamate biosynthetic process;GO:0006567//threonine catabolic process;GO:0006813//potassium ion transport;GO:0006950//response to stress;GO:0006970//response to osmotic stress;GO:0006979//response to oxidative stress;GO:0008150//biological_pro…
bulk	BAA05g32340	0.273626	2.35925	16011	18942	0.07	0.356	3.10805	0	0	up	DJ1A	XP_009146298.1 protein DJ-1 homolog A [Brassica rapa]	-	-	-	-	GO:0005575//cellular_component;GO:0005622//intracellular;GO:0005623//cell;GO:0005634//nucleus;GO:0005737//cytoplasm;GO:0005773//vacuole;GO:0005774//vacuolar membrane;GO:0005829//cytosol;GO:0005886//plasma membrane;GO:0005911//cell-cell junction;GO:0009506//plasmodesma;GO:0016020//membrane;GO:0030054//cell junction;GO:0031090//organelle membrane;GO:0043226//organelle;GO:0043227//membrane-bounded o…	GO:0003674//molecular_function;GO:0003824//catalytic activity;GO:0008234//cysteine-type peptidase activity;GO:0016829//lyase activity;GO:0016835//carbon-oxygen lyase activity;GO:0016836//hydro-lyase activity;GO:0019172//glyoxalase III activity	GO:0006081//cellular aldehyde metabolic process;GO:0006082//organic acid metabolic process;GO:0006089//lactate metabolic process;GO:0006508//proteolysis;GO:0008150//biological_process;GO:0008152//metabolic process;GO:0009056//catabolic process;GO:0009058//biosynthetic process;GO:0009438//methylglyoxal metabolic process;GO:0009987//cellular process;GO:0010035//response to inorganic substance;GO:00…
bulk	BAA10g22980	0.0284183	0.243634	16011	18942	0.024	0.193	3.09982	0	0	up	RVE1	XP_009121398.2 protein REVEILLE 1 [Brassica rapa]	-	-	-	-	-	-	-
bulk	BAA05g15700	0.172535	1.46477	16011	18942	0.13	0.569	3.08572	0	0	up	RVE2	XP_009144670.1 protein REVEILLE 2 [Brassica rapa]	-	-	-	-	GO:0005575//cellular_component;GO:0005622//intracellular;GO:0005623//cell;GO:0005634//nucleus;GO:0043226//organelle;GO:0043227//membrane-bounded organelle;GO:0043229//intracellular organelle;GO:0043231//intracellular membrane-bounded organelle;GO:0044424//intracellular part;GO:0044464//cell part	GO:0003674//molecular_function;GO:0003676//nucleic acid binding;GO:0003677//DNA binding;GO:0003700//transcription factor activity, sequence-specific DNA binding;GO:0005488//binding;GO:0097159//organic cyclic compound binding;GO:1901363//heterocyclic compound binding	GO:0001101//response to acid chemical;GO:0006139//nucleobase-containing compound metabolic process;GO:0006351//transcription, DNA-templated;GO:0006355//regulation of transcription, DNA-templated;GO:0006725//cellular aromatic compound metabolic process;GO:0006807//nitrogen compound metabolic process;GO:0006950//response to stress;GO:0006970//response to osmotic stress;GO:0007275//multicellular org…
bulk	BAA01g43980	0.0735438	0.620393	16011	18942	0.032	0.203	3.07651	0	0	up	PAP15	VDC77893.1 unnamed protein product [Brassica rapa]	-	-	-	-	-	GO:0003824//catalytic activity;GO:0003993//acid phosphatase activity;GO:0016787//hydrolase activity;GO:0046872//metal ion binding	-
bulk	BAA10g04650	0.0456793	0.385055	16011	18942	0.022	0.149	3.07545	0	0	up	DGL	VDD41643.1 unnamed protein product [Brassica oleracea]	-	-	-	-	GO:0005575//cellular_component;GO:0005622//intracellular;GO:0005623//cell;GO:0005737//cytoplasm;GO:0005811//lipid particle;GO:0009507//chloroplast;GO:0009536//plastid;GO:0043226//organelle;GO:0043227//membrane-bounded organelle;GO:0043228//non-membrane-bounded organelle;GO:0043229//intracellular organelle;GO:0043231//intracellular membrane-bounded organelle;GO:0043232//intracellular non-membrane-…	GO:0003674//molecular_function;GO:0003824//catalytic activity;GO:0004620//phospholipase activity;GO:0008970//phosphatidylcholine 1-acylhydrolase activity;GO:0016298//lipase activity;GO:0016787//hydrolase activity;GO:0016788//hydrolase activity, acting on ester bonds;GO:0047714//galactolipase activity;GO:0052689//carboxylic ester hydrolase activity;GO:0052739//phosphatidylserine 1-acylhydrolase ac…	GO:0001558//regulation of cell growth;GO:0006082//organic acid metabolic process;GO:0006629//lipid metabolic process;GO:0006950//response to stress;GO:0006952//defense response;GO:0008150//biological_process;GO:0008152//metabolic process;GO:0009056//catabolic process;GO:0009058//biosynthetic process;GO:0009605//response to external stimulus;GO:0009607//response to biotic stimulus;GO:0009611//resp…
bulk	BAA02g45480	0.0800754	0.673353	16011	18942	0.039	0.215	3.07193	0	0	up	ERF114	XP_013727956.1 ethylene-responsive transcription factor ERF114-like [Brassica napus]	-	-	-	-	-	GO:0003700//transcription factor activity, sequence-specific DNA binding	GO:0006355//regulation of transcription, DNA-templated
bulk	BAA06g38210	0.0670142	0.551425	16011	18942	0.028	0.159	3.04062	0	0	up	CYP81D11	VDC68415.1 unnamed protein product [Brassica rapa]	Metabolism;Metabolism	Global and overview maps;Biosynthesis of other secondary metabolites	ko01110//Biosynthesis of secondary metabolites;ko00943//Isoflavonoid biosynthesis	K13260;K13260	-	GO:0005506//iron ion binding;GO:0016705//oxidoreductase activity, acting on paired donors, with incorporation or reduction of molecular oxygen;GO:0020037//heme binding	GO:0055114//oxidation-reduction process
bulk	BAA07g24550	0.0273234	0.219435	16011	18942	0.021	0.129	3.00558	0	0	up	APF2	RID54643.1 hypothetical protein BRARA_G01947 [Brassica rapa]	-	-	-	-	-	-	-
bulk	BAA07g36510	0.0769709	0.610918	16011	18942	0.032	0.219	2.98859	0	0	up	PER12	XP_009105826.1 peroxidase 12 [Brassica rapa]	Metabolism;Metabolism;Metabolism	Global and overview maps;Global and overview maps;Biosynthesis of other secondary metabolites	ko01100//Metabolic pathways;ko01110//Biosynthesis of secondary metabolites;ko00940//Phenylpropanoid biosynthesis	K00430;K00430;K00430	-	GO:0004096//catalase activity;GO:0004601//peroxidase activity;GO:0020037//heme binding	GO:0006979//response to oxidative stress;GO:0055114//oxidation-reduction process
bulk	BAA04g27660	0.0508003	0.401044	16011	18942	0.039	0.175	2.98085	0	0	up	--	XP_009141724.1 uncharacterized protein LOC103865654 [Brassica rapa]	-	-	-	-	-	-	-
bulk	BAA06g11050	0.0201439	0.156444	16011	18942	0.018	0.119	2.95723	0	0	up	PKS2	XP_009148712.1 protein PHYTOCHROME KINASE SUBSTRATE 2 [Brassica rapa]	-	-	-	-	-	-	-
bulk	BAA09g02100	0.044987	0.335179	16011	18942	0.022	0.137	2.89735	0	0	up	GSTF3	XP_022547908.1 glutathione S-transferase F3-like [Brassica napus]	Metabolism;Metabolism	Global and overview maps;Metabolism of other amino acids	ko01100//Metabolic pathways;ko00480//Glutathione metabolism	K00799;K00799	GO:0016611//iron-iron nitrogenase complex	GO:0005515//protein binding;GO:0016034//maleylacetoacetate isomerase activity;GO:0016163//nitrogenase activity	GO:0006559//L-phenylalanine catabolic process;GO:0006572//tyrosine catabolic process;GO:0006749//glutathione metabolic process;GO:0009399//nitrogen fixation
bulk	BAA05g14560	0.0460073	0.341345	16011	18942	0.033	0.175	2.8913	0	0	up	--	XP_009144298.2 uncharacterized protein LOC103867955 isoform X2 [Brassica rapa]	-	-	-	-	-	-	-
bulk	BAA02g46510	0.0323349	0.237977	16011	18942	0.03	0.192	2.87966	0	0	up	--	XP_009130269.1 SOSS complex subunit B homolog [Brassica rapa]	-	-	-	-	-	GO:0042410//6-carboxyhexanoate-CoA ligase activity	GO:0009102//biotin biosynthetic process;GO:0009399//nitrogen fixation
bulk	BAA07g36000	0.0809577	0.570309	16011	18942	0.058	0.301	2.8165	0	0	up	PIN3	XP_009105760.2 auxin efflux carrier component 3 [Brassica rapa]	-	-	-	-	GO:0016021//integral component of membrane	-	GO:0055085//transmembrane transport
bulk	BAA02g11880	0.0246412	0.167643	16011	18942	0.024	0.139	2.76625	0	0	up	--	XP_009126699.1 uncharacterized protein LOC103851582 [Brassica rapa]	-	-	-	-	-	-	-
bulk	BAA10g30660	0.195517	1.31831	16011	18942	0.099	0.395	2.75333	0	0	up	PGIP1	XP_009122304.3 polygalacturonase inhibitor 1 [Brassica rapa]	-	-	-	-	-	GO:0005515//protein binding	-
bulk	BAA03g24020	0.298206	2.00462	16011	18942	0.085	0.282	2.74894	0	0	up	At2g43620	XP_009133622.1 endochitinase At2g43620 [Brassica rapa]	Metabolism;Metabolism	Global and overview maps;Carbohydrate metabolism	ko01100//Metabolic pathways;ko00520//Amino sugar and nucleotide sugar metabolism	K01183;K01183	GO:0005575//cellular_component;GO:0005576//extracellular region;GO:0048046//apoplast	GO:0003674//molecular_function;GO:0003824//catalytic activity;GO:0004553//hydrolase activity, hydrolyzing O-glycosyl compounds;GO:0004568//chitinase activity;GO:0005488//binding;GO:0008061//chitin binding;GO:0008144//drug binding;GO:0016787//hydrolase activity;GO:0016798//hydrolase activity, acting on glycosyl bonds;GO:0097367//carbohydrate derivative binding	GO:0000272//polysaccharide catabolic process;GO:0005975//carbohydrate metabolic process;GO:0005976//polysaccharide metabolic process;GO:0006022//aminoglycan metabolic process;GO:0006026//aminoglycan catabolic process;GO:0006030//chitin metabolic process;GO:0006032//chitin catabolic process;GO:0006040//amino sugar metabolic process;GO:0006807//nitrogen compound metabolic process;GO:0006950//respon…
bulk	BAA07g16820	0.053456	0.358907	16011	18942	0.05	0.247	2.74719	0	0	up	--	XP_009103507.1 uncharacterized protein LOC103829585 [Brassica rapa]	-	-	-	-	-	-	-
bulk	BAA07g13920	0.0357169	0.239778	16011	18942	0.034	0.173	2.74702	0	0	up	MYB3	NP_001302680.1 transcription factor MYB3 [Brassica napus]	-	-	-	-	GO:0005634//nucleus	GO:0003676//nucleic acid binding;GO:0005524//ATP binding;GO:0016818//hydrolase activity, acting on acid anhydrides, in phosphorus-containing anhydrides	GO:0006338//chromatin remodeling
bulk	BAA03g46860	0.441405	2.94418	16011	18942	0.148	0.538	2.73769	0	0	up	CML41	VDC82682.1 unnamed protein product [Brassica rapa]	Organismal Systems	Environmental adaptation	ko04626//Plant-pathogen interaction	K13448	-	GO:0003674//molecular_function;GO:0004553//hydrolase activity, hydrolyzing O-glycosyl compounds;GO:0005488//binding;GO:0005509//calcium ion binding;GO:0005515//protein binding;GO:0043167//ion binding;GO:0043169//cation binding;GO:0046872//metal ion binding	GO:0000272//polysaccharide catabolic process
bulk	BAA04g00980	0.0481106	0.31371	16011	18942	0.037	0.16	2.70501	0	0	up	APF2	XP_013741911.1 aspartyl protease family protein 2-like isoform X1 [Brassica napus]	-	-	-	-	-	-	-
bulk	BAA02g38870	0.0654134	0.421718	16011	18942	0.058	0.262	2.68862	0	0	up	CYP71B3	XP_009129559.1 cytochrome P450 71B3 [Brassica rapa]	-	-	-	-	-	GO:0005506//iron ion binding;GO:0016705//oxidoreductase activity, acting on paired donors, with incorporation or reduction of molecular oxygen;GO:0020037//heme binding	GO:0055114//oxidation-reduction process
bulk	BAA09g61020	0.0771446	0.49446	16011	18942	0.043	0.167	2.68022	0	0	up	--	XP_009117739.2 uncharacterized protein LOC103842825 isoform X2 [Brassica rapa]	-	-	-	-	-	-	-
bulk	BAA10g18960	1.69637	10.8077	16011	18942	0.214	0.573	2.67153	0	0	up	At5g22580	XP_009120637.1 stress-response A/B barrel domain-containing protein At5g22580 [Brassica rapa]	-	-	-	-	-	-	-
bulk	BAA05g14200	0.031932	0.20173	16011	18942	0.025	0.154	2.65935	0	0	up	TCP10	XP_013748748.1 transcription factor TCP10-like [Brassica napus]	-	-	-	-	GO:0005575//cellular_component;GO:0005622//intracellular;GO:0005623//cell;GO:0005634//nucleus;GO:0043226//organelle;GO:0043227//membrane-bounded organelle;GO:0043229//intracellular organelle;GO:0043231//intracellular membrane-bounded organelle;GO:0044424//intracellular part;GO:0044464//cell part	GO:0003674//molecular_function;GO:0003676//nucleic acid binding;GO:0003677//DNA binding;GO:0003700//transcription factor activity, sequence-specific DNA binding;GO:0005488//binding;GO:0097159//organic cyclic compound binding;GO:1901363//heterocyclic compound binding	GO:0006139//nucleobase-containing compound metabolic process;GO:0006351//transcription, DNA-templated;GO:0006355//regulation of transcription, DNA-templated;GO:0006725//cellular aromatic compound metabolic process;GO:0006807//nitrogen compound metabolic process;GO:0007275//multicellular organism development;GO:0008150//biological_process;GO:0008152//metabolic process;GO:0009058//biosynthetic proc…
bulk	BAA10g32600	0.0335258	0.210031	16011	18942	0.025	0.135	2.64726	0	0	up	--	XP_009122565.2 uncharacterized protein LOC103847261 [Brassica rapa]	-	-	-	-	-	-	GO:0030638//polyketide metabolic process
bulk	BAA07g16010	0.154592	0.968267	16011	18942	0.117	0.441	2.64694	0	0	up	SBT1.7	VDC98143.1 unnamed protein product [Brassica rapa]	-	-	-	-	-	GO:0008236//serine-type peptidase activity	GO:0006508//proteolysis;GO:0009306//protein secretion
bulk	BAA07g35020	0.0905578	0.567027	16011	18942	0.046	0.193	2.64651	0	0	up	NPF2.13	VDD01725.1 unnamed protein product [Brassica rapa]	-	-	-	-	GO:0016020//membrane	GO:0015333//peptide:proton symporter activity;GO:0022857//transmembrane transporter activity	GO:0015833//peptide transport;GO:0055085//transmembrane transport
bulk	BAA05g09680	0.0736918	0.459859	16011	18942	0.061	0.294	2.64162	0	0	up	BLH1	XP_033147427.1 BEL1-like homeodomain protein 1 [Brassica rapa]	-	-	-	-	-	GO:0003677//DNA binding	GO:0006355//regulation of transcription, DNA-templated
bulk	BAA02g11600	0.0349852	0.217421	16011	18942	0.03	0.158	2.63568	0	0	up	RIBA3	CDY60560.1 BnaA02g06860D [Brassica napus]	Metabolism;Metabolism;Metabolism;Metabolism	Global and overview maps;Global and overview maps;Metabolism of cofactors and vitamins;Metabolism of cofactors and vitamins	ko01100//Metabolic pathways;ko01110//Biosynthesis of secondary metabolites;ko00790//Folate biosynthesis;ko00740//Riboflavin metabolism	K14652;K14652;K14652;K14652	GO:0005575//cellular_component;GO:0005622//intracellular;GO:0005623//cell;GO:0005737//cytoplasm;GO:0009507//chloroplast;GO:0009536//plastid;GO:0043226//organelle;GO:0043227//membrane-bounded organelle;GO:0043229//intracellular organelle;GO:0043231//intracellular membrane-bounded organelle;GO:0044424//intracellular part;GO:0044444//cytoplasmic part;GO:0044464//cell part	GO:0000166//nucleotide binding;GO:0001882//nucleoside binding;GO:0001883//purine nucleoside binding;GO:0003674//molecular_function;GO:0003824//catalytic activity;GO:0003933//GTP cyclohydrolase activity;GO:0003935//GTP cyclohydrolase II activity;GO:0005488//binding;GO:0005525//GTP binding;GO:0008686//3,4-dihydroxy-2-butanone-4-phosphate synthase activity;GO:0016787//hydrolase activity;GO:0016810//…	GO:0006766//vitamin metabolic process;GO:0006767//water-soluble vitamin metabolic process;GO:0006771//riboflavin metabolic process;GO:0006807//nitrogen compound metabolic process;GO:0008150//biological_process;GO:0008152//metabolic process;GO:0009058//biosynthetic process;GO:0009110//vitamin biosynthetic process;GO:0009231//riboflavin biosynthetic process;GO:0009987//cellular process;GO:0017144//…
bulk	BAA08g11020	0.0799827	0.493859	16011	18942	0.048	0.227	2.62634	0	0	up	UGT75D1	XP_009107846.1 UDP-glycosyltransferase 75D1 isoform X1 [Brassica rapa]	-	-	-	-	-	GO:0008194//UDP-glycosyltransferase activity;GO:0016758//transferase activity, transferring hexosyl groups	-
bulk	BAA03g20740	0.124873	0.770025	16011	18942	0.063	0.287	2.62445	0	0	up	--	XP_009133203.1 uncharacterized protein LOC103857733 [Brassica rapa]	-	-	-	-	-	-	-
bulk	BAA03g03150	0.0641288	0.394873	16011	18942	0.045	0.21	2.62234	0	0	up	GDH2	XP_009130990.2 glutamate dehydrogenase 2 [Brassica rapa]	Metabolism;Metabolism;Metabolism;Metabolism;Metabolism	Global and overview maps;Global and overview maps;Amino acid metabolism;Energy metabolism;Amino acid metabolism	ko01100//Metabolic pathways;ko01200//Carbon metabolism;ko00250//Alanine, aspartate and glutamate metabolism;ko00910//Nitrogen metabolism;ko00220//Arginine biosynthesis	K00261;K00261;K00261;K00261;K00261	GO:0005575//cellular_component;GO:0005622//intracellular;GO:0005623//cell;GO:0005737//cytoplasm;GO:0005739//mitochondrion;GO:0005773//vacuole;GO:0005774//vacuolar membrane;GO:0016020//membrane;GO:0031090//organelle membrane;GO:0043226//organelle;GO:0043227//membrane-bounded organelle;GO:0043229//intracellular organelle;GO:0043231//intracellular membrane-bounded organelle;GO:0044422//organelle par…	GO:0000166//nucleotide binding;GO:0003674//molecular_function;GO:0003824//catalytic activity;GO:0004352//glutamate dehydrogenase (NAD+) activity;GO:0004353//glutamate dehydrogenase [NAD(P)+] activity;GO:0005488//binding;GO:0005507//copper ion binding;GO:0005524//ATP binding;GO:0008144//drug binding;GO:0008270//zinc ion binding;GO:0016491//oxidoreductase activity;GO:0016638//oxidoreductase activit…	GO:0006082//organic acid metabolic process;GO:0006520//cellular amino acid metabolic process;GO:0006807//nitrogen compound metabolic process;GO:0006950//response to stress;GO:0006970//response to osmotic stress;GO:0008150//biological_process;GO:0008152//metabolic process;GO:0009628//response to abiotic stimulus;GO:0009651//response to salt stress;GO:0009987//cellular process;GO:0010035//response …
bulk	BAA03g22170	0.135755	0.831027	16011	18942	0.068	0.287	2.61389	0	0	up	PROT1	XP_013734568.1 proline transporter 1-like [Brassica napus]	-	-	-	-	-	-	-
bulk	BAA04g28800	0.179986	1.09966	16011	18942	0.103	0.439	2.61111	0	0	up	ELF4	XP_009141860.2 protein EARLY FLOWERING 4 [Brassica rapa]	-	-	-	-	GO:0019013//viral nucleocapsid	GO:0003713//transcription coactivator activity;GO:0005515//protein binding	GO:0044780//bacterial-type flagellum assembly
bulk	BAA04g29680	0.0394539	0.239204	16011	18942	0.041	0.175	2.6	0	0	up	CYP98A3	VDD15698.1 unnamed protein product [Brassica rapa]	Metabolism;Metabolism;Metabolism;Metabolism;Metabolism	Global and overview maps;Global and overview maps;Biosynthesis of other secondary metabolites;Biosynthesis of other secondary metabolites;Biosynthesis of other secondary metabolites	ko01100//Metabolic pathways;ko01110//Biosynthesis of secondary metabolites;ko00940//Phenylpropanoid biosynthesis;ko00941//Flavonoid biosynthesis;ko00945//Stilbenoid, diarylheptanoid and gingerol biosynthesis	K09754;K09754;K09754;K09754;K09754	-	GO:0005506//iron ion binding;GO:0016705//oxidoreductase activity, acting on paired donors, with incorporation or reduction of molecular oxygen;GO:0020037//heme binding	GO:0055114//oxidation-reduction process
bulk	BAA06g27340	0.0754726	0.452327	16011	18942	0.051	0.255	2.58334	0	0	up	HIPL2	XP_009151383.1 HIPL2 protein [Brassica rapa]	-	-	-	-	GO:0005575//cellular_component;GO:0005623//cell;GO:0005886//plasma membrane;GO:0016020//membrane;GO:0031224//intrinsic component of membrane;GO:0031225//anchored component of membrane;GO:0031226//intrinsic component of plasma membrane;GO:0044425//membrane part;GO:0044459//plasma membrane part;GO:0044464//cell part;GO:0046658//anchored component of plasma membrane;GO:0071944//cell periphery	GO:0003674//molecular_function;GO:0003824//catalytic activity;GO:0016491//oxidoreductase activity	GO:0008150//biological_process;GO:0008152//metabolic process;GO:0055114//oxidation-reduction process
bulk	BAA04g22610	0.0847412	0.501614	16011	18942	0.068	0.322	2.56544	0	0	up	ASP1	XP_009141117.2 aspartate aminotransferase, mitochondrial [Brassica rapa]	Metabolism;Metabolism;Metabolism;Metabolism;Metabolism;Metabolism;Metabolism;Metabolism;Metabolism;Metabolism;Metabolism;Metabolism;Metabolism;Metabolism;Metabolism	Global and overview maps;Global and overview maps;Global and overview maps;Global and overview maps;Amino acid metabolism;Global and overview maps;Energy metabolism;Amino acid metabolism;Amino acid metabolism;Amino acid metabolism;Amino acid metabolism;Amino acid metabolism;Biosynthesis of other secondary metabolites;Amino acid metabolism;Biosynthesis of other secondary metabolites	ko01100//Metabolic pathways;ko01110//Biosynthesis of secondary metabolites;ko01200//Carbon metabolism;ko01230//Biosynthesis of amino acids;ko00270//Cysteine and methionine metabolism;ko01210//2-Oxocarboxylic acid metabolism;ko00710//Carbon fixation in photosynthetic organisms;ko00250//Alanine, aspartate and glutamate metabolism;ko00330//Arginine and proline metabolism;ko00400//Phenylalanine, tyro…	K14455;K14455;K14455;K14455;K14455;K14455;K14455;K14455;K14455;K14455;K14455;K14455;K14455;K14455;K14455	GO:0005737//cytoplasm	GO:0003824//catalytic activity;GO:0004400//histidinol-phosphate transaminase activity;GO:0030170//pyridoxal phosphate binding;GO:0048472//threonine-phosphate decarboxylase activity	GO:0000105//histidine biosynthetic process;GO:0009058//biosynthetic process;GO:0009236//cobalamin biosynthetic process;GO:0042398//cellular modified amino acid biosynthetic process
bulk	BAA10g32060	0.251982	1.48964	16011	18942	0.09	0.261	2.56357	0	0	up	PER52	XP_009122142.3 peroxidase P7 [Brassica rapa]	Metabolism;Metabolism;Metabolism	Global and overview maps;Global and overview maps;Biosynthesis of other secondary metabolites	ko01100//Metabolic pathways;ko01110//Biosynthesis of secondary metabolites;ko00940//Phenylpropanoid biosynthesis	K00430;K00430;K00430	-	GO:0004601//peroxidase activity;GO:0020037//heme binding	GO:0006979//response to oxidative stress;GO:0055114//oxidation-reduction process
bulk	BAA07g11560	0.101428	0.596907	16011	18942	0.036	0.172	2.55705	0	0	up	LTPG1	RID53434.1 hypothetical protein BRARA_G00826 [Brassica rapa]	-	-	-	-	-	-	-
bulk	BAA09g60790	0.182732	1.07059	16011	18942	0.071	0.325	2.55061	0	0	up	GSTU25	XP_009117719.1 glutathione S-transferase U25 [Brassica rapa]	Metabolism;Metabolism	Global and overview maps;Metabolism of other amino acids	ko01100//Metabolic pathways;ko00480//Glutathione metabolism	K00799;K00799	-	GO:0005515//protein binding;GO:0016034//maleylacetoacetate isomerase activity	GO:0006559//L-phenylalanine catabolic process;GO:0006572//tyrosine catabolic process;GO:0006749//glutathione metabolic process
bulk	BAA09g68620	0.0448391	0.262617	16011	18942	0.042	0.212	2.55013	0	0	up	--	XP_009118700.1 N-terminal acetyltransferase A complex catalytic subunit ARD1 [Brassica rapa]	-	-	-	-	-	GO:0004042//acetyl-CoA:L-glutamate N-acetyltransferase activity;GO:0008080//N-acetyltransferase activity;GO:0008999//ribosomal-protein-alanine N-acetyltransferase activity;GO:0016747//transferase activity, transferring acyl groups other than amino-acyl groups;GO:0033816//diaminobutyrate acetyltransferase activity;GO:0035447//mycothiol synthase activity	GO:0006464//cellular protein modification process;GO:0006592//ornithine biosynthetic process;GO:0010125//mycothiol biosynthetic process;GO:0019491//ectoine biosynthetic process;GO:0042254//ribosome biogenesis
bulk	BAA04g33130	0.316637	1.84987	16011	18942	0.163	0.456	2.54652	0	0	up	KIC	XP_009142430.1 calcium-binding protein KIC [Brassica rapa]	Genetic Information Processing	Replication and repair	ko03420//Nucleotide excision repair	K10840	-	GO:0005509//calcium ion binding;GO:0005515//protein binding	-
bulk	BAA04g27700	0.607222	3.54425	16011	18942	0.143	0.492	2.54518	0	0	up	ANS	XP_009141728.1 probable 2-oxoglutarate-dependent dioxygenase ANS [Brassica rapa]	-	-	-	-	-	GO:0016491//oxidoreductase activity	GO:0055114//oxidation-reduction process
bulk	BAA06g13490	0.0722409	0.420908	16011	18942	0.063	0.267	2.54262	0	0	up	--	XP_009149120.1 uncharacterized protein LOC103872470 [Brassica rapa]	-	-	-	-	GO:0005737//cytoplasm	GO:0003700//transcription factor activity, sequence-specific DNA binding;GO:0005509//calcium ion binding	GO:0006355//regulation of transcription, DNA-templated;GO:0042173//regulation of sporulation resulting in formation of a cellular spore
bulk	BAA09g23080	0.0541454	0.31158	16011	18942	0.032	0.174	2.52469	0	0	up	FLS2	RID45183.1 hypothetical protein BRARA_I01928 [Brassica rapa]	Organismal Systems;Environmental Information Processing	Environmental adaptation;Signal transduction	ko04626//Plant-pathogen interaction;ko04016//MAPK signaling pathway - plant	K13420;K13420	GO:0019031//viral envelope	GO:0004672//protein kinase activity;GO:0005515//protein binding;GO:0005524//ATP binding	GO:0006468//protein phosphorylation
bulk	BAA06g40170	0.0623646	0.356152	16011	18942	0.057	0.263	2.51369	0	0	up	ERF119	XP_009152101.1 ethylene-responsive transcription factor ERF119 [Brassica rapa]	-	-	-	-	-	GO:0003700//transcription factor activity, sequence-specific DNA binding	GO:0006355//regulation of transcription, DNA-templated
bulk	BAA09g47270	0.165203	0.941683	16011	18942	0.059	0.309	2.511	0	0	up	--	XP_013675321.1 uncharacterized protein BNAA09G33520D [Brassica napus]	-	-	-	-	-	-	-
bulk	BAA06g37360	0.105903	0.602005	16011	18942	0.085	0.347	2.50703	0	0	up	RAD52-2	XP_009151583.1 DNA repair RAD52-like protein 2, chloroplastic [Brassica rapa]	-	-	-	-	-	-	-
bulk	BAA01g07180	0.0744245	0.41819	16011	18942	0.063	0.269	2.49031	0	0	up	At4g31140	VDC74157.1 unnamed protein product [Brassica rapa]	Metabolism;Metabolism	Global and overview maps;Carbohydrate metabolism	ko01100//Metabolic pathways;ko00500//Starch and sucrose metabolism	K19893;K19893	-	GO:0004553//hydrolase activity, hydrolyzing O-glycosyl compounds	GO:0005975//carbohydrate metabolic process
bulk	BAA03g10130	0.12491	0.696336	16011	18942	0.088	0.22	2.47889	0	0	up	SPX1	XP_013730934.1 SPX domain-containing protein 1-like [Brassica napus]	-	-	-	-	-	-	-
bulk	BAA02g01940	0.107048	0.587545	16011	18942	0.065	0.265	2.45645	0	0	up	At5g05600	XP_009125612.1 probable 2-oxoglutarate-dependent dioxygenase At5g05600 isoform X2 [Brassica rapa]	-	-	-	-	GO:0005575//cellular_component;GO:0005622//intracellular;GO:0005623//cell;GO:0005737//cytoplasm;GO:0005829//cytosol;GO:0044424//intracellular part;GO:0044444//cytoplasmic part;GO:0044464//cell part	GO:0003674//molecular_function;GO:0003824//catalytic activity;GO:0005488//binding;GO:0016491//oxidoreductase activity;GO:0016787//hydrolase activity;GO:0016810//hydrolase activity, acting on carbon-nitrogen (but not peptide) bonds;GO:0043167//ion binding;GO:0043169//cation binding;GO:0046872//metal ion binding;GO:0051213//dioxygenase activity	GO:0008150//biological_process;GO:0008152//metabolic process;GO:0009058//biosynthetic process;GO:0009628//response to abiotic stimulus;GO:0009636//response to toxic substance;GO:0009812//flavonoid metabolic process;GO:0009813//flavonoid biosynthetic process;GO:0009966//regulation of signal transduction;GO:0009987//cellular process;GO:0010646//regulation of cell communication;GO:0023051//regulatio…
bulk	BAA09g03780	0.451673	2.46947	16011	18942	0.133	0.445	2.45085	0	0	up	CYP81D11	XP_009111606.2 cytochrome P450 81D11 [Brassica rapa]	Metabolism;Metabolism	Global and overview maps;Biosynthesis of other secondary metabolites	ko01110//Biosynthesis of secondary metabolites;ko00943//Isoflavonoid biosynthesis	K13260;K13260	GO:0005575//cellular_component;GO:0009376//HslUV protease complex;GO:0016020//membrane;GO:0016021//integral component of membrane;GO:0031224//intrinsic component of membrane;GO:0044425//membrane part	GO:0003674//molecular_function;GO:0003824//catalytic activity;GO:0004176//ATP-dependent peptidase activity;GO:0004298//threonine-type endopeptidase activity;GO:0004497//monooxygenase activity;GO:0005488//binding;GO:0005506//iron ion binding;GO:0016491//oxidoreductase activity;GO:0016705//oxidoreductase activity, acting on paired donors, with incorporation or reduction of molecular oxygen;GO:00167…	GO:0002213//defense response to insect;GO:0006082//organic acid metabolic process;GO:0006508//proteolysis;GO:0006725//cellular aromatic compound metabolic process;GO:0006790//sulfur compound metabolic process;GO:0006807//nitrogen compound metabolic process;GO:0006950//response to stress;GO:0006952//defense response;GO:0008150//biological_process;GO:0008152//metabolic process;GO:0009058//biosynthe…
bulk	BAA10g19500	0.0400464	0.212653	16011	18942	0.045	0.162	2.40876	0	0	up	YLMG2	ACG25490.1 hypothetical protein [Zea mays]	-	-	-	-	GO:0016020//membrane	-	-
bulk	BAA09g62200	0.0423643	0.224066	16011	18942	0.034	0.172	2.403	0	0	up	ALKBH10B	XP_009117881.1 RNA demethylase ALKBH10B [Brassica rapa]	-	-	-	-	-	-	-
bulk	BAA07g10240	0.0477537	0.251757	16011	18942	0.043	0.19	2.39834	0	0	up	CIPK23	RID53340.1 hypothetical protein BRARA_G00741 [Brassica rapa]	-	-	-	-	GO:0005575//cellular_component;GO:0005622//intracellular;GO:0005623//cell;GO:0005634//nucleus;GO:0005737//cytoplasm;GO:0005829//cytosol;GO:0005886//plasma membrane;GO:0009536//plastid;GO:0016020//membrane;GO:0043226//organelle;GO:0043227//membrane-bounded organelle;GO:0043229//intracellular organelle;GO:0043231//intracellular membrane-bounded organelle;GO:0044424//intracellular part;GO:0044444//c…	GO:0000166//nucleotide binding;GO:0003674//molecular_function;GO:0003824//catalytic activity;GO:0004672//protein kinase activity;GO:0004674//protein serine/threonine kinase activity;GO:0005215//transporter activity;GO:0005216//ion channel activity;GO:0005261//cation channel activity;GO:0005267//potassium channel activity;GO:0005488//binding;GO:0005524//ATP binding;GO:0008144//drug binding;GO:0008…	GO:0001101//response to acid chemical;GO:0006464//cellular protein modification process;GO:0006468//protein phosphorylation;GO:0006793//phosphorus metabolic process;GO:0006796//phosphate-containing compound metabolic process;GO:0006807//nitrogen compound metabolic process;GO:0006810//transport;GO:0006811//ion transport;GO:0006812//cation transport;GO:0006813//potassium ion transport;GO:0006950//r…
bulk	BAA09g61980	0.0497476	0.257536	16011	18942	0.046	0.215	2.37208	0	0	up	--	XP_009117858.1 uncharacterized protein LOC103842927 isoform X1 [Brassica rapa]	-	-	-	-	-	-	-
bulk	BAA05g43790	0.0355991	0.184203	16011	18942	0.038	0.155	2.37138	0	0	up	WRKY45	XP_009124053.1 probable WRKY transcription factor 45 [Brassica rapa]	-	-	-	-	GO:0005575//cellular_component;GO:0005622//intracellular;GO:0005623//cell;GO:0005634//nucleus;GO:0043226//organelle;GO:0043227//membrane-bounded organelle;GO:0043229//intracellular organelle;GO:0043231//intracellular membrane-bounded organelle;GO:0044424//intracellular part;GO:0044464//cell part	GO:0000976//transcription regulatory region sequence-specific DNA binding;GO:0000977//RNA polymerase II regulatory region sequence-specific DNA binding;GO:0000978//RNA polymerase II core promoter proximal region sequence-specific DNA binding;GO:0000987//core promoter proximal region sequence-specific DNA binding;GO:0001012//RNA polymerase II regulatory region DNA binding;GO:0001067//regulatory re…	GO:0000122//negative regulation of transcription from RNA polymerase II promoter;GO:0006139//nucleobase-containing compound metabolic process;GO:0006351//transcription, DNA-templated;GO:0006355//regulation of transcription, DNA-templated;GO:0006357//regulation of transcription from RNA polymerase II promoter;GO:0006725//cellular aromatic compound metabolic process;GO:0006807//nitrogen compound me…
bulk	BAA05g07030	0.325465	1.63748	16011	18942	0.112	0.498	2.3309	0	0	up	--	XP_009143336.1 protein NUCLEAR FUSION DEFECTIVE 4 [Brassica rapa]	-	-	-	-	-	GO:0022857//transmembrane transporter activity	GO:0055085//transmembrane transport
bulk	BAA02g33940	0.120944	0.606518	16011	18942	0.058	0.214	2.32621	0	0	up	SPAC56F8.03	RID75784.1 hypothetical protein BRARA_B02809 [Brassica rapa]	-	-	-	-	-	GO:0003743//translation initiation factor activity;GO:0004672//protein kinase activity;GO:0005515//protein binding;GO:0005524//ATP binding;GO:0005525//GTP binding	GO:0006413//translational initiation;GO:0006468//protein phosphorylation
bulk	BAA03g30880	3.17705	15.8971	16011	18942	0.437	0.846	2.323	0	0	up	--	VDC81108.1 unnamed protein product [Brassica rapa]	-	-	-	-	GO:0030288//outer membrane-bounded periplasmic space	GO:0005215//transporter activity	GO:0006508//proteolysis;GO:0006810//transport;GO:0009405//pathogenesis
bulk	BAA10g00650	0.0755822	0.377142	16011	18942	0.044	0.185	2.31899	0	0	up	APF2	XP_009119684.1 aspartyl protease family protein 2 [Brassica rapa]	-	-	-	-	GO:0005575//cellular_component;GO:0005618//cell wall;GO:0005623//cell;GO:0009505//plant-type cell wall;GO:0016020//membrane;GO:0030312//external encapsulating structure;GO:0044464//cell part;GO:0071944//cell periphery	GO:0003674//molecular_function;GO:0003824//catalytic activity;GO:0004175//endopeptidase activity;GO:0004190//aspartic-type endopeptidase activity;GO:0008233//peptidase activity;GO:0016787//hydrolase activity;GO:0070001//aspartic-type peptidase activity;GO:0070011//peptidase activity, acting on L-amino acid peptides	GO:0006508//proteolysis;GO:0006807//nitrogen compound metabolic process;GO:0008150//biological_process;GO:0008152//metabolic process;GO:0009056//catabolic process;GO:0009057//macromolecule catabolic process;GO:0009628//response to abiotic stimulus;GO:0019538//protein metabolic process;GO:0030163//protein catabolic process;GO:0043170//macromolecule metabolic process;GO:0044238//primary metabolic p…
bulk	BAA07g20180	0.0423126	0.210896	16011	18942	0.031	0.154	2.31737	0	0	up	At5g41800	XP_009125200.3 probable GABA transporter 2 [Brassica rapa]	-	-	-	-	-	-	-
bulk	BAA08g25610	0.0511431	0.254772	16011	18942	0.051	0.203	2.3166	0	0	up	NUP54	XP_009109834.1 nuclear pore complex protein NUP54 [Brassica rapa]	Genetic Information Processing	Translation	ko03013//RNA transport	K14308	GO:0005575//cellular_component;GO:0005622//intracellular;GO:0005623//cell;GO:0005634//nucleus;GO:0005635//nuclear envelope;GO:0005643//nuclear pore;GO:0005730//nucleolus;GO:0005737//cytoplasm;GO:0012505//endomembrane system;GO:0016020//membrane;GO:0016021//integral component of membrane;GO:0031090//organelle membrane;GO:0031224//intrinsic component of membrane;GO:0031965//nuclear membrane;GO:0031…	GO:0003674//molecular_function;GO:0005198//structural molecule activity;GO:0017056//structural constituent of nuclear pore	GO:0006403//RNA localization;GO:0006405//RNA export from nucleus;GO:0006407//rRNA export from nucleus;GO:0006606//protein import into nucleus;GO:0006607//NLS-bearing protein import into nucleus;GO:0006611//protein export from nucleus;GO:0006810//transport;GO:0006886//intracellular protein transport;GO:0006913//nucleocytoplasmic transport;GO:0006996//organelle organization;GO:0006997//nucleus orga…
bulk	BAA06g25650	0.150409	0.738369	16011	18942	0.133	0.432	2.29545	0	0	up	CXE12	XP_009150180.1 probable carboxylesterase 12 [Brassica rapa]	-	-	-	-	GO:0005576//extracellular region	GO:0016787//hydrolase activity	-
bulk	BAA06g20210	0.292688	1.42394	16011	18942	0.099	0.313	2.28245	0	0	up	FLS1	XP_009149835.1 flavonol synthase/flavanone 3-hydroxylase [Brassica rapa]	Metabolism;Metabolism;Metabolism	Global and overview maps;Global and overview maps;Biosynthesis of other secondary metabolites	ko01100//Metabolic pathways;ko01110//Biosynthesis of secondary metabolites;ko00941//Flavonoid biosynthesis	K05278;K05278;K05278	-	GO:0016491//oxidoreductase activity	GO:0055114//oxidation-reduction process
bulk	BAA01g22600	0.150033	0.722719	16011	18942	0.082	0.293	2.26815	0	0	up	UGT75D1	XP_033131963.1 UDP-glycosyltransferase 75D1 [Brassica rapa]	-	-	-	-	GO:0005575//cellular_component;GO:0005622//intracellular;GO:0005623//cell;GO:0043226//organelle;GO:0043227//membrane-bounded organelle;GO:0043229//intracellular organelle;GO:0043231//intracellular membrane-bounded organelle;GO:0044424//intracellular part;GO:0044464//cell part	GO:0003674//molecular_function;GO:0003824//catalytic activity;GO:0008194//UDP-glycosyltransferase activity;GO:0016740//transferase activity;GO:0016757//transferase activity, transferring glycosyl groups;GO:0016758//transferase activity, transferring hexosyl groups;GO:0035251//UDP-glucosyltransferase activity;GO:0046527//glucosyltransferase activity;GO:0080043//quercetin 3-O-glucosyltransferase ac…	GO:0008150//biological_process;GO:0008152//metabolic process;GO:0009636//response to toxic substance;GO:0042221//response to chemical;GO:0050896//response to stimulus
bulk	BAA04g29980	1.09164	5.24717	16011	18942	0.322	0.695	2.26505	0	0	up	CML35	XP_009141989.1 probable calcium-binding protein CML35 [Brassica rapa]	Organismal Systems	Environmental adaptation	ko04626//Plant-pathogen interaction	K13448	-	GO:0005509//calcium ion binding	-
bulk	BAA03g21040	0.080417	0.384291	16011	18942	0.07	0.248	2.25663	0	0	up	GT-3B	CDY07745.1 BnaA03g17660D [Brassica napus]	-	-	-	-	-	-	-
bulk	BAA01g04790	0.0648735	0.309902	16011	18942	0.034	0.15	2.25611	0	0	up	--	AID60090.1 At4g33666-like protein [Brassica napus]	-	-	-	-	-	-	-
bulk	BAA01g16990	0.185796	0.884547	16011	18942	0.076	0.348	2.25122	0	0	up	RBOHC	XP_009138851.1 respiratory burst oxidase homolog protein C [Brassica rapa]	-	-	-	-	-	GO:0004601//peroxidase activity;GO:0005509//calcium ion binding;GO:0050664//oxidoreductase activity, acting on NAD(P)H, oxygen as acceptor	GO:0055114//oxidation-reduction process
bulk	BAA08g06220	0.206659	0.979961	16011	18942	0.12	0.476	2.24547	0	0	up	RBG2	VDD03190.1 unnamed protein product [Brassica rapa]	-	-	-	-	-	GO:0003676//nucleic acid binding;GO:0003723//RNA binding	GO:0008380//RNA splicing
bulk	BAA07g14890	0.286521	1.33438	16011	18942	0.184	0.426	2.21945	0	0	up	--	XP_009103312.1 uncharacterized protein LOC103829395 [Brassica rapa]	-	-	-	-	-	-	-
bulk	BAA06g01940	0.110035	0.511241	16011	18942	0.083	0.29	2.21604	0	0	up	CSE	XP_009147666.1 caffeoylshikimate esterase [Brassica rapa]	Metabolism;Metabolism;Metabolism	Global and overview maps;Global and overview maps;Biosynthesis of other secondary metabolites	ko01100//Metabolic pathways;ko01110//Biosynthesis of secondary metabolites;ko00940//Phenylpropanoid biosynthesis	K18368;K18368;K18368	-	GO:0003824//catalytic activity;GO:0008236//serine-type peptidase activity;GO:0016787//hydrolase activity;GO:0047570//3-oxoadipate enol-lactonase activity;GO:0070205//2-succinyl-6-hydroxy-2,4-cyclohexadiene-1-carboxylate synthase activity	GO:0006508//proteolysis;GO:0009102//biotin biosynthetic process;GO:0009234//menaquinone biosynthetic process;GO:0042952//beta-ketoadipate pathway
bulk	BAA07g11570	0.174179	0.808889	16011	18942	0.135	0.437	2.21537	0	0	up	At1g27930	XP_009102942.2 probable methyltransferase At1g27930 [Brassica rapa]	-	-	-	-	-	-	-
bulk	BAA01g47120	0.0676475	0.311036	16011	18942	0.053	0.181	2.20097	0	0	up	GDPD1	XP_009124822.1 glycerophosphodiester phosphodiesterase GDPD1, chloroplastic [Brassica rapa]	Metabolism	Lipid metabolism	ko00564//Glycerophospholipid metabolism	K18696	GO:0005575//cellular_component;GO:0005622//intracellular;GO:0005623//cell;GO:0005737//cytoplasm;GO:0009507//chloroplast;GO:0009536//plastid;GO:0043226//organelle;GO:0043227//membrane-bounded organelle;GO:0043229//intracellular organelle;GO:0043231//intracellular membrane-bounded organelle;GO:0044424//intracellular part;GO:0044444//cytoplasmic part;GO:0044464//cell part	GO:0000287//magnesium ion binding;GO:0003674//molecular_function;GO:0003824//catalytic activity;GO:0005488//binding;GO:0008081//phosphoric diester hydrolase activity;GO:0008889//glycerophosphodiester phosphodiesterase activity;GO:0016787//hydrolase activity;GO:0016788//hydrolase activity, acting on ester bonds;GO:0042578//phosphoric ester hydrolase activity;GO:0043167//ion binding;GO:0043169//cat…	GO:0005975//carbohydrate metabolic process;GO:0006066//alcohol metabolic process;GO:0006071//glycerol metabolic process;GO:0006629//lipid metabolic process;GO:0006644//phospholipid metabolic process;GO:0006650//glycerophospholipid metabolic process;GO:0006793//phosphorus metabolic process;GO:0006796//phosphate-containing compound metabolic process;GO:0006873//cellular ion homeostasis;GO:0008150//…
bulk	BAA01g04580	0.0458037	0.210334	16011	18942	0.047	0.171	2.19915	0	0	up	COR28	XP_009117836.1 cold-regulated protein 28 isoform X1 [Brassica rapa]	-	-	-	-	-	-	-
bulk	BAA02g24220	0.301979	1.37917	16011	18942	0.079	0.271	2.19127	0	0	up	GSTU10	XP_009128052.1 glutathione S-transferase U10 [Brassica rapa]	Metabolism;Metabolism	Global and overview maps;Metabolism of other amino acids	ko01100//Metabolic pathways;ko00480//Glutathione metabolism	K00799;K00799	-	GO:0005515//protein binding;GO:0005524//ATP binding;GO:0015035//protein disulfide oxidoreductase activity;GO:0016034//maleylacetoacetate isomerase activity	GO:0006559//L-phenylalanine catabolic process;GO:0006572//tyrosine catabolic process;GO:0006749//glutathione metabolic process;GO:0006790//sulfur compound metabolic process;GO:0042965//glutaredoxin biosynthetic process;GO:0045454//cell redox homeostasis;GO:0055114//oxidation-reduction process
bulk	BAA04g28570	0.209595	0.950728	16011	18942	0.119	0.374	2.18143	0	0	up	PCS1	XP_013676768.1 aspartic proteinase PCS1-like [Brassica napus]	-	-	-	-	-	-	-
bulk	BAA06g46530	0.194734	0.882939	16011	18942	0.117	0.369	2.18081	0	0	up	--	CDY22412.1 BnaA06g37340D [Brassica napus]	-	-	-	-	-	GO:0005509//calcium ion binding	-
bulk	BAA07g26510	0.0784848	0.354309	16011	18942	0.066	0.244	2.17452	0	0	up	QUA2	XP_009104583.2 probable pectin methyltransferase QUA2 [Brassica rapa]	-	-	-	-	-	GO:0008168//methyltransferase activity;GO:0008171//O-methyltransferase activity;GO:0008173//RNA methyltransferase activity	GO:0008299//isoprenoid biosynthetic process;GO:0009102//biotin biosynthetic process;GO:0009234//menaquinone biosynthetic process;GO:0016051//carbohydrate biosynthetic process;GO:0042245//RNA repair
bulk	BAA01g35630	0.0859855	0.387142	16011	18942	0.069	0.279	2.1707	0	0	up	--	XP_009111789.1 uncharacterized protein LOC103837206 [Brassica rapa]	-	-	-	-	-	-	-
bulk	BAA05g09540	0.068426	0.307964	16011	18942	0.059	0.209	2.17014	0	0	up	ARF31	XP_009143617.1 B3 domain-containing protein At2g36080 [Brassica rapa]	-	-	-	-	-	GO:0003677//DNA binding	-
bulk	BAA06g45800	0.0807164	0.362819	16011	18942	0.072	0.249	2.16832	0	0	up	COR27	XP_009101828.1 cold-regulated protein 27 isoform X1 [Brassica rapa]	-	-	-	-	-	-	-
bulk	BAA06g20970	0.134395	0.600235	16011	18942	0.097	0.331	2.15904	0	0	up	At3g47420	VDC66567.1 unnamed protein product [Brassica rapa]	-	-	-	-	GO:0005575//cellular_component;GO:0005887//integral component of plasma membrane;GO:0016020//membrane;GO:0016021//integral component of membrane;GO:0031224//intrinsic component of membrane;GO:0044425//membrane part	GO:0003674//molecular_function;GO:0005215//transporter activity;GO:0015169//glycerol-3-phosphate transmembrane transporter activity;GO:0015238//drug transmembrane transporter activity;GO:0015307//drug:proton antiporter activity;GO:0015514//nitrite efflux transmembrane transporter activity;GO:0022857//transmembrane transporter activity;GO:0042910//xenobiotic transporter activity	GO:0006810//transport;GO:0006855//drug transmembrane transport;GO:0008150//biological_process;GO:0008643//carbohydrate transport;GO:0015707//nitrite transport;GO:0015794//glycerol-3-phosphate transport;GO:0015893//drug transport;GO:0042493//response to drug;GO:0042592//homeostatic process;GO:0042908//xenobiotic transport;GO:0048878//chemical homeostasis;GO:0050801//ion homeostasis;GO:0051179//loc…
bulk	BAA01g35930	0.083576	0.373191	16011	18942	0.075	0.28	2.15875	0	0	up	VRN1	CDY18562.1 BnaA01g26330D [Brassica napus]	-	-	-	-	GO:0005575//cellular_component;GO:0005622//intracellular;GO:0005623//cell;GO:0005634//nucleus;GO:0005654//nucleoplasm;GO:0031974//membrane-enclosed lumen;GO:0031981//nuclear lumen;GO:0043226//organelle;GO:0043227//membrane-bounded organelle;GO:0043229//intracellular organelle;GO:0043231//intracellular membrane-bounded organelle;GO:0043233//organelle lumen;GO:0044422//organelle part;GO:0044424//in…	GO:0003674//molecular_function;GO:0003676//nucleic acid binding;GO:0003677//DNA binding;GO:0005488//binding;GO:0043565//sequence-specific DNA binding;GO:0097159//organic cyclic compound binding;GO:1901363//heterocyclic compound binding	GO:0006139//nucleobase-containing compound metabolic process;GO:0006351//transcription, DNA-templated;GO:0006355//regulation of transcription, DNA-templated;GO:0006725//cellular aromatic compound metabolic process;GO:0006807//nitrogen compound metabolic process;GO:0006950//response to stress;GO:0008150//biological_process;GO:0008152//metabolic process;GO:0009058//biosynthetic process;GO:0009059//…
bulk	BAA09g26740	0.0641433	0.284416	16011	18942	0.064	0.235	2.14863	0	0	up	--	RID45507.1 hypothetical protein BRARA_I02234 [Brassica rapa]	-	-	-	-	-	-	-
bulk	BAA07g01830	0.187446	0.828409	16011	18942	0.105	0.412	2.14387	0	0	up	AHA1	XP_013652756.1 ATPase 1, plasma membrane-type [Brassica napus]	Metabolism;Metabolism	Global and overview maps;Energy metabolism	ko01100//Metabolic pathways;ko00190//Oxidative phosphorylation	K01535;K01535	GO:0031004//potassium ion-transporting ATPase complex	GO:0004008//copper-exporting ATPase activity;GO:0004647//phosphoserine phosphatase activity;GO:0005375//copper ion transmembrane transporter activity;GO:0005388//calcium-transporting ATPase activity;GO:0008556//potassium-transporting ATPase activity;GO:0008967//phosphoglycolate phosphatase activity;GO:0015434//cadmium-transporting ATPase activity;GO:0015444//magnesium-importing ATPase activity;GO…	GO:0006545//glycine biosynthetic process;GO:0006564//L-serine biosynthetic process;GO:0006813//potassium ion transport;GO:0006816//calcium ion transport;GO:0006825//copper ion transport;GO:0008152//metabolic process;GO:0009103//lipopolysaccharide biosynthetic process;GO:0015691//cadmium ion transport;GO:0015693//magnesium ion transport;GO:0030001//metal ion transport
bulk	BAA01g12100	0.176951	0.781891	16011	18942	0.128	0.372	2.14362	0	0	up	BOI	XP_009133197.1 E3 ubiquitin-protein ligase BOI [Brassica rapa]	-	-	-	-	GO:0030288//outer membrane-bounded periplasmic space	GO:0004252//serine-type endopeptidase activity;GO:0035650//AP-1 adaptor complex binding	GO:0006508//proteolysis;GO:0034315//regulation of Arp2/3 complex-mediated actin nucleation;GO:0048203//vesicle targeting, trans-Golgi to endosome;GO:1900025//negative regulation of substrate adhesion-dependent cell spreading;GO:2000146//negative regulation of cell motility
bulk	BAA05g35760	0.0593891	0.262241	16011	18942	0.057	0.209	2.14262	0	0	up	PIRL9	XP_009146736.1 plant intracellular Ras-group-related LRR protein 9 [Brassica rapa]	-	-	-	-	-	GO:0005515//protein binding	-
bulk	BAA03g50770	0.311172	1.3715	16011	18942	0.13	0.439	2.13997	0	0	up	BOI	XP_009137018.1 E3 ubiquitin-protein ligase BOI [Brassica rapa]	-	-	-	-	-	GO:0008771//[citrate (pro-3S)-lyase] ligase activity;GO:0035650//AP-1 adaptor complex binding	GO:0006101//citrate metabolic process;GO:0034315//regulation of Arp2/3 complex-mediated actin nucleation;GO:0048203//vesicle targeting, trans-Golgi to endosome;GO:1900025//negative regulation of substrate adhesion-dependent cell spreading;GO:2000146//negative regulation of cell motility
bulk	BAA08g34650	1.06163	4.67412	16011	18942	0.19	0.572	2.13841	0	0	up	PSY3	XP_018509205.1 protein PSY3-like [Brassica rapa]	-	-	-	-	-	-	-
bulk	BAA04g07550	0.151961	0.661931	16011	18942	0.064	0.209	2.12298	0	0	up	DJ1A	XP_009139506.1 protein DJ-1 homolog A [Brassica rapa]	-	-	-	-	GO:0005575//cellular_component;GO:0005622//intracellular;GO:0005623//cell;GO:0005634//nucleus;GO:0005737//cytoplasm;GO:0005773//vacuole;GO:0005774//vacuolar membrane;GO:0005829//cytosol;GO:0005886//plasma membrane;GO:0005911//cell-cell junction;GO:0009506//plasmodesma;GO:0016020//membrane;GO:0030054//cell junction;GO:0031090//organelle membrane;GO:0043226//organelle;GO:0043227//membrane-bounded o…	GO:0003674//molecular_function;GO:0003824//catalytic activity;GO:0008234//cysteine-type peptidase activity;GO:0016829//lyase activity;GO:0016835//carbon-oxygen lyase activity;GO:0016836//hydro-lyase activity;GO:0019172//glyoxalase III activity	GO:0006081//cellular aldehyde metabolic process;GO:0006082//organic acid metabolic process;GO:0006089//lactate metabolic process;GO:0006508//proteolysis;GO:0008150//biological_process;GO:0008152//metabolic process;GO:0009056//catabolic process;GO:0009058//biosynthetic process;GO:0009438//methylglyoxal metabolic process;GO:0009987//cellular process;GO:0010035//response to inorganic substance;GO:00…
bulk	BAA08g33400	0.11212	0.487715	16011	18942	0.081	0.286	2.12099	0	0	up	At1g09580	XP_009110817.1 transmembrane emp24 domain-containing protein p24delta3-like [Brassica rapa]	-	-	-	-	-	-	-
bulk	BAA10g20910	0.14218	0.618053	16011	18942	0.107	0.358	2.12002	0	0	up	ASP2	XP_009120876.1 aspartate aminotransferase, cytoplasmic isozyme 1 [Brassica rapa]	Metabolism;Metabolism;Metabolism;Metabolism;Metabolism;Metabolism;Metabolism;Metabolism;Metabolism;Metabolism;Metabolism;Metabolism;Metabolism;Metabolism;Metabolism	Global and overview maps;Global and overview maps;Global and overview maps;Global and overview maps;Amino acid metabolism;Global and overview maps;Energy metabolism;Amino acid metabolism;Amino acid metabolism;Amino acid metabolism;Amino acid metabolism;Amino acid metabolism;Biosynthesis of other secondary metabolites;Amino acid metabolism;Biosynthesis of other secondary metabolites	ko01100//Metabolic pathways;ko01110//Biosynthesis of secondary metabolites;ko01200//Carbon metabolism;ko01230//Biosynthesis of amino acids;ko00270//Cysteine and methionine metabolism;ko01210//2-Oxocarboxylic acid metabolism;ko00710//Carbon fixation in photosynthetic organisms;ko00250//Alanine, aspartate and glutamate metabolism;ko00330//Arginine and proline metabolism;ko00400//Phenylalanine, tyro…	K14454;K14454;K14454;K14454;K14454;K14454;K14454;K14454;K14454;K14454;K14454;K14454;K14454;K14454;K14454	GO:0005737//cytoplasm	GO:0004400//histidinol-phosphate transaminase activity;GO:0030170//pyridoxal phosphate binding;GO:0048472//threonine-phosphate decarboxylase activity	GO:0000105//histidine biosynthetic process;GO:0009058//biosynthetic process;GO:0009236//cobalamin biosynthetic process
bulk	BAA05g29900	0.692333	3.00405	16011	18942	0.218	0.644	2.11737	0	0	up	GLN1-3	NP_001302737.1 glutamine synthetase cytosolic isozyme 1-3 [Brassica napus]	Metabolism;Metabolism;Metabolism;Metabolism;Metabolism;Metabolism	Global and overview maps;Global and overview maps;Carbohydrate metabolism;Amino acid metabolism;Energy metabolism;Amino acid metabolism	ko01100//Metabolic pathways;ko01230//Biosynthesis of amino acids;ko00630//Glyoxylate and dicarboxylate metabolism;ko00250//Alanine, aspartate and glutamate metabolism;ko00910//Nitrogen metabolism;ko00220//Arginine biosynthesis	K01915;K01915;K01915;K01915;K01915;K01915	-	GO:0004356//glutamate-ammonia ligase activity	GO:0006542//glutamine biosynthetic process;GO:0006807//nitrogen compound metabolic process
bulk	BAA09g12410	0.139799	0.606443	16011	18942	0.093	0.352	2.11702	0	0	up	AHA1	XP_009112568.1 ATPase 1, plasma membrane-type [Brassica rapa]	Metabolism;Metabolism	Global and overview maps;Energy metabolism	ko01100//Metabolic pathways;ko00190//Oxidative phosphorylation	K01535;K01535	GO:0031004//potassium ion-transporting ATPase complex	GO:0004008//copper-exporting ATPase activity;GO:0004647//phosphoserine phosphatase activity;GO:0005375//copper ion transmembrane transporter activity;GO:0005388//calcium-transporting ATPase activity;GO:0008556//potassium-transporting ATPase activity;GO:0008967//phosphoglycolate phosphatase activity;GO:0015434//cadmium-transporting ATPase activity;GO:0015444//magnesium-importing ATPase activity;GO…	GO:0006545//glycine biosynthetic process;GO:0006564//L-serine biosynthetic process;GO:0006813//potassium ion transport;GO:0006816//calcium ion transport;GO:0006825//copper ion transport;GO:0008152//metabolic process;GO:0009103//lipopolysaccharide biosynthetic process;GO:0015691//cadmium ion transport;GO:0015693//magnesium ion transport;GO:0030001//metal ion transport
bulk	BAA10g28280	0.290692	1.26038	16011	18942	0.203	0.566	2.1163	0	0	up	RABA4A	XP_009122063.1 ras-related protein RABA4a [Brassica rapa]	Cellular Processes	Transport and catabolism	ko04144//Endocytosis	K07904	GO:0005737//cytoplasm	GO:0003677//DNA binding;GO:0003924//GTPase activity;GO:0005524//ATP binding;GO:0005525//GTP binding;GO:0016887//ATPase activity;GO:0043022//ribosome binding	GO:0006400//tRNA modification;GO:0032508//DNA duplex unwinding;GO:0042254//ribosome biogenesis
bulk	BAA05g14550	4.29847	18.6314	16011	18942	0.559	0.894	2.11584	0	0	up	CYP73A5	XP_013748807.1 trans-cinnamate 4-monooxygenase [Brassica napus]	Metabolism;Metabolism;Metabolism;Metabolism;Metabolism;Metabolism	Global and overview maps;Global and overview maps;Biosynthesis of other secondary metabolites;Metabolism of cofactors and vitamins;Biosynthesis of other secondary metabolites;Biosynthesis of other secondary metabolites	ko01100//Metabolic pathways;ko01110//Biosynthesis of secondary metabolites;ko00940//Phenylpropanoid biosynthesis;ko00130//Ubiquinone and other terpenoid-quinone biosynthesis;ko00941//Flavonoid biosynthesis;ko00945//Stilbenoid, diarylheptanoid and gingerol biosynthesis	K00487;K00487;K00487;K00487;K00487;K00487	-	GO:0005506//iron ion binding;GO:0016705//oxidoreductase activity, acting on paired donors, with incorporation or reduction of molecular oxygen;GO:0020037//heme binding	GO:0055114//oxidation-reduction process
bulk	BAA09g51240	0.0514194	0.222231	16011	18942	0.053	0.184	2.11167	0	0	up	At3g59200	XP_009116587.1 F-box/LRR-repeat protein At3g59200 [Brassica rapa]	-	-	-	-	-	GO:0005515//protein binding	GO:0006355//regulation of transcription, DNA-templated
bulk	BAA03g63280	0.0837128	0.361605	16011	18942	0.079	0.272	2.11089	0	0	up	--	XP_009138506.1 uncharacterized protein LOC103862556 isoform X4 [Brassica rapa]	-	-	-	-	-	GO:0016841//ammonia-lyase activity	GO:0009698//phenylpropanoid metabolic process
bulk	BAA09g35960	0.0746289	0.320483	16011	18942	0.056	0.203	2.10244	0	0	up	--	VDC61530.1 unnamed protein product [Brassica rapa]	-	-	-	-	GO:0031237//intrinsic component of periplasmic side of plasma membrane	GO:0005215//transporter activity	GO:0006810//transport;GO:0009405//pathogenesis
bulk	BAA01g01820	0.0513227	0.218087	16011	18942	0.049	0.178	2.08723	0	0	up	AP2	AGB51148.1 AP2 variant 1 [Brassica juncea]	-	-	-	-	-	GO:0003700//transcription factor activity, sequence-specific DNA binding	GO:0006355//regulation of transcription, DNA-templated
bulk	BAA02g46070	0.0797921	0.337893	16011	18942	0.074	0.251	2.08225	0	0	up	UBC3	XP_009130224.1 ubiquitin-conjugating enzyme E2 3 [Brassica rapa]	Genetic Information Processing	Folding, sorting and degradation	ko04120//Ubiquitin mediated proteolysis	K10573	GO:0005575//cellular_component;GO:0005622//intracellular;GO:0005623//cell;GO:0005737//cytoplasm;GO:0044424//intracellular part;GO:0044464//cell part	GO:0000166//nucleotide binding;GO:0003674//molecular_function;GO:0003824//catalytic activity;GO:0004842//ubiquitin-protein transferase activity;GO:0005488//binding;GO:0005515//protein binding;GO:0005524//ATP binding;GO:0008144//drug binding;GO:0016740//transferase activity;GO:0017076//purine nucleotide binding;GO:0019787//ubiquitin-like protein transferase activity;GO:0019899//enzyme binding;GO:0…	GO:0000209//protein polyubiquitination;GO:0006139//nucleobase-containing compound metabolic process;GO:0006259//DNA metabolic process;GO:0006281//DNA repair;GO:0006325//chromatin organization;GO:0006464//cellular protein modification process;GO:0006508//proteolysis;GO:0006511//ubiquitin-dependent protein catabolic process;GO:0006725//cellular aromatic compound metabolic process;GO:0006807//nitrog…
bulk	BAA07g10300	0.240277	1.01564	16011	18942	0.124	0.358	2.07963	0	0	up	GA2OX2	XP_009102792.1 gibberellin 2-beta-dioxygenase 2 isoform X1 [Brassica rapa]	Metabolism;Metabolism	Global and overview maps;Metabolism of terpenoids and polyketides	ko01110//Biosynthesis of secondary metabolites;ko00904//Diterpenoid biosynthesis	K04125;K04125	-	GO:0016491//oxidoreductase activity	GO:0055114//oxidation-reduction process
bulk	BAA01g01090	0.216874	0.908199	16011	18942	0.152	0.434	2.06615	0	0	up	ATHB-16	XP_009130694.1 homeobox-leucine zipper protein ATHB-16 isoform X2 [Brassica rapa]	-	-	-	-	GO:0030173//integral component of Golgi membrane	GO:0003677//DNA binding;GO:0043565//sequence-specific DNA binding	GO:0000469//cleavage involved in rRNA processing;GO:0006355//regulation of transcription, DNA-templated;GO:0006891//intra-Golgi vesicle-mediated transport
bulk	BAA09g62060	1.17951	4.90028	16011	18942	0.318	0.688	2.05467	0	0	up	NUDT18	XP_013730951.1 nudix hydrolase 18, mitochondrial isoform X1 [Brassica napus]	-	-	-	-	-	GO:0016462//pyrophosphatase activity;GO:0016787//hydrolase activity;GO:0016818//hydrolase activity, acting on acid anhydrides, in phosphorus-containing anhydrides;GO:0017111//nucleoside-triphosphatase activity	GO:0006139//nucleobase-containing compound metabolic process;GO:0006281//DNA repair
bulk	BAA03g17740	0.490843	2.03884	16011	18942	0.241	0.581	2.05441	0	0	up	GPX2	XP_009132803.1 probable glutathione peroxidase 2 [Brassica rapa]	Metabolism;Metabolism;Metabolism	Global and overview maps;Metabolism of other amino acids;Lipid metabolism	ko01100//Metabolic pathways;ko00480//Glutathione metabolism;ko00590//Arachidonic acid metabolism	K00432;K00432;K00432	-	GO:0004602//glutathione peroxidase activity;GO:0016209//antioxidant activity;GO:0016491//oxidoreductase activity	GO:0006979//response to oxidative stress;GO:0055114//oxidation-reduction process
bulk	BAA03g13500	0.0553647	0.229628	16011	18942	0.055	0.184	2.05226	0	0	up	--	VDC79391.1 unnamed protein product [Brassica rapa]	-	-	-	-	-	GO:0042302//structural constituent of cuticle	GO:0034551//mitochondrial respiratory chain complex III assembly
bulk	BAA10g26140	0.115255	0.477043	16011	18942	0.069	0.244	2.04929	0	0	up	NAC083	XP_009121790.1 NAC domain-containing protein 83 [Brassica rapa]	-	-	-	-	-	GO:0003677//DNA binding	GO:0006355//regulation of transcription, DNA-templated
bulk	BAA09g05890	1.51315	6.26276	16011	18942	0.237	0.638	2.04925	0	0	up	STP13	RID43662.1 hypothetical protein BRARA_I00509 [Brassica rapa]	-	-	-	-	GO:0005575//cellular_component;GO:0005623//cell;GO:0005886//plasma membrane;GO:0005887//integral component of plasma membrane;GO:0005911//cell-cell junction;GO:0009506//plasmodesma;GO:0016020//membrane;GO:0016021//integral component of membrane;GO:0030054//cell junction;GO:0031224//intrinsic component of membrane;GO:0044425//membrane part;GO:0044464//cell part;GO:0055044//symplast;GO:0071944//cel…	GO:0003674//molecular_function;GO:0005215//transporter activity;GO:0005351//sugar:proton symporter activity;GO:0005355//glucose transmembrane transporter activity;GO:0005356//hydrogen:glucose symporter activity;GO:0005358//high-affinity hydrogen:glucose symporter activity;GO:0005402//cation:sugar symporter activity;GO:0008028//monocarboxylic acid transmembrane transporter activity;GO:0008324//cat…	GO:0001101//response to acid chemical;GO:0006810//transport;GO:0006811//ion transport;GO:0006812//cation transport;GO:0006950//response to stress;GO:0006970//response to osmotic stress;GO:0008150//biological_process;GO:0008643//carbohydrate transport;GO:0008645//hexose transport;GO:0009414//response to water deprivation;GO:0009415//response to water;GO:0009628//response to abiotic stimulus;GO:000…
bulk	BAA03g02310	1.25812	5.20615	16011	18942	0.394	0.791	2.04894	0	0	up	At5g05600	XP_009130890.1 probable 2-oxoglutarate-dependent dioxygenase At5g05600 [Brassica rapa]	-	-	-	-	-	GO:0016491//oxidoreductase activity	GO:0055114//oxidation-reduction process
bulk	BAA03g14500	0.384604	1.5831	16011	18942	0.155	0.378	2.04131	0	0	up	--	XP_022573243.1 putative lipid-transfer protein DIR1 [Brassica napus]	-	-	-	-	-	-	-
bulk	BAA08g22210	3.4743	14.1896	16011	18942	0.446	0.836	2.03004	0	0	up	CAD8	XP_013656573.1 cinnamyl alcohol dehydrogenase 8-like [Brassica napus]	-	-	-	-	GO:0005737//cytoplasm;GO:0009320//phosphoribosylaminoimidazole carboxylase complex	GO:0000286//alanine dehydrogenase activity;GO:0003674//molecular_function;GO:0003824//catalytic activity;GO:0004024//alcohol dehydrogenase activity, zinc-dependent;GO:0004638//phosphoribosylaminoimidazole carboxylase activity;GO:0005488//binding;GO:0008270//zinc ion binding;GO:0008743//L-threonine 3-dehydrogenase activity;GO:0016491//oxidoreductase activity;GO:0016614//oxidoreductase activity, ac…	GO:0006113//fermentation;GO:0006522//alanine metabolic process;GO:0006567//threonine catabolic process;GO:0006631//fatty acid metabolic process;GO:0006725//cellular aromatic compound metabolic process;GO:0008150//biological_process;GO:0008152//metabolic process;GO:0009058//biosynthetic process;GO:0009152//purine ribonucleotide biosynthetic process;GO:0009404//toxin metabolic process;GO:0009605//r…
bulk	BAA01g17000	0.117693	0.476421	16011	18942	0.066	0.264	2.01721	0	0	up	FSD1	XP_009138864.2 fibronectin type III and SPRY domain-containing protein 1 isoform X1 [Brassica rapa]	Cellular Processes	Transport and catabolism	ko04146//Peroxisome	K04564	GO:0005575//cellular_component;GO:0005622//intracellular;GO:0005623//cell;GO:0005737//cytoplasm;GO:0005739//mitochondrion;GO:0005886//plasma membrane;GO:0009507//chloroplast;GO:0009526//plastid envelope;GO:0009532//plastid stroma;GO:0009536//plastid;GO:0009570//chloroplast stroma;GO:0009579//thylakoid;GO:0009941//chloroplast envelope;GO:0016020//membrane;GO:0031090//organelle membrane;GO:0031967/…	GO:0003674//molecular_function;GO:0003824//catalytic activity;GO:0004784//superoxide dismutase activity;GO:0005488//binding;GO:0005507//copper ion binding;GO:0005515//protein binding;GO:0016209//antioxidant activity;GO:0016491//oxidoreductase activity;GO:0016721//oxidoreductase activity, acting on superoxide radicals as acceptor;GO:0019904//protein domain specific binding;GO:0043167//ion binding;…	GO:0000302//response to reactive oxygen species;GO:0000303//response to superoxide;GO:0000305//response to oxygen radical;GO:0001101//response to acid chemical;GO:0006801//superoxide metabolic process;GO:0006950//response to stress;GO:0006979//response to oxidative stress;GO:0007623//circadian rhythm;GO:0008150//biological_process;GO:0008152//metabolic process;GO:0009314//response to radiation;GO…
bulk	BAA05g16740	0.303081	1.22585	16011	18942	0.181	0.477	2.01601	0	0	up	CSLE1	XP_009144733.1 cellulose synthase-like protein E1 [Brassica rapa]	-	-	-	-	GO:0000139//Golgi membrane;GO:0005575//cellular_component;GO:0005622//intracellular;GO:0005623//cell;GO:0005737//cytoplasm;GO:0005783//endoplasmic reticulum;GO:0005794//Golgi apparatus;GO:0005886//plasma membrane;GO:0012505//endomembrane system;GO:0016020//membrane;GO:0016021//integral component of membrane;GO:0031090//organelle membrane;GO:0031224//intrinsic component of membrane;GO:0031984//org…	GO:0003674//molecular_function;GO:0003824//catalytic activity;GO:0008194//UDP-glycosyltransferase activity;GO:0008375//acetylglucosaminyltransferase activity;GO:0016740//transferase activity;GO:0016757//transferase activity, transferring glycosyl groups;GO:0016758//transferase activity, transferring hexosyl groups;GO:0016759//cellulose synthase activity;GO:0016760//cellulose synthase (UDP-forming…	GO:0000271//polysaccharide biosynthetic process;GO:0000278//mitotic cell cycle;GO:0000281//mitotic cytokinesis;GO:0000910//cytokinesis;GO:0005975//carbohydrate metabolic process;GO:0005976//polysaccharide metabolic process;GO:0006073//cellular glucan metabolic process;GO:0007049//cell cycle;GO:0008150//biological_process;GO:0008152//metabolic process;GO:0009058//biosynthetic process;GO:0009059//m…
bulk	BAA01g08590	0.102007	0.411449	16011	18942	0.091	0.299	2.01205	0	0	up	TMEM230	XP_009128419.1 transmembrane protein 230 [Brassica rapa]	-	-	-	-	-	-	-
bulk	BAA09g57870	0.348111	1.39387	16011	18942	0.134	0.378	2.00147	0	0	up	RBG7	XP_009117375.1 glycine-rich RNA-binding protein GRP1A isoform X1 [Brassica rapa]	-	-	-	-	GO:0005575//cellular_component;GO:0005576//extracellular region;GO:0005622//intracellular;GO:0005623//cell;GO:0005634//nucleus;GO:0005737//cytoplasm;GO:0005777//peroxisome;GO:0005829//cytosol;GO:0005911//cell-cell junction;GO:0009506//plasmodesma;GO:0009507//chloroplast;GO:0009536//plastid;GO:0030054//cell junction;GO:0042579//microbody;GO:0043226//organelle;GO:0043227//membrane-bounded organelle…	GO:0003674//molecular_function;GO:0003676//nucleic acid binding;GO:0003677//DNA binding;GO:0003690//double-stranded DNA binding;GO:0003697//single-stranded DNA binding;GO:0003723//RNA binding;GO:0003729//mRNA binding;GO:0005488//binding;GO:0097159//organic cyclic compound binding;GO:1901363//heterocyclic compound binding	GO:0000003//reproduction;GO:0000375//RNA splicing, via transesterification reactions;GO:0000377//RNA splicing, via transesterification reactions with bulged adenosine as nucleophile;GO:0000380//alternative mRNA splicing, via spliceosome;GO:0000398//mRNA splicing, via spliceosome;GO:0001101//response to acid chemical;GO:0002376//immune system process;GO:0003006//developmental process involved in r…
bulk	BAA02g43100	0.0609152	0.24306	16011	18942	0.054	0.199	1.99644	0	0	up	APC11	ESQ32185.1 hypothetical protein EUTSA_v10005548mg, partial [Eutrema salsugineum]	Genetic Information Processing	Folding, sorting and degradation	ko04120//Ubiquitin mediated proteolysis	K03358	GO:0000109//nucleotide-excision repair complex;GO:0005680//anaphase-promoting complex	GO:0008270//zinc ion binding;GO:0046872//metal ion binding;GO:0061630//ubiquitin protein ligase activity;GO:0097602//cullin family protein binding	GO:0006289//nucleotide-excision repair;GO:0031145//anaphase-promoting complex-dependent proteasomal ubiquitin-dependent protein catabolic process
bulk	BAA04g30290	0.0579798	0.231145	16011	18942	0.051	0.193	1.99518	0	0	up	At2g41900	XP_009142026.2 zinc finger CCCH domain-containing protein 30 [Brassica rapa]	-	-	-	-	-	GO:0005515//protein binding;GO:0046872//metal ion binding	-
bulk	BAA01g45520	0.313231	1.23912	16011	18942	0.127	0.342	1.98402	0	0	up	--	XP_013595919.1 PREDICTED: uncharacterized protein LOC106304049 [Brassica oleracea var. oleracea] [Brassica oleracea]	-	-	-	-	-	-	-
bulk	BAA02g01930	0.0554775	0.217724	16011	18942	0.054	0.189	1.97252	0	0	up	PAI1	RID73009.1 hypothetical protein BRARA_B00183 [Brassica rapa]	Metabolism;Metabolism;Metabolism;Metabolism	Global and overview maps;Global and overview maps;Global and overview maps;Amino acid metabolism	ko01100//Metabolic pathways;ko01110//Biosynthesis of secondary metabolites;ko01230//Biosynthesis of amino acids;ko00400//Phenylalanine, tyrosine and tryptophan biosynthesis	K01817;K01817;K01817;K01817	-	GO:0004640//phosphoribosylanthranilate isomerase activity	GO:0006568//tryptophan metabolic process
bulk	BAA06g30390	0.136896	0.536737	16011	18942	0.113	0.36	1.97113	0	0	up	CGR3	XP_013643318.1 uncharacterized protein At3g49720 [Brassica napus]	-	-	-	-	-	GO:0008168//methyltransferase activity	GO:0009086//methionine biosynthetic process
bulk	BAA09g41850	0.0895464	0.350688	16011	18942	0.073	0.258	1.96948	0	0	up	MYB3	VDC62086.1 unnamed protein product [Brassica rapa]	-	-	-	-	GO:0005575//cellular_component;GO:0005622//intracellular;GO:0005623//cell;GO:0005634//nucleus;GO:0043226//organelle;GO:0043227//membrane-bounded organelle;GO:0043229//intracellular organelle;GO:0043231//intracellular membrane-bounded organelle;GO:0044424//intracellular part;GO:0044464//cell part	GO:0000981//RNA polymerase II transcription factor activity, sequence-specific DNA binding;GO:0000988//transcription factor activity, protein binding;GO:0000989//transcription factor activity, transcription factor binding;GO:0001067//regulatory region nucleic acid binding;GO:0001076//transcription factor activity, RNA polymerase II transcription factor binding;GO:0001134//transcription factor act…	GO:0001101//response to acid chemical;GO:0006082//organic acid metabolic process;GO:0006139//nucleobase-containing compound metabolic process;GO:0006338//chromatin remodeling;GO:0006351//transcription, DNA-templated;GO:0006355//regulation of transcription, DNA-templated;GO:0006357//regulation of transcription from RNA polymerase II promoter;GO:0006725//cellular aromatic compound metabolic process…
bulk	BAA01g23520	0.259041	1.01428	16011	18942	0.115	0.301	1.9692	0	0	up	ELIP2	VDD50396.1 unnamed protein product [Brassica oleracea]	-	-	-	-	GO:0005575//cellular_component;GO:0005622//intracellular;GO:0005623//cell;GO:0005737//cytoplasm;GO:0009507//chloroplast;GO:0009521//photosystem;GO:0009522//photosystem I;GO:0009523//photosystem II;GO:0009534//chloroplast thylakoid;GO:0009535//chloroplast thylakoid membrane;GO:0009536//plastid;GO:0009579//thylakoid;GO:0016020//membrane;GO:0016021//integral component of membrane;GO:0031224//intrins…	-	GO:0006810//transport;GO:0006950//response to stress;GO:0008150//biological_process;GO:0008152//metabolic process;GO:0009266//response to temperature stimulus;GO:0009314//response to radiation;GO:0009408//response to heat;GO:0009411//response to UV;GO:0009416//response to light stimulus;GO:0009628//response to abiotic stimulus;GO:0009637//response to blue light;GO:0009639//response to red or far …
bulk	BAA02g45410	0.148857	0.582314	16011	18942	0.132	0.359	1.96787	0	0	up	TSN2	XP_013678259.1 ribonuclease TUDOR 2-like [Brassica napus]	-	-	-	-	GO:0000932//cytoplasmic mRNA processing body;GO:0005575//cellular_component;GO:0005622//intracellular;GO:0005623//cell;GO:0005634//nucleus;GO:0005635//nuclear envelope;GO:0005737//cytoplasm;GO:0005783//endoplasmic reticulum;GO:0005829//cytosol;GO:0005911//cell-cell junction;GO:0009506//plasmodesma;GO:0010494//cytoplasmic stress granule;GO:0012505//endomembrane system;GO:0016442//RISC complex;GO:0…	GO:0003674//molecular_function;GO:0003676//nucleic acid binding;GO:0003723//RNA binding;GO:0003729//mRNA binding;GO:0003824//catalytic activity;GO:0004518//nuclease activity;GO:0005488//binding;GO:0016787//hydrolase activity;GO:0016788//hydrolase activity, acting on ester bonds;GO:0097159//organic cyclic compound binding;GO:1901363//heterocyclic compound binding	GO:0006082//organic acid metabolic process;GO:0006139//nucleobase-containing compound metabolic process;GO:0006396//RNA processing;GO:0006397//mRNA processing;GO:0006401//RNA catabolic process;GO:0006402//mRNA catabolic process;GO:0006629//lipid metabolic process;GO:0006720//isoprenoid metabolic process;GO:0006721//terpenoid metabolic process;GO:0006725//cellular aromatic compound metabolic proce…
bulk	BAA06g40320	3.95455	15.4175	16011	18942	0.529	0.822	1.96298	0	0	up	AOC2	XP_009152113.2 allene oxide cyclase 2, chloroplastic [Brassica rapa]	Metabolism;Metabolism;Metabolism	Global and overview maps;Global and overview maps;Lipid metabolism	ko01100//Metabolic pathways;ko01110//Biosynthesis of secondary metabolites;ko00592//alpha-Linolenic acid metabolism	K10525;K10525;K10525	-	GO:0016853//isomerase activity	-
bulk	BAA09g36130	0.0975221	0.379235	16011	18942	0.075	0.254	1.95929	0	0	up	TCP24	ATG83554.1 TCP24 [Brassica rapa subsp. rapa] [Brassica rapa]	-	-	-	-	-	-	-
bulk	BAA02g42220	0.0715727	0.278127	16011	18942	0.071	0.226	1.95826	0	0	up	--	CDY33903.1 BnaA02g30840D [Brassica napus]	-	-	-	-	-	GO:0000166//nucleotide binding;GO:0004812//aminoacyl-tRNA ligase activity;GO:0005524//ATP binding	GO:0006351//transcription, DNA-templated;GO:0006355//regulation of transcription, DNA-templated;GO:0006418//tRNA aminoacylation for protein translation
bulk	BAA03g14720	0.70597	2.73781	16011	18942	0.33	0.656	1.95534	0	0	up	At5g54980	XP_009132415.1 CASP-like protein 2D1 [Brassica rapa]	-	-	-	-	-	-	-
bulk	BAA02g25460	0.468303	1.81527	16011	18942	0.255	0.53	1.95467	0	0	up	PILS3	KAF2560596.1 hypothetical protein F2Q70_00016245, partial [Brassica cretica]	-	-	-	-	GO:0016021//integral component of membrane	-	GO:0055085//transmembrane transport
bulk	BAA03g33830	0.670509	2.59211	16011	18942	0.193	0.476	1.9508	0	0	up	RCI2A	XP_009134854.1 hydrophobic protein RCI2A [Brassica rapa]	-	-	-	-	GO:0016021//integral component of membrane;GO:0043190//ATP-binding cassette (ABC) transporter complex	GO:0042626//ATPase activity, coupled to transmembrane movement of substances	GO:0006810//transport
bulk	BAA08g33410	0.460717	1.77343	16011	18942	0.209	0.528	1.94459	0	0	up	GLP4	XP_009110818.1 germin-like protein subfamily 2 member 1 [Brassica rapa]	-	-	-	-	-	-	GO:0006355//regulation of transcription, DNA-templated
bulk	BAA01g00620	0.0994917	0.381598	16011	18942	0.094	0.275	1.9394	0	0	up	At1g62020	XP_013652959.1 coatomer subunit alpha-2-like [Brassica napus]	-	-	-	-	GO:0030117//membrane coat;GO:0030126//COPI vesicle coat	GO:0005198//structural molecule activity;GO:0005515//protein binding	GO:0006886//intracellular protein transport;GO:0016192//vesicle-mediated transport;GO:0051321//meiotic cell cycle
bulk	BAA09g02770	0.153572	0.588004	16011	18942	0.099	0.333	1.93691	0	0	up	--	XP_013606121.1 PREDICTED: uncharacterized protein LOC106312956 [Brassica oleracea var. oleracea] [Brassica oleracea]	-	-	-	-	-	GO:0003677//DNA binding	GO:0045892//negative regulation of transcription, DNA-templated
bulk	BAA01g37280	0.396029	1.51632	16011	18942	0.148	0.427	1.93689	0	0	up	MSAMS2	XP_009114068.1 S-adenosylmethionine synthase 2 [Brassica rapa]	Metabolism;Metabolism;Metabolism;Metabolism	Global and overview maps;Global and overview maps;Global and overview maps;Amino acid metabolism	ko01100//Metabolic pathways;ko01110//Biosynthesis of secondary metabolites;ko01230//Biosynthesis of amino acids;ko00270//Cysteine and methionine metabolism	K00789;K00789;K00789;K00789	GO:0005575//cellular_component;GO:0005618//cell wall;GO:0005622//intracellular;GO:0005623//cell;GO:0005634//nucleus;GO:0005730//nucleolus;GO:0005737//cytoplasm;GO:0005829//cytosol;GO:0005886//plasma membrane;GO:0005911//cell-cell junction;GO:0009506//plasmodesma;GO:0016020//membrane;GO:0030054//cell junction;GO:0030312//external encapsulating structure;GO:0031974//membrane-enclosed lumen;GO:00319…	GO:0000166//nucleotide binding;GO:0003674//molecular_function;GO:0003676//nucleic acid binding;GO:0003723//RNA binding;GO:0003729//mRNA binding;GO:0003824//catalytic activity;GO:0004478//methionine adenosyltransferase activity;GO:0005488//binding;GO:0005524//ATP binding;GO:0008144//drug binding;GO:0016740//transferase activity;GO:0016765//transferase activity, transferring alkyl or aryl (other th…	GO:0000096//sulfur amino acid metabolic process;GO:0006082//organic acid metabolic process;GO:0006520//cellular amino acid metabolic process;GO:0006555//methionine metabolic process;GO:0006556//S-adenosylmethionine biosynthetic process;GO:0006725//cellular aromatic compound metabolic process;GO:0006730//one-carbon metabolic process;GO:0006732//coenzyme metabolic process;GO:0006790//sulfur compoun…
bulk	BAA06g18520	0.652623	2.49859	16011	18942	0.34	0.678	1.93679	0	0	up	--	XP_009149686.1 uncharacterized protein LOC103873010 [Brassica rapa]	-	-	-	-	GO:0030288//outer membrane-bounded periplasmic space	GO:0005215//transporter activity;GO:0047487//oligogalacturonide lyase activity	GO:0006508//proteolysis;GO:0006810//transport;GO:0009405//pathogenesis;GO:0045490//pectin catabolic process
bulk	BAA07g34510	2.15563	8.22602	16011	18942	0.527	0.882	1.93209	0	0	up	ELF5A-3	XP_013649368.1 eukaryotic translation initiation factor 5A-3 [Brassica napus]	-	-	-	-	GO:0005737//cytoplasm	GO:0003674//molecular_function;GO:0003676//nucleic acid binding;GO:0003723//RNA binding;GO:0003743//translation initiation factor activity;GO:0003746//translation elongation factor activity;GO:0005488//binding;GO:0008135//translation factor activity, RNA binding;GO:0043021//ribonucleoprotein complex binding;GO:0043022//ribosome binding;GO:0044877//macromolecular complex binding;GO:0097159//organi…	GO:0006412//translation;GO:0006413//translational initiation;GO:0006414//translational elongation;GO:0006417//regulation of translation;GO:0006448//regulation of translational elongation;GO:0006449//regulation of translational termination;GO:0006452//translational frameshifting;GO:0006518//peptide metabolic process;GO:0006807//nitrogen compound metabolic process;GO:0008150//biological_process;GO:…
bulk	BAA01g30430	0.695325	2.65111	16011	18942	0.095	0.286	1.93084	0	0	up	At1g60750	XP_009103955.1 probable aldo-keto reductase 6 [Brassica rapa]	-	-	-	-	-	GO:0003674//molecular_function;GO:0003824//catalytic activity;GO:0016491//oxidoreductase activity;GO:0047834//D-threo-aldose 1-dehydrogenase activity	GO:0008150//biological_process;GO:0008152//metabolic process;GO:0055114//oxidation-reduction process
bulk	BAA03g15080	0.944577	3.60028	16011	18942	0.337	0.702	1.93037	0	0	up	--	XP_013733529.1 uncharacterized protein LOC106437152 [Brassica napus]	-	-	-	-	-	GO:0008289//lipid binding	-
bulk	BAA01g22120	0.0788557	0.297005	16011	18942	0.066	0.215	1.9132	0	0	up	--	XP_009146416.1 uncharacterized protein LOC103870066 [Brassica rapa]	-	-	-	-	-	-	-
bulk	BAA08g22870	0.158219	0.59578	16011	18942	0.125	0.34	1.91286	0	0	up	PCBER1	XP_013656705.1 isoflavone reductase homolog [Brassica napus]	-	-	-	-	-	GO:0003674//molecular_function;GO:0003824//catalytic activity;GO:0003854//3-beta-hydroxy-delta5-steroid dehydrogenase activity;GO:0003978//UDP-glucose 4-epimerase activity;GO:0008460//dTDP-glucose 4,6-dehydratase activity;GO:0016491//oxidoreductase activity;GO:0016616//oxidoreductase activity, acting on the CH-OH group of donors, NAD or NADP as acceptor;GO:0016651//oxidoreductase activity, acting…	GO:0005975//carbohydrate metabolic process;GO:0006012//galactose metabolic process;GO:0006694//steroid biosynthetic process;GO:0006725//cellular aromatic compound metabolic process;GO:0008150//biological_process;GO:0008152//metabolic process;GO:0009058//biosynthetic process;GO:0009243//O antigen biosynthetic process;GO:0009698//phenylpropanoid metabolic process;GO:0009699//phenylpropanoid biosynt…
bulk	BAA08g12900	0.651932	2.44912	16011	18942	0.205	0.596	1.90947	0	0	up	WRKY28	VDD04015.1 unnamed protein product [Brassica rapa]	-	-	-	-	-	GO:0003700//transcription factor activity, sequence-specific DNA binding;GO:0043565//sequence-specific DNA binding	GO:0006355//regulation of transcription, DNA-templated
bulk	BAA01g04380	0.212069	0.794931	16011	18942	0.106	0.307	1.90629	0	0	up	PGDH1	XP_009115555.2 D-3-phosphoglycerate dehydrogenase 1, chloroplastic [Brassica rapa]	Metabolism;Metabolism;Metabolism;Metabolism;Metabolism;Metabolism	Global and overview maps;Global and overview maps;Global and overview maps;Global and overview maps;Amino acid metabolism;Amino acid metabolism	ko01100//Metabolic pathways;ko01110//Biosynthesis of secondary metabolites;ko01200//Carbon metabolism;ko01230//Biosynthesis of amino acids;ko00270//Cysteine and methionine metabolism;ko00260//Glycine, serine and threonine metabolism	K00058;K00058;K00058;K00058;K00058;K00058	-	GO:0003824//catalytic activity;GO:0003941//L-serine ammonia-lyase activity;GO:0004013//adenosylhomocysteinase activity;GO:0004455//ketol-acid reductoisomerase activity;GO:0004617//phosphoglycerate dehydrogenase activity;GO:0016616//oxidoreductase activity, acting on the CH-OH group of donors, NAD or NADP as acceptor;GO:0050661//NADP binding;GO:0051287//NAD binding	GO:0006094//gluconeogenesis;GO:0006564//L-serine biosynthetic process;GO:0006565//L-serine catabolic process;GO:0006730//one-carbon metabolic process;GO:0009097//isoleucine biosynthetic process;GO:0009099//valine biosynthetic process;GO:0030436//asexual sporulation;GO:0055114//oxidation-reduction process
bulk	BAA09g04850	0.124	0.463988	16011	18942	0.086	0.263	1.90374	0	0	up	WRKY48	VDC58512.1 unnamed protein product [Brassica rapa]	-	-	-	-	-	GO:0003700//transcription factor activity, sequence-specific DNA binding;GO:0043565//sequence-specific DNA binding	GO:0006355//regulation of transcription, DNA-templated
bulk	BAA05g11370	0.10803	0.400602	16011	18942	0.081	0.239	1.89074	0	0	up	TBL37	XP_009143811.2 protein trichome birefringence-like 37 [Brassica rapa]	-	-	-	-	-	-	-
bulk	BAA01g12720	0.349333	1.29274	16011	18942	0.08	0.236	1.88776	0	0	up	FAD-OXR	XP_009134043.2 berberine bridge enzyme-like 22 [Brassica rapa]	-	-	-	-	-	GO:0008891//glycolate oxidase activity;GO:0016491//oxidoreductase activity;GO:0050660//flavin adenine dinucleotide binding	GO:0005975//carbohydrate metabolic process;GO:0055114//oxidation-reduction process
bulk	BAA01g43940	0.10112	0.372833	16011	18942	0.089	0.261	1.88246	0	0	up	DPMS3	XP_018512181.1 dolichol-phosphate mannose synthase subunit 3 isoform X1 [Brassica rapa]	Metabolism;Metabolism	Global and overview maps;Glycan biosynthesis and metabolism	ko01100//Metabolic pathways;ko00510//N-Glycan biosynthesis	K09659;K09659	-	-	GO:0006486//protein glycosylation
bulk	BAA10g29170	0.127694	0.470593	16011	18942	0.108	0.296	1.88178	0	0	up	PSI3	RID42531.1 hypothetical protein BRARA_J02407 [Brassica rapa]	-	-	-	-	-	-	GO:0045927//positive regulation of growth
bulk	BAA10g15000	0.501654	1.84337	16011	18942	0.254	0.565	1.87758	0	0	up	BHLH35	XP_013667042.1 transcription factor bHLH35 [Brassica napus]	-	-	-	-	-	GO:0046983//protein dimerization activity	-
bulk	BAA01g10590	0.466362	1.71009	16011	18942	0.225	0.594	1.87454	0	0	up	WRKY28	VDC74458.1 unnamed protein product [Brassica rapa]	-	-	-	-	GO:0005840//ribosome	GO:0003700//transcription factor activity, sequence-specific DNA binding;GO:0003735//structural constituent of ribosome;GO:0043565//sequence-specific DNA binding	GO:0006355//regulation of transcription, DNA-templated;GO:0006412//translation
bulk	BAA03g15100	1.37772	5.04519	16011	18942	0.46	0.771	1.87263	0	0	up	OMT1	XP_009132451.1 flavone 3'-O-methyltransferase 1 [Brassica rapa]	Metabolism;Metabolism;Metabolism	Global and overview maps;Global and overview maps;Biosynthesis of other secondary metabolites	ko01100//Metabolic pathways;ko01110//Biosynthesis of secondary metabolites;ko00940//Phenylpropanoid biosynthesis	K13066;K13066;K13066	-	GO:0008168//methyltransferase activity;GO:0008171//O-methyltransferase activity;GO:0046983//protein dimerization activity	GO:0006480//N-terminal protein amino acid methylation;GO:0016051//carbohydrate biosynthetic process
bulk	BAA07g29730	0.101444	0.369478	16011	18942	0.093	0.279	1.86481	0	0	up	--	XP_009104924.2 uncharacterized protein LOC103830861 [Brassica rapa]	-	-	-	-	GO:0005575//cellular_component;GO:0016020//membrane;GO:0016021//integral component of membrane;GO:0031224//intrinsic component of membrane;GO:0044425//membrane part	GO:0003674//molecular_function;GO:0003824//catalytic activity;GO:0016740//transferase activity;GO:0016746//transferase activity, transferring acyl groups;GO:0016747//transferase activity, transferring acyl groups other than amino-acyl groups;GO:0016811//hydrolase activity, acting on carbon-nitrogen (but not peptide) bonds, in linear amides	GO:0006082//organic acid metabolic process;GO:0006629//lipid metabolic process;GO:0006631//fatty acid metabolic process;GO:0006633//fatty acid biosynthetic process;GO:0006672//ceramide metabolic process;GO:0008150//biological_process;GO:0008152//metabolic process;GO:0008610//lipid biosynthetic process;GO:0009058//biosynthetic process;GO:0009987//cellular process;GO:0016053//organic acid biosynthe…
bulk	BAA03g61070	1.21297	4.41755	16011	18942	0.394	0.735	1.86471	0	0	up	PGDH1	XP_013599447.1 PREDICTED: D-3-phosphoglycerate dehydrogenase 1, chloroplastic-like [Brassica oleracea var. oleracea] [Brassica oleracea]	Metabolism;Metabolism;Metabolism;Metabolism;Metabolism;Metabolism	Global and overview maps;Global and overview maps;Global and overview maps;Global and overview maps;Amino acid metabolism;Amino acid metabolism	ko01100//Metabolic pathways;ko01110//Biosynthesis of secondary metabolites;ko01200//Carbon metabolism;ko01230//Biosynthesis of amino acids;ko00270//Cysteine and methionine metabolism;ko00260//Glycine, serine and threonine metabolism	K00058;K00058;K00058;K00058;K00058;K00058	-	GO:0003824//catalytic activity;GO:0003941//L-serine ammonia-lyase activity;GO:0004013//adenosylhomocysteinase activity;GO:0004617//phosphoglycerate dehydrogenase activity;GO:0016616//oxidoreductase activity, acting on the CH-OH group of donors, NAD or NADP as acceptor;GO:0051287//NAD binding	GO:0006094//gluconeogenesis;GO:0006564//L-serine biosynthetic process;GO:0006565//L-serine catabolic process;GO:0006730//one-carbon metabolic process;GO:0030436//asexual sporulation;GO:0055114//oxidation-reduction process
bulk	BAA09g30480	0.0920302	0.334334	16011	18942	0.061	0.212	1.86111	0	0	up	At4g09760	XP_009113552.1 probable choline kinase 3 [Brassica rapa]	Metabolism;Metabolism	Global and overview maps;Lipid metabolism	ko01100//Metabolic pathways;ko00564//Glycerophospholipid metabolism	K14156;K14156	-	GO:0000166//nucleotide binding;GO:0003674//molecular_function;GO:0003824//catalytic activity;GO:0004103//choline kinase activity;GO:0004413//homoserine kinase activity;GO:0004672//protein kinase activity;GO:0005488//binding;GO:0005524//ATP binding;GO:0008144//drug binding;GO:0016301//kinase activity;GO:0016709//oxidoreductase activity, acting on paired donors, with incorporation or reduction of m…	GO:0006468//protein phosphorylation;GO:0006629//lipid metabolic process;GO:0006644//phospholipid metabolic process;GO:0006650//glycerophospholipid metabolic process;GO:0006656//phosphatidylcholine biosynthetic process;GO:0006657//CDP-choline pathway;GO:0006744//ubiquinone biosynthetic process;GO:0006793//phosphorus metabolic process;GO:0006796//phosphate-containing compound metabolic process;GO:0…
bulk	BAA06g27400	0.640617	2.3243	16011	18942	0.256	0.568	1.85926	0	0	up	NPF2.11	XP_009151387.1 protein NRT1/ PTR FAMILY 2.11 [Brassica rapa]	-	-	-	-	GO:0016020//membrane	GO:0015333//peptide:proton symporter activity;GO:0022857//transmembrane transporter activity	GO:0015833//peptide transport;GO:0055085//transmembrane transport
bulk	BAA03g26650	0.151251	0.544574	16011	18942	0.138	0.336	1.84818	0	0	up	SPX2	RID70434.1 hypothetical protein BRARA_C02455 [Brassica rapa]	-	-	-	-	GO:0005575//cellular_component;GO:0005622//intracellular;GO:0005623//cell;GO:0005634//nucleus;GO:0005737//cytoplasm;GO:0005783//endoplasmic reticulum;GO:0012505//endomembrane system;GO:0043226//organelle;GO:0043227//membrane-bounded organelle;GO:0043229//intracellular organelle;GO:0043231//intracellular membrane-bounded organelle;GO:0044424//intracellular part;GO:0044444//cytoplasmic part;GO:0044…	-	GO:0006950//response to stress;GO:0007154//cell communication;GO:0008150//biological_process;GO:0009267//cellular response to starvation;GO:0009605//response to external stimulus;GO:0009987//cellular process;GO:0009991//response to extracellular stimulus;GO:0016036//cellular response to phosphate starvation;GO:0031667//response to nutrient levels;GO:0031668//cellular response to extracellular sti…
bulk	BAA02g03110	0.0622797	0.223915	16011	18942	0.059	0.194	1.84612	0	0	up	--	XP_033140963.1 uncharacterized protein LOC103850719 [Brassica rapa]	-	-	-	-	-	-	-
bulk	BAA04g20350	0.0752535	0.27055	16011	18942	0.075	0.225	1.84606	0	0	up	AXS1	XP_009140830.1 UDP-D-apiose/UDP-D-xylose synthase 1 [Brassica rapa]	Metabolism;Metabolism	Global and overview maps;Carbohydrate metabolism	ko01100//Metabolic pathways;ko00520//Amino sugar and nucleotide sugar metabolism	K12449;K12449	GO:0005575//cellular_component;GO:0005622//intracellular;GO:0005623//cell;GO:0005737//cytoplasm;GO:0005829//cytosol;GO:0044424//intracellular part;GO:0044444//cytoplasmic part;GO:0044464//cell part	GO:0000166//nucleotide binding;GO:0003674//molecular_function;GO:0003824//catalytic activity;GO:0003854//3-beta-hydroxy-delta5-steroid dehydrogenase activity;GO:0003978//UDP-glucose 4-epimerase activity;GO:0005488//binding;GO:0008460//dTDP-glucose 4,6-dehydratase activity;GO:0008712//ADP-glyceromanno-heptose 6-epimerase activity;GO:0008831//dTDP-4-dehydrorhamnose reductase activity;GO:0016491//ox…	GO:0005975//carbohydrate metabolic process;GO:0006012//galactose metabolic process;GO:0006139//nucleobase-containing compound metabolic process;GO:0006694//steroid biosynthetic process;GO:0006725//cellular aromatic compound metabolic process;GO:0006807//nitrogen compound metabolic process;GO:0008150//biological_process;GO:0008152//metabolic process;GO:0009058//biosynthetic process;GO:0009225//nuc…
bulk	BAA01g07350	0.0948697	0.340748	16011	18942	0.066	0.205	1.84468	0	0	up	BHLH69	XP_009127366.1 transcription factor bHLH69 [Brassica rapa]	-	-	-	-	GO:0005575//cellular_component;GO:0005622//intracellular;GO:0005623//cell;GO:0005634//nucleus;GO:0043226//organelle;GO:0043227//membrane-bounded organelle;GO:0043229//intracellular organelle;GO:0043231//intracellular membrane-bounded organelle;GO:0044424//intracellular part;GO:0044464//cell part	GO:0000976//transcription regulatory region sequence-specific DNA binding;GO:0000981//RNA polymerase II transcription factor activity, sequence-specific DNA binding;GO:0001046//core promoter sequence-specific DNA binding;GO:0001047//core promoter binding;GO:0001067//regulatory region nucleic acid binding;GO:0001228//transcriptional activator activity, RNA polymerase II transcription regulatory re…	GO:0000003//reproduction;GO:0003006//developmental process involved in reproduction;GO:0006139//nucleobase-containing compound metabolic process;GO:0006351//transcription, DNA-templated;GO:0006355//regulation of transcription, DNA-templated;GO:0006357//regulation of transcription from RNA polymerase II promoter;GO:0006366//transcription from RNA polymerase II promoter;GO:0006725//cellular aromati…
bulk	BAA05g31850	0.921744	3.30858	16011	18942	0.288	0.712	1.84377	0	0	up	NAC055	NP_001302755.1 NAC domain-containing protein 55-like [Brassica napus]	-	-	-	-	-	GO:0003677//DNA binding	GO:0006355//regulation of transcription, DNA-templated
bulk	BAA03g20170	0.577299	2.05972	16011	18942	0.287	0.611	1.83505	0	0	up	METK3	XP_009133101.1 S-adenosylmethionine synthase 3 [Brassica rapa]	Metabolism;Metabolism;Metabolism;Metabolism	Global and overview maps;Global and overview maps;Global and overview maps;Amino acid metabolism	ko01100//Metabolic pathways;ko01110//Biosynthesis of secondary metabolites;ko01230//Biosynthesis of amino acids;ko00270//Cysteine and methionine metabolism	K00789;K00789;K00789;K00789	-	GO:0004478//methionine adenosyltransferase activity	GO:0006556//S-adenosylmethionine biosynthetic process
bulk	BAA03g17210	0.986411	3.51449	16011	18942	0.195	0.541	1.83305	0	0	up	CYP73A5	XP_009132739.2 trans-cinnamate 4-monooxygenase [Brassica rapa]	Metabolism;Metabolism;Metabolism;Metabolism;Metabolism;Metabolism	Global and overview maps;Global and overview maps;Biosynthesis of other secondary metabolites;Metabolism of cofactors and vitamins;Biosynthesis of other secondary metabolites;Biosynthesis of other secondary metabolites	ko01100//Metabolic pathways;ko01110//Biosynthesis of secondary metabolites;ko00940//Phenylpropanoid biosynthesis;ko00130//Ubiquinone and other terpenoid-quinone biosynthesis;ko00941//Flavonoid biosynthesis;ko00945//Stilbenoid, diarylheptanoid and gingerol biosynthesis	K00487;K00487;K00487;K00487;K00487;K00487	-	GO:0005506//iron ion binding;GO:0016705//oxidoreductase activity, acting on paired donors, with incorporation or reduction of molecular oxygen;GO:0020037//heme binding	GO:0055114//oxidation-reduction process
bulk	BAA09g38900	0.0942724	0.334112	16011	18942	0.085	0.232	1.82543	0	0	up	ZAR1	VDC61808.1 unnamed protein product [Brassica rapa]	-	-	-	-	-	GO:0004672//protein kinase activity;GO:0005515//protein binding;GO:0005524//ATP binding	GO:0006468//protein phosphorylation
bulk	BAA07g21050	0.427729	1.51036	16011	18942	0.201	0.532	1.82012	0	0	up	PHOS34	NP_001288953.1 uncharacterized protein C167.05-like [Brassica rapa]	-	-	-	-	-	-	-
bulk	BAA05g28140	0.0784265	0.276788	16011	18942	0.068	0.211	1.81937	0	0	up	--	XP_009145776.1 uncharacterized protein LOC103869445 [Brassica rapa]	-	-	-	-	-	-	-
bulk	BAA09g03730	0.785051	2.75586	16011	18942	0.249	0.575	1.81164	0	0	up	SBT1.7	XP_033136949.1 subtilisin-like protease SBT1.7 [Brassica rapa]	-	-	-	-	-	GO:0008236//serine-type peptidase activity	GO:0006508//proteolysis;GO:0009306//protein secretion
bulk	BAA08g24400	0.15791	0.55325	16011	18942	0.107	0.288	1.80883	0	0	up	--	XP_013655100.1 uncharacterized protein BNAA08G18100D [Brassica napus]	-	-	-	-	-	-	-
bulk	BAA05g03870	0.287022	1.00298	16011	18942	0.082	0.262	1.80506	0	0	up	CHI	XP_009142951.1 endochitinase CHI [Brassica rapa]	Metabolism;Metabolism	Global and overview maps;Carbohydrate metabolism	ko01100//Metabolic pathways;ko00520//Amino sugar and nucleotide sugar metabolism	K01183;K01183	GO:0005575//cellular_component;GO:0005576//extracellular region;GO:0005618//cell wall;GO:0005623//cell;GO:0009505//plant-type cell wall;GO:0030312//external encapsulating structure;GO:0044464//cell part;GO:0048046//apoplast;GO:0071944//cell periphery	GO:0003674//molecular_function;GO:0003824//catalytic activity;GO:0004553//hydrolase activity, hydrolyzing O-glycosyl compounds;GO:0004568//chitinase activity;GO:0005488//binding;GO:0008061//chitin binding;GO:0008144//drug binding;GO:0016787//hydrolase activity;GO:0016798//hydrolase activity, acting on glycosyl bonds;GO:0097367//carbohydrate derivative binding	GO:0000272//polysaccharide catabolic process;GO:0002376//immune system process;GO:0005975//carbohydrate metabolic process;GO:0005976//polysaccharide metabolic process;GO:0006022//aminoglycan metabolic process;GO:0006026//aminoglycan catabolic process;GO:0006030//chitin metabolic process;GO:0006032//chitin catabolic process;GO:0006040//amino sugar metabolic process;GO:0006807//nitrogen compound me…
bulk	BAA03g10900	1.8412	6.40241	16011	18942	0.35	0.703	1.79797	0	0	up	aifm2	XP_009131861.1 apoptosis-inducing factor 2 [Brassica rapa]	-	-	-	-	GO:0005737//cytoplasm	GO:0000286//alanine dehydrogenase activity;GO:0004148//dihydrolipoyl dehydrogenase activity;GO:0004355//glutamate synthase (NADPH) activity;GO:0004362//glutathione-disulfide reductase activity;GO:0004729//oxygen-dependent protoporphyrinogen oxidase activity;GO:0004791//thioredoxin-disulfide reductase activity;GO:0015036//disulfide oxidoreductase activity;GO:0015042//trypanothione-disulfide reduct…	GO:0006096//glycolytic process;GO:0006522//alanine metabolic process;GO:0006537//glutamate biosynthetic process;GO:0006744//ubiquinone biosynthetic process;GO:0006779//porphyrin-containing compound biosynthetic process;GO:0006790//sulfur compound metabolic process;GO:0006805//xenobiotic metabolic process;GO:0006813//potassium ion transport;GO:0009398//FMN biosynthetic process;GO:0010126//mycothio…
bulk	BAA03g41950	0.0889994	0.308141	16011	18942	0.081	0.249	1.79172	0	0	up	At3g22480	XP_009135810.1 probable prefoldin subunit 2 [Brassica rapa]	-	-	-	-	GO:0016272//prefoldin complex;GO:0042729//DASH complex;GO:0072686//mitotic spindle	GO:0005515//protein binding;GO:0016301//kinase activity;GO:0051082//unfolded protein binding	GO:0006457//protein folding;GO:0007165//signal transduction;GO:0008608//attachment of spindle microtubules to kinetochore
bulk	BAA10g32670	0.112106	0.387766	16011	18942	0.109	0.291	1.79032	0	0	up	At5g04720	XP_009122572.1 probable disease resistance protein At5g04720 [Brassica rapa]	-	-	-	-	GO:0005575//cellular_component;GO:0005737//cytoplasm;GO:0009898//cytoplasmic side of plasma membrane;GO:0055052//ATP-binding cassette (ABC) transporter complex, substrate-binding subunit-containing	GO:0000166//nucleotide binding;GO:0003674//molecular_function;GO:0004849//uridine kinase activity;GO:0005488//binding;GO:0005515//protein binding;GO:0005524//ATP binding;GO:0008144//drug binding;GO:0008565//protein transporter activity;GO:0015416//organic phosphonate transmembrane-transporting ATPase activity;GO:0016887//ATPase activity;GO:0017076//purine nucleotide binding;GO:0030554//adenyl nuc…	GO:0006810//transport;GO:0006950//response to stress;GO:0006952//defense response;GO:0008150//biological_process;GO:0009306//protein secretion;GO:0009605//response to external stimulus;GO:0009607//response to biotic stimulus;GO:0009617//response to bacterium;GO:0015716//organic phosphonate transport;GO:0030253//protein secretion by the type I secretion system;GO:0042742//defense response to bacte…
bulk	BAA09g14420	0.0834136	0.288321	16011	18942	0.072	0.23	1.78932	0	0	up	--	XP_009112894.1 uncharacterized protein LOC103838223 [Brassica rapa]	-	-	-	-	-	-	-
bulk	BAA10g21060	0.0917112	0.315953	16011	18942	0.085	0.242	1.78454	0	0	up	CCR1	XP_022543405.1 uncharacterized protein LOC106350640 [Brassica napus]	-	-	-	-	-	GO:0003824//catalytic activity;GO:0003854//3-beta-hydroxy-delta5-steroid dehydrogenase activity;GO:0003978//UDP-glucose 4-epimerase activity;GO:0008270//zinc ion binding;GO:0016616//oxidoreductase activity, acting on the CH-OH group of donors, NAD or NADP as acceptor;GO:0016655//oxidoreductase activity, acting on NAD(P)H, quinone or similar compound as acceptor;GO:0016757//transferase activity, t…	GO:0005975//carbohydrate metabolic process;GO:0006012//galactose metabolic process;GO:0006694//steroid biosynthetic process;GO:0008152//metabolic process;GO:0009243//O antigen biosynthetic process;GO:0055114//oxidation-reduction process
bulk	BAA03g20750	0.673949	2.31907	16011	18942	0.3	0.643	1.78283	0	0	up	AKR4C9	XP_009133204.1 NADPH-dependent aldo-keto reductase, chloroplastic [Brassica rapa]	Metabolism;Metabolism;Metabolism;Metabolism;Metabolism	Global and overview maps;Global and overview maps;Carbohydrate metabolism;Carbohydrate metabolism;Lipid metabolism	ko01100//Metabolic pathways;ko01110//Biosynthesis of secondary metabolites;ko00010//Glycolysis / Gluconeogenesis;ko00040//Pentose and glucuronate interconversions;ko00561//Glycerolipid metabolism	K00002;K00002;K00002;K00002;K00002	-	GO:0047834//D-threo-aldose 1-dehydrogenase activity	-
bulk	BAA02g25440	0.683955	2.34826	16011	18942	0.361	0.688	1.77962	0	0	up	HMG1	XP_009128179.1 3-hydroxy-3-methylglutaryl-coenzyme A reductase 1 [Brassica rapa]	Metabolism;Metabolism;Metabolism	Global and overview maps;Global and overview maps;Metabolism of terpenoids and polyketides	ko01100//Metabolic pathways;ko01110//Biosynthesis of secondary metabolites;ko00900//Terpenoid backbone biosynthesis	K00021;K00021;K00021	GO:0016021//integral component of membrane	GO:0004420//hydroxymethylglutaryl-CoA reductase (NADPH) activity	GO:0006614//SRP-dependent cotranslational protein targeting to membrane;GO:0008299//isoprenoid biosynthetic process;GO:0015936//coenzyme A metabolic process;GO:0016054//organic acid catabolic process;GO:0055114//oxidation-reduction process
bulk	BAA08g32600	0.0855829	0.293756	16011	18942	0.075	0.222	1.77922	0	0	up	FD1	XP_009144404.1 ferredoxin-1, chloroplastic [Brassica rapa]	Metabolism	Energy metabolism	ko00195//Photosynthesis	K02639	GO:0005575//cellular_component;GO:0005622//intracellular;GO:0005623//cell;GO:0005737//cytoplasm;GO:0009507//chloroplast;GO:0009532//plastid stroma;GO:0009536//plastid;GO:0009570//chloroplast stroma;GO:0043226//organelle;GO:0043227//membrane-bounded organelle;GO:0043229//intracellular organelle;GO:0043231//intracellular membrane-bounded organelle;GO:0044422//organelle part;GO:0044424//intracellula…	GO:0003674//molecular_function;GO:0003824//catalytic activity;GO:0005488//binding;GO:0009055//electron carrier activity;GO:0016491//oxidoreductase activity;GO:0016655//oxidoreductase activity, acting on NAD(P)H, quinone or similar compound as acceptor;GO:0043167//ion binding;GO:0043169//cation binding;GO:0046872//metal ion binding;GO:0048037//cofactor binding;GO:0051536//iron-sulfur cluster bindi…	GO:0006091//generation of precursor metabolites and energy;GO:0006814//sodium ion transport;GO:0008150//biological_process;GO:0008152//metabolic process;GO:0009628//response to abiotic stimulus;GO:0009987//cellular process;GO:0010124//phenylacetate catabolic process;GO:0016226//iron-sulfur cluster assembly;GO:0022900//electron transport chain;GO:0044237//cellular metabolic process;GO:0050896//res…
bulk	BAA03g42190	0.17505	0.600793	16011	18942	0.106	0.256	1.7791	0	0	up	APS1	XP_009135833.2 ATP sulfurylase 1, chloroplastic [Brassica rapa]	Metabolism;Metabolism;Metabolism;Metabolism;Metabolism;Metabolism	Global and overview maps;Global and overview maps;Nucleotide metabolism;Energy metabolism;Metabolism of other amino acids;Biosynthesis of other secondary metabolites	ko01100//Metabolic pathways;ko01110//Biosynthesis of secondary metabolites;ko00230//Purine metabolism;ko00920//Sulfur metabolism;ko00450//Selenocompound metabolism;ko00261//Monobactam biosynthesis	K13811;K13811;K13811;K13811;K13811;K13811	-	GO:0004781//sulfate adenylyltransferase (ATP) activity	-
bulk	BAA07g41610	0.171559	0.587904	16011	18942	0.095	0.277	1.77688	0	0	up	RAP2-4	XP_009106455.1 ethylene-responsive transcription factor RAP2-4 [Brassica rapa]	-	-	-	-	-	GO:0003700//transcription factor activity, sequence-specific DNA binding	GO:0006355//regulation of transcription, DNA-templated
bulk	BAA09g39940	0.102455	0.349923	16011	18942	0.084	0.23	1.77205	0	0	up	At1g26850	XP_009115418.1 probable methyltransferase PMT2 [Brassica rapa]	-	-	-	-	-	GO:0008168//methyltransferase activity	-
bulk	BAA02g14030	0.0855097	0.291401	16011	18942	0.076	0.23	1.76885	0	0	up	UBC11	GAY32305.1 hypothetical protein CUMW_001720 [Citrus unshiu]	Genetic Information Processing;Genetic Information Processing	Folding, sorting and degradation;Folding, sorting and degradation	ko04141//Protein processing in endoplasmic reticulum;ko04120//Ubiquitin mediated proteolysis	K06689;K06689	-	-	-
bulk	BAA05g09190	0.702176	2.38937	16011	18942	0.302	0.65	1.76673	0	0	up	ENO2	XP_009143574.1 bifunctional enolase 2/transcriptional activator [Brassica rapa]	Metabolism;Metabolism;Metabolism;Metabolism;Genetic Information Processing;Metabolism	Global and overview maps;Global and overview maps;Global and overview maps;Global and overview maps;Folding, sorting and degradation;Carbohydrate metabolism	ko01100//Metabolic pathways;ko01110//Biosynthesis of secondary metabolites;ko01200//Carbon metabolism;ko01230//Biosynthesis of amino acids;ko03018//RNA degradation;ko00010//Glycolysis / Gluconeogenesis	K01689;K01689;K01689;K01689;K01689;K01689	-	GO:0004634//phosphopyruvate hydratase activity;GO:0016836//hydro-lyase activity;GO:0033926//glycopeptide alpha-N-acetylgalactosaminidase activity	GO:0006096//glycolytic process;GO:0009234//menaquinone biosynthetic process
bulk	BAA08g34430	0.376733	1.2788	16011	18942	0.206	0.52	1.76318	0	0	up	ATOBGM	XP_013655297.1 probable GTP-binding protein OBGM, mitochondrial [Brassica napus]	-	-	-	-	GO:0005737//cytoplasm	GO:0003924//GTPase activity;GO:0005524//ATP binding;GO:0005525//GTP binding;GO:0015639//ferrous iron uptake transmembrane transporter activity;GO:0016772//transferase activity, transferring phosphorus-containing groups;GO:0019843//rRNA binding;GO:0043022//ribosome binding;GO:0051539//4 iron, 4 sulfur cluster binding	GO:0006400//tRNA modification;GO:0008150//biological_process;GO:0015684//ferrous iron transport;GO:0015809//arginine transport;GO:0015819//lysine transport;GO:0015822//ornithine transport;GO:0042254//ribosome biogenesis;GO:0051186//cofactor metabolic process
bulk	BAA09g52840	0.102834	0.348875	16011	18942	0.092	0.235	1.7624	0	0	up	SDR1	XP_009116784.1 (+)-neomenthol dehydrogenase [Brassica rapa]	Metabolism;Metabolism	Global and overview maps;Metabolism of terpenoids and polyketides	ko01110//Biosynthesis of secondary metabolites;ko00902//Monoterpenoid biosynthesis	K15095;K15095	-	GO:0003723//RNA binding;GO:0003824//catalytic activity;GO:0004124//cysteine synthase activity;GO:0004316//3-oxoacyl-[acyl-carrier-protein] reductase (NADPH) activity;GO:0004757//sepiapterin reductase activity;GO:0005515//protein binding;GO:0008667//2,3-dihydro-2,3-dihydroxybenzoate dehydrogenase activity;GO:0008678//2-deoxy-D-gluconate 3-dehydrogenase activity;GO:0008831//dTDP-4-dehydrorhamnose r…	GO:0000272//polysaccharide catabolic process;GO:0005975//carbohydrate metabolic process;GO:0006355//regulation of transcription, DNA-templated;GO:0006535//cysteine biosynthetic process from serine;GO:0006631//fatty acid metabolic process;GO:0006633//fatty acid biosynthetic process;GO:0006729//tetrahydrobiopterin biosynthetic process;GO:0007165//signal transduction;GO:0009243//O antigen biosynthet…
bulk	BAA07g41550	0.171366	0.580777	16011	18942	0.129	0.324	1.7609	0	0	up	FLZ6	VDD02370.1 unnamed protein product [Brassica rapa]	-	-	-	-	-	-	-
bulk	BAA03g05950	0.370288	1.25248	16011	18942	0.237	0.505	1.75807	0	0	up	TIFY9	XP_009131325.1 protein TIFY 9 isoform X1 [Brassica rapa]	Environmental Information Processing	Signal transduction	ko04075//Plant hormone signal transduction	K13464	-	-	-
bulk	BAA08g21170	0.0841383	0.284485	16011	18942	0.064	0.207	1.75752	0	0	up	CST	XP_009109286.1 probable serine/threonine-protein kinase CST [Brassica rapa]	-	-	-	-	-	GO:0004672//protein kinase activity;GO:0005524//ATP binding	GO:0006468//protein phosphorylation
bulk	BAA10g33610	0.184642	0.623485	16011	18942	0.124	0.34	1.75563	0	0	up	At5g03700	RID42958.1 hypothetical protein BRARA_J02805 [Brassica rapa]	-	-	-	-	GO:0005575//cellular_component;GO:0005622//intracellular;GO:0005623//cell;GO:0005737//cytoplasm;GO:0005768//endosome;GO:0005794//Golgi apparatus;GO:0005802//trans-Golgi network;GO:0005886//plasma membrane;GO:0012505//endomembrane system;GO:0016020//membrane;GO:0016021//integral component of membrane;GO:0031224//intrinsic component of membrane;GO:0031410//cytoplasmic vesicle;GO:0031982//vesicle;GO…	-	GO:0000003//reproduction;GO:0007154//cell communication;GO:0008037//cell recognition;GO:0008150//biological_process;GO:0009856//pollination;GO:0009875//pollen-pistil interaction;GO:0009987//cellular process;GO:0022414//reproductive process;GO:0032501//multicellular organismal process;GO:0044706//multi-multicellular organism process;GO:0048544//recognition of pollen;GO:0051704//multi-organism proc…
bulk	BAA02g14930	0.0942162	0.317975	16011	18942	0.088	0.235	1.75487	0	0	up	--	XP_009127087.1 nucleolin [Brassica rapa]	-	-	-	-	GO:0005737//cytoplasm;GO:0005852//eukaryotic translation initiation factor 3 complex;GO:0005944//phosphatidylinositol 3-kinase complex, class IB	GO:0003743//translation initiation factor activity;GO:0008270//zinc ion binding;GO:0046935//1-phosphatidylinositol-3-kinase regulator activity	-
bulk	BAA03g22320	0.119305	0.402423	16011	18942	0.106	0.265	1.75406	0	0	up	ELF4	KAF2566543.1 hypothetical protein F2Q68_00028176 [Brassica cretica]	-	-	-	-	GO:0019013//viral nucleocapsid	GO:0003713//transcription coactivator activity	-
bulk	BAA03g66190	0.477562	1.60592	16011	18942	0.263	0.511	1.74964	0	0	up	2022-04-02	XP_009123359.1 5'-adenylylsulfate reductase 2, chloroplastic [Brassica rapa]	Metabolism;Metabolism	Global and overview maps;Energy metabolism	ko01100//Metabolic pathways;ko00920//Sulfur metabolism	K05907;K05907	GO:0005575//cellular_component;GO:0005622//intracellular;GO:0005623//cell;GO:0005737//cytoplasm;GO:0009507//chloroplast;GO:0009532//plastid stroma;GO:0009536//plastid;GO:0009570//chloroplast stroma;GO:0043226//organelle;GO:0043227//membrane-bounded organelle;GO:0043229//intracellular organelle;GO:0043231//intracellular membrane-bounded organelle;GO:0044422//organelle part;GO:0044424//intracellula…	GO:0003674//molecular_function;GO:0003756//protein disulfide isomerase activity;GO:0003824//catalytic activity;GO:0004604//phosphoadenylyl-sulfate reductase (thioredoxin) activity;GO:0009973//adenylyl-sulfate reductase activity;GO:0015036//disulfide oxidoreductase activity;GO:0016209//antioxidant activity;GO:0016491//oxidoreductase activity;GO:0016667//oxidoreductase activity, acting on a sulfur …	GO:0000096//sulfur amino acid metabolic process;GO:0000097//sulfur amino acid biosynthetic process;GO:0000103//sulfate assimilation;GO:0006082//organic acid metabolic process;GO:0006457//protein folding;GO:0006520//cellular amino acid metabolic process;GO:0006534//cysteine metabolic process;GO:0006790//sulfur compound metabolic process;GO:0006807//nitrogen compound metabolic process;GO:0008150//b…
bulk	BAA09g67640	0.093061	0.31263	16011	18942	0.079	0.248	1.74821	0	0	up	--	XP_033135617.1 selenoprotein F [Brassica rapa]	-	-	-	-	-	-	-
bulk	BAA01g11200	0.137626	0.460907	16011	18942	0.116	0.311	1.74372	0	0	up	CIPK12	XP_009132122.1 CBL-interacting serine/threonine-protein kinase 12 [Brassica rapa]	-	-	-	-	GO:0019031//viral envelope	GO:0004672//protein kinase activity;GO:0005524//ATP binding;GO:0016709//oxidoreductase activity, acting on paired donors, with incorporation or reduction of molecular oxygen, NAD(P)H as one donor, and incorporation of one atom of oxygen;GO:0046789//host cell surface receptor binding	GO:0006468//protein phosphorylation;GO:0006744//ubiquinone biosynthetic process;GO:0007165//signal transduction;GO:0019064//fusion of virus membrane with host plasma membrane
bulk	BAA06g05010	0.561199	1.87374	16011	18942	0.287	0.621	1.73933	0	0	up	DHNAT1	XP_009147973.1 1,4-dihydroxy-2-naphthoyl-CoA thioesterase 1-like [Brassica rapa]	Metabolism;Metabolism;Metabolism	Global and overview maps;Global and overview maps;Metabolism of cofactors and vitamins	ko01100//Metabolic pathways;ko01110//Biosynthesis of secondary metabolites;ko00130//Ubiquinone and other terpenoid-quinone biosynthesis	K19222;K19222;K19222	GO:0005575//cellular_component;GO:0005622//intracellular;GO:0005623//cell;GO:0005737//cytoplasm;GO:0005777//peroxisome;GO:0042579//microbody;GO:0043226//organelle;GO:0043227//membrane-bounded organelle;GO:0043229//intracellular organelle;GO:0043231//intracellular membrane-bounded organelle;GO:0044424//intracellular part;GO:0044444//cytoplasmic part;GO:0044464//cell part	GO:0003674//molecular_function;GO:0003824//catalytic activity;GO:0016787//hydrolase activity	GO:0006732//coenzyme metabolic process;GO:0006766//vitamin metabolic process;GO:0008150//biological_process;GO:0008152//metabolic process;GO:0009058//biosynthetic process;GO:0009108//coenzyme biosynthetic process;GO:0009110//vitamin biosynthetic process;GO:0009987//cellular process;GO:0010124//phenylacetate catabolic process;GO:0016043//cellular component organization;GO:0022607//cellular compone…
bulk	BAA03g15110	0.133403	0.445261	16011	18942	0.12	0.313	1.73887	0	0	up	--	XP_009132452.1 uncharacterized protein LOC103857056 [Brassica rapa]	-	-	-	-	-	-	-
bulk	BAA10g26110	1.22897	4.09447	16011	18942	0.451	0.763	1.73623	0	0	up	TIFY9	XP_009121786.1 protein TIFY 9 isoform X1 [Brassica rapa]	Environmental Information Processing	Signal transduction	ko04075//Plant hormone signal transduction	K13464	-	GO:0005515//protein binding	-
bulk	BAA04g25730	0.186408	0.618683	16011	18942	0.134	0.336	1.73073	0	0	up	At2g35760	XP_009141516.1 CASP-like protein 2B1 [Brassica rapa]	-	-	-	-	GO:0005575//cellular_component;GO:0005623//cell;GO:0005886//plasma membrane;GO:0016020//membrane;GO:0016021//integral component of membrane;GO:0031224//intrinsic component of membrane;GO:0044425//membrane part;GO:0044464//cell part;GO:0071944//cell periphery	GO:0003674//molecular_function;GO:0005488//binding;GO:0048037//cofactor binding;GO:0051536//iron-sulfur cluster binding;GO:0051540//metal cluster binding	-
bulk	BAA09g15720	0.275707	0.915041	16011	18942	0.129	0.338	1.7307	0	0	up	BRH1	XP_009112777.1 E3 ubiquitin-protein ligase RHA1B [Brassica rapa]	-	-	-	-	GO:0005680//anaphase-promoting complex	GO:0008270//zinc ion binding;GO:0046872//metal ion binding;GO:0061630//ubiquitin protein ligase activity;GO:0097602//cullin family protein binding	GO:0031145//anaphase-promoting complex-dependent proteasomal ubiquitin-dependent protein catabolic process
bulk	BAA10g01420	0.113246	0.375213	16011	18942	0.103	0.282	1.72825	0	0	up	--	XP_009119622.1 uncharacterized protein LOC103844575 [Brassica rapa]	-	-	-	-	-	GO:0008270//zinc ion binding	-
bulk	BAA03g61420	7.98397	26.4486	16011	18942	0.704	0.932	1.72802	0	0	up	ADC2	XP_013724975.1 arginine decarboxylase 2 [Brassica napus]	Metabolism;Metabolism	Global and overview maps;Amino acid metabolism	ko01100//Metabolic pathways;ko00330//Arginine and proline metabolism	K01583;K01583	-	GO:0003824//catalytic activity;GO:0008792//arginine decarboxylase activity;GO:0008836//diaminopimelate decarboxylase activity	GO:0008295//spermidine biosynthetic process;GO:0009089//lysine biosynthetic process via diaminopimelate
bulk	BAA05g10730	0.164095	0.543134	16011	18942	0.127	0.327	1.72677	0	0	up	ABCC2	XP_009143751.1 ABC transporter C family member 2 [Brassica rapa]	Environmental Information Processing	Membrane transport	ko02010//ABC transporters	K05665	GO:0000325//plant-type vacuole;GO:0005575//cellular_component;GO:0005622//intracellular;GO:0005623//cell;GO:0005737//cytoplasm;GO:0005773//vacuole;GO:0005774//vacuolar membrane;GO:0005887//integral component of plasma membrane;GO:0009380//excinuclease repair complex;GO:0009898//cytoplasmic side of plasma membrane;GO:0016020//membrane;GO:0016021//integral component of membrane;GO:0031090//organell…	GO:0000166//nucleotide binding;GO:0003674//molecular_function;GO:0003677//DNA binding;GO:0003824//catalytic activity;GO:0003924//GTPase activity;GO:0004527//exonuclease activity;GO:0005215//transporter activity;GO:0005260//channel-conductance-controlling ATPase activity;GO:0005319//lipid transporter activity;GO:0005488//binding;GO:0005515//protein binding;GO:0005516//calmodulin binding;GO:0005524…	GO:0000910//cytokinesis;GO:0006260//DNA replication;GO:0006289//nucleotide-excision repair;GO:0006310//DNA recombination;GO:0006400//tRNA modification;GO:0006810//transport;GO:0006817//phosphate ion transport;GO:0006824//cobalt ion transport;GO:0006855//drug transmembrane transport;GO:0006869//lipid transport;GO:0007601//visual perception;GO:0008150//biological_process;GO:0008272//sulfate transpo…
bulk	BAA10g10540	0.165578	0.545946	16011	18942	0.14	0.348	1.72124	0	0	up	DTX16	XP_013701595.1 protein DETOXIFICATION 16 [Brassica napus]	-	-	-	-	GO:0016020//membrane	GO:0015238//drug transmembrane transporter activity;GO:0015297//antiporter activity;GO:0042910//xenobiotic transporter activity	GO:0006855//drug transmembrane transport;GO:0042493//response to drug;GO:0055085//transmembrane transport
bulk	BAA03g22800	0.541092	1.77216	16011	18942	0.261	0.582	1.71156	0	0	up	CYP98A3	XP_009133464.2 cytochrome P450 98A3 [Brassica rapa]	Metabolism;Metabolism;Metabolism;Metabolism;Metabolism	Global and overview maps;Global and overview maps;Biosynthesis of other secondary metabolites;Biosynthesis of other secondary metabolites;Biosynthesis of other secondary metabolites	ko01100//Metabolic pathways;ko01110//Biosynthesis of secondary metabolites;ko00940//Phenylpropanoid biosynthesis;ko00941//Flavonoid biosynthesis;ko00945//Stilbenoid, diarylheptanoid and gingerol biosynthesis	K09754;K09754;K09754;K09754;K09754	-	GO:0005506//iron ion binding;GO:0016705//oxidoreductase activity, acting on paired donors, with incorporation or reduction of molecular oxygen;GO:0020037//heme binding	GO:0055114//oxidation-reduction process
bulk	BAA09g36720	0.463237	1.51646	16011	18942	0.257	0.574	1.71089	0	0	up	At1g29470	XP_013662614.1 probable methyltransferase PMT24 [Brassica napus]	-	-	-	-	GO:0016021//integral component of membrane	GO:0005515//protein binding;GO:0008168//methyltransferase activity	GO:0000917//barrier septum assembly;GO:0055085//transmembrane transport
bulk	BAA09g06880	0.349991	1.14532	16011	18942	0.238	0.514	1.71036	0	0	up	--	RID41703.1 hypothetical protein BRARA_J01639 [Brassica rapa]	-	-	-	-	GO:0000145//exocyst	-	GO:0006887//exocytosis
bulk	BAA01g08220	0.116016	0.378936	16011	18942	0.097	0.266	1.70763	0	0	up	ATR2	XP_013687207.1 NADPH--cytochrome P450 reductase 2-like [Brassica napus]	-	-	-	-	GO:0009337//sulfite reductase complex (NADPH)	GO:0004783//sulfite reductase (NADPH) activity;GO:0009055//electron carrier activity;GO:0010181//FMN binding;GO:0016491//oxidoreductase activity;GO:0051213//dioxygenase activity	GO:0006790//sulfur compound metabolic process;GO:0010128//benzoate catabolic process via CoA ligation;GO:0055114//oxidation-reduction process
bulk	BAA03g32560	0.167081	0.545585	16011	18942	0.127	0.354	1.70726	0	0	up	PPC6-1	VDC81260.1 unnamed protein product [Brassica rapa]	-	-	-	-	-	GO:0016791//phosphatase activity	-
bulk	BAA06g44310	1.09918	3.58584	16011	18942	0.158	0.48	1.70588	0	0	up	--	-	-	-	-	-	-	-	-
bulk	BAA08g21150	0.233082	0.7582	16011	18942	0.175	0.409	1.70174	0	0	up	PSAT1	RID50946.1 hypothetical protein BRARA_H01642 [Brassica rapa]	Metabolism;Metabolism;Metabolism;Metabolism;Metabolism;Metabolism;Metabolism	Global and overview maps;Global and overview maps;Global and overview maps;Global and overview maps;Amino acid metabolism;Amino acid metabolism;Metabolism of cofactors and vitamins	ko01100//Metabolic pathways;ko01110//Biosynthesis of secondary metabolites;ko01200//Carbon metabolism;ko01230//Biosynthesis of amino acids;ko00270//Cysteine and methionine metabolism;ko00260//Glycine, serine and threonine metabolism;ko00750//Vitamin B6 metabolism	K00831;K00831;K00831;K00831;K00831;K00831;K00831	GO:0005575//cellular_component;GO:0005622//intracellular;GO:0005623//cell;GO:0005737//cytoplasm;GO:0009507//chloroplast;GO:0009532//plastid stroma;GO:0009536//plastid;GO:0009570//chloroplast stroma;GO:0043226//organelle;GO:0043227//membrane-bounded organelle;GO:0043229//intracellular organelle;GO:0043231//intracellular membrane-bounded organelle;GO:0044422//organelle part;GO:0044424//intracellula…	GO:0000287//magnesium ion binding;GO:0003674//molecular_function;GO:0003824//catalytic activity;GO:0004647//phosphoserine phosphatase activity;GO:0004648//O-phospho-L-serine:2-oxoglutarate aminotransferase activity;GO:0005488//binding;GO:0005509//calcium ion binding;GO:0008483//transaminase activity;GO:0016740//transferase activity;GO:0016769//transferase activity, transferring nitrogenous groups…	GO:0000003//reproduction;GO:0003006//developmental process involved in reproduction;GO:0006082//organic acid metabolic process;GO:0006520//cellular amino acid metabolic process;GO:0006563//L-serine metabolic process;GO:0006564//L-serine biosynthetic process;GO:0006793//phosphorus metabolic process;GO:0006796//phosphate-containing compound metabolic process;GO:0006807//nitrogen compound metabolic …
bulk	BAA04g13070	1.11561	3.62767	16011	18942	0.492	0.812	1.70121	0	0	up	GRXC2	XP_009139994.1 glutaredoxin-C2 [Brassica rapa]	-	-	-	-	-	GO:0005515//protein binding;GO:0009055//electron carrier activity;GO:0015035//protein disulfide oxidoreductase activity;GO:0015036//disulfide oxidoreductase activity;GO:0016034//maleylacetoacetate isomerase activity;GO:0016491//oxidoreductase activity	GO:0006559//L-phenylalanine catabolic process;GO:0006572//tyrosine catabolic process;GO:0006749//glutathione metabolic process;GO:0055114//oxidation-reduction process
bulk	BAA09g47230	1.17293	3.80724	16011	18942	0.268	0.558	1.69863	0	0	up	PAL2	RID46983.1 hypothetical protein BRARA_I03617 [Brassica rapa]	Metabolism;Metabolism;Metabolism;Metabolism	Global and overview maps;Global and overview maps;Biosynthesis of other secondary metabolites;Amino acid metabolism	ko01100//Metabolic pathways;ko01110//Biosynthesis of secondary metabolites;ko00940//Phenylpropanoid biosynthesis;ko00360//Phenylalanine metabolism	K10775;K10775;K10775;K10775	-	GO:0003985//acetyl-CoA C-acetyltransferase activity;GO:0004397//histidine ammonia-lyase activity;GO:0016841//ammonia-lyase activity;GO:0050368//tyrosine 2,3-aminomutase activity	GO:0006548//histidine catabolic process;GO:0006631//fatty acid metabolic process;GO:0009058//biosynthetic process;GO:0009698//phenylpropanoid metabolic process
bulk	BAA02g38860	0.169125	0.547981	16011	18942	0.07	0.219	1.69604	0	0	up	CYP71B23	XP_009129560.1 cytochrome P450 71B23 isoform X1 [Brassica rapa]	-	-	-	-	-	GO:0005506//iron ion binding;GO:0016705//oxidoreductase activity, acting on paired donors, with incorporation or reduction of molecular oxygen;GO:0020037//heme binding	GO:0055114//oxidation-reduction process
bulk	BAA06g30980	0.0809856	0.261056	16011	18942	0.072	0.212	1.68862	0	0	up	RPL6	XP_013643331.1 uncharacterized protein LOC106348193 [Brassica napus]	Genetic Information Processing	Translation	ko03010//Ribosome	K02933	GO:0005840//ribosome;GO:0022625//cytosolic large ribosomal subunit	GO:0003735//structural constituent of ribosome;GO:0019843//rRNA binding	GO:0006412//translation
bulk	BAA05g13000	0.13682	0.440948	16011	18942	0.127	0.324	1.68833	0	0	up	ARASP	XP_009143996.1 membrane metalloprotease ARASP, chloroplastic [Brassica rapa]	-	-	-	-	GO:0005575//cellular_component;GO:0005622//intracellular;GO:0005623//cell;GO:0005737//cytoplasm;GO:0009507//chloroplast;GO:0009526//plastid envelope;GO:0009528//plastid inner membrane;GO:0009536//plastid;GO:0009706//chloroplast inner membrane;GO:0009941//chloroplast envelope;GO:0016020//membrane;GO:0016021//integral component of membrane;GO:0019866//organelle inner membrane;GO:0030288//outer memb…	GO:0003674//molecular_function;GO:0003824//catalytic activity;GO:0004175//endopeptidase activity;GO:0004222//metalloendopeptidase activity;GO:0004252//serine-type endopeptidase activity;GO:0005488//binding;GO:0005515//protein binding;GO:0008233//peptidase activity;GO:0008236//serine-type peptidase activity;GO:0008237//metallopeptidase activity;GO:0016787//hydrolase activity;GO:0043167//ion bindin…	GO:0006508//proteolysis;GO:0006807//nitrogen compound metabolic process;GO:0006950//response to stress;GO:0006996//organelle organization;GO:0008150//biological_process;GO:0008152//metabolic process;GO:0009657//plastid organization;GO:0009658//chloroplast organization;GO:0009987//cellular process;GO:0016043//cellular component organization;GO:0019538//protein metabolic process;GO:0043170//macromo…
bulk	BAA09g06250	0.138287	0.444916	16011	18942	0.136	0.333	1.68587	0	0	up	PEX4	KAF3569360.1 hypothetical protein DY000_02011307 [Brassica cretica]	-	-	-	-	-	GO:0005515//protein binding;GO:0061657//UFM1 conjugating enzyme activity	GO:0071569//protein ufmylation
bulk	BAA07g41990	0.130527	0.419414	16011	18942	0.126	0.31	1.68402	0	0	up	SPS1	XP_009106560.1 solanesyl diphosphate synthase 1, chloroplastic [Brassica rapa]	Metabolism;Metabolism	Global and overview maps;Metabolism of terpenoids and polyketides	ko01110//Biosynthesis of secondary metabolites;ko00900//Terpenoid backbone biosynthesis	K05356;K05356	GO:0005575//cellular_component;GO:0005622//intracellular;GO:0005623//cell;GO:0005737//cytoplasm;GO:0005783//endoplasmic reticulum;GO:0009536//plastid;GO:0012505//endomembrane system;GO:0043226//organelle;GO:0043227//membrane-bounded organelle;GO:0043229//intracellular organelle;GO:0043231//intracellular membrane-bounded organelle;GO:0044424//intracellular part;GO:0044444//cytoplasmic part;GO:0044…	GO:0000010//trans-hexaprenyltranstransferase activity;GO:0003674//molecular_function;GO:0003824//catalytic activity;GO:0005488//binding;GO:0016740//transferase activity;GO:0016765//transferase activity, transferring alkyl or aryl (other than methyl) groups;GO:0043167//ion binding;GO:0043169//cation binding;GO:0046872//metal ion binding;GO:0050347//trans-octaprenyltranstransferase activity;GO:0052…	GO:0006629//lipid metabolic process;GO:0006720//isoprenoid metabolic process;GO:0006732//coenzyme metabolic process;GO:0008150//biological_process;GO:0008152//metabolic process;GO:0008299//isoprenoid biosynthetic process;GO:0008610//lipid biosynthetic process;GO:0009058//biosynthetic process;GO:0009108//coenzyme biosynthetic process;GO:0009234//menaquinone biosynthetic process;GO:0009987//cellula…
bulk	BAA09g26010	0.194842	0.623958	16011	18942	0.139	0.341	1.67914	0	0	up	ENT3	KAF3563776.1 hypothetical protein DY000_02014021 [Brassica cretica]	-	-	-	-	GO:0016021//integral component of membrane	GO:0005337//nucleoside transmembrane transporter activity	GO:1901642//nucleoside transmembrane transport
bulk	BAA08g26900	1.01191	3.23575	16011	18942	0.427	0.726	1.67703	0	0	up	ALDH2B7	XP_013732632.1 aldehyde dehydrogenase family 2 member B7, mitochondrial [Brassica napus]	Metabolism;Metabolism;Metabolism;Metabolism;Metabolism;Metabolism;Metabolism;Metabolism;Metabolism;Metabolism;Metabolism;Metabolism;Metabolism;Metabolism	Global and overview maps;Global and overview maps;Carbohydrate metabolism;Carbohydrate metabolism;Lipid metabolism;Amino acid metabolism;Carbohydrate metabolism;Amino acid metabolism;Amino acid metabolism;Lipid metabolism;Metabolism of other amino acids;Amino acid metabolism;Amino acid metabolism;Metabolism of terpenoids and polyketides	ko01100//Metabolic pathways;ko01110//Biosynthesis of secondary metabolites;ko00010//Glycolysis / Gluconeogenesis;ko00620//Pyruvate metabolism;ko00561//Glycerolipid metabolism;ko00380//Tryptophan metabolism;ko00053//Ascorbate and aldarate metabolism;ko00330//Arginine and proline metabolism;ko00280//Valine, leucine and isoleucine degradation;ko00071//Fatty acid degradation;ko00410//beta-Alanine met…	K00128;K00128;K00128;K00128;K00128;K00128;K00128;K00128;K00128;K00128;K00128;K00128;K00128;K00128	GO:0005575//cellular_component;GO:0005622//intracellular;GO:0005623//cell;GO:0005737//cytoplasm;GO:0005739//mitochondrion;GO:0005759//mitochondrial matrix;GO:0031974//membrane-enclosed lumen;GO:0043226//organelle;GO:0043227//membrane-bounded organelle;GO:0043229//intracellular organelle;GO:0043231//intracellular membrane-bounded organelle;GO:0043233//organelle lumen;GO:0044422//organelle part;GO:…	GO:0003674//molecular_function;GO:0003824//catalytic activity;GO:0003842//1-pyrroline-5-carboxylate dehydrogenase activity;GO:0004029//aldehyde dehydrogenase (NAD) activity;GO:0004491//methylmalonate-semialdehyde dehydrogenase (acylating) activity;GO:0004777//succinate-semialdehyde dehydrogenase (NAD+) activity;GO:0008802//betaine-aldehyde dehydrogenase activity;GO:0009013//succinate-semialdehyde…	GO:0006527//arginine catabolic process;GO:0006562//proline catabolic process;GO:0006574//valine catabolic process;GO:0006578//amino-acid betaine biosynthetic process;GO:0008150//biological_process;GO:0008152//metabolic process;GO:0009450//gamma-aminobutyric acid catabolic process;GO:0010124//phenylacetate catabolic process;GO:0055114//oxidation-reduction process
bulk	BAA06g07690	6.18802	19.7864	16011	18942	0.579	0.882	1.67696	0	0	up	GSTU17	XP_009148363.1 glutathione S-transferase U17 [Brassica rapa]	Metabolism;Metabolism	Global and overview maps;Metabolism of other amino acids	ko01100//Metabolic pathways;ko00480//Glutathione metabolism	K00799;K00799	GO:0005575//cellular_component;GO:0005622//intracellular;GO:0005623//cell;GO:0005737//cytoplasm;GO:0005829//cytosol;GO:0009507//chloroplast;GO:0009536//plastid;GO:0043226//organelle;GO:0043227//membrane-bounded organelle;GO:0043229//intracellular organelle;GO:0043231//intracellular membrane-bounded organelle;GO:0044424//intracellular part;GO:0044444//cytoplasmic part;GO:0044464//cell part	GO:0003674//molecular_function;GO:0003824//catalytic activity;GO:0004364//glutathione transferase activity;GO:0005515//protein binding;GO:0016034//maleylacetoacetate isomerase activity;GO:0016740//transferase activity;GO:0016765//transferase activity, transferring alkyl or aryl (other than methyl) groups	GO:0006518//peptide metabolic process;GO:0006559//L-phenylalanine catabolic process;GO:0006572//tyrosine catabolic process;GO:0006575//cellular modified amino acid metabolic process;GO:0006749//glutathione metabolic process;GO:0006790//sulfur compound metabolic process;GO:0006807//nitrogen compound metabolic process;GO:0006950//response to stress;GO:0006970//response to osmotic stress;GO:0007275/…
bulk	BAA07g33050	0.200296	0.639947	16011	18942	0.135	0.324	1.67582	0	0	up	KCR1	XP_022571213.1 very-long-chain 3-oxoacyl-CoA reductase 1-like [Brassica napus]	Metabolism;Metabolism;Metabolism;Metabolism;Metabolism	Global and overview maps;Global and overview maps;Global and overview maps;Lipid metabolism;Lipid metabolism	ko01100//Metabolic pathways;ko01110//Biosynthesis of secondary metabolites;ko01212//Fatty acid metabolism;ko00062//Fatty acid elongation;ko01040//Biosynthesis of unsaturated fatty acids	K10251;K10251;K10251;K10251;K10251	-	GO:0004316//3-oxoacyl-[acyl-carrier-protein] reductase (NADPH) activity;GO:0004757//sepiapterin reductase activity;GO:0008667//2,3-dihydro-2,3-dihydroxybenzoate dehydrogenase activity;GO:0008678//2-deoxy-D-gluconate 3-dehydrogenase activity;GO:0016491//oxidoreductase activity;GO:0016630//protochlorophyllide reductase activity;GO:0050662//coenzyme binding;GO:0051287//NAD binding	GO:0000272//polysaccharide catabolic process;GO:0006633//fatty acid biosynthetic process;GO:0006729//tetrahydrobiopterin biosynthetic process;GO:0015995//chlorophyll biosynthetic process;GO:0055114//oxidation-reduction process
bulk	BAA05g38520	1.27232	4.06051	16011	18942	0.369	0.712	1.6742	0	0	up	AIR12	XP_009147079.2 auxin-induced in root cultures protein 12 [Brassica rapa]	-	-	-	-	-	-	-
bulk	BAA03g06100	0.313602	1.00043	16011	18942	0.236	0.52	1.67362	0	0	up	HPAT3	XP_009131346.1 hydroxyproline O-arabinosyltransferase 3 [Brassica rapa]	Metabolism	Glycan biosynthesis and metabolism	ko00514//Other types of O-glycan biosynthesis	K20782	-	-	-
bulk	BAA03g23560	0.962084	3.06884	16011	18942	0.304	0.675	1.67346	0	0	up	MBF1A	XP_009133549.1 multiprotein-bridging factor 1a [Brassica rapa]	-	-	-	-	-	-	-
bulk	BAA03g64300	0.440575	1.40419	16011	18942	0.152	0.367	1.67228	0	0	up	DIR19	XP_009124462.1 dirigent protein 19 [Brassica rapa]	-	-	-	-	GO:0005575//cellular_component;GO:0005576//extracellular region;GO:0048046//apoplast	-	-
bulk	BAA03g61090	2.03231	6.47353	16011	18942	0.341	0.723	1.67143	0	0	up	CAD5	XP_009138274.1 cinnamyl alcohol dehydrogenase 5 [Brassica rapa]	Metabolism;Metabolism;Metabolism	Global and overview maps;Global and overview maps;Biosynthesis of other secondary metabolites	ko01100//Metabolic pathways;ko01110//Biosynthesis of secondary metabolites;ko00940//Phenylpropanoid biosynthesis	K00083;K00083;K00083	GO:0005737//cytoplasm;GO:0009320//phosphoribosylaminoimidazole carboxylase complex	GO:0000286//alanine dehydrogenase activity;GO:0004024//alcohol dehydrogenase activity, zinc-dependent;GO:0004638//phosphoribosylaminoimidazole carboxylase activity;GO:0008270//zinc ion binding;GO:0008743//L-threonine 3-dehydrogenase activity;GO:0016491//oxidoreductase activity;GO:0016655//oxidoreductase activity, acting on NAD(P)H, quinone or similar compound as acceptor;GO:0016887//ATPase activi…	GO:0002376//immune system process;GO:0006113//fermentation;GO:0006522//alanine metabolic process;GO:0006567//threonine catabolic process;GO:0008152//metabolic process;GO:0009152//purine ribonucleotide biosynthetic process;GO:0009404//toxin metabolic process;GO:0010127//mycothiol-dependent detoxification;GO:0019439//aromatic compound catabolic process;GO:0030494//bacteriochlorophyll biosynthetic p…
bulk	BAA10g12970	1.92052	6.09502	16011	18942	0.649	0.884	1.66613	0	0	up	RAN3	XP_006401481.1 GTP-binding nuclear protein Ran-3 [Eutrema salsugineum]	Genetic Information Processing;Genetic Information Processing	Translation;Translation	ko03013//RNA transport;ko03008//Ribosome biogenesis in eukaryotes	K07936;K07936	GO:0005737//cytoplasm	GO:0003723//RNA binding;GO:0003724//RNA helicase activity;GO:0003924//GTPase activity;GO:0005524//ATP binding;GO:0005525//GTP binding;GO:0019001//guanyl nucleotide binding;GO:0031683//G-protein beta/gamma-subunit complex binding;GO:0043022//ribosome binding;GO:0043531//ADP binding	GO:0007186//G-protein coupled receptor signaling pathway;GO:0042254//ribosome biogenesis
bulk	BAA06g11860	0.827663	2.62225	16011	18942	0.331	0.693	1.66369	0	0	up	RHA2A	XP_033128878.1 E3 ubiquitin-protein ligase RHA2A [Brassica rapa]	-	-	-	-	GO:0005575//cellular_component;GO:0005622//intracellular;GO:0005623//cell;GO:0005634//nucleus;GO:0005680//anaphase-promoting complex;GO:0005737//cytoplasm;GO:0043226//organelle;GO:0043227//membrane-bounded organelle;GO:0043229//intracellular organelle;GO:0043231//intracellular membrane-bounded organelle;GO:0044424//intracellular part;GO:0044464//cell part	GO:0003674//molecular_function;GO:0003824//catalytic activity;GO:0004842//ubiquitin-protein transferase activity;GO:0005488//binding;GO:0008270//zinc ion binding;GO:0016740//transferase activity;GO:0019787//ubiquitin-like protein transferase activity;GO:0043167//ion binding;GO:0043169//cation binding;GO:0046872//metal ion binding;GO:0061630//ubiquitin protein ligase activity;GO:0061659//ubiquitin…	GO:0001101//response to acid chemical;GO:0006464//cellular protein modification process;GO:0006508//proteolysis;GO:0006511//ubiquitin-dependent protein catabolic process;GO:0006807//nitrogen compound metabolic process;GO:0006950//response to stress;GO:0006970//response to osmotic stress;GO:0007154//cell communication;GO:0007165//signal transduction;GO:0008150//biological_process;GO:0008152//metab…
bulk	BAA05g28010	0.893269	2.82968	16011	18942	0.305	0.665	1.66347	0	0	up	--	XP_009145763.1 uncharacterized protein LOC103869433 [Brassica rapa]	-	-	-	-	-	-	-
bulk	BAA01g37070	0.155655	0.48876	16011	18942	0.124	0.334	1.65077	0	0	up	AGD15	CDY46889.1 BnaA01g27890D [Brassica napus]	Cellular Processes	Transport and catabolism	ko04144//Endocytosis	K12486	-	GO:0005096//GTPase activator activity	-
bulk	BAA01g21660	0.123439	0.387559	16011	18942	0.111	0.289	1.65062	0	0	up	PUB4	XP_009145837.1 U-box domain-containing protein 4 [Brassica rapa]	-	-	-	-	GO:0000221//vacuolar proton-transporting V-type ATPase, V1 domain	GO:0005515//protein binding;GO:0046961//proton-transporting ATPase activity, rotational mechanism	GO:1902600//hydrogen ion transmembrane transport
bulk	BAA02g45800	1.62045	5.08415	16011	18942	0.44	0.802	1.64961	0	0	up	CXE20	XP_009130199.1 probable carboxylesterase 120 [Brassica rapa]	-	-	-	-	-	GO:0005524//ATP binding;GO:0016772//transferase activity, transferring phosphorus-containing groups;GO:0016787//hydrolase activity	-
bulk	BAA07g32580	0.337223	1.05746	16011	18942	0.205	0.444	1.64883	0	0	up	--	CDY67847.1 BnaA07g38720D [Brassica napus]	-	-	-	-	GO:0005634//nucleus	-	-
bulk	BAA04g29840	0.155073	0.485417	16011	18942	0.132	0.335	1.64627	0	0	up	CRK1	RID67427.1 hypothetical protein BRARA_D02508 [Brassica rapa]	-	-	-	-	-	GO:0004672//protein kinase activity;GO:0005509//calcium ion binding;GO:0005524//ATP binding	GO:0006468//protein phosphorylation
bulk	BAA03g09910	0.395224	1.23043	16011	18942	0.177	0.44	1.63842	0	0	up	--	XP_009131758.1 uncharacterized protein LOC103856401 [Brassica rapa]	-	-	-	-	-	-	-
bulk	BAA06g05000	9.33852	29.0267	16011	18942	0.766	0.926	1.63611	0	0	up	--	XP_009147972.1 uncharacterized protein LOC103871475 [Brassica rapa]	-	-	-	-	-	-	-
bulk	BAA07g12440	0.279561	0.867789	16011	18942	0.081	0.237	1.63418	0	0	up	--	XP_033131304.1 uncharacterized protein LOC103829154 [Brassica rapa]	-	-	-	-	-	-	-
bulk	BAA06g20430	2.00264	6.21061	16011	18942	0.537	0.789	1.63283	0	0	up	NPF2.10	CDY36913.1 BnaA06g16980D [Brassica napus]	-	-	-	-	GO:0016020//membrane	GO:0015333//peptide:proton symporter activity;GO:0016409//palmitoyltransferase activity;GO:0022857//transmembrane transporter activity	GO:0015833//peptide transport;GO:0055085//transmembrane transport
bulk	BAA03g43230	0.132707	0.411159	16011	18942	0.103	0.262	1.63145	0	0	up	GAUT8	XP_009136103.1 galacturonosyltransferase 8 [Brassica rapa]	Metabolism;Metabolism	Global and overview maps;Carbohydrate metabolism	ko01100//Metabolic pathways;ko00520//Amino sugar and nucleotide sugar metabolism	K13648;K13648	-	GO:0016757//transferase activity, transferring glycosyl groups	-
bulk	BAA05g02250	3.06242	9.48799	16011	18942	0.57	0.828	1.63143	0	0	up	CML35	XP_009142741.1 probable calcium-binding protein CML35 [Brassica rapa]	Organismal Systems	Environmental adaptation	ko04626//Plant-pathogen interaction	K13448	GO:0005575//cellular_component;GO:0005623//cell;GO:0005886//plasma membrane;GO:0016020//membrane;GO:0044464//cell part;GO:0071944//cell periphery	GO:0003674//molecular_function;GO:0004553//hydrolase activity, hydrolyzing O-glycosyl compounds;GO:0005488//binding;GO:0005509//calcium ion binding;GO:0043167//ion binding;GO:0043169//cation binding;GO:0046872//metal ion binding	GO:0000272//polysaccharide catabolic process
bulk	BAA01g02550	1.08549	3.35375	16011	18942	0.247	0.513	1.62742	0	0	up	CYP90C1	XP_009144986.1 3-epi-6-deoxocathasterone 23-monooxygenase CYP90C1 isoform X1 [Brassica rapa]	Metabolism;Metabolism;Metabolism	Global and overview maps;Global and overview maps;Metabolism of terpenoids and polyketides	ko01100//Metabolic pathways;ko01110//Biosynthesis of secondary metabolites;ko00905//Brassinosteroid biosynthesis	K12637;K12637;K12637	-	GO:0005506//iron ion binding;GO:0016705//oxidoreductase activity, acting on paired donors, with incorporation or reduction of molecular oxygen;GO:0020037//heme binding	GO:0055114//oxidation-reduction process
bulk	BAA05g43570	0.176787	0.543507	16011	18942	0.149	0.34	1.62029	0	0	up	--	XP_013729821.1 uncharacterized protein LOC106433536 [Brassica napus]	-	-	-	-	-	GO:0003677//DNA binding;GO:0008168//methyltransferase activity;GO:0008170//N-methyltransferase activity;GO:0008171//O-methyltransferase activity;GO:0008689//3-demethylubiquinone-9 3-O-methyltransferase activity	GO:0006306//DNA methylation;GO:0006744//ubiquinone biosynthetic process;GO:0008299//isoprenoid biosynthetic process;GO:0009086//methionine biosynthetic process;GO:0009102//biotin biosynthetic process;GO:0009234//menaquinone biosynthetic process;GO:0044272//sulfur compound biosynthetic process
bulk	BAA10g19950	0.873169	2.68161	16011	18942	0.353	0.703	1.61877	0	0	up	SUS1	XP_009120766.2 sucrose synthase 1 [Brassica rapa]	Metabolism;Metabolism;Metabolism	Global and overview maps;Global and overview maps;Carbohydrate metabolism	ko01100//Metabolic pathways;ko01110//Biosynthesis of secondary metabolites;ko00500//Starch and sucrose metabolism	K00695;K00695;K00695	-	GO:0004373//glycogen (starch) synthase activity;GO:0008194//UDP-glycosyltransferase activity;GO:0009011//starch synthase activity;GO:0016157//sucrose synthase activity;GO:0016757//transferase activity, transferring glycosyl groups	GO:0005978//glycogen biosynthetic process;GO:0005985//sucrose metabolic process;GO:0009058//biosynthetic process;GO:0010125//mycothiol biosynthetic process;GO:0071793//bacillithiol biosynthetic process
bulk	BAA06g16320	1.03621	3.17888	16011	18942	0.339	0.543	1.6172	0	0	up	CLH1	XP_009149451.1 chlorophyllase-1 [Brassica rapa]	Metabolism;Metabolism;Metabolism	Global and overview maps;Global and overview maps;Metabolism of cofactors and vitamins	ko01100//Metabolic pathways;ko01110//Biosynthesis of secondary metabolites;ko00860//Porphyrin and chlorophyll metabolism	K08099;K08099;K08099	GO:0005575//cellular_component;GO:0005622//intracellular;GO:0005623//cell;GO:0005737//cytoplasm;GO:0005773//vacuole;GO:0043226//organelle;GO:0043227//membrane-bounded organelle;GO:0043229//intracellular organelle;GO:0043231//intracellular membrane-bounded organelle;GO:0044424//intracellular part;GO:0044444//cytoplasmic part;GO:0044464//cell part	GO:0003674//molecular_function;GO:0003824//catalytic activity;GO:0003847//1-alkyl-2-acetylglycerophosphocholine esterase activity;GO:0016787//hydrolase activity;GO:0016788//hydrolase activity, acting on ester bonds;GO:0047746//chlorophyllase activity;GO:0052689//carboxylic ester hydrolase activity;GO:0070205//2-succinyl-6-hydroxy-2,4-cyclohexadiene-1-carboxylate synthase activity	GO:0006725//cellular aromatic compound metabolic process;GO:0006778//porphyrin-containing compound metabolic process;GO:0006787//porphyrin-containing compound catabolic process;GO:0006807//nitrogen compound metabolic process;GO:0006950//response to stress;GO:0006952//defense response;GO:0008150//biological_process;GO:0008152//metabolic process;GO:0009056//catabolic process;GO:0009234//menaquinone…
bulk	BAA05g32700	0.120486	0.36949	16011	18942	0.102	0.251	1.61667	0	0	up	CYP72A15	XP_009146335.1 cytochrome P450 72A15 isoform X1 [Brassica rapa]	-	-	-	-	-	GO:0005506//iron ion binding;GO:0016705//oxidoreductase activity, acting on paired donors, with incorporation or reduction of molecular oxygen;GO:0020037//heme binding	GO:0055114//oxidation-reduction process
bulk	BAA04g06230	0.895696	2.72752	16011	18942	0.238	0.497	1.60651	0	0	up	PAL2	XP_033145799.1 phenylalanine ammonia-lyase 2-like isoform X1 [Brassica rapa]	Metabolism;Metabolism;Metabolism;Metabolism	Global and overview maps;Global and overview maps;Biosynthesis of other secondary metabolites;Amino acid metabolism	ko01100//Metabolic pathways;ko01110//Biosynthesis of secondary metabolites;ko00940//Phenylpropanoid biosynthesis;ko00360//Phenylalanine metabolism	K10775;K10775;K10775;K10775	-	GO:0003985//acetyl-CoA C-acetyltransferase activity;GO:0004397//histidine ammonia-lyase activity;GO:0016841//ammonia-lyase activity;GO:0050368//tyrosine 2,3-aminomutase activity	GO:0006548//histidine catabolic process;GO:0006631//fatty acid metabolic process;GO:0009058//biosynthetic process;GO:0009698//phenylpropanoid metabolic process
bulk	BAA04g17690	0.539412	1.64059	16011	18942	0.299	0.611	1.60476	0	0	up	CCR2	XP_009140504.1 cinnamoyl-CoA reductase-like SNL6 [Brassica rapa]	-	-	-	-	-	GO:0003824//catalytic activity;GO:0003978//UDP-glucose 4-epimerase activity;GO:0016757//transferase activity, transferring glycosyl groups	GO:0005975//carbohydrate metabolic process;GO:0006012//galactose metabolic process
bulk	BAA04g13870	0.286991	0.871515	16011	18942	0.159	0.338	1.60252	0	0	up	--	RID65943.1 hypothetical protein BRARA_D01113 [Brassica rapa]	-	-	-	-	-	-	-
bulk	BAA02g47800	0.324165	0.98435	16011	18942	0.142	0.364	1.60244	0	0	up	LBD37	XP_009130544.1 LOB domain-containing protein 37 [Brassica rapa]	-	-	-	-	-	-	-
bulk	BAA10g30670	0.303979	0.922716	16011	18942	0.122	0.297	1.60191	0	0	up	PGIP1	XP_009122303.1 polygalacturonase inhibitor 1 [Brassica rapa]	-	-	-	-	-	GO:0005515//protein binding	-
bulk	BAA04g08210	0.265699	0.803017	16011	18942	0.16	0.357	1.59564	0	0	up	SHM4	XP_009139576.2 serine hydroxymethyltransferase 4 [Brassica rapa]	Metabolism;Metabolism;Metabolism;Metabolism;Metabolism;Metabolism;Metabolism;Metabolism	Global and overview maps;Global and overview maps;Global and overview maps;Global and overview maps;Carbohydrate metabolism;Amino acid metabolism;Metabolism of other amino acids;Metabolism of cofactors and vitamins	ko01100//Metabolic pathways;ko01110//Biosynthesis of secondary metabolites;ko01200//Carbon metabolism;ko01230//Biosynthesis of amino acids;ko00630//Glyoxylate and dicarboxylate metabolism;ko00260//Glycine, serine and threonine metabolism;ko00460//Cyanoamino acid metabolism;ko00670//One carbon pool by folate	K00600;K00600;K00600;K00600;K00600;K00600;K00600;K00600	-	GO:0016829//lyase activity;GO:0030170//pyridoxal phosphate binding;GO:0033806//fluorothreonine transaldolase activity	GO:0006520//cellular amino acid metabolic process;GO:0009058//biosynthetic process;GO:0090346//cellular organofluorine metabolic process
bulk	BAA04g26550	0.133904	0.403602	16011	18942	0.11	0.275	1.59174	0	0	up	ENO2	XP_013637213.1 PREDICTED: bifunctional enolase 2/transcriptional activator isoform X1 [Brassica oleracea var. oleracea] [Brassica oleracea]	Metabolism;Metabolism;Metabolism;Metabolism;Genetic Information Processing;Metabolism	Global and overview maps;Global and overview maps;Global and overview maps;Global and overview maps;Folding, sorting and degradation;Carbohydrate metabolism	ko01100//Metabolic pathways;ko01110//Biosynthesis of secondary metabolites;ko01200//Carbon metabolism;ko01230//Biosynthesis of amino acids;ko03018//RNA degradation;ko00010//Glycolysis / Gluconeogenesis	K01689;K01689;K01689;K01689;K01689;K01689	-	GO:0004634//phosphopyruvate hydratase activity;GO:0016836//hydro-lyase activity;GO:0033926//glycopeptide alpha-N-acetylgalactosaminidase activity	GO:0006096//glycolytic process;GO:0009234//menaquinone biosynthetic process
bulk	BAA02g25230	0.126357	0.380553	16011	18942	0.092	0.244	1.59059	0	0	up	Bp10	RID75197.1 hypothetical protein BRARA_B02254 [Brassica rapa]	-	-	-	-	-	GO:0005375//copper ion transmembrane transporter activity;GO:0005507//copper ion binding;GO:0016491//oxidoreductase activity	GO:0006825//copper ion transport;GO:0055114//oxidation-reduction process
bulk	BAA05g11180	0.184223	0.551865	16011	18942	0.128	0.322	1.58286	0	0	up	At2g34300	XP_009143789.1 probable methyltransferase PMT25 [Brassica rapa]	-	-	-	-	GO:0000139//Golgi membrane;GO:0005575//cellular_component;GO:0005622//intracellular;GO:0005623//cell;GO:0005737//cytoplasm;GO:0005768//endosome;GO:0005794//Golgi apparatus;GO:0005802//trans-Golgi network;GO:0005911//cell-cell junction;GO:0009506//plasmodesma;GO:0012505//endomembrane system;GO:0016020//membrane;GO:0016021//integral component of membrane;GO:0030054//cell junction;GO:0031090//organe…	GO:0003674//molecular_function;GO:0003824//catalytic activity;GO:0008168//methyltransferase activity;GO:0008757//S-adenosylmethionine-dependent methyltransferase activity;GO:0016740//transferase activity;GO:0016741//transferase activity, transferring one-carbon groups	GO:0006865//amino acid transport;GO:0008150//biological_process;GO:0008152//metabolic process;GO:0032259//methylation
bulk	BAA05g09890	0.368009	1.09879	16011	18942	0.26	0.541	1.5781	0	0	up	SCAMP4	XP_033147509.1 serpin-ZX-like [Brassica rapa]	-	-	-	-	GO:0016021//integral component of membrane	GO:0003723//RNA binding;GO:0033897//ribonuclease T2 activity	GO:0015031//protein transport
bulk	BAA09g11300	1.47856	4.41436	16011	18942	0.445	0.779	1.57801	0	0	up	CYP	XP_009112393.1 peptidyl-prolyl cis-trans isomerase [Brassica rapa]	-	-	-	-	GO:0005575//cellular_component;GO:0005622//intracellular;GO:0005623//cell;GO:0005737//cytoplasm;GO:0005794//Golgi apparatus;GO:0005829//cytosol;GO:0005886//plasma membrane;GO:0005911//cell-cell junction;GO:0009506//plasmodesma;GO:0009507//chloroplast;GO:0009536//plastid;GO:0012505//endomembrane system;GO:0016020//membrane;GO:0030054//cell junction;GO:0043226//organelle;GO:0043227//membrane-bounde…	GO:0003674//molecular_function;GO:0003755//peptidyl-prolyl cis-trans isomerase activity;GO:0003824//catalytic activity;GO:0016853//isomerase activity;GO:0016859//cis-trans isomerase activity	GO:0000413//protein peptidyl-prolyl isomerization;GO:0006457//protein folding;GO:0006464//cellular protein modification process;GO:0006807//nitrogen compound metabolic process;GO:0007154//cell communication;GO:0007165//signal transduction;GO:0008150//biological_process;GO:0008152//metabolic process;GO:0009987//cellular process;GO:0015948//methanogenesis;GO:0018193//peptidyl-amino acid modificatio…
bulk	BAA06g36870	0.436543	1.30061	16011	18942	0.122	0.29	1.575	0	0	up	CRRSP55	XP_009151651.1 cysteine-rich repeat secretory protein 55 [Brassica rapa]	-	-	-	-	GO:0005575//cellular_component;GO:0005576//extracellular region	-	GO:0008150//biological_process;GO:0009628//response to abiotic stimulus;GO:0050896//response to stimulus;GO:0080167//response to karrikin
bulk	BAA03g50510	0.202464	0.603008	16011	18942	0.148	0.344	1.57451	0	0	up	ERD3	XP_009136994.1 probable methyltransferase PMT21 isoform X1 [Brassica rapa]	-	-	-	-	-	GO:0008168//methyltransferase activity	GO:0008299//isoprenoid biosynthetic process
bulk	BAA03g45350	0.169301	0.503627	16011	18942	0.153	0.344	1.57276	0	0	up	DJC76	XP_009136377.1 chaperone protein dnaJ C76, chloroplastic [Brassica rapa]	-	-	-	-	GO:0005575//cellular_component;GO:0005622//intracellular;GO:0005623//cell;GO:0005737//cytoplasm;GO:0009507//chloroplast;GO:0009536//plastid;GO:0016020//membrane;GO:0043226//organelle;GO:0043227//membrane-bounded organelle;GO:0043229//intracellular organelle;GO:0043231//intracellular membrane-bounded organelle;GO:0044424//intracellular part;GO:0044444//cytoplasmic part;GO:0044464//cell part	GO:0000166//nucleotide binding;GO:0003674//molecular_function;GO:0005488//binding;GO:0005515//protein binding;GO:0005524//ATP binding;GO:0008144//drug binding;GO:0009055//electron carrier activity;GO:0017076//purine nucleotide binding;GO:0018551//hydrogensulfite reductase activity;GO:0030554//adenyl nucleotide binding;GO:0031072//heat shock protein binding;GO:0032553//ribonucleotide binding;GO:00…	GO:0006139//nucleobase-containing compound metabolic process;GO:0006259//DNA metabolic process;GO:0006260//DNA replication;GO:0006457//protein folding;GO:0006725//cellular aromatic compound metabolic process;GO:0006807//nitrogen compound metabolic process;GO:0006950//response to stress;GO:0008150//biological_process;GO:0008152//metabolic process;GO:0009058//biosynthetic process;GO:0009059//macrom…
bulk	BAA02g25430	0.225025	0.669088	16011	18942	0.145	0.346	1.57211	0	0	up	PHT1-9	RID75214.1 hypothetical protein BRARA_B02269 [Brassica rapa]	-	-	-	-	GO:0005741//mitochondrial outer membrane;GO:0005887//integral component of plasma membrane;GO:0016020//membrane;GO:0016021//integral component of membrane	GO:0003924//GTPase activity;GO:0008028//monocarboxylic acid transmembrane transporter activity;GO:0015114//phosphate ion transmembrane transporter activity;GO:0015238//drug transmembrane transporter activity;GO:0015295//solute:proton symporter activity;GO:0015307//drug:proton antiporter activity;GO:0022857//transmembrane transporter activity;GO:0042910//xenobiotic transporter activity;GO:0051119/…	GO:0006810//transport;GO:0006817//phosphate ion transport;GO:0006855//drug transmembrane transport;GO:0008053//mitochondrial fusion;GO:0008643//carbohydrate transport;GO:0015718//monocarboxylic acid transport;GO:0015893//drug transport;GO:0042493//response to drug;GO:0042908//xenobiotic transport;GO:0055085//transmembrane transport
bulk	BAA06g13000	0.189913	0.564433	16011	18942	0.173	0.39	1.57147	0	0	up	--	XP_009149068.1 uncharacterized protein LOC103872423 [Brassica rapa]	-	-	-	-	-	-	-
bulk	BAA04g14580	0.132643	0.393783	16011	18942	0.125	0.295	1.56985	0	0	up	TOM7-1	XP_022570895.1 mitochondrial import receptor subunit TOM7-1-like [Brassica napus]	-	-	-	-	GO:0005575//cellular_component;GO:0005622//intracellular;GO:0005623//cell;GO:0005737//cytoplasm;GO:0005739//mitochondrion;GO:0005740//mitochondrial envelope;GO:0005741//mitochondrial outer membrane;GO:0005742//mitochondrial outer membrane translocase complex;GO:0016020//membrane;GO:0016021//integral component of membrane;GO:0019867//outer membrane;GO:0031090//organelle membrane;GO:0031224//intrin…	-	GO:0006605//protein targeting;GO:0006626//protein targeting to mitochondrion;GO:0006810//transport;GO:0006839//mitochondrial transport;GO:0006886//intracellular protein transport;GO:0006996//organelle organization;GO:0007005//mitochondrion organization;GO:0008104//protein localization;GO:0008150//biological_process;GO:0009987//cellular process;GO:0015031//protein transport;GO:0015833//peptide tra…
bulk	BAA03g08270	0.17373	0.513978	16011	18942	0.146	0.338	1.56486	0	0	up	XPO1	RID68602.1 hypothetical protein BRARA_C00750 [Brassica rapa]	Genetic Information Processing;Genetic Information Processing	Translation;Translation	ko03013//RNA transport;ko03008//Ribosome biogenesis in eukaryotes	K14290;K14290	-	GO:0005049//nuclear export signal receptor activity;GO:0031267//small GTPase binding	GO:0006886//intracellular protein transport
bulk	BAA02g24330	0.103595	0.306155	16011	18942	0.06	0.197	1.56331	0	0	up	BOR4	RID75073.1 hypothetical protein BRARA_B02140 [Brassica rapa]	-	-	-	-	GO:0005575//cellular_component;GO:0005623//cell;GO:0005886//plasma membrane;GO:0005887//integral component of plasma membrane;GO:0016020//membrane;GO:0016021//integral component of membrane;GO:0031224//intrinsic component of membrane;GO:0031226//intrinsic component of plasma membrane;GO:0044425//membrane part;GO:0044459//plasma membrane part;GO:0044464//cell part;GO:0071944//cell periphery	GO:0003674//molecular_function;GO:0005215//transporter activity;GO:0005452//inorganic anion exchanger activity;GO:0008509//anion transmembrane transporter activity;GO:0015075//ion transmembrane transporter activity;GO:0015103//inorganic anion transmembrane transporter activity;GO:0015238//drug transmembrane transporter activity;GO:0015291//secondary active transmembrane transporter activity;GO:00…	GO:0006810//transport;GO:0006811//ion transport;GO:0006820//anion transport;GO:0006855//drug transmembrane transport;GO:0006873//cellular ion homeostasis;GO:0006885//regulation of pH;GO:0007154//cell communication;GO:0008150//biological_process;GO:0009605//response to external stimulus;GO:0009987//cellular process;GO:0009991//response to extracellular stimulus;GO:0010036//response to boron-contai…
bulk	BAA09g63060	0.120663	0.356267	16011	18942	0.087	0.235	1.56198	0	0	up	AAPT1	XP_009117989.1 choline/ethanolaminephosphotransferase 1 [Brassica rapa]	Metabolism;Metabolism;Metabolism;Metabolism;Metabolism	Global and overview maps;Global and overview maps;Lipid metabolism;Lipid metabolism;Metabolism of other amino acids	ko01100//Metabolic pathways;ko01110//Biosynthesis of secondary metabolites;ko00564//Glycerophospholipid metabolism;ko00565//Ether lipid metabolism;ko00440//Phosphonate and phosphinate metabolism	K00993;K00993;K00993;K00993;K00993	GO:0016020//membrane	GO:0003882//CDP-diacylglycerol-serine O-phosphatidyltransferase activity;GO:0008444//CDP-diacylglycerol-glycerol-3-phosphate 3-phosphatidyltransferase activity;GO:0016780//phosphotransferase activity, for other substituted phosphate groups	GO:0008654//phospholipid biosynthetic process
bulk	BAA07g31320	0.737312	2.1754	16011	18942	0.271	0.598	1.56094	0	0	up	LOX6	CDY07417.1 BnaA07g24960D [Brassica napus]	Metabolism;Metabolism;Metabolism;Metabolism	Global and overview maps;Global and overview maps;Lipid metabolism;Lipid metabolism	ko01100//Metabolic pathways;ko01110//Biosynthesis of secondary metabolites;ko00592//alpha-Linolenic acid metabolism;ko00591//Linoleic acid metabolism	K00454;K00454;K00454;K00454	-	GO:0005515//protein binding;GO:0016702//oxidoreductase activity, acting on single donors with incorporation of molecular oxygen, incorporation of two atoms of oxygen;GO:0046872//metal ion binding	GO:0055114//oxidation-reduction process
bulk	BAA02g20690	0.104704	0.308117	16011	18942	0.105	0.252	1.55716	0	0	up	VTI12	VDC88096.1 unnamed protein product [Brassica rapa]	Genetic Information Processing	Folding, sorting and degradation	ko04130//SNARE interactions in vesicular transport	K08493	GO:0005575//cellular_component;GO:0016020//membrane;GO:0031514//motile cilium	GO:0003674//molecular_function;GO:0005484//SNAP receptor activity;GO:0005516//calmodulin binding	GO:0006886//intracellular protein transport;GO:0006890//retrograde vesicle-mediated transport, Golgi to ER;GO:0008150//biological_process
bulk	BAA10g25960	0.226461	0.66591	16011	18942	0.158	0.395	1.55606	0	0	up	tal	XP_009121766.1 transaldolase [Brassica rapa]	Metabolism;Metabolism;Metabolism;Metabolism;Metabolism	Global and overview maps;Global and overview maps;Global and overview maps;Global and overview maps;Carbohydrate metabolism	ko01100//Metabolic pathways;ko01110//Biosynthesis of secondary metabolites;ko01200//Carbon metabolism;ko01230//Biosynthesis of amino acids;ko00030//Pentose phosphate pathway	K00616;K00616;K00616;K00616;K00616	-	GO:0004801//sedoheptulose-7-phosphate:D-glyceraldehyde-3-phosphate glyceronetransferase activity;GO:0016832//aldehyde-lyase activity	GO:0005975//carbohydrate metabolic process;GO:0006098//pentose-phosphate shunt
bulk	BAA08g17930	0.153315	0.450233	16011	18942	0.141	0.33	1.55418	0	0	up	STY13	XP_033132369.1 serine/threonine-protein kinase STY13 [Brassica rapa]	-	-	-	-	-	GO:0004672//protein kinase activity;GO:0005524//ATP binding;GO:0016709//oxidoreductase activity, acting on paired donors, with incorporation or reduction of molecular oxygen, NAD(P)H as one donor, and incorporation of one atom of oxygen	GO:0006468//protein phosphorylation;GO:0006744//ubiquinone biosynthetic process
bulk	BAA05g08920	0.755497	2.2163	16011	18942	0.322	0.546	1.55266	0	0	up	METK3	XP_033146981.1 S-adenosylmethionine synthase 3 [Brassica rapa]	Metabolism;Metabolism;Metabolism;Metabolism	Global and overview maps;Global and overview maps;Global and overview maps;Amino acid metabolism	ko01100//Metabolic pathways;ko01110//Biosynthesis of secondary metabolites;ko01230//Biosynthesis of amino acids;ko00270//Cysteine and methionine metabolism	K00789;K00789;K00789;K00789	GO:0005575//cellular_component;GO:0005622//intracellular;GO:0005623//cell;GO:0005634//nucleus;GO:0005737//cytoplasm;GO:0005829//cytosol;GO:0005886//plasma membrane;GO:0005911//cell-cell junction;GO:0009506//plasmodesma;GO:0016020//membrane;GO:0030054//cell junction;GO:0043226//organelle;GO:0043227//membrane-bounded organelle;GO:0043229//intracellular organelle;GO:0043231//intracellular membrane-b…	GO:0000166//nucleotide binding;GO:0003674//molecular_function;GO:0003824//catalytic activity;GO:0004478//methionine adenosyltransferase activity;GO:0005488//binding;GO:0005507//copper ion binding;GO:0005524//ATP binding;GO:0008144//drug binding;GO:0016740//transferase activity;GO:0016765//transferase activity, transferring alkyl or aryl (other than methyl) groups;GO:0017076//purine nucleotide bin…	GO:0000003//reproduction;GO:0000902//cell morphogenesis;GO:0000904//cell morphogenesis involved in differentiation;GO:0003006//developmental process involved in reproduction;GO:0006556//S-adenosylmethionine biosynthetic process;GO:0006725//cellular aromatic compound metabolic process;GO:0006730//one-carbon metabolic process;GO:0006732//coenzyme metabolic process;GO:0006790//sulfur compound metabo…
bulk	BAA01g29810	0.141219	0.412966	16011	18942	0.123	0.279	1.54809	0	0	up	--	XP_009103311.1 uncharacterized protein LOC103829391 [Brassica rapa]	-	-	-	-	-	-	-
bulk	BAA06g01430	0.144442	0.421013	16011	18942	0.133	0.312	1.54337	0	0	up	--	VDC64794.1 unnamed protein product [Brassica rapa]	-	-	-	-	-	-	-
bulk	BAA03g58890	0.122504	0.356914	16011	18942	0.103	0.262	1.54275	0	0	up	At4g31480	XP_033144957.1 coatomer subunit beta-1 [Brassica rapa]	-	-	-	-	GO:0030117//membrane coat;GO:0030126//COPI vesicle coat	GO:0005198//structural molecule activity;GO:0005515//protein binding	GO:0006886//intracellular protein transport;GO:0016192//vesicle-mediated transport
bulk	BAA06g01780	0.704917	2.04795	16011	18942	0.28	0.567	1.53866	0	0	up	NAC019	XP_009147649.1 NAC domain-containing protein 19 [Brassica rapa]	-	-	-	-	GO:0005575//cellular_component;GO:0005622//intracellular;GO:0005623//cell;GO:0005634//nucleus;GO:0043226//organelle;GO:0043227//membrane-bounded organelle;GO:0043229//intracellular organelle;GO:0043231//intracellular membrane-bounded organelle;GO:0044424//intracellular part;GO:0044464//cell part	GO:0003674//molecular_function;GO:0003676//nucleic acid binding;GO:0003677//DNA binding;GO:0003700//transcription factor activity, sequence-specific DNA binding;GO:0005488//binding;GO:0097159//organic cyclic compound binding;GO:1901363//heterocyclic compound binding	GO:0001101//response to acid chemical;GO:0006139//nucleobase-containing compound metabolic process;GO:0006351//transcription, DNA-templated;GO:0006355//regulation of transcription, DNA-templated;GO:0006725//cellular aromatic compound metabolic process;GO:0006807//nitrogen compound metabolic process;GO:0006950//response to stress;GO:0008150//biological_process;GO:0008152//metabolic process;GO:0009…
bulk	BAA10g03770	0.226684	0.658378	16011	18942	0.147	0.325	1.53824	0	0	up	DSP1	XP_009119216.1 tyrosine-protein phosphatase DSP1 isoform X1 [Brassica rapa]	-	-	-	-	-	GO:0004721//phosphoprotein phosphatase activity;GO:0004725//protein tyrosine phosphatase activity	GO:0006470//protein dephosphorylation
bulk	BAA05g33410	0.146503	0.425327	16011	18942	0.127	0.289	1.53765	0	0	up	--	XP_033147164.1 uncharacterized protein LOC103870083 [Brassica rapa]	-	-	-	-	-	-	-
bulk	BAA01g17560	0.442231	1.28034	16011	18942	0.262	0.546	1.53365	0	0	up	FIB1	XP_009139370.1 mediator of RNA polymerase II transcription subunit 36a isoform X1 [Brassica rapa]	Genetic Information Processing	Translation	ko03008//Ribosome biogenesis in eukaryotes	K14563	GO:0031515//tRNA (m1A) methyltransferase complex	GO:0003723//RNA binding;GO:0004719//protein-L-isoaspartate (D-aspartate) O-methyltransferase activity;GO:0008168//methyltransferase activity;GO:0008649//rRNA methyltransferase activity;GO:0016429//tRNA (adenine-N1-)-methyltransferase activity;GO:0046025//precorrin-6Y C5,15-methyltransferase (decarboxylating) activity	GO:0000154//rRNA modification;GO:0006364//rRNA processing;GO:0030091//protein repair;GO:0030488//tRNA methylation;GO:0032259//methylation;GO:0046140//corrin biosynthetic process
bulk	BAA05g00270	2.3701	6.86126	16011	18942	0.608	0.851	1.53353	0	0	up	--	XP_009142507.1 universal stress protein PHOS34 [Brassica rapa]	-	-	-	-	-	-	-
bulk	BAA09g44620	0.151416	0.437597	16011	18942	0.137	0.31	1.53109	0	0	up	ACX4	XP_013662963.1 acyl-coenzyme A oxidase 4, peroxisomal [Brassica napus]	Metabolism;Metabolism;Metabolism;Cellular Processes;Metabolism;Metabolism;Metabolism;Metabolism;Metabolism;Metabolism	Global and overview maps;Global and overview maps;Global and overview maps;Transport and catabolism;Global and overview maps;Lipid metabolism;Lipid metabolism;Metabolism of other amino acids;Carbohydrate metabolism;Lipid metabolism	ko01100//Metabolic pathways;ko01110//Biosynthesis of secondary metabolites;ko01200//Carbon metabolism;ko04146//Peroxisome;ko01212//Fatty acid metabolism;ko00071//Fatty acid degradation;ko00592//alpha-Linolenic acid metabolism;ko00410//beta-Alanine metabolism;ko00640//Propanoate metabolism;ko01040//Biosynthesis of unsaturated fatty acids	K00232;K00232;K00232;K00232;K00232;K00232;K00232;K00232;K00232;K00232	GO:0005575//cellular_component;GO:0005622//intracellular;GO:0005623//cell;GO:0005737//cytoplasm;GO:0005777//peroxisome;GO:0009514//glyoxysome;GO:0042579//microbody;GO:0043226//organelle;GO:0043227//membrane-bounded organelle;GO:0043229//intracellular organelle;GO:0043231//intracellular membrane-bounded organelle;GO:0044424//intracellular part;GO:0044444//cytoplasmic part;GO:0044464//cell part	GO:0000166//nucleotide binding;GO:0003674//molecular_function;GO:0003824//catalytic activity;GO:0003995//acyl-CoA dehydrogenase activity;GO:0003997//acyl-CoA oxidase activity;GO:0005488//binding;GO:0016491//oxidoreductase activity;GO:0016627//oxidoreductase activity, acting on the CH-CH group of donors;GO:0016634//oxidoreductase activity, acting on the CH-CH group of donors, oxygen as acceptor;GO…	GO:0000003//reproduction;GO:0003006//developmental process involved in reproduction;GO:0006082//organic acid metabolic process;GO:0006629//lipid metabolic process;GO:0006631//fatty acid metabolic process;GO:0006635//fatty acid beta-oxidation;GO:0006790//sulfur compound metabolic process;GO:0007275//multicellular organism development;GO:0008150//biological_process;GO:0008152//metabolic process;GO:…
bulk	BAA08g29090	0.325057	0.938113	16011	18942	0.189	0.47	1.52907	0	0	up	NRP2	XP_009110321.1 NAP1-related protein 2 [Brassica rapa]	-	-	-	-	GO:0005634//nucleus	-	GO:0006334//nucleosome assembly
bulk	BAA03g55780	0.724333	2.0694	16011	18942	0.243	0.49	1.51449	0	0	up	At4g27520	RIA05565.1 hypothetical protein BRARA_K00083 [Brassica rapa]	-	-	-	-	-	GO:0009055//electron carrier activity	-
bulk	BAA08g30590	0.622557	1.7779	16011	18942	0.209	0.452	1.5139	0	0	up	ABCG35	XP_009110502.2 ABC transporter G family member 35 [Brassica rapa]	-	-	-	-	GO:0005575//cellular_component;GO:0005887//integral component of plasma membrane;GO:0009380//excinuclease repair complex;GO:0009898//cytoplasmic side of plasma membrane;GO:0016020//membrane;GO:0016021//integral component of membrane;GO:0043190//ATP-binding cassette (ABC) transporter complex;GO:0055051//ATP-binding cassette (ABC) transporter complex, integrated substrate binding;GO:0055052//ATP-bi…	GO:0003674//molecular_function;GO:0003678//DNA helicase activity;GO:0003924//GTPase activity;GO:0005260//channel-conductance-controlling ATPase activity;GO:0005319//lipid transporter activity;GO:0005524//ATP binding;GO:0005525//GTP binding;GO:0008565//protein transporter activity;GO:0009378//four-way junction helicase activity;GO:0009381//excinuclease ABC activity;GO:0015220//choline transmembran…	GO:0000910//cytokinesis;GO:0002949//tRNA threonylcarbamoyladenosine modification;GO:0006260//DNA replication;GO:0006281//DNA repair;GO:0006289//nucleotide-excision repair;GO:0006310//DNA recombination;GO:0006576//cellular biogenic amine metabolic process;GO:0006810//transport;GO:0006817//phosphate ion transport;GO:0006824//cobalt ion transport;GO:0006869//lipid transport;GO:0007601//visual percep…
bulk	BAA01g02650	0.582494	1.66106	16011	18942	0.212	0.382	1.51179	0	0	up	CYP84A1	NP_001303112.1 cytochrome P450 84A1 [Brassica napus]	Metabolism;Metabolism;Metabolism	Global and overview maps;Global and overview maps;Biosynthesis of other secondary metabolites	ko01100//Metabolic pathways;ko01110//Biosynthesis of secondary metabolites;ko00940//Phenylpropanoid biosynthesis	K09755;K09755;K09755	-	GO:0005506//iron ion binding;GO:0016705//oxidoreductase activity, acting on paired donors, with incorporation or reduction of molecular oxygen;GO:0020037//heme binding	GO:0055114//oxidation-reduction process
bulk	BAA07g25270	0.162788	0.46399	16011	18942	0.134	0.317	1.5111	0	0	up	ERDJ2A	XP_013648544.1 dnaJ protein ERDJ2A [Brassica napus]	Genetic Information Processing;Genetic Information Processing	Folding, sorting and degradation;Folding, sorting and degradation	ko04141//Protein processing in endoplasmic reticulum;ko03060//Protein export	K09540;K09540	-	GO:0004386//helicase activity;GO:0005515//protein binding	GO:0006457//protein folding;GO:0009408//response to heat
bulk	BAA06g02220	0.151002	0.42982	16011	18942	0.133	0.323	1.50916	0	0	up	RABG3D	XP_009147699.1 ras-related protein RABG3d [Brassica rapa]	Cellular Processes;Cellular Processes	Transport and catabolism;Transport and catabolism	ko04144//Endocytosis;ko04145//Phagosome	K07897;K07897	GO:0005737//cytoplasm	GO:0003677//DNA binding;GO:0003688//DNA replication origin binding;GO:0003723//RNA binding;GO:0003724//RNA helicase activity;GO:0003743//translation initiation factor activity;GO:0003924//GTPase activity;GO:0004385//guanylate kinase activity;GO:0005524//ATP binding;GO:0005525//GTP binding;GO:0009982//pseudouridine synthase activity;GO:0016887//ATPase activity;GO:0017111//nucleoside-triphosphatase…	GO:0001522//pseudouridine synthesis;GO:0006270//DNA replication initiation;GO:0006275//regulation of DNA replication;GO:0006400//tRNA modification;GO:0006412//translation;GO:0006413//translational initiation;GO:0006576//cellular biogenic amine metabolic process;GO:0007186//G-protein coupled receptor signaling pathway;GO:0009451//RNA modification;GO:0015949//nucleobase-containing small molecule in…
bulk	BAA02g33290	0.260343	0.740538	16011	18942	0.192	0.416	1.50816	0	0	up	PCS1	XP_013707638.1 glutathione gamma-glutamylcysteinyltransferase 1 [Brassica napus]	-	-	-	-	-	GO:0016756//glutathione gamma-glutamylcysteinyltransferase activity;GO:0046872//metal ion binding	GO:0010038//response to metal ion;GO:0046938//phytochelatin biosynthetic process
bulk	BAA09g04010	0.178941	0.508454	16011	18942	0.116	0.295	1.50663	0	0	up	CM1	XP_033137184.1 chorismate mutase 1, chloroplastic isoform X1 [Brassica rapa]	Metabolism;Metabolism;Metabolism;Metabolism	Global and overview maps;Global and overview maps;Global and overview maps;Amino acid metabolism	ko01100//Metabolic pathways;ko01110//Biosynthesis of secondary metabolites;ko01230//Biosynthesis of amino acids;ko00400//Phenylalanine, tyrosine and tryptophan biosynthesis	K01850;K01850;K01850;K01850	-	GO:0004106//chorismate mutase activity	-
bulk	BAA04g26970	0.155253	0.439271	16011	18942	0.141	0.298	1.50049	0	0	up	NAKR2	XP_009141654.1 protein SODIUM POTASSIUM ROOT DEFECTIVE 2 [Brassica rapa]	-	-	-	-	-	GO:0005507//copper ion binding;GO:0045340//mercury ion binding;GO:0046872//metal ion binding	GO:0006825//copper ion transport;GO:0015694//mercury ion transport
bulk	BAA07g00130	0.395504	1.11899	16011	18942	0.283	0.547	1.50044	0	0	up	TOM2AH3	XP_018508780.1 tetraspanin-19 isoform X1 [Brassica rapa]	-	-	-	-	GO:0005575//cellular_component;GO:0005622//intracellular;GO:0005623//cell;GO:0005737//cytoplasm;GO:0005773//vacuole;GO:0005774//vacuolar membrane;GO:0016020//membrane;GO:0016021//integral component of membrane;GO:0031090//organelle membrane;GO:0031224//intrinsic component of membrane;GO:0043226//organelle;GO:0043227//membrane-bounded organelle;GO:0043229//intracellular organelle;GO:0043231//intra…	-	-
bulk	BAA01g08260	4.43265	12.5406	16011	18942	0.684	0.925	1.50036	0	0	up	AHA2	XP_009128001.1 ATPase 2, plasma membrane-type [Brassica rapa]	Metabolism;Metabolism	Global and overview maps;Energy metabolism	ko01100//Metabolic pathways;ko00190//Oxidative phosphorylation	K01535;K01535	GO:0031004//potassium ion-transporting ATPase complex	GO:0004008//copper-exporting ATPase activity;GO:0004647//phosphoserine phosphatase activity;GO:0005375//copper ion transmembrane transporter activity;GO:0005388//calcium-transporting ATPase activity;GO:0008556//potassium-transporting ATPase activity;GO:0008967//phosphoglycolate phosphatase activity;GO:0015434//cadmium-transporting ATPase activity;GO:0015444//magnesium-importing ATPase activity;GO…	GO:0006545//glycine biosynthetic process;GO:0006564//L-serine biosynthetic process;GO:0006813//potassium ion transport;GO:0006816//calcium ion transport;GO:0006825//copper ion transport;GO:0008152//metabolic process;GO:0009103//lipopolysaccharide biosynthetic process;GO:0015691//cadmium ion transport;GO:0015693//magnesium ion transport;GO:0030001//metal ion transport
bulk	BAA02g40680	0.639674	1.80629	16011	18942	0.246	0.535	1.49762	0	0	up	--	XP_013666593.1 uncharacterized protein LOC106371106 isoform X1 [Brassica napus]	-	-	-	-	-	-	-
bulk	BAA03g39260	0.363489	1.02532	16011	18942	0.244	0.474	1.49609	0	0	up	ARR1	XP_013626818.1 PREDICTED: two-component response regulator ARR1-like isoform X1 [Brassica oleracea var. oleracea] [Brassica oleracea]	Environmental Information Processing	Signal transduction	ko04075//Plant hormone signal transduction	K14491	GO:0016020//membrane	GO:0000156//phosphorelay response regulator activity;GO:0003677//DNA binding;GO:0003700//transcription factor activity, sequence-specific DNA binding;GO:0004673//protein histidine kinase activity;GO:0005524//ATP binding	GO:0000160//phosphorelay signal transduction system;GO:0006355//regulation of transcription, DNA-templated;GO:0006796//phosphate-containing compound metabolic process;GO:0006808//regulation of nitrogen utilization;GO:0030436//asexual sporulation;GO:0042173//regulation of sporulation resulting in formation of a cellular spore
bulk	BAA09g15430	0.112606	0.316668	16011	18942	0.081	0.232	1.49169	0	0	up	RTNLB3	XP_009112802.2 reticulon-like protein B3 [Brassica rapa]	-	-	-	-	-	-	GO:0007064//mitotic sister chromatid cohesion
bulk	BAA08g00930	0.260817	0.731982	16011	18942	0.179	0.407	1.48877	0	0	up	IDD7	XP_009106906.1 protein indeterminate-domain 7 isoform X1 [Brassica rapa]	-	-	-	-	GO:0030127//COPII vesicle coat	GO:0003674//molecular_function;GO:0003676//nucleic acid binding;GO:0003677//DNA binding;GO:0003700//transcription factor activity, sequence-specific DNA binding;GO:0005488//binding;GO:0008270//zinc ion binding;GO:0043167//ion binding;GO:0043169//cation binding;GO:0046872//metal ion binding;GO:0097159//organic cyclic compound binding;GO:1901363//heterocyclic compound binding	GO:0006139//nucleobase-containing compound metabolic process;GO:0006351//transcription, DNA-templated;GO:0006355//regulation of transcription, DNA-templated;GO:0006725//cellular aromatic compound metabolic process;GO:0006807//nitrogen compound metabolic process;GO:0006886//intracellular protein transport;GO:0006888//ER to Golgi vesicle-mediated transport;GO:0008150//biological_process;GO:0008152/…
bulk	BAA03g44580	0.174794	0.489155	16011	18942	0.14	0.317	1.48463	0	0	up	--	XP_022572368.1 uncharacterized protein LOC111214220 [Brassica napus]	-	-	-	-	-	-	-
bulk	BAA02g38380	0.141768	0.396021	16011	18942	0.127	0.293	1.48204	0	0	up	--	XP_009129046.1 uncharacterized protein LOC103853904 [Brassica rapa]	-	-	-	-	GO:0005783//endoplasmic reticulum	-	GO:0043248//proteasome assembly
bulk	BAA06g36270	0.815745	2.2783	16011	18942	0.308	0.557	1.48177	0	0	up	--	RID59727.1 hypothetical protein BRARA_F02941 [Brassica rapa]	-	-	-	-	-	-	-
bulk	BAA06g17800	0.204978	0.572004	16011	18942	0.177	0.386	1.48055	0	0	up	LSM3A	XP_009149596.1 sm-like protein LSM3A [Brassica rapa]	Genetic Information Processing;Genetic Information Processing	Transcription;Folding, sorting and degradation	ko03040//Spliceosome;ko03018//RNA degradation	K12622;K12622	GO:0000932//cytoplasmic mRNA processing body;GO:0005575//cellular_component;GO:0005622//intracellular;GO:0005623//cell;GO:0005634//nucleus;GO:0005681//spliceosomal complex;GO:0005688//U6 snRNP;GO:0005737//cytoplasm;GO:0030532//small nuclear ribonucleoprotein complex;GO:0032991//macromolecular complex;GO:0035770//ribonucleoprotein granule;GO:0036464//cytoplasmic ribonucleoprotein granule;GO:004322…	GO:0003674//molecular_function;GO:0003676//nucleic acid binding;GO:0003723//RNA binding;GO:0005488//binding;GO:0097159//organic cyclic compound binding;GO:1901363//heterocyclic compound binding	GO:0000375//RNA splicing, via transesterification reactions;GO:0000377//RNA splicing, via transesterification reactions with bulged adenosine as nucleophile;GO:0000398//mRNA splicing, via spliceosome;GO:0000956//nuclear-transcribed mRNA catabolic process;GO:0006139//nucleobase-containing compound metabolic process;GO:0006396//RNA processing;GO:0006397//mRNA processing;GO:0006401//RNA catabolic pr…
bulk	BAA07g15170	0.112933	0.315021	16011	18942	0.108	0.259	1.47998	0	0	up	DPMS1	RID53720.1 hypothetical protein BRARA_G01097 [Brassica rapa]	Metabolism;Metabolism	Global and overview maps;Glycan biosynthesis and metabolism	ko01100//Metabolic pathways;ko00510//N-Glycan biosynthesis	K00721;K00721	-	GO:0008375//acetylglucosaminyltransferase activity;GO:0016740//transferase activity;GO:0016757//transferase activity, transferring glycosyl groups	GO:0009058//biosynthetic process;GO:0009877//nodulation;GO:0042710//biofilm formation
bulk	BAA01g10280	0.187421	0.521873	16011	18942	0.168	0.359	1.47742	0	0	up	--	XP_009131074.1 uncharacterized protein LOC103855787 [Brassica rapa]	-	-	-	-	-	-	-
bulk	BAA09g33850	0.129259	0.359883	16011	18942	0.114	0.28	1.47727	0	0	up	TOM2B	XP_009114892.1 tobamovirus multiplication protein 2B [Brassica rapa]	-	-	-	-	-	-	GO:0008150//biological_process;GO:0016032//viral process;GO:0019058//viral life cycle;GO:0019079//viral genome replication;GO:0044403//symbiosis, encompassing mutualism through parasitism;GO:0044419//interspecies interaction between organisms;GO:0046786//viral replication complex formation and maintenance;GO:0051704//multi-organism process
bulk	BAA09g62040	1.02205	2.84148	16011	18942	0.274	0.492	1.47518	0	0	up	PCR2	XP_013605367.1 PREDICTED: protein PLANT CADMIUM RESISTANCE 2-like [Brassica oleracea var. oleracea] [Brassica oleracea]	-	-	-	-	-	-	-
bulk	BAA06g41240	0.154802	0.430276	16011	18942	0.126	0.281	1.47484	0	0	up	PBL3	VDC68692.1 unnamed protein product [Brassica rapa]	-	-	-	-	-	GO:0004672//protein kinase activity;GO:0005524//ATP binding	GO:0006468//protein phosphorylation
bulk	BAA06g12130	0.314244	0.872976	16011	18942	0.247	0.493	1.47406	0	0	up	--	XP_013583849.1 PREDICTED: uncharacterized protein LOC106292743 [Brassica oleracea var. oleracea] [Brassica oleracea]	-	-	-	-	-	-	-
bulk	BAA01g15340	0.243202	0.675095	16011	18942	0.187	0.412	1.47294	0	0	up	At5g25290	XP_013738590.1 F-box protein At5g25290-like [Brassica napus]	-	-	-	-	GO:0016020//membrane	GO:0004576//oligosaccharyl transferase activity	GO:0006486//protein glycosylation
bulk	BAA07g12960	0.145641	0.404245	16011	18942	0.113	0.274	1.47281	0	0	up	At1g26850	XP_009103114.2 probable methyltransferase PMT2 [Brassica rapa]	-	-	-	-	-	GO:0008168//methyltransferase activity	-
bulk	BAA05g10540	1.36459	3.78527	16011	18942	0.317	0.544	1.47192	0	0	up	At2g34810	XP_009143739.1 berberine bridge enzyme-like 16 [Brassica rapa]	-	-	-	-	GO:0005575//cellular_component;GO:0005576//extracellular region;GO:0005618//cell wall;GO:0005623//cell;GO:0030312//external encapsulating structure;GO:0044464//cell part;GO:0071944//cell periphery	GO:0000166//nucleotide binding;GO:0003674//molecular_function;GO:0003824//catalytic activity;GO:0005488//binding;GO:0008891//glycolate oxidase activity;GO:0016491//oxidoreductase activity;GO:0016614//oxidoreductase activity, acting on CH-OH group of donors;GO:0036094//small molecule binding;GO:0043167//ion binding;GO:0043168//anion binding;GO:0048037//cofactor binding;GO:0050660//flavin adenine d…	GO:0001101//response to acid chemical;GO:0005975//carbohydrate metabolic process;GO:0006950//response to stress;GO:0008150//biological_process;GO:0008152//metabolic process;GO:0009611//response to wounding;GO:0009719//response to endogenous stimulus;GO:0009725//response to hormone;GO:0009753//response to jasmonic acid;GO:0010033//response to organic substance;GO:0042221//response to chemical;GO:0…
bulk	BAA09g48380	0.154283	0.427608	16011	18942	0.135	0.311	1.47071	0	0	up	WLIM2B	XP_013707975.1 LIM domain-containing protein WLIM2b-like [Brassica napus]	-	-	-	-	-	GO:0051213//dioxygenase activity	GO:0010128//benzoate catabolic process via CoA ligation
bulk	BAA03g21830	0.701678	1.94055	16011	18942	0.253	0.52	1.46759	0	0	up	--	XP_009133348.1 protein NUCLEAR FUSION DEFECTIVE 4 [Brassica rapa]	-	-	-	-	-	GO:0022857//transmembrane transporter activity	GO:0055085//transmembrane transport
bulk	BAA03g10360	0.261301	0.722513	16011	18942	0.213	0.445	1.46731	0	0	up	RBX1A	XP_009131801.1 RING-box protein 1a [Brassica rapa]	Genetic Information Processing;Genetic Information Processing;Genetic Information Processing	Folding, sorting and degradation;Folding, sorting and degradation;Replication and repair	ko04141//Protein processing in endoplasmic reticulum;ko04120//Ubiquitin mediated proteolysis;ko03420//Nucleotide excision repair	K03868;K03868;K03868	GO:0005680//anaphase-promoting complex	GO:0008270//zinc ion binding;GO:0046872//metal ion binding;GO:0061630//ubiquitin protein ligase activity;GO:0097602//cullin family protein binding	GO:0031145//anaphase-promoting complex-dependent proteasomal ubiquitin-dependent protein catabolic process
bulk	BAA01g23400	0.235775	0.651825	16011	18942	0.16	0.323	1.46708	0	0	up	--	XP_013664761.1 uncharacterized protein LOC106369197 isoform X2 [Brassica napus]	-	-	-	-	GO:0009986//cell surface;GO:0016020//membrane	-	-
bulk	BAA08g18340	0.205928	0.568448	16011	18942	0.17	0.335	1.46489	0	0	up	At4g30620	XP_013656304.1 nucleoid-associated protein At4g30620, chloroplastic-like [Brassica napus]	-	-	-	-	GO:0005575//cellular_component;GO:0005622//intracellular;GO:0005623//cell;GO:0005737//cytoplasm;GO:0009507//chloroplast;GO:0009526//plastid envelope;GO:0009532//plastid stroma;GO:0009536//plastid;GO:0009570//chloroplast stroma;GO:0009941//chloroplast envelope;GO:0031967//organelle envelope;GO:0031975//envelope;GO:0043226//organelle;GO:0043227//membrane-bounded organelle;GO:0043229//intracellular …	GO:0003674//molecular_function;GO:0003676//nucleic acid binding;GO:0003677//DNA binding;GO:0005488//binding;GO:0097159//organic cyclic compound binding;GO:1901363//heterocyclic compound binding	GO:0006281//DNA repair;GO:0008150//biological_process;GO:0051382//kinetochore assembly
bulk	BAA06g12180	0.142877	0.394393	16011	18942	0.137	0.298	1.46486	0	0	up	At1g15400	XP_009148932.1 uncharacterized protein At1g15400 [Brassica rapa]	-	-	-	-	-	-	-
bulk	BAA09g10210	0.178206	0.490751	16011	18942	0.132	0.3	1.46145	0	0	up	--	XP_009112313.2 uncharacterized protein LOC103837698 [Brassica rapa]	-	-	-	-	-	-	-
bulk	BAA05g29210	0.231886	0.637646	16011	18942	0.151	0.323	1.45934	0	0	up	ASPG1	VDC72243.1 unnamed protein product [Brassica rapa]	-	-	-	-	-	GO:0008924//malate dehydrogenase (quinone) activity	GO:0006099//tricarboxylic acid cycle
bulk	BAA09g47520	1.00915	2.75919	16011	18942	0.478	0.764	1.45111	0	0	up	FBA8	XP_009115993.2 fructose-bisphosphate aldolase 8, cytosolic [Brassica rapa]	Metabolism;Metabolism;Metabolism;Metabolism;Metabolism;Metabolism;Metabolism;Metabolism	Global and overview maps;Global and overview maps;Global and overview maps;Global and overview maps;Carbohydrate metabolism;Energy metabolism;Carbohydrate metabolism;Carbohydrate metabolism	ko01100//Metabolic pathways;ko01110//Biosynthesis of secondary metabolites;ko01200//Carbon metabolism;ko01230//Biosynthesis of amino acids;ko00010//Glycolysis / Gluconeogenesis;ko00710//Carbon fixation in photosynthetic organisms;ko00051//Fructose and mannose metabolism;ko00030//Pentose phosphate pathway	K01623;K01623;K01623;K01623;K01623;K01623;K01623;K01623	-	GO:0004332//fructose-bisphosphate aldolase activity	GO:0006096//glycolytic process
bulk	BAA09g28820	0.219397	0.598025	16011	18942	0.176	0.398	1.44666	0	0	up	CID12	XP_009113619.1 polyadenylate-binding protein-interacting protein 12 isoform X1 [Brassica rapa]	-	-	-	-	-	GO:0003676//nucleic acid binding	GO:0008380//RNA splicing
bulk	BAA03g08410	0.1741	0.474171	16011	18942	0.146	0.331	1.44549	0	0	up	UGP1	XP_009131588.1 UTP--glucose-1-phosphate uridylyltransferase 1 [Brassica rapa]	Metabolism;Metabolism;Metabolism;Metabolism;Metabolism;Metabolism	Global and overview maps;Global and overview maps;Carbohydrate metabolism;Carbohydrate metabolism;Carbohydrate metabolism;Carbohydrate metabolism	ko01100//Metabolic pathways;ko01110//Biosynthesis of secondary metabolites;ko00500//Starch and sucrose metabolism;ko00520//Amino sugar and nucleotide sugar metabolism;ko00040//Pentose and glucuronate interconversions;ko00052//Galactose metabolism	K00963;K00963;K00963;K00963;K00963;K00963	GO:0005575//cellular_component;GO:0005622//intracellular;GO:0005623//cell;GO:0005737//cytoplasm;GO:0005829//cytosol;GO:0005886//plasma membrane;GO:0016020//membrane;GO:0044424//intracellular part;GO:0044444//cytoplasmic part;GO:0044464//cell part;GO:0071944//cell periphery	GO:0003674//molecular_function;GO:0003824//catalytic activity;GO:0003983//UTP:glucose-1-phosphate uridylyltransferase activity;GO:0016740//transferase activity;GO:0016772//transferase activity, transferring phosphorus-containing groups;GO:0016779//nucleotidyltransferase activity;GO:0051748//UTP-monosaccharide-1-phosphate uridylyltransferase activity;GO:0070569//uridylyltransferase activity	GO:0005975//carbohydrate metabolic process;GO:0005976//polysaccharide metabolic process;GO:0005977//glycogen metabolic process;GO:0006011//UDP-glucose metabolic process;GO:0006073//cellular glucan metabolic process;GO:0006091//generation of precursor metabolites and energy;GO:0006112//energy reserve metabolic process;GO:0006139//nucleobase-containing compound metabolic process;GO:0006725//cellula…
bulk	BAA09g51540	0.349209	0.950902	16011	18942	0.239	0.483	1.44521	0	0	up	NRPB8B	XP_009116628.1 DNA-directed RNA polymerases II, IV and V subunit 8B [Brassica rapa]	Genetic Information Processing	Transcription	ko03020//RNA polymerase	K03016	GO:0000418//DNA-directed RNA polymerase IV complex;GO:0000419//DNA-directed RNA polymerase V complex;GO:0000428//DNA-directed RNA polymerase complex;GO:0005575//cellular_component;GO:0005622//intracellular;GO:0005623//cell;GO:0005634//nucleus;GO:0005654//nucleoplasm;GO:0005665//DNA-directed RNA polymerase II, core complex;GO:0005666//DNA-directed RNA polymerase III complex;GO:0005730//nucleolus;G…	GO:0003674//molecular_function;GO:0003676//nucleic acid binding;GO:0003677//DNA binding;GO:0003697//single-stranded DNA binding;GO:0003824//catalytic activity;GO:0003899//DNA-directed RNA polymerase activity;GO:0005488//binding;GO:0016740//transferase activity;GO:0016772//transferase activity, transferring phosphorus-containing groups;GO:0016779//nucleotidyltransferase activity;GO:0034062//RNA po…	GO:0000375//RNA splicing, via transesterification reactions;GO:0000377//RNA splicing, via transesterification reactions with bulged adenosine as nucleophile;GO:0000398//mRNA splicing, via spliceosome;GO:0001172//transcription, RNA-templated;GO:0006139//nucleobase-containing compound metabolic process;GO:0006259//DNA metabolic process;GO:0006281//DNA repair;GO:0006283//transcription-coupled nucleo…
bulk	BAA06g34810	0.209098	0.567485	16011	18942	0.154	0.358	1.4404	0	0	up	NEAP2	XP_009151160.1 nuclear envelope-associated protein 2 isoform X2 [Brassica rapa]	-	-	-	-	GO:0000795//synaptonemal complex;GO:0005577//fibrinogen complex	GO:0005102//receptor binding;GO:0005524//ATP binding	GO:0007030//Golgi organization;GO:0007059//chromosome segregation;GO:0007130//synaptonemal complex assembly;GO:0030168//platelet activation;GO:0030261//chromosome condensation;GO:0051258//protein polymerization
bulk	BAA03g48040	1.5397	4.16373	16011	18942	0.329	0.657	1.43523	0	0	up	UGT75D1	XP_013737074.1 UDP-glycosyltransferase 75D1-like [Brassica napus]	-	-	-	-	GO:0005575//cellular_component;GO:0005622//intracellular;GO:0005623//cell;GO:0005737//cytoplasm;GO:0005829//cytosol;GO:0005856//cytoskeleton;GO:0005875//microtubule associated complex;GO:0005886//plasma membrane;GO:0005953//CAAX-protein geranylgeranyltransferase complex;GO:0005965//protein farnesyltransferase complex;GO:0015630//microtubule cytoskeleton;GO:0016020//membrane;GO:0032991//macromolec…	GO:0003674//molecular_function;GO:0003824//catalytic activity;GO:0004659//prenyltransferase activity;GO:0004660//protein farnesyltransferase activity;GO:0004661//protein geranylgeranyltransferase activity;GO:0004662//CAAX-protein geranylgeranyltransferase activity;GO:0004663//Rab geranylgeranyltransferase activity;GO:0005102//receptor binding;GO:0005488//binding;GO:0005515//protein binding;GO:000…	GO:0001941//postsynaptic membrane organization;GO:0006464//cellular protein modification process;GO:0006807//nitrogen compound metabolic process;GO:0007154//cell communication;GO:0007165//signal transduction;GO:0007166//cell surface receptor signaling pathway;GO:0007167//enzyme linked receptor protein signaling pathway;GO:0007178//transmembrane receptor protein serine/threonine kinase signaling p…
bulk	BAA02g19090	0.119134	0.321865	16011	18942	0.102	0.254	1.43387	0	0	up	KCR1	XP_009127574.1 very-long-chain 3-oxoacyl-CoA reductase 1 [Brassica rapa]	Metabolism;Metabolism;Metabolism;Metabolism;Metabolism	Global and overview maps;Global and overview maps;Global and overview maps;Lipid metabolism;Lipid metabolism	ko01100//Metabolic pathways;ko01110//Biosynthesis of secondary metabolites;ko01212//Fatty acid metabolism;ko00062//Fatty acid elongation;ko01040//Biosynthesis of unsaturated fatty acids	K10251;K10251;K10251;K10251;K10251	-	GO:0004316//3-oxoacyl-[acyl-carrier-protein] reductase (NADPH) activity;GO:0004757//sepiapterin reductase activity;GO:0008667//2,3-dihydro-2,3-dihydroxybenzoate dehydrogenase activity;GO:0008678//2-deoxy-D-gluconate 3-dehydrogenase activity;GO:0016491//oxidoreductase activity;GO:0016630//protochlorophyllide reductase activity;GO:0050662//coenzyme binding;GO:0051287//NAD binding	GO:0000272//polysaccharide catabolic process;GO:0006633//fatty acid biosynthetic process;GO:0006729//tetrahydrobiopterin biosynthetic process;GO:0015995//chlorophyll biosynthetic process;GO:0055114//oxidation-reduction process
bulk	BAA06g41200	0.15113	0.408107	16011	18942	0.137	0.306	1.43316	0	0	up	SKIP11	XP_009152229.2 F-box/kelch-repeat protein SKIP11 [Brassica rapa]	-	-	-	-	-	GO:0005515//protein binding	-
bulk	BAA03g14690	2.16712	5.85148	16011	18942	0.433	0.646	1.43303	0	0	up	At5g55050	XP_009132410.1 GDSL esterase/lipase At5g55050 [Brassica rapa]	-	-	-	-	-	GO:0016788//hydrolase activity, acting on ester bonds	-
bulk	BAA10g34520	0.359288	0.967203	16011	18942	0.244	0.502	1.42868	0	0	up	ABCI20	XP_009122792.1 ABC transporter I family member 20 [Brassica rapa]	Genetic Information Processing	Folding, sorting and degradation	ko03018//RNA degradation	K12608	GO:0005575//cellular_component;GO:0005622//intracellular;GO:0005623//cell;GO:0005737//cytoplasm;GO:0005887//integral component of plasma membrane;GO:0009898//cytoplasmic side of plasma membrane;GO:0016021//integral component of membrane;GO:0043190//ATP-binding cassette (ABC) transporter complex;GO:0044424//intracellular part;GO:0044464//cell part;GO:0055051//ATP-binding cassette (ABC) transporter…	GO:0000166//nucleotide binding;GO:0003674//molecular_function;GO:0003697//single-stranded DNA binding;GO:0003824//catalytic activity;GO:0005260//channel-conductance-controlling ATPase activity;GO:0005319//lipid transporter activity;GO:0005488//binding;GO:0005524//ATP binding;GO:0005525//GTP binding;GO:0008144//drug binding;GO:0008565//protein transporter activity;GO:0015220//choline transmembrane…	GO:0000910//cytokinesis;GO:0006260//DNA replication;GO:0006281//DNA repair;GO:0006310//DNA recombination;GO:0006810//transport;GO:0006817//phosphate ion transport;GO:0006824//cobalt ion transport;GO:0006855//drug transmembrane transport;GO:0006869//lipid transport;GO:0007601//visual perception;GO:0008150//biological_process;GO:0008272//sulfate transport;GO:0009432//SOS response;GO:0015675//nickel…
bulk	BAA08g32590	0.165158	0.444575	16011	18942	0.145	0.307	1.42858	0	0	up	--	XP_009144403.1 uncharacterized protein LOC103868064 [Brassica rapa]	-	-	-	-	-	GO:0008270//zinc ion binding	-
bulk	BAA04g20980	0.948322	2.55127	16011	18942	0.343	0.619	1.42777	0	0	up	HIS2B	XP_009140934.1 histone H2B.3 [Brassica rapa]	-	-	-	-	GO:0005669//transcription factor TFIID complex	GO:0003677//DNA binding	GO:0006352//DNA-templated transcription, initiation
bulk	BAA03g45960	0.370741	0.996468	16011	18942	0.266	0.514	1.42641	0	0	up	--	XP_009136457.1 probable leucine-rich repeat receptor-like protein kinase At1g35710 [Brassica rapa]	-	-	-	-	-	GO:0005515//protein binding	-
bulk	BAA08g32770	0.513142	1.37749	16011	18942	0.345	0.62	1.42461	0	0	up	At4g28440	XP_009144430.1 uncharacterized protein At4g28440 [Brassica rapa]	Genetic Information Processing;Genetic Information Processing;Genetic Information Processing;Genetic Information Processing	Replication and repair;Replication and repair;Replication and repair;Replication and repair	ko03420//Nucleotide excision repair;ko03440//Homologous recombination;ko03030//DNA replication;ko03430//Mismatch repair	K07466;K07466;K07466;K07466	-	-	-
bulk	BAA10g12800	0.227719	0.611142	16011	18942	0.145	0.309	1.42426	0	0	up	ARALYDRAFT_495581	RID40959.1 hypothetical protein BRARA_J00955 [Brassica rapa]	-	-	-	-	GO:0005575//cellular_component;GO:0005623//cell;GO:0005886//plasma membrane;GO:0016020//membrane;GO:0016021//integral component of membrane;GO:0031224//intrinsic component of membrane;GO:0044425//membrane part;GO:0044464//cell part;GO:0071944//cell periphery	GO:0003674//molecular_function;GO:0005488//binding;GO:0048037//cofactor binding;GO:0051536//iron-sulfur cluster binding;GO:0051540//metal cluster binding	-
bulk	BAA03g50790	3.36739	9.03527	16011	18942	0.652	0.886	1.42394	0	0	up	yqjG	XP_009137021.1 glutathionyl-hydroquinone reductase YqjG isoform X1 [Brassica rapa]	-	-	-	-	-	GO:0005515//protein binding	GO:0006749//glutathione metabolic process
bulk	BAA02g44190	0.340633	0.913548	16011	18942	0.198	0.401	1.42326	0	0	up	DMR6	XP_013700464.1 protein DOWNY MILDEW RESISTANCE 6-like [Brassica napus]	-	-	-	-	-	GO:0003674//molecular_function;GO:0003824//catalytic activity;GO:0004497//monooxygenase activity;GO:0005488//binding;GO:0016491//oxidoreductase activity;GO:0016705//oxidoreductase activity, acting on paired donors, with incorporation or reduction of molecular oxygen;GO:0016706//oxidoreductase activity, acting on paired donors, with incorporation or reduction of molecular oxygen, 2-oxoglutarate as…	GO:0001101//response to acid chemical;GO:0002229//defense response to oomycetes;GO:0002239//response to oomycetes;GO:0006082//organic acid metabolic process;GO:0006725//cellular aromatic compound metabolic process;GO:0006950//response to stress;GO:0006952//defense response;GO:0007275//multicellular organism development;GO:0007568//aging;GO:0008150//biological_process;GO:0008152//metabolic process…
bulk	BAA02g21580	0.667767	1.78909	16011	18942	0.356	0.658	1.42181	0	0	up	TIFY7	VDC88268.1 unnamed protein product, partial [Brassica rapa]	Environmental Information Processing	Signal transduction	ko04075//Plant hormone signal transduction	K13464	GO:0005575//cellular_component;GO:0005622//intracellular;GO:0005623//cell;GO:0005634//nucleus;GO:0043226//organelle;GO:0043227//membrane-bounded organelle;GO:0043229//intracellular organelle;GO:0043231//intracellular membrane-bounded organelle;GO:0044424//intracellular part;GO:0044464//cell part	GO:0003674//molecular_function;GO:0003712//transcription cofactor activity;GO:0003714//transcription corepressor activity;GO:0005515//protein binding	GO:0001101//response to acid chemical;GO:0006139//nucleobase-containing compound metabolic process;GO:0006351//transcription, DNA-templated;GO:0006355//regulation of transcription, DNA-templated;GO:0006725//cellular aromatic compound metabolic process;GO:0006807//nitrogen compound metabolic process;GO:0006950//response to stress;GO:0006952//defense response;GO:0008150//biological_process;GO:00081…
bulk	BAA03g25970	0.573608	1.53297	16011	18942	0.262	0.445	1.4182	0	0	up	At1g07660	XP_016507811.1 PREDICTED: uncharacterized protein LOC107825453 [Nicotiana tabacum]	-	-	-	-	GO:0071821//FANCM-MHF complex	GO:0003677//DNA binding	GO:0006352//DNA-templated transcription, initiation
bulk	BAA04g21750	0.182211	0.48693	16011	18942	0.154	0.336	1.4181	0	0	up	At2g30000	KAF2545148.1 hypothetical protein F2Q70_00019547 [Brassica cretica]	Genetic Information Processing	Transcription	ko03040//Spliceosome	K12834	-	-	GO:0000398//mRNA splicing, via spliceosome
bulk	BAA06g12990	0.166164	0.443867	16011	18942	0.103	0.263	1.41752	0	0	up	MTP10	XP_009149065.1 metal tolerance protein 10 isoform X2 [Brassica rapa]	-	-	-	-	GO:0016020//membrane;GO:0016021//integral component of membrane	GO:0008324//cation transmembrane transporter activity;GO:0015562//efflux transmembrane transporter activity	GO:0006812//cation transport;GO:0055085//transmembrane transport
bulk	BAA01g11760	0.17257	0.460738	16011	18942	0.143	0.32	1.41677	0	0	up	--	XP_009132764.1 uncharacterized protein LOC103857348 [Brassica rapa]	-	-	-	-	-	-	-
bulk	BAA07g31880	0.215284	0.573651	16011	18942	0.155	0.348	1.41393	0	0	up	CICDH	XP_009105173.2 cytosolic isocitrate dehydrogenase [NADP] [Brassica rapa]	Metabolism;Metabolism;Metabolism;Metabolism;Metabolism;Cellular Processes;Metabolism;Metabolism	Global and overview maps;Global and overview maps;Global and overview maps;Global and overview maps;Metabolism of other amino acids;Transport and catabolism;Global and overview maps;Carbohydrate metabolism	ko01100//Metabolic pathways;ko01110//Biosynthesis of secondary metabolites;ko01200//Carbon metabolism;ko01230//Biosynthesis of amino acids;ko00480//Glutathione metabolism;ko04146//Peroxisome;ko01210//2-Oxocarboxylic acid metabolism;ko00020//Citrate cycle (TCA cycle)	K00031;K00031;K00031;K00031;K00031;K00031;K00031;K00031	GO:0005962//mitochondrial isocitrate dehydrogenase complex (NAD+);GO:0045243//cytosolic isocitrate dehydrogenase complex (NAD+)	GO:0003862//3-isopropylmalate dehydrogenase activity;GO:0004449//isocitrate dehydrogenase (NAD+) activity;GO:0004450//isocitrate dehydrogenase (NADP+) activity;GO:0016616//oxidoreductase activity, acting on the CH-OH group of donors, NAD or NADP as acceptor	GO:0006099//tricarboxylic acid cycle;GO:0006102//isocitrate metabolic process;GO:0009098//leucine biosynthetic process;GO:0055114//oxidation-reduction process
bulk	BAA04g07660	0.478884	1.27553	16011	18942	0.303	0.583	1.41334	0	0	up	--	XP_009124104.1 uncharacterized protein LOC103849034 [Brassica rapa]	-	-	-	-	-	-	-
bulk	BAA06g33920	0.195386	0.520286	16011	18942	0.161	0.353	1.41298	0	0	up	--	XP_009151062.1 uncharacterized protein LOC103874397 [Brassica rapa]	-	-	-	-	-	-	-
bulk	BAA05g42190	1.03606	2.75829	16011	18942	0.356	0.67	1.41266	0	0	up	At1g64760	RID64544.1 hypothetical protein BRARA_E03473 [Brassica rapa]	-	-	-	-	-	GO:0004553//hydrolase activity, hydrolyzing O-glycosyl compounds	GO:0005975//carbohydrate metabolic process
bulk	BAA01g14990	0.251664	0.669922	16011	18942	0.161	0.347	1.41249	0	0	up	--	VDC74880.1 unnamed protein product [Brassica rapa]	-	-	-	-	-	GO:0005515//protein binding	-
bulk	BAA07g11220	0.369054	0.982087	16011	18942	0.236	0.488	1.41202	0	0	up	SPBC1703.11	CDY15660.1 BnaA07g08310D [Brassica napus]	-	-	-	-	-	GO:0003723//RNA binding;GO:0008168//methyltransferase activity	-
bulk	BAA08g11980	0.148588	0.395003	16011	18942	0.122	0.291	1.41054	0	0	up	RGGA	XP_009108276.1 RGG repeats nuclear RNA binding protein A isoform X1 [Brassica rapa]	-	-	-	-	-	-	-
bulk	BAA02g14510	0.542411	1.43629	16011	18942	0.328	0.604	1.40488	0	0	up	RAN3	XP_006401481.1 GTP-binding nuclear protein Ran-3 [Eutrema salsugineum]	Genetic Information Processing;Genetic Information Processing	Translation;Translation	ko03013//RNA transport;ko03008//Ribosome biogenesis in eukaryotes	K07936;K07936	GO:0005737//cytoplasm	GO:0003723//RNA binding;GO:0003724//RNA helicase activity;GO:0003924//GTPase activity;GO:0005524//ATP binding;GO:0005525//GTP binding;GO:0019001//guanyl nucleotide binding;GO:0031683//G-protein beta/gamma-subunit complex binding;GO:0043022//ribosome binding;GO:0043531//ADP binding	GO:0007186//G-protein coupled receptor signaling pathway;GO:0042254//ribosome biogenesis
bulk	BAA05g09220	0.186425	0.493498	16011	18942	0.149	0.314	1.40445	0	0	up	ROS1	RID61705.1 hypothetical protein BRARA_E00835 [Brassica rapa]	-	-	-	-	GO:0005575//cellular_component;GO:0005622//intracellular;GO:0005623//cell;GO:0005634//nucleus;GO:0005730//nucleolus;GO:0031974//membrane-enclosed lumen;GO:0031981//nuclear lumen;GO:0043226//organelle;GO:0043227//membrane-bounded organelle;GO:0043228//non-membrane-bounded organelle;GO:0043229//intracellular organelle;GO:0043231//intracellular membrane-bounded organelle;GO:0043232//intracellular no…	GO:0003674//molecular_function;GO:0003676//nucleic acid binding;GO:0003677//DNA binding;GO:0003824//catalytic activity;GO:0003906//DNA-(apurinic or apyrimidinic site) lyase activity;GO:0004844//uracil DNA N-glycosylase activity;GO:0005488//binding;GO:0016787//hydrolase activity;GO:0016798//hydrolase activity, acting on glycosyl bonds;GO:0016799//hydrolase activity, hydrolyzing N-glycosyl compound…	GO:0006139//nucleobase-containing compound metabolic process;GO:0006259//DNA metabolic process;GO:0006260//DNA replication;GO:0006281//DNA repair;GO:0006284//base-excision repair;GO:0006304//DNA modification;GO:0006305//DNA alkylation;GO:0006306//DNA methylation;GO:0006310//DNA recombination;GO:0006325//chromatin organization;GO:0006342//chromatin silencing;GO:0006351//transcription, DNA-template…
bulk	BAA03g38830	0.342579	0.905995	16011	18942	0.213	0.363	1.40307	0	0	up	ROD1	XP_009135457.1 phosphatidylcholine:diacylglycerol cholinephosphotransferase 1 isoform X1 [Brassica rapa]	-	-	-	-	-	-	-
bulk	BAA03g00780	1.64139	4.33345	16011	18942	0.273	0.428	1.4006	0	0	up	MT2A	XP_009130697.1 metallothionein-like protein type 2, MT2-22 [Brassica rapa]	-	-	-	-	GO:0016021//integral component of membrane	GO:0003674//molecular_function;GO:0008270//zinc ion binding;GO:0046872//metal ion binding	GO:0030436//asexual sporulation
bulk	BAA03g40120	0.141527	0.37313	16011	18942	0.126	0.284	1.39861	0	0	up	RABG3F	XP_009135600.1 ras-related protein RABG3f [Brassica rapa]	Cellular Processes;Cellular Processes	Transport and catabolism;Transport and catabolism	ko04144//Endocytosis;ko04145//Phagosome	K07897;K07897	GO:0000325//plant-type vacuole;GO:0005575//cellular_component;GO:0005622//intracellular;GO:0005623//cell;GO:0005634//nucleus;GO:0005737//cytoplasm;GO:0005768//endosome;GO:0005770//late endosome;GO:0005773//vacuole;GO:0005774//vacuolar membrane;GO:0005794//Golgi apparatus;GO:0005886//plasma membrane;GO:0009705//plant-type vacuole membrane;GO:0010008//endosome membrane;GO:0012505//endomembrane syst…	GO:0000166//nucleotide binding;GO:0001882//nucleoside binding;GO:0001883//purine nucleoside binding;GO:0003674//molecular_function;GO:0003677//DNA binding;GO:0003723//RNA binding;GO:0003724//RNA helicase activity;GO:0003743//translation initiation factor activity;GO:0003746//translation elongation factor activity;GO:0003824//catalytic activity;GO:0003924//GTPase activity;GO:0005488//binding;GO:00…	GO:0006400//tRNA modification;GO:0006412//translation;GO:0006413//translational initiation;GO:0006414//translational elongation;GO:0006576//cellular biogenic amine metabolic process;GO:0006810//transport;GO:0006886//intracellular protein transport;GO:0006996//organelle organization;GO:0007033//vacuole organization;GO:0007034//vacuolar transport;GO:0007186//G-protein coupled receptor signaling pat…
bulk	BAA03g48070	4.49745	11.8001	16011	18942	0.42	0.704	1.39161	0	0	up	ARALYDRAFT_915236	XP_009136704.1 CASP-like protein 1D1 [Brassica rapa]	-	-	-	-	GO:0005575//cellular_component;GO:0005622//intracellular;GO:0005623//cell;GO:0005737//cytoplasm;GO:0005768//endosome;GO:0005794//Golgi apparatus;GO:0005802//trans-Golgi network;GO:0005886//plasma membrane;GO:0012505//endomembrane system;GO:0016020//membrane;GO:0016021//integral component of membrane;GO:0031224//intrinsic component of membrane;GO:0031410//cytoplasmic vesicle;GO:0031982//vesicle;GO…	GO:0003674//molecular_function;GO:0003677//DNA binding;GO:0005488//binding;GO:0048037//cofactor binding;GO:0051536//iron-sulfur cluster binding;GO:0051540//metal cluster binding	GO:0006355//regulation of transcription, DNA-templated
bulk	BAA03g15410	0.242766	0.635192	16011	18942	0.152	0.323	1.38763	0	0	up	GLT1	XP_009132473.2 glutamate synthase 1 [NADH], chloroplastic isoform X1 [Brassica rapa]	Metabolism;Metabolism;Metabolism;Metabolism;Metabolism	Global and overview maps;Global and overview maps;Global and overview maps;Amino acid metabolism;Energy metabolism	ko01100//Metabolic pathways;ko01110//Biosynthesis of secondary metabolites;ko01230//Biosynthesis of amino acids;ko00250//Alanine, aspartate and glutamate metabolism;ko00910//Nitrogen metabolism	K00264;K00264;K00264;K00264;K00264	GO:0005575//cellular_component;GO:0005622//intracellular;GO:0005623//cell;GO:0005737//cytoplasm;GO:0009342//glutamate synthase complex (NADPH);GO:0009501//amyloplast;GO:0009507//chloroplast;GO:0009532//plastid stroma;GO:0009536//plastid;GO:0009570//chloroplast stroma;GO:0043226//organelle;GO:0043227//membrane-bounded organelle;GO:0043229//intracellular organelle;GO:0043231//intracellular membrane…	GO:0000166//nucleotide binding;GO:0003674//molecular_function;GO:0003824//catalytic activity;GO:0004148//dihydrolipoyl dehydrogenase activity;GO:0004355//glutamate synthase (NADPH) activity;GO:0004499//N,N-dimethylaniline monooxygenase activity;GO:0004729//oxygen-dependent protoporphyrinogen oxidase activity;GO:0004791//thioredoxin-disulfide reductase activity;GO:0005488//binding;GO:0005506//iron…	GO:0001505//regulation of neurotransmitter levels;GO:0006082//organic acid metabolic process;GO:0006096//glycolytic process;GO:0006520//cellular amino acid metabolic process;GO:0006536//glutamate metabolic process;GO:0006537//glutamate biosynthetic process;GO:0006541//glutamine metabolic process;GO:0006779//porphyrin-containing compound biosynthetic process;GO:0006790//sulfur compound metabolic p…
bulk	BAA01g02570	1.66633	4.35756	16011	18942	0.574	0.827	1.38685	0	0	up	BGAL3	XP_009145073.1 beta-galactosidase 3 [Brassica rapa]	-	-	-	-	-	GO:0030246//carbohydrate binding	-
bulk	BAA10g29180	0.193038	0.504454	16011	18942	0.096	0.258	1.38584	0	0	up	FLS1	RID42533.1 hypothetical protein BRARA_J02408 [Brassica rapa]	Metabolism;Metabolism;Metabolism	Global and overview maps;Global and overview maps;Biosynthesis of other secondary metabolites	ko01100//Metabolic pathways;ko01110//Biosynthesis of secondary metabolites;ko00941//Flavonoid biosynthesis	K05278;K05278;K05278	GO:0005575//cellular_component;GO:0005622//intracellular;GO:0005623//cell;GO:0005634//nucleus;GO:0005737//cytoplasm;GO:0043226//organelle;GO:0043227//membrane-bounded organelle;GO:0043229//intracellular organelle;GO:0043231//intracellular membrane-bounded organelle;GO:0044424//intracellular part;GO:0044464//cell part	GO:0003674//molecular_function;GO:0003824//catalytic activity;GO:0005488//binding;GO:0016491//oxidoreductase activity;GO:0016705//oxidoreductase activity, acting on paired donors, with incorporation or reduction of molecular oxygen;GO:0016706//oxidoreductase activity, acting on paired donors, with incorporation or reduction of molecular oxygen, 2-oxoglutarate as one donor, and incorporation of on…	GO:0008150//biological_process;GO:0008152//metabolic process;GO:0009058//biosynthetic process;GO:0009628//response to abiotic stimulus;GO:0009719//response to endogenous stimulus;GO:0009725//response to hormone;GO:0009733//response to auxin;GO:0009812//flavonoid metabolic process;GO:0009813//flavonoid biosynthetic process;GO:0010033//response to organic substance;GO:0042221//response to chemical;…
bulk	BAA03g20450	0.192673	0.503318	16011	18942	0.159	0.34	1.38531	0	0	up	ADK	XP_013689001.1 adenylate kinase 1, chloroplastic [Brassica napus]	Metabolism;Metabolism;Metabolism;Metabolism	Global and overview maps;Global and overview maps;Nucleotide metabolism;Metabolism of cofactors and vitamins	ko01100//Metabolic pathways;ko01110//Biosynthesis of secondary metabolites;ko00230//Purine metabolism;ko00730//Thiamine metabolism	K00939;K00939;K00939;K00939	GO:0005575//cellular_component;GO:0005622//intracellular;GO:0005623//cell;GO:0005634//nucleus;GO:0005737//cytoplasm;GO:0009507//chloroplast;GO:0009532//plastid stroma;GO:0009536//plastid;GO:0009570//chloroplast stroma;GO:0043226//organelle;GO:0043227//membrane-bounded organelle;GO:0043229//intracellular organelle;GO:0043231//intracellular membrane-bounded organelle;GO:0044422//organelle part;GO:0…	GO:0000166//nucleotide binding;GO:0003674//molecular_function;GO:0003824//catalytic activity;GO:0004017//adenylate kinase activity;GO:0005488//binding;GO:0005524//ATP binding;GO:0008144//drug binding;GO:0016301//kinase activity;GO:0016740//transferase activity;GO:0016772//transferase activity, transferring phosphorus-containing groups;GO:0016776//phosphotransferase activity, phosphate group as ac…	GO:0006082//organic acid metabolic process;GO:0006139//nucleobase-containing compound metabolic process;GO:0006520//cellular amino acid metabolic process;GO:0006725//cellular aromatic compound metabolic process;GO:0006753//nucleoside phosphate metabolic process;GO:0006793//phosphorus metabolic process;GO:0006796//phosphate-containing compound metabolic process;GO:0006807//nitrogen compound metabo…
bulk	BAA02g02780	0.207561	0.542053	16011	18942	0.181	0.381	1.3849	0	0	up	Stk16	RID73101.1 hypothetical protein BRARA_B00271 [Brassica rapa]	-	-	-	-	-	GO:0004672//protein kinase activity;GO:0004735//pyrroline-5-carboxylate reductase activity;GO:0005524//ATP binding	GO:0006468//protein phosphorylation;GO:0006561//proline biosynthetic process
bulk	BAA09g65120	7.3086	19.084	16011	18942	0.584	0.835	1.38469	0	0	up	BHLH167	XP_009118243.1 transcription factor bHLH167-like [Brassica rapa]	-	-	-	-	-	GO:0046983//protein dimerization activity	-
bulk	BAA08g09870	0.171902	0.448417	16011	18942	0.141	0.321	1.38326	0	0	up	RUB1	XP_009108123.1 ubiquitin-NEDD8-like protein RUB2 [Brassica rapa]	-	-	-	-	GO:0005575//cellular_component;GO:0005622//intracellular;GO:0005623//cell;GO:0005634//nucleus;GO:0005737//cytoplasm;GO:0043226//organelle;GO:0043227//membrane-bounded organelle;GO:0043229//intracellular organelle;GO:0043231//intracellular membrane-bounded organelle;GO:0044424//intracellular part;GO:0044464//cell part	GO:0005515//protein binding	GO:0006289//nucleotide-excision repair
bulk	BAA07g20550	0.165935	0.432469	16011	18942	0.142	0.313	1.38197	0	0	up	FBA8	XP_009125243.2 fructose-bisphosphate aldolase 8, cytosolic [Brassica rapa]	Metabolism;Metabolism;Metabolism;Metabolism;Metabolism;Metabolism;Metabolism;Metabolism	Global and overview maps;Global and overview maps;Global and overview maps;Global and overview maps;Carbohydrate metabolism;Energy metabolism;Carbohydrate metabolism;Carbohydrate metabolism	ko01100//Metabolic pathways;ko01110//Biosynthesis of secondary metabolites;ko01200//Carbon metabolism;ko01230//Biosynthesis of amino acids;ko00010//Glycolysis / Gluconeogenesis;ko00710//Carbon fixation in photosynthetic organisms;ko00051//Fructose and mannose metabolism;ko00030//Pentose phosphate pathway	K01623;K01623;K01623;K01623;K01623;K01623;K01623;K01623	GO:0005575//cellular_component;GO:0005576//extracellular region;GO:0005618//cell wall;GO:0005622//intracellular;GO:0005623//cell;GO:0005634//nucleus;GO:0005730//nucleolus;GO:0005737//cytoplasm;GO:0005739//mitochondrion;GO:0005740//mitochondrial envelope;GO:0005741//mitochondrial outer membrane;GO:0005773//vacuole;GO:0005774//vacuolar membrane;GO:0005829//cytosol;GO:0005886//plasma membrane;GO:000…	GO:0003674//molecular_function;GO:0003824//catalytic activity;GO:0004332//fructose-bisphosphate aldolase activity;GO:0005488//binding;GO:0005507//copper ion binding;GO:0016829//lyase activity;GO:0016830//carbon-carbon lyase activity;GO:0016832//aldehyde-lyase activity;GO:0043167//ion binding;GO:0043169//cation binding;GO:0046872//metal ion binding;GO:0046914//transition metal ion binding	GO:0005975//carbohydrate metabolic process;GO:0005996//monosaccharide metabolic process;GO:0006006//glucose metabolic process;GO:0006082//organic acid metabolic process;GO:0006090//pyruvate metabolic process;GO:0006091//generation of precursor metabolites and energy;GO:0006094//gluconeogenesis;GO:0006096//glycolytic process;GO:0006139//nucleobase-containing compound metabolic process;GO:0006163//…
bulk	BAA02g41460	0.421713	1.09879	16011	18942	0.087	0.256	1.38159	0	0	up	HTR2	EOY31042.1 Histone superfamily protein [Theobroma cacao]	-	-	-	-	GO:0000785//chromatin;GO:0000786//nucleosome;GO:0005575//cellular_component;GO:0005622//intracellular;GO:0005623//cell;GO:0005634//nucleus;GO:0005694//chromosome;GO:0010369//chromocenter;GO:0032991//macromolecular complex;GO:0032993//protein-DNA complex;GO:0043226//organelle;GO:0043227//membrane-bounded organelle;GO:0043228//non-membrane-bounded organelle;GO:0043229//intracellular organelle;GO:00…	GO:0003674//molecular_function;GO:0003676//nucleic acid binding;GO:0003677//DNA binding;GO:0003682//chromatin binding;GO:0005488//binding;GO:0005515//protein binding;GO:0031490//chromatin DNA binding;GO:0031491//nucleosome binding;GO:0031492//nucleosomal DNA binding;GO:0044877//macromolecular complex binding;GO:0046982//protein heterodimerization activity;GO:0046983//protein dimerization activity…	GO:0006323//DNA packaging;GO:0006325//chromatin organization;GO:0006333//chromatin assembly or disassembly;GO:0006334//nucleosome assembly;GO:0006996//organelle organization;GO:0008150//biological_process;GO:0009987//cellular process;GO:0016043//cellular component organization;GO:0022607//cellular component assembly;GO:0031497//chromatin assembly;GO:0034622//cellular macromolecular complex assemb…
bulk	BAA10g18950	1.80116	4.67941	16011	18942	0.528	0.787	1.3774	0	0	up	ADT5	XP_009120638.2 arogenate dehydratase 5, chloroplastic [Brassica rapa]	Metabolism;Metabolism;Metabolism;Metabolism	Global and overview maps;Global and overview maps;Global and overview maps;Amino acid metabolism	ko01100//Metabolic pathways;ko01110//Biosynthesis of secondary metabolites;ko01230//Biosynthesis of amino acids;ko00400//Phenylalanine, tyrosine and tryptophan biosynthesis	K05359;K05359;K05359;K05359	-	GO:0004505//phenylalanine 4-monooxygenase activity;GO:0004664//prephenate dehydratase activity	GO:0006559//L-phenylalanine catabolic process;GO:0009094//L-phenylalanine biosynthetic process
bulk	BAA01g07360	1.37659	3.5763	16011	18942	0.502	0.796	1.37737	0	0	up	CIPK6	XP_013671813.1 CBL-interacting serine/threonine-protein kinase 6-like [Brassica napus]	-	-	-	-	GO:0005575//cellular_component;GO:0005622//intracellular;GO:0005623//cell;GO:0005737//cytoplasm;GO:0005783//endoplasmic reticulum;GO:0012505//endomembrane system;GO:0043226//organelle;GO:0043227//membrane-bounded organelle;GO:0043229//intracellular organelle;GO:0043231//intracellular membrane-bounded organelle;GO:0044424//intracellular part;GO:0044444//cytoplasmic part;GO:0044464//cell part	GO:0000166//nucleotide binding;GO:0003674//molecular_function;GO:0003824//catalytic activity;GO:0004672//protein kinase activity;GO:0004674//protein serine/threonine kinase activity;GO:0005488//binding;GO:0005524//ATP binding;GO:0008144//drug binding;GO:0016301//kinase activity;GO:0016709//oxidoreductase activity, acting on paired donors, with incorporation or reduction of molecular oxygen, NAD(P…	GO:0001101//response to acid chemical;GO:0006464//cellular protein modification process;GO:0006468//protein phosphorylation;GO:0006744//ubiquinone biosynthetic process;GO:0006793//phosphorus metabolic process;GO:0006796//phosphate-containing compound metabolic process;GO:0006807//nitrogen compound metabolic process;GO:0006810//transport;GO:0006950//response to stress;GO:0006970//response to osmot…
bulk	BAA02g32680	0.236208	0.613309	16011	18942	0.164	0.341	1.37656	0	0	up	--	RID75411.1 hypothetical protein BRARA_B02457 [Brassica rapa]	-	-	-	-	-	-	-
bulk	BAA07g18620	1.72539	4.4765	16011	18942	0.424	0.698	1.37545	0	0	up	At2g28720	XP_009103710.2 histone H2B.3 [Brassica rapa]	-	-	-	-	GO:0005669//transcription factor TFIID complex	GO:0003677//DNA binding	GO:0006352//DNA-templated transcription, initiation
bulk	BAA07g19780	0.690269	1.78809	16011	18942	0.364	0.682	1.37319	0	0	up	G6PD6	XP_009125158.1 glucose-6-phosphate 1-dehydrogenase 6, cytoplasmic [Brassica rapa]	Metabolism;Metabolism;Metabolism;Metabolism;Metabolism	Global and overview maps;Global and overview maps;Global and overview maps;Metabolism of other amino acids;Carbohydrate metabolism	ko01100//Metabolic pathways;ko01110//Biosynthesis of secondary metabolites;ko01200//Carbon metabolism;ko00480//Glutathione metabolism;ko00030//Pentose phosphate pathway	K00036;K00036;K00036;K00036;K00036	GO:0005575//cellular_component;GO:0005622//intracellular;GO:0005623//cell;GO:0005737//cytoplasm;GO:0005829//cytosol;GO:0044424//intracellular part;GO:0044444//cytoplasmic part;GO:0044464//cell part	GO:0000166//nucleotide binding;GO:0003674//molecular_function;GO:0003824//catalytic activity;GO:0004345//glucose-6-phosphate dehydrogenase activity;GO:0005488//binding;GO:0016491//oxidoreductase activity;GO:0016614//oxidoreductase activity, acting on CH-OH group of donors;GO:0016616//oxidoreductase activity, acting on the CH-OH group of donors, NAD or NADP as acceptor;GO:0036094//small molecule b…	GO:0005975//carbohydrate metabolic process;GO:0005996//monosaccharide metabolic process;GO:0006006//glucose metabolic process;GO:0006081//cellular aldehyde metabolic process;GO:0006098//pentose-phosphate shunt;GO:0006139//nucleobase-containing compound metabolic process;GO:0006725//cellular aromatic compound metabolic process;GO:0006732//coenzyme metabolic process;GO:0006733//oxidoreduction coenz…
bulk	BAA08g02430	0.638606	1.64599	16011	18942	0.337	0.601	1.36596	0	0	up	IAA18	XP_009107162.1 auxin-responsive protein IAA18 [Brassica rapa]	Environmental Information Processing	Signal transduction	ko04075//Plant hormone signal transduction	K14484	-	-	-
bulk	BAA10g14890	0.203542	0.523714	16011	18942	0.164	0.364	1.36346	0	0	up	--	XP_018510780.1 60S ribosomal protein L18a-like protein isoform X1 [Brassica rapa]	-	-	-	-	-	GO:0016491//oxidoreductase activity	GO:0055114//oxidation-reduction process
bulk	BAA06g30060	0.157739	0.405591	16011	18942	0.148	0.305	1.36249	0	0	up	SKIP34	XP_009150642.1 protein SKIP34 [Brassica rapa]	-	-	-	-	GO:0033179//proton-transporting V-type ATPase, V0 domain	GO:0015078//hydrogen ion transmembrane transporter activity	GO:1902600//hydrogen ion transmembrane transport
bulk	BAA05g38510	0.660764	1.69707	16011	18942	0.334	0.596	1.36084	0	0	up	ECA4	XP_009147075.2 calcium-transporting ATPase 4, endoplasmic reticulum-type [Brassica rapa]	-	-	-	-	GO:0031004//potassium ion-transporting ATPase complex	GO:0004008//copper-exporting ATPase activity;GO:0004647//phosphoserine phosphatase activity;GO:0005375//copper ion transmembrane transporter activity;GO:0005388//calcium-transporting ATPase activity;GO:0008556//potassium-transporting ATPase activity;GO:0008967//phosphoglycolate phosphatase activity;GO:0015434//cadmium-transporting ATPase activity;GO:0015444//magnesium-importing ATPase activity;GO…	GO:0006545//glycine biosynthetic process;GO:0006564//L-serine biosynthetic process;GO:0006813//potassium ion transport;GO:0006816//calcium ion transport;GO:0006825//copper ion transport;GO:0008152//metabolic process;GO:0015691//cadmium ion transport;GO:0015693//magnesium ion transport;GO:0030001//metal ion transport
bulk	BAA10g13980	0.198901	0.510528	16011	18942	0.152	0.34	1.35994	0	0	up	--	XP_013734050.1 uncharacterized protein LOC106437670 isoform X2 [Brassica napus]	-	-	-	-	-	-	-
bulk	BAA08g25070	0.650308	1.66537	16011	18942	0.381	0.65	1.35665	0	0	up	DPL1	XP_009109762.1 sphingosine-1-phosphate lyase [Brassica rapa]	Metabolism;Metabolism	Global and overview maps;Lipid metabolism	ko01100//Metabolic pathways;ko00600//Sphingolipid metabolism	K01634;K01634	GO:0005575//cellular_component;GO:0005622//intracellular;GO:0005623//cell;GO:0005737//cytoplasm;GO:0005783//endoplasmic reticulum;GO:0005789//endoplasmic reticulum membrane;GO:0012505//endomembrane system;GO:0016020//membrane;GO:0016021//integral component of membrane;GO:0031224//intrinsic component of membrane;GO:0031984//organelle subcompartment;GO:0042175//nuclear outer membrane-endoplasmic re…	GO:0003674//molecular_function;GO:0003824//catalytic activity;GO:0004351//glutamate decarboxylase activity;GO:0004837//tyrosine decarboxylase activity;GO:0004838//L-tyrosine:2-oxoglutarate aminotransferase activity;GO:0005488//binding;GO:0008117//sphinganine-1-phosphate aldolase activity;GO:0008144//drug binding;GO:0016829//lyase activity;GO:0016830//carbon-carbon lyase activity;GO:0016831//carbo…	GO:0006082//organic acid metabolic process;GO:0006540//glutamate decarboxylation to succinate;GO:0006559//L-phenylalanine catabolic process;GO:0006572//tyrosine catabolic process;GO:0006629//lipid metabolic process;GO:0006643//membrane lipid metabolic process;GO:0006665//sphingolipid metabolic process;GO:0006807//nitrogen compound metabolic process;GO:0008150//biological_process;GO:0008152//metab…
bulk	BAA03g27970	0.309188	0.789227	16011	18942	0.214	0.433	1.35196	0	0	up	ARGAH1	XP_009134113.1 arginase 1, mitochondrial [Brassica rapa]	Metabolism;Metabolism;Metabolism;Metabolism;Metabolism	Global and overview maps;Global and overview maps;Global and overview maps;Amino acid metabolism;Amino acid metabolism	ko01100//Metabolic pathways;ko01110//Biosynthesis of secondary metabolites;ko01230//Biosynthesis of amino acids;ko00330//Arginine and proline metabolism;ko00220//Arginine biosynthesis	K01476;K01476;K01476;K01476;K01476	GO:0005575//cellular_component;GO:0005622//intracellular;GO:0005623//cell;GO:0005737//cytoplasm;GO:0005739//mitochondrion;GO:0009507//chloroplast;GO:0009532//plastid stroma;GO:0009536//plastid;GO:0009570//chloroplast stroma;GO:0043226//organelle;GO:0043227//membrane-bounded organelle;GO:0043229//intracellular organelle;GO:0043231//intracellular membrane-bounded organelle;GO:0044422//organelle par…	GO:0003674//molecular_function;GO:0003824//catalytic activity;GO:0004053//arginase activity;GO:0005488//binding;GO:0008783//agmatinase activity;GO:0016787//hydrolase activity;GO:0016810//hydrolase activity, acting on carbon-nitrogen (but not peptide) bonds;GO:0016813//hydrolase activity, acting on carbon-nitrogen (but not peptide) bonds, in linear amidines;GO:0043167//ion binding;GO:0043169//cati…	GO:0000050//urea cycle;GO:0006082//organic acid metabolic process;GO:0006520//cellular amino acid metabolic process;GO:0006525//arginine metabolic process;GO:0006527//arginine catabolic process;GO:0006560//proline metabolic process;GO:0006570//tyrosine metabolic process;GO:0006576//cellular biogenic amine metabolic process;GO:0006591//ornithine metabolic process;GO:0006595//polyamine metabolic pr…
bulk	BAA06g12740	0.270724	0.690963	16011	18942	0.2	0.392	1.35178	0	0	up	CCR1	RID57755.1 hypothetical protein BRARA_F01108 [Brassica rapa]	Metabolism;Metabolism;Metabolism	Global and overview maps;Global and overview maps;Biosynthesis of other secondary metabolites	ko01100//Metabolic pathways;ko01110//Biosynthesis of secondary metabolites;ko00940//Phenylpropanoid biosynthesis	K09753;K09753;K09753	-	GO:0003824//catalytic activity;GO:0003854//3-beta-hydroxy-delta5-steroid dehydrogenase activity;GO:0003978//UDP-glucose 4-epimerase activity;GO:0004316//3-oxoacyl-[acyl-carrier-protein] reductase (NADPH) activity;GO:0008446//GDP-mannose 4,6-dehydratase activity;GO:0008667//2,3-dihydro-2,3-dihydroxybenzoate dehydrogenase activity;GO:0008712//ADP-glyceromanno-heptose 6-epimerase activity;GO:0016491…	GO:0000271//polysaccharide biosynthetic process;GO:0005975//carbohydrate metabolic process;GO:0006012//galactose metabolic process;GO:0006633//fatty acid biosynthetic process;GO:0006694//steroid biosynthetic process;GO:0008152//metabolic process;GO:0009243//O antigen biosynthetic process;GO:0009244//lipopolysaccharide core region biosynthetic process;GO:0055114//oxidation-reduction process
bulk	BAA08g36060	0.159886	0.407002	16011	18942	0.142	0.306	1.34799	0	0	up	ABCI19	RID52475.1 hypothetical protein BRARA_H03069 [Brassica rapa]	Genetic Information Processing	Folding, sorting and degradation	ko03018//RNA degradation	K12608	GO:0005575//cellular_component;GO:0005622//intracellular;GO:0005623//cell;GO:0005737//cytoplasm;GO:0005887//integral component of plasma membrane;GO:0009360//DNA polymerase III complex;GO:0009898//cytoplasmic side of plasma membrane;GO:0016021//integral component of membrane;GO:0043190//ATP-binding cassette (ABC) transporter complex;GO:0044424//intracellular part;GO:0044464//cell part;GO:0055051/…	GO:0000166//nucleotide binding;GO:0003674//molecular_function;GO:0003677//DNA binding;GO:0003697//single-stranded DNA binding;GO:0003824//catalytic activity;GO:0003887//DNA-directed DNA polymerase activity;GO:0003896//DNA primase activity;GO:0003924//GTPase activity;GO:0005047//signal recognition particle binding;GO:0005260//channel-conductance-controlling ATPase activity;GO:0005319//lipid transp…	GO:0000910//cytokinesis;GO:0006260//DNA replication;GO:0006281//DNA repair;GO:0006310//DNA recombination;GO:0006576//cellular biogenic amine metabolic process;GO:0006614//SRP-dependent cotranslational protein targeting to membrane;GO:0006810//transport;GO:0006817//phosphate ion transport;GO:0006824//cobalt ion transport;GO:0006855//drug transmembrane transport;GO:0006869//lipid transport;GO:00076…
bulk	BAA09g16770	1.29728	3.30005	16011	18942	0.331	0.623	1.347	0	0	up	ACO	XP_009113083.1 1-aminocyclopropane-1-carboxylate oxidase [Brassica rapa]	Metabolism;Metabolism;Metabolism	Global and overview maps;Global and overview maps;Amino acid metabolism	ko01100//Metabolic pathways;ko01110//Biosynthesis of secondary metabolites;ko00270//Cysteine and methionine metabolism	K05933;K05933;K05933	-	GO:0016491//oxidoreductase activity	GO:0055114//oxidation-reduction process
bulk	BAA07g17960	1.25002	3.17526	16011	18942	0.467	0.749	1.34492	0	0	up	NPC1	XP_009103636.1 NPC intracellular cholesterol transporter 1 [Brassica rapa]	-	-	-	-	GO:0016020//membrane;GO:0016021//integral component of membrane	-	-
bulk	BAA01g06070	0.231563	0.586427	16011	18942	0.166	0.354	1.34055	0	0	up	CESA1	XP_009126053.1 cellulose synthase A catalytic subunit 1 [UDP-forming] [Brassica rapa]	-	-	-	-	GO:0016020//membrane	GO:0008375//acetylglucosaminyltransferase activity;GO:0016760//cellulose synthase (UDP-forming) activity	GO:0030244//cellulose biosynthetic process;GO:0042710//biofilm formation
bulk	BAA03g30190	0.197166	0.498035	16011	18942	0.149	0.334	1.33683	0	0	up	TUFA	XP_009134385.1 elongation factor Tu, mitochondrial [Brassica rapa]	Organismal Systems	Environmental adaptation	ko04626//Plant-pathogen interaction	K02358	GO:0005575//cellular_component;GO:0005618//cell wall;GO:0005622//intracellular;GO:0005623//cell;GO:0005737//cytoplasm;GO:0005739//mitochondrion;GO:0005840//ribosome;GO:0030312//external encapsulating structure;GO:0043226//organelle;GO:0043227//membrane-bounded organelle;GO:0043229//intracellular organelle;GO:0043231//intracellular membrane-bounded organelle;GO:0044424//intracellular part;GO:00444…	GO:0000166//nucleotide binding;GO:0001882//nucleoside binding;GO:0001883//purine nucleoside binding;GO:0003674//molecular_function;GO:0003676//nucleic acid binding;GO:0003723//RNA binding;GO:0003735//structural constituent of ribosome;GO:0003743//translation initiation factor activity;GO:0003746//translation elongation factor activity;GO:0003747//translation release factor activity;GO:0003824//ca…	GO:0000103//sulfate assimilation;GO:0001514//selenocysteine incorporation;GO:0006412//translation;GO:0006413//translational initiation;GO:0006414//translational elongation;GO:0006415//translational termination;GO:0006518//peptide metabolic process;GO:0006807//nitrogen compound metabolic process;GO:0006950//response to stress;GO:0008150//biological_process;GO:0008152//metabolic process;GO:0009058/…
bulk	BAA06g01450	0.212622	0.537012	16011	18942	0.132	0.308	1.33666	0	0	up	RWK1	RID56697.1 hypothetical protein BRARA_F00125 [Brassica rapa]	-	-	-	-	-	-	-
bulk	BAA03g25990	0.607015	1.5307	16011	18942	0.252	0.481	1.33438	0	0	up	At2g28720	XP_009133865.1 histone H2B.3 [Brassica rapa]	-	-	-	-	GO:0000785//chromatin;GO:0000786//nucleosome;GO:0005575//cellular_component;GO:0005622//intracellular;GO:0005623//cell;GO:0005634//nucleus;GO:0005669//transcription factor TFIID complex;GO:0005694//chromosome;GO:0032991//macromolecular complex;GO:0032993//protein-DNA complex;GO:0043226//organelle;GO:0043227//membrane-bounded organelle;GO:0043228//non-membrane-bounded organelle;GO:0043229//intrace…	GO:0003674//molecular_function;GO:0003676//nucleic acid binding;GO:0003677//DNA binding;GO:0005488//binding;GO:0005515//protein binding;GO:0046982//protein heterodimerization activity;GO:0046983//protein dimerization activity;GO:0097159//organic cyclic compound binding;GO:1901363//heterocyclic compound binding	GO:0006352//DNA-templated transcription, initiation
bulk	BAA09g62070	0.214575	0.540202	16011	18942	0.174	0.352	1.33202	0	0	up	NUP155	XP_009117869.1 nuclear pore complex protein NUP155 [Brassica rapa]	Genetic Information Processing	Translation	ko03013//RNA transport	K14312	-	-	-
bulk	BAA03g61630	0.510378	1.28312	16011	18942	0.288	0.526	1.33002	0	0	up	CAT2	XP_009138342.1 catalase-2 [Brassica rapa]	Metabolism;Metabolism;Metabolism;Environmental Information Processing;Cellular Processes;Metabolism;Metabolism	Global and overview maps;Global and overview maps;Global and overview maps;Signal transduction;Transport and catabolism;Carbohydrate metabolism;Amino acid metabolism	ko01100//Metabolic pathways;ko01110//Biosynthesis of secondary metabolites;ko01200//Carbon metabolism;ko04016//MAPK signaling pathway - plant;ko04146//Peroxisome;ko00630//Glyoxylate and dicarboxylate metabolism;ko00380//Tryptophan metabolism	K03781;K03781;K03781;K03781;K03781;K03781;K03781	GO:0005575//cellular_component;GO:0005622//intracellular;GO:0005623//cell;GO:0005737//cytoplasm;GO:0005739//mitochondrion;GO:0005777//peroxisome;GO:0005829//cytosol;GO:0005840//ribosome;GO:0009507//chloroplast;GO:0009514//glyoxysome;GO:0009526//plastid envelope;GO:0009536//plastid;GO:0010319//stromule;GO:0022626//cytosolic ribosome;GO:0031967//organelle envelope;GO:0031975//envelope;GO:0032991//m…	GO:0003674//molecular_function;GO:0003824//catalytic activity;GO:0004096//catalase activity;GO:0004601//peroxidase activity;GO:0005488//binding;GO:0016209//antioxidant activity;GO:0016491//oxidoreductase activity;GO:0016684//oxidoreductase activity, acting on peroxide as acceptor;GO:0020037//heme binding;GO:0043167//ion binding;GO:0043169//cation binding;GO:0046872//metal ion binding;GO:0046906//…	GO:0000302//response to reactive oxygen species;GO:0006950//response to stress;GO:0006979//response to oxidative stress;GO:0006995//cellular response to nitrogen starvation;GO:0007154//cell communication;GO:0008150//biological_process;GO:0008152//metabolic process;GO:0008219//cell death;GO:0009056//catabolic process;GO:0009266//response to temperature stimulus;GO:0009267//cellular response to sta…
bulk	BAA03g09990	4.75774	11.9336	16011	18942	0.81	0.938	1.32669	0	0	up	RAN1	XP_009131764.1 GTP-binding nuclear protein Ran-2 [Brassica rapa]	Genetic Information Processing;Genetic Information Processing	Translation;Translation	ko03013//RNA transport;ko03008//Ribosome biogenesis in eukaryotes	K07936;K07936	GO:0005575//cellular_component;GO:0005576//extracellular region;GO:0005618//cell wall;GO:0005622//intracellular;GO:0005623//cell;GO:0005634//nucleus;GO:0005635//nuclear envelope;GO:0005730//nucleolus;GO:0005737//cytoplasm;GO:0005794//Golgi apparatus;GO:0005829//cytosol;GO:0005886//plasma membrane;GO:0012505//endomembrane system;GO:0016020//membrane;GO:0030312//external encapsulating structure;GO:…	GO:0000166//nucleotide binding;GO:0001882//nucleoside binding;GO:0001883//purine nucleoside binding;GO:0003674//molecular_function;GO:0003723//RNA binding;GO:0003724//RNA helicase activity;GO:0003824//catalytic activity;GO:0003924//GTPase activity;GO:0005488//binding;GO:0005524//ATP binding;GO:0005525//GTP binding;GO:0016462//pyrophosphatase activity;GO:0016787//hydrolase activity;GO:0016817//hyd…	GO:0000054//ribosomal subunit export from nucleus;GO:0006403//RNA localization;GO:0006405//RNA export from nucleus;GO:0006606//protein import into nucleus;GO:0006611//protein export from nucleus;GO:0006810//transport;GO:0006886//intracellular protein transport;GO:0006913//nucleocytoplasmic transport;GO:0006950//response to stress;GO:0006970//response to osmotic stress;GO:0007186//G-protein couple…
bulk	BAA04g31050	0.677382	1.69464	16011	18942	0.402	0.678	1.32293	0	0	up	--	XP_013646857.1 uncharacterized protein LOC106351616 isoform X3 [Brassica napus]	-	-	-	-	-	-	-
bulk	BAA09g61540	0.195408	0.488544	16011	18942	0.141	0.313	1.322	0	0	up	--	XP_009117804.1 uncharacterized protein LOC103842882 [Brassica rapa]	-	-	-	-	-	GO:0061630//ubiquitin protein ligase activity	GO:0016567//protein ubiquitination
bulk	BAA01g45610	0.230976	0.577117	16011	18942	0.189	0.382	1.32112	0	0	up	APY2	XP_009125008.1 apyrase 1 [Brassica rapa]	Metabolism;Metabolism;Metabolism	Global and overview maps;Nucleotide metabolism;Nucleotide metabolism	ko01100//Metabolic pathways;ko00230//Purine metabolism;ko00240//Pyrimidine metabolism	K14641;K14641;K14641	-	GO:0000287//magnesium ion binding;GO:0004309//exopolyphosphatase activity;GO:0016787//hydrolase activity	GO:0006798//polyphosphate catabolic process
bulk	BAA04g00420	0.413895	1.03379	16011	18942	0.307	0.554	1.3206	0	0	up	At3g63000	VDD10033.1 unnamed protein product [Brassica rapa]	Genetic Information Processing	Folding, sorting and degradation	ko04141//Protein processing in endoplasmic reticulum	K14015	GO:0005575//cellular_component;GO:0005622//intracellular;GO:0005623//cell;GO:0005634//nucleus;GO:0005737//cytoplasm;GO:0005783//endoplasmic reticulum;GO:0005829//cytosol;GO:0012505//endomembrane system;GO:0043226//organelle;GO:0043227//membrane-bounded organelle;GO:0043229//intracellular organelle;GO:0043231//intracellular membrane-bounded organelle;GO:0044424//intracellular part;GO:0044444//cyto…	GO:0003674//molecular_function;GO:0005488//binding;GO:0005515//protein binding;GO:0019899//enzyme binding;GO:0031625//ubiquitin protein ligase binding;GO:0032182//ubiquitin-like protein binding;GO:0043130//ubiquitin binding;GO:0044389//ubiquitin-like protein ligase binding	GO:0006508//proteolysis;GO:0006511//ubiquitin-dependent protein catabolic process;GO:0006807//nitrogen compound metabolic process;GO:0008150//biological_process;GO:0008152//metabolic process;GO:0009056//catabolic process;GO:0009057//macromolecule catabolic process;GO:0009987//cellular process;GO:0010498//proteasomal protein catabolic process;GO:0019538//protein metabolic process;GO:0019941//modif…
bulk	BAA03g04170	0.925315	2.3105	16011	18942	0.467	0.738	1.32019	0	0	up	ACT7	XP_009131124.2 actin-7 [Brassica rapa]	-	-	-	-	-	-	-
bulk	BAA09g48600	0.202443	0.505275	16011	18942	0.161	0.331	1.31955	0	0	up	--	XP_013663462.1 uncharacterized protein LOC106368118 [Brassica napus]	-	-	-	-	-	-	-
bulk	BAA08g33260	0.463266	1.15289	16011	18942	0.279	0.533	1.31534	0	0	up	PGM1	XP_009110801.1 2,3-bisphosphoglycerate-independent phosphoglycerate mutase 1 [Brassica rapa]	Metabolism;Metabolism;Metabolism;Metabolism;Metabolism;Metabolism	Global and overview maps;Global and overview maps;Global and overview maps;Global and overview maps;Carbohydrate metabolism;Amino acid metabolism	ko01100//Metabolic pathways;ko01110//Biosynthesis of secondary metabolites;ko01200//Carbon metabolism;ko01230//Biosynthesis of amino acids;ko00010//Glycolysis / Gluconeogenesis;ko00260//Glycine, serine and threonine metabolism	K15633;K15633;K15633;K15633;K15633;K15633	GO:0005737//cytoplasm	GO:0003824//catalytic activity;GO:0004619//phosphoglycerate mutase activity;GO:0030145//manganese ion binding;GO:0046537//2,3-bisphosphoglycerate-independent phosphoglycerate mutase activity;GO:0046872//metal ion binding	GO:0006007//glucose catabolic process;GO:0006094//gluconeogenesis;GO:0006096//glycolytic process
bulk	BAA01g32070	1.54291	3.83175	16011	18942	0.497	0.801	1.31235	0	0	up	GAE6	CDY18087.1 BnaA01g23480D [Brassica napus]	Metabolism;Metabolism	Global and overview maps;Carbohydrate metabolism	ko01100//Metabolic pathways;ko00520//Amino sugar and nucleotide sugar metabolism	K08679;K08679	-	GO:0003824//catalytic activity;GO:0003854//3-beta-hydroxy-delta5-steroid dehydrogenase activity;GO:0003978//UDP-glucose 4-epimerase activity;GO:0008168//methyltransferase activity;GO:0008446//GDP-mannose 4,6-dehydratase activity;GO:0008460//dTDP-glucose 4,6-dehydratase activity;GO:0008712//ADP-glyceromanno-heptose 6-epimerase activity;GO:0008831//dTDP-4-dehydrorhamnose reductase activity;GO:00166…	GO:0000271//polysaccharide biosynthetic process;GO:0005975//carbohydrate metabolic process;GO:0006012//galactose metabolic process;GO:0006694//steroid biosynthetic process;GO:0009243//O antigen biosynthetic process;GO:0009244//lipopolysaccharide core region biosynthetic process;GO:0019305//dTDP-rhamnose biosynthetic process;GO:0055114//oxidation-reduction process
bulk	BAA07g30330	0.484169	1.20211	16011	18942	0.212	0.437	1.31198	0	0	up	rangrf	CDY48395.1 BnaA07g24140D [Brassica napus]	-	-	-	-	-	-	-
bulk	BAA02g09360	0.334546	0.830324	16011	18942	0.163	0.343	1.31147	0	0	up	--	XP_013614931.1 PREDICTED: uncharacterized protein LOC106321164 isoform X2 [Brassica oleracea var. oleracea] [Brassica oleracea]	-	-	-	-	-	GO:0005515//protein binding	-
bulk	BAA10g26450	0.455283	1.12717	16011	18942	0.281	0.549	1.30787	0	0	up	CPK7	NP_001302561.1 calcium-dependent protein kinase 7-like [Brassica napus]	Organismal Systems	Environmental adaptation	ko04626//Plant-pathogen interaction	K13412	GO:0005575//cellular_component;GO:0005622//intracellular;GO:0005623//cell;GO:0005634//nucleus;GO:0005737//cytoplasm;GO:0005886//plasma membrane;GO:0016020//membrane;GO:0043226//organelle;GO:0043227//membrane-bounded organelle;GO:0043229//intracellular organelle;GO:0043231//intracellular membrane-bounded organelle;GO:0044424//intracellular part;GO:0044464//cell part;GO:0071944//cell periphery	GO:0000166//nucleotide binding;GO:0003674//molecular_function;GO:0003824//catalytic activity;GO:0004553//hydrolase activity, hydrolyzing O-glycosyl compounds;GO:0004672//protein kinase activity;GO:0004674//protein serine/threonine kinase activity;GO:0004683//calmodulin-dependent protein kinase activity;GO:0005488//binding;GO:0005509//calcium ion binding;GO:0005515//protein binding;GO:0005516//cal…	GO:0000272//polysaccharide catabolic process;GO:0001101//response to acid chemical;GO:0006464//cellular protein modification process;GO:0006468//protein phosphorylation;GO:0006793//phosphorus metabolic process;GO:0006796//phosphate-containing compound metabolic process;GO:0006807//nitrogen compound metabolic process;GO:0007154//cell communication;GO:0007165//signal transduction;GO:0008150//biolog…
bulk	BAA02g07350	1.30241	3.21879	16011	18942	0.394	0.673	1.30533	0	0	up	NIT2	NP_001288883.1 nitrilase 2-like [Brassica rapa]	Metabolism;Metabolism;Metabolism;Metabolism	Global and overview maps;Amino acid metabolism;Metabolism of other amino acids;Energy metabolism	ko01100//Metabolic pathways;ko00380//Tryptophan metabolism;ko00460//Cyanoamino acid metabolism;ko00910//Nitrogen metabolism	K01501;K01501;K01501;K01501	GO:0005737//cytoplasm;GO:0016021//integral component of membrane	GO:0000257//nitrilase activity;GO:0016410//N-acyltransferase activity;GO:0050126//N-carbamoylputrescine amidase activity	GO:0006497//protein lipidation;GO:0006807//nitrogen compound metabolic process;GO:0009058//biosynthetic process;GO:0009446//putrescine biosynthetic process;GO:0042158//lipoprotein biosynthetic process
bulk	BAA04g28460	2.20869	5.45657	16011	18942	0.275	0.558	1.3048	0	0	up	ARALYDRAFT_903204	XP_009141818.1 CASP-like protein 4D2 [Brassica rapa]	-	-	-	-	-	-	-
bulk	BAA09g05850	0.479951	1.18491	16011	18942	0.301	0.549	1.30382	0	0	up	UMK3	XP_009111704.1 UMP-CMP kinase 3 isoform X2 [Brassica rapa]	Metabolism;Metabolism	Global and overview maps;Nucleotide metabolism	ko01100//Metabolic pathways;ko00240//Pyrimidine metabolism	K13800;K13800	GO:0005737//cytoplasm;GO:0048501//signal recognition particle, plasma membrane targeting	GO:0003924//GTPase activity;GO:0004017//adenylate kinase activity;GO:0004140//dephospho-CoA kinase activity;GO:0004386//helicase activity;GO:0004798//thymidylate kinase activity;GO:0005048//signal sequence binding;GO:0005524//ATP binding;GO:0005525//GTP binding;GO:0016301//kinase activity	GO:0006614//SRP-dependent cotranslational protein targeting to membrane;GO:0009151//purine deoxyribonucleotide metabolic process;GO:0009306//protein secretion;GO:0015937//coenzyme A biosynthetic process;GO:0015949//nucleobase-containing small molecule interconversion;GO:0043107//type IV pilus-dependent motility
bulk	BAA07g34810	1.64458	4.04767	16011	18942	0.532	0.782	1.29937	0	0	up	rangrf	XP_013590366.1 PREDICTED: probable ran guanine nucleotide release factor [Brassica oleracea var. oleracea] [Brassica oleracea]	-	-	-	-	-	-	-
bulk	BAA06g28710	3.84038	9.43863	16011	18942	0.722	0.922	1.29733	0	0	up	At5g64080	XP_009150478.1 non-specific lipid-transfer protein-like protein At5g64080 [Brassica rapa]	-	-	-	-	-	-	-
bulk	BAA01g41340	0.366496	0.900494	16011	18942	0.271	0.501	1.29692	0	0	up	F22B5.10	XP_009120992.1 calcium load-activated calcium channel [Brassica rapa]	-	-	-	-	GO:0000139//Golgi membrane;GO:0005575//cellular_component;GO:0005622//intracellular;GO:0005623//cell;GO:0005737//cytoplasm;GO:0005783//endoplasmic reticulum;GO:0005789//endoplasmic reticulum membrane;GO:0005794//Golgi apparatus;GO:0012505//endomembrane system;GO:0016020//membrane;GO:0016021//integral component of membrane;GO:0030176//integral component of endoplasmic reticulum membrane;GO:0031090…	GO:0003674//molecular_function;GO:0005215//transporter activity;GO:0005216//ion channel activity;GO:0005261//cation channel activity;GO:0005262//calcium channel activity;GO:0008324//cation transmembrane transporter activity;GO:0015075//ion transmembrane transporter activity;GO:0015085//calcium ion transmembrane transporter activity;GO:0015267//channel activity;GO:0015318//inorganic solute uptake …	GO:0006810//transport;GO:0006811//ion transport;GO:0006812//cation transport;GO:0006816//calcium ion transport;GO:0006873//cellular ion homeostasis;GO:0006874//cellular calcium ion homeostasis;GO:0006875//cellular metal ion homeostasis;GO:0006950//response to stress;GO:0006983//ER overload response;GO:0006984//ER-nucleus signaling pathway;GO:0007154//cell communication;GO:0007165//signal transduc…
bulk	BAA01g16700	0.199608	0.48981	16011	18942	0.155	0.335	1.29505	0	0	up	--	XP_009138572.1 uncharacterized protein LOC103862631 [Brassica rapa]	-	-	-	-	GO:0016021//integral component of membrane	GO:0008168//methyltransferase activity;GO:0008170//N-methyltransferase activity	GO:0009246//enterobacterial common antigen biosynthetic process;GO:0044272//sulfur compound biosynthetic process
bulk	BAA07g29650	0.205246	0.503091	16011	18942	0.163	0.341	1.29346	0	0	up	CAND7	XP_013648978.1 protein GPR107-like [Brassica napus]	-	-	-	-	GO:0016021//integral component of membrane	-	GO:0007186//G-protein coupled receptor signaling pathway;GO:0019236//response to pheromone
bulk	BAA09g63000	0.337303	0.826369	16011	18942	0.22	0.434	1.29274	0	0	up	PAP1	XP_009117977.1 probable inactive purple acid phosphatase 1 [Brassica rapa]	-	-	-	-	-	GO:0003993//acid phosphatase activity;GO:0016787//hydrolase activity;GO:0016788//hydrolase activity, acting on ester bonds;GO:0046872//metal ion binding	-
bulk	BAA10g12490	0.83466	2.04439	16011	18942	0.305	0.592	1.29241	0	0	up	RAT5	XP_009119993.1 histone H2A.6 [Brassica rapa]	-	-	-	-	GO:0000228//nuclear chromosome;GO:0000785//chromatin;GO:0000786//nucleosome;GO:0000790//nuclear chromatin;GO:0005575//cellular_component;GO:0005618//cell wall;GO:0005622//intracellular;GO:0005623//cell;GO:0005634//nucleus;GO:0005694//chromosome;GO:0005730//nucleolus;GO:0030312//external encapsulating structure;GO:0031974//membrane-enclosed lumen;GO:0031981//nuclear lumen;GO:0032991//macromolecula…	GO:0003674//molecular_function;GO:0003676//nucleic acid binding;GO:0003677//DNA binding;GO:0005488//binding;GO:0005515//protein binding;GO:0046982//protein heterodimerization activity;GO:0046983//protein dimerization activity;GO:0097159//organic cyclic compound binding;GO:1901363//heterocyclic compound binding	GO:0006325//chromatin organization;GO:0006342//chromatin silencing;GO:0006355//regulation of transcription, DNA-templated;GO:0006950//response to stress;GO:0006996//organelle organization;GO:0008150//biological_process;GO:0009292//genetic transfer;GO:0009294//DNA mediated transformation;GO:0009605//response to external stimulus;GO:0009607//response to biotic stimulus;GO:0009611//response to wound…
bulk	BAA01g46770	0.831827	2.03733	16011	18942	0.422	0.706	1.29232	0	0	up	PGD2	XP_009117953.2 6-phosphogluconate dehydrogenase, decarboxylating 2 [Brassica rapa]	Metabolism;Metabolism;Metabolism;Metabolism;Metabolism	Global and overview maps;Global and overview maps;Global and overview maps;Metabolism of other amino acids;Carbohydrate metabolism	ko01100//Metabolic pathways;ko01110//Biosynthesis of secondary metabolites;ko01200//Carbon metabolism;ko00480//Glutathione metabolism;ko00030//Pentose phosphate pathway	K00033;K00033;K00033;K00033;K00033	GO:0005737//cytoplasm	GO:0004616//phosphogluconate dehydrogenase (decarboxylating) activity;GO:0008442//3-hydroxyisobutyrate dehydrogenase activity;GO:0008679//2-hydroxy-3-oxopropionate reductase activity;GO:0050661//NADP binding;GO:0070403//NAD+ binding	GO:0006098//pentose-phosphate shunt;GO:0006574//valine catabolic process;GO:0006631//fatty acid metabolic process;GO:0055114//oxidation-reduction process
bulk	BAA06g17640	0.518584	1.26966	16011	18942	0.349	0.606	1.29179	0	0	up	SPL14	RID58190.1 hypothetical protein BRARA_F01501 [Brassica rapa]	-	-	-	-	GO:0005575//cellular_component;GO:0005622//intracellular;GO:0005623//cell;GO:0005634//nucleus;GO:0005737//cytoplasm;GO:0005886//plasma membrane;GO:0016020//membrane;GO:0043226//organelle;GO:0043227//membrane-bounded organelle;GO:0043229//intracellular organelle;GO:0043231//intracellular membrane-bounded organelle;GO:0044424//intracellular part;GO:0044464//cell part;GO:0071944//cell periphery	GO:0003674//molecular_function;GO:0003676//nucleic acid binding;GO:0003677//DNA binding;GO:0003700//transcription factor activity, sequence-specific DNA binding;GO:0005488//binding;GO:0005515//protein binding;GO:0043167//ion binding;GO:0043169//cation binding;GO:0046872//metal ion binding;GO:0097159//organic cyclic compound binding;GO:1901363//heterocyclic compound binding	GO:0006139//nucleobase-containing compound metabolic process;GO:0006351//transcription, DNA-templated;GO:0006355//regulation of transcription, DNA-templated;GO:0006725//cellular aromatic compound metabolic process;GO:0006807//nitrogen compound metabolic process;GO:0006950//response to stress;GO:0006952//defense response;GO:0008150//biological_process;GO:0008152//metabolic process;GO:0009058//bios…
bulk	BAA02g43630	0.203443	0.497532	16011	18942	0.155	0.334	1.29017	0	0	up	CID6	XP_009129955.1 polyadenylate-binding protein-interacting protein 6 [Brassica rapa]	-	-	-	-	-	GO:0043130//ubiquitin binding	-
bulk	BAA03g50780	1.0352	2.52729	16011	18942	0.457	0.727	1.28768	0	0	up	LCAT4	XP_009137019.1 lecithin-cholesterol acyltransferase-like 4 [Brassica rapa]	Metabolism;Metabolism;Metabolism;Metabolism	Global and overview maps;Global and overview maps;Lipid metabolism;Lipid metabolism	ko01100//Metabolic pathways;ko01110//Biosynthesis of secondary metabolites;ko00564//Glycerophospholipid metabolism;ko00592//alpha-Linolenic acid metabolism	K22389;K22389;K22389;K22389	-	GO:0008374//O-acyltransferase activity;GO:0016787//hydrolase activity;GO:0016788//hydrolase activity, acting on ester bonds	GO:0006629//lipid metabolic process;GO:0016042//lipid catabolic process
bulk	BAA10g03780	1.16879	2.84921	16011	18942	0.274	0.51	1.28555	0	0	up	ACO4	VDD16915.1 unnamed protein product [Brassica rapa]	Metabolism;Metabolism;Metabolism	Global and overview maps;Global and overview maps;Amino acid metabolism	ko01100//Metabolic pathways;ko01110//Biosynthesis of secondary metabolites;ko00270//Cysteine and methionine metabolism	K05933;K05933;K05933	-	GO:0003674//molecular_function;GO:0003824//catalytic activity;GO:0005488//binding;GO:0009815//1-aminocyclopropane-1-carboxylate oxidase activity;GO:0016491//oxidoreductase activity;GO:0016638//oxidoreductase activity, acting on the CH-NH2 group of donors;GO:0016641//oxidoreductase activity, acting on the CH-NH2 group of donors, oxygen as acceptor;GO:0019842//vitamin binding;GO:0030246//carbohydra…	GO:0000003//reproduction;GO:0001101//response to acid chemical;GO:0003006//developmental process involved in reproduction;GO:0006950//response to stress;GO:0006952//defense response;GO:0007275//multicellular organism development;GO:0007568//aging;GO:0008150//biological_process;GO:0008152//metabolic process;GO:0009058//biosynthetic process;GO:0009605//response to external stimulus;GO:0009607//resp…
bulk	BAA05g31500	0.26876	0.654288	16011	18942	0.172	0.351	1.28361	0	0	up	PLD1	RID63563.1 hypothetical protein BRARA_E02563 [Brassica rapa]	Metabolism;Metabolism;Cellular Processes;Metabolism;Metabolism	Global and overview maps;Global and overview maps;Transport and catabolism;Lipid metabolism;Lipid metabolism	ko01100//Metabolic pathways;ko01110//Biosynthesis of secondary metabolites;ko04144//Endocytosis;ko00564//Glycerophospholipid metabolism;ko00565//Ether lipid metabolism	K01115;K01115;K01115;K01115;K01115	-	GO:0003824//catalytic activity;GO:0008808//cardiolipin synthase activity	GO:0032049//cardiolipin biosynthetic process
bulk	BAA07g30730	3.00417	7.31061	16011	18942	0.506	0.715	1.28303	0	0	up	CXE6	XP_009105029.1 probable carboxylesterase 6 [Brassica rapa]	-	-	-	-	-	GO:0016787//hydrolase activity;GO:0070205//2-succinyl-6-hydroxy-2,4-cyclohexadiene-1-carboxylate synthase activity	GO:0009234//menaquinone biosynthetic process
bulk	BAA03g09980	0.308563	0.748528	16011	18942	0.239	0.44	1.27849	0	0	up	RPT6A	XP_009131763.2 26S proteasome regulatory subunit 8 homolog A [Brassica rapa]	Genetic Information Processing	Folding, sorting and degradation	ko03050//Proteasome	K03066	GO:0000502//proteasome complex;GO:0005575//cellular_component;GO:0005576//extracellular region;GO:0005622//intracellular;GO:0005623//cell;GO:0005634//nucleus;GO:0005737//cytoplasm;GO:0005829//cytosol;GO:0005838//proteasome regulatory particle;GO:0008540//proteasome regulatory particle, base subcomplex;GO:0009360//DNA polymerase III complex;GO:0009368//endopeptidase Clp complex;GO:0009376//HslUV p…	GO:0000166//nucleotide binding;GO:0003674//molecular_function;GO:0003677//DNA binding;GO:0003678//DNA helicase activity;GO:0003723//RNA binding;GO:0003724//RNA helicase activity;GO:0003824//catalytic activity;GO:0003887//DNA-directed DNA polymerase activity;GO:0004176//ATP-dependent peptidase activity;GO:0004222//metalloendopeptidase activity;GO:0004252//serine-type endopeptidase activity;GO:0004…	GO:0002949//tRNA threonylcarbamoyladenosine modification;GO:0006260//DNA replication;GO:0006281//DNA repair;GO:0006310//DNA recombination;GO:0006355//regulation of transcription, DNA-templated;GO:0006357//regulation of transcription from RNA polymerase II promoter;GO:0006508//proteolysis;GO:0006511//ubiquitin-dependent protein catabolic process;GO:0006807//nitrogen compound metabolic process;GO:0…
bulk	BAA10g10400	0.189437	0.459192	16011	18942	0.163	0.329	1.27738	0	0	up	MSBP1	XP_009106815.1 membrane steroid-binding protein 1 [Brassica rapa]	-	-	-	-	GO:0005575//cellular_component;GO:0005622//intracellular;GO:0005623//cell;GO:0005737//cytoplasm;GO:0005768//endosome;GO:0005783//endoplasmic reticulum;GO:0005794//Golgi apparatus;GO:0005886//plasma membrane;GO:0010008//endosome membrane;GO:0012505//endomembrane system;GO:0016020//membrane;GO:0016021//integral component of membrane;GO:0031090//organelle membrane;GO:0031224//intrinsic component of …	GO:0003674//molecular_function;GO:0005488//binding;GO:0005496//steroid binding;GO:0008289//lipid binding;GO:0020037//heme binding;GO:0046906//tetrapyrrole binding;GO:0048037//cofactor binding;GO:0097159//organic cyclic compound binding;GO:1901363//heterocyclic compound binding	GO:0001558//regulation of cell growth;GO:0008150//biological_process;GO:0030308//negative regulation of cell growth;GO:0040008//regulation of growth;GO:0045926//negative regulation of growth;GO:0048519//negative regulation of biological process;GO:0048523//negative regulation of cellular process;GO:0050789//regulation of biological process;GO:0050794//regulation of cellular process;GO:0051128//re…
bulk	BAA08g25080	0.20604	0.498342	16011	18942	0.176	0.344	1.27421	0	0	up	NTF2B	XP_009109763.1 nuclear transport factor 2B [Brassica rapa]	-	-	-	-	-	-	-
bulk	BAA01g45130	0.279905	0.676687	16011	18942	0.226	0.424	1.27355	0	0	up	yipf1	XP_009124072.1 protein YIPF1 homolog [Brassica rapa]	-	-	-	-	GO:0005789//endoplasmic reticulum membrane;GO:0016020//membrane	GO:0004984//olfactory receptor activity;GO:0005549//odorant binding	GO:0006888//ER to Golgi vesicle-mediated transport;GO:0007608//sensory perception of smell
bulk	BAA04g06570	1.26926	3.06816	16011	18942	0.491	0.788	1.27338	0	0	up	FBA8	XP_009148751.2 fructose-bisphosphate aldolase 8, cytosolic-like [Brassica rapa]	Metabolism;Metabolism;Metabolism;Metabolism;Metabolism;Metabolism;Metabolism;Metabolism	Global and overview maps;Global and overview maps;Global and overview maps;Global and overview maps;Carbohydrate metabolism;Energy metabolism;Carbohydrate metabolism;Carbohydrate metabolism	ko01100//Metabolic pathways;ko01110//Biosynthesis of secondary metabolites;ko01200//Carbon metabolism;ko01230//Biosynthesis of amino acids;ko00010//Glycolysis / Gluconeogenesis;ko00710//Carbon fixation in photosynthetic organisms;ko00051//Fructose and mannose metabolism;ko00030//Pentose phosphate pathway	K01623;K01623;K01623;K01623;K01623;K01623;K01623;K01623	-	GO:0004332//fructose-bisphosphate aldolase activity	GO:0006096//glycolytic process
bulk	BAA02g33390	0.502012	1.21198	16011	18942	0.327	0.587	1.27157	0	0	up	At1g54610	VDC90525.1 unnamed protein product [Brassica rapa]	-	-	-	-	-	GO:0004672//protein kinase activity;GO:0005524//ATP binding	GO:0006468//protein phosphorylation
bulk	BAA07g22390	0.399871	0.965284	16011	18942	0.269	0.497	1.27142	0	0	up	--	XP_009104060.1 uncharacterized protein LOC103830103 [Brassica rapa]	-	-	-	-	-	-	-
bulk	BAA07g21760	0.192656	0.464087	16011	18942	0.164	0.325	1.26837	0	0	up	PRA1B1	XP_009103980.1 PRA1 family protein B1 [Brassica rapa]	-	-	-	-	-	-	-
bulk	BAA09g19580	0.233524	0.562418	16011	18942	0.184	0.368	1.26807	0	0	up	--	XP_009113363.1 uncharacterized protein LOC103838667 isoform X2 [Brassica rapa]	-	-	-	-	-	-	-
bulk	BAA08g30050	0.305104	0.731227	16011	18942	0.243	0.448	1.26102	0	0	up	UBC36	XP_009110436.1 ubiquitin-conjugating enzyme E2 36 isoform X2 [Brassica rapa]	Genetic Information Processing	Folding, sorting and degradation	ko04120//Ubiquitin mediated proteolysis	K10580	GO:0005575//cellular_component;GO:0005622//intracellular;GO:0005623//cell;GO:0005634//nucleus;GO:0005737//cytoplasm;GO:0043226//organelle;GO:0043227//membrane-bounded organelle;GO:0043229//intracellular organelle;GO:0043231//intracellular membrane-bounded organelle;GO:0044424//intracellular part;GO:0044464//cell part	GO:0000166//nucleotide binding;GO:0003674//molecular_function;GO:0003824//catalytic activity;GO:0004842//ubiquitin-protein transferase activity;GO:0005488//binding;GO:0005515//protein binding;GO:0005524//ATP binding;GO:0008144//drug binding;GO:0016740//transferase activity;GO:0017076//purine nucleotide binding;GO:0019787//ubiquitin-like protein transferase activity;GO:0019899//enzyme binding;GO:0…	GO:0000209//protein polyubiquitination;GO:0006139//nucleobase-containing compound metabolic process;GO:0006259//DNA metabolic process;GO:0006281//DNA repair;GO:0006301//postreplication repair;GO:0006464//cellular protein modification process;GO:0006508//proteolysis;GO:0006511//ubiquitin-dependent protein catabolic process;GO:0006725//cellular aromatic compound metabolic process;GO:0006807//nitrog…
bulk	BAA09g52810	0.398641	0.951598	16011	18942	0.22	0.448	1.25526	0	0	up	BAP1	XP_033134590.1 BON1-associated protein 1 [Brassica rapa]	-	-	-	-	-	-	-
bulk	BAA09g65250	0.232111	0.553213	16011	18942	0.2	0.369	1.25302	0	0	up	GSTU18	XP_009118258.1 glutathione S-transferase U18 [Brassica rapa]	Metabolism;Metabolism	Global and overview maps;Metabolism of other amino acids	ko01100//Metabolic pathways;ko00480//Glutathione metabolism	K00799;K00799	GO:0005575//cellular_component;GO:0005622//intracellular;GO:0005623//cell;GO:0005737//cytoplasm;GO:0005829//cytosol;GO:0044424//intracellular part;GO:0044444//cytoplasmic part;GO:0044464//cell part	GO:0003674//molecular_function;GO:0003824//catalytic activity;GO:0004364//glutathione transferase activity;GO:0005515//protein binding;GO:0016034//maleylacetoacetate isomerase activity;GO:0016740//transferase activity;GO:0016765//transferase activity, transferring alkyl or aryl (other than methyl) groups	GO:0006518//peptide metabolic process;GO:0006559//L-phenylalanine catabolic process;GO:0006572//tyrosine catabolic process;GO:0006575//cellular modified amino acid metabolic process;GO:0006749//glutathione metabolic process;GO:0006790//sulfur compound metabolic process;GO:0006807//nitrogen compound metabolic process;GO:0008150//biological_process;GO:0008152//metabolic process;GO:0009056//cataboli…
bulk	BAA09g48430	0.210751	0.502212	16011	18942	0.176	0.348	1.25276	0	0	up	EPC1	XP_009116281.1 glycosyltransferase family 64 protein C4 isoform X1 [Brassica rapa]	-	-	-	-	GO:0000139//Golgi membrane;GO:0005575//cellular_component;GO:0005622//intracellular;GO:0005623//cell;GO:0005737//cytoplasm;GO:0005768//endosome;GO:0005794//Golgi apparatus;GO:0005802//trans-Golgi network;GO:0012505//endomembrane system;GO:0016020//membrane;GO:0016021//integral component of membrane;GO:0031090//organelle membrane;GO:0031224//intrinsic component of membrane;GO:0031410//cytoplasmic …	GO:0003674//molecular_function;GO:0003824//catalytic activity;GO:0005488//binding;GO:0008194//UDP-glycosyltransferase activity;GO:0016740//transferase activity;GO:0016757//transferase activity, transferring glycosyl groups;GO:0016758//transferase activity, transferring hexosyl groups;GO:0035251//UDP-glucosyltransferase activity;GO:0043167//ion binding;GO:0043169//cation binding;GO:0046527//glucos…	GO:0001101//response to acid chemical;GO:0005975//carbohydrate metabolic process;GO:0005976//polysaccharide metabolic process;GO:0006073//cellular glucan metabolic process;GO:0006464//cellular protein modification process;GO:0006486//protein glycosylation;GO:0006629//lipid metabolic process;GO:0006643//membrane lipid metabolic process;GO:0006665//sphingolipid metabolic process;GO:0006807//nitroge…
bulk	BAA08g34320	0.734143	1.74919	16011	18942	0.302	0.544	1.25256	0	0	up	At1g07660	XP_016507811.1 PREDICTED: uncharacterized protein LOC107825453 [Nicotiana tabacum]	-	-	-	-	GO:0071821//FANCM-MHF complex	GO:0003677//DNA binding	GO:0006352//DNA-templated transcription, initiation
bulk	BAA02g44600	0.204555	0.48702	16011	18942	0.162	0.328	1.25149	0	0	up	PDR2	CDY46966.1 BnaA02g32800D [Brassica napus]	-	-	-	-	GO:0031004//potassium ion-transporting ATPase complex	GO:0004008//copper-exporting ATPase activity;GO:0004647//phosphoserine phosphatase activity;GO:0005375//copper ion transmembrane transporter activity;GO:0005388//calcium-transporting ATPase activity;GO:0008556//potassium-transporting ATPase activity;GO:0015434//cadmium-transporting ATPase activity;GO:0015444//magnesium-importing ATPase activity;GO:0016787//hydrolase activity;GO:0042625//ATPase co…	GO:0006545//glycine biosynthetic process;GO:0006564//L-serine biosynthetic process;GO:0006813//potassium ion transport;GO:0006816//calcium ion transport;GO:0006825//copper ion transport;GO:0008152//metabolic process;GO:0015691//cadmium ion transport;GO:0015693//magnesium ion transport;GO:0030001//metal ion transport
bulk	BAA07g14090	1.72576	4.10276	16011	18942	0.378	0.637	1.24937	0	0	up	UGT85A1	XP_009103240.1 UDP-glycosyltransferase 85A1 isoform X1 [Brassica rapa]	Metabolism;Metabolism	Global and overview maps;Metabolism of terpenoids and polyketides	ko01110//Biosynthesis of secondary metabolites;ko00908//Zeatin biosynthesis	K23452;K23452	GO:0005575//cellular_component;GO:0005622//intracellular;GO:0005623//cell;GO:0043226//organelle;GO:0043227//membrane-bounded organelle;GO:0043229//intracellular organelle;GO:0043231//intracellular membrane-bounded organelle;GO:0044424//intracellular part;GO:0044464//cell part	GO:0003674//molecular_function;GO:0003824//catalytic activity;GO:0008194//UDP-glycosyltransferase activity;GO:0015020//glucuronosyltransferase activity;GO:0016740//transferase activity;GO:0016757//transferase activity, transferring glycosyl groups;GO:0016758//transferase activity, transferring hexosyl groups;GO:0035251//UDP-glucosyltransferase activity;GO:0046527//glucosyltransferase activity;GO:…	GO:0008150//biological_process;GO:0008152//metabolic process
bulk	BAA06g38850	0.22673	0.538664	16011	18942	0.19	0.368	1.24841	0	0	up	AIM32	XP_013644631.1 uncharacterized protein LOC106349245 [Brassica napus]	-	-	-	-	-	-	-
bulk	BAA03g55710	0.513096	1.21835	16011	18942	0.226	0.483	1.24763	0	0	up	NAC072	RIA05572.1 hypothetical protein BRARA_K00090 [Brassica rapa]	-	-	-	-	-	GO:0003677//DNA binding	GO:0006355//regulation of transcription, DNA-templated
bulk	BAA06g13920	1.02798	2.43633	16011	18942	0.515	0.764	1.24489	0	0	up	ALAAT1	RID57872.1 hypothetical protein BRARA_F01217 [Brassica rapa]	Metabolism;Metabolism;Metabolism;Metabolism;Metabolism;Metabolism;Metabolism	Global and overview maps;Global and overview maps;Global and overview maps;Global and overview maps;Energy metabolism;Amino acid metabolism;Amino acid metabolism	ko01100//Metabolic pathways;ko01200//Carbon metabolism;ko01230//Biosynthesis of amino acids;ko01210//2-Oxocarboxylic acid metabolism;ko00710//Carbon fixation in photosynthetic organisms;ko00250//Alanine, aspartate and glutamate metabolism;ko00220//Arginine biosynthesis	K00814;K00814;K00814;K00814;K00814;K00814;K00814	GO:0005737//cytoplasm	GO:0003824//catalytic activity;GO:0004400//histidinol-phosphate transaminase activity;GO:0004838//L-tyrosine:2-oxoglutarate aminotransferase activity;GO:0009016//succinyldiaminopimelate transaminase activity;GO:0030170//pyridoxal phosphate binding;GO:0047688//aspartate 4-decarboxylase activity;GO:0048472//threonine-phosphate decarboxylase activity	GO:0000105//histidine biosynthetic process;GO:0006531//aspartate metabolic process;GO:0006559//L-phenylalanine catabolic process;GO:0006572//tyrosine catabolic process;GO:0009058//biosynthetic process;GO:0009236//cobalamin biosynthetic process;GO:0019877//diaminopimelate biosynthetic process;GO:0042398//cellular modified amino acid biosynthetic process
bulk	BAA06g28850	1.26793	3.00445	16011	18942	0.383	0.576	1.24463	0	0	up	EXL2	RID59056.1 hypothetical protein BRARA_F02305 [Brassica rapa]	-	-	-	-	-	-	-
bulk	BAA04g25910	0.301174	0.712101	16011	18942	0.23	0.431	1.24148	0	0	up	LOS1	XP_013744714.1 elongation factor 2-like [Brassica napus]	-	-	-	-	GO:0005737//cytoplasm	GO:0003743//translation initiation factor activity;GO:0003746//translation elongation factor activity;GO:0003747//translation release factor activity;GO:0003924//GTPase activity;GO:0004781//sulfate adenylyltransferase (ATP) activity;GO:0005525//GTP binding;GO:0043022//ribosome binding	GO:0000103//sulfate assimilation;GO:0001514//selenocysteine incorporation;GO:0006412//translation;GO:0006413//translational initiation;GO:0006414//translational elongation;GO:0006415//translational termination;GO:0006950//response to stress;GO:0042254//ribosome biogenesis
bulk	BAA03g62100	0.202656	0.479055	16011	18942	0.169	0.333	1.24116	0	0	up	PLDDELTA	XP_009138388.1 phospholipase D delta [Brassica rapa]	Metabolism;Metabolism;Cellular Processes;Metabolism;Metabolism	Global and overview maps;Global and overview maps;Transport and catabolism;Lipid metabolism;Lipid metabolism	ko01100//Metabolic pathways;ko01110//Biosynthesis of secondary metabolites;ko04144//Endocytosis;ko00564//Glycerophospholipid metabolism;ko00565//Ether lipid metabolism	K01115;K01115;K01115;K01115;K01115	GO:0005575//cellular_component;GO:0005622//intracellular;GO:0005623//cell;GO:0005737//cytoplasm;GO:0005773//vacuole;GO:0005886//plasma membrane;GO:0005911//cell-cell junction;GO:0009506//plasmodesma;GO:0016020//membrane;GO:0030054//cell junction;GO:0043226//organelle;GO:0043227//membrane-bounded organelle;GO:0043229//intracellular organelle;GO:0043231//intracellular membrane-bounded organelle;GO:…	GO:0003674//molecular_function;GO:0003824//catalytic activity;GO:0004620//phospholipase activity;GO:0004630//phospholipase D activity;GO:0005488//binding;GO:0005509//calcium ion binding;GO:0008081//phosphoric diester hydrolase activity;GO:0008808//cardiolipin synthase activity;GO:0016298//lipase activity;GO:0016787//hydrolase activity;GO:0016788//hydrolase activity, acting on ester bonds;GO:00425…	GO:0006629//lipid metabolic process;GO:0006644//phospholipid metabolic process;GO:0006650//glycerophospholipid metabolic process;GO:0006793//phosphorus metabolic process;GO:0006796//phosphate-containing compound metabolic process;GO:0006807//nitrogen compound metabolic process;GO:0006950//response to stress;GO:0008150//biological_process;GO:0008152//metabolic process;GO:0008219//cell death;GO:000…
bulk	BAA09g14470	0.474737	1.12027	16011	18942	0.32	0.531	1.23864	0	0	up	UBC28	XP_009112891.1 ubiquitin-conjugating enzyme E2 28 [Brassica rapa]	Genetic Information Processing;Genetic Information Processing	Folding, sorting and degradation;Folding, sorting and degradation	ko04141//Protein processing in endoplasmic reticulum;ko04120//Ubiquitin mediated proteolysis	K06689;K06689	-	GO:0000166//nucleotide binding;GO:0003674//molecular_function;GO:0003824//catalytic activity;GO:0005488//binding;GO:0005515//protein binding;GO:0005524//ATP binding;GO:0008144//drug binding;GO:0016740//transferase activity;GO:0017076//purine nucleotide binding;GO:0030554//adenyl nucleotide binding;GO:0032553//ribonucleotide binding;GO:0032555//purine ribonucleotide binding;GO:0032559//adenyl ribo…	GO:0006464//cellular protein modification process;GO:0006807//nitrogen compound metabolic process;GO:0008150//biological_process;GO:0008152//metabolic process;GO:0009987//cellular process;GO:0015031//protein transport;GO:0016567//protein ubiquitination;GO:0019538//protein metabolic process;GO:0032446//protein modification by small protein conjugation;GO:0036211//protein modification process;GO:00…
bulk	BAA03g11790	1.50972	3.56232	16011	18942	0.552	0.803	1.23854	0	0	up	ADF4	XP_013716009.1 actin-depolymerizing factor 4-like isoform X1 [Brassica napus]	-	-	-	-	GO:0005575//cellular_component;GO:0005622//intracellular;GO:0005623//cell;GO:0005737//cytoplasm;GO:0005856//cytoskeleton;GO:0015629//actin cytoskeleton;GO:0043226//organelle;GO:0043228//non-membrane-bounded organelle;GO:0043229//intracellular organelle;GO:0043232//intracellular non-membrane-bounded organelle;GO:0044424//intracellular part;GO:0044464//cell part	GO:0003674//molecular_function;GO:0003779//actin binding;GO:0005488//binding;GO:0005515//protein binding;GO:0008092//cytoskeletal protein binding	GO:0006996//organelle organization;GO:0007010//cytoskeleton organization;GO:0007015//actin filament organization;GO:0008150//biological_process;GO:0008154//actin polymerization or depolymerization;GO:0009987//cellular process;GO:0016043//cellular component organization;GO:0022411//cellular component disassembly;GO:0030029//actin filament-based process;GO:0030036//actin cytoskeleton organization;G…
bulk	BAA06g27480	0.278821	0.657309	16011	18942	0.216	0.415	1.23723	0	0	up	HIR1	XP_013642914.1 hypersensitive-induced response protein 1-like [Brassica napus]	-	-	-	-	GO:0030288//outer membrane-bounded periplasmic space	GO:0003674//molecular_function	GO:0045861//negative regulation of proteolysis
bulk	BAA10g23160	0.632997	1.49143	16011	18942	0.386	0.641	1.23643	0	0	up	ARF	XP_009121418.1 ADP-ribosylation factor [Brassica rapa]	-	-	-	-	GO:0048501//signal recognition particle, plasma membrane targeting	GO:0003873//6-phosphofructo-2-kinase activity;GO:0003924//GTPase activity;GO:0005048//signal sequence binding;GO:0005524//ATP binding;GO:0005525//GTP binding;GO:0019001//guanyl nucleotide binding;GO:0031683//G-protein beta/gamma-subunit complex binding	GO:0006000//fructose metabolic process;GO:0007186//G-protein coupled receptor signaling pathway;GO:0009306//protein secretion
bulk	BAA09g65210	0.259085	0.610431	16011	18942	0.22	0.417	1.2364	0	0	up	PP2A2	XP_009118255.1 serine/threonine-protein phosphatase PP2A-2 catalytic subunit [Brassica rapa]	Genetic Information Processing;Cellular Processes	Translation;Transport and catabolism	ko03015//mRNA surveillance pathway;ko04136//Autophagy - other eukaryotes	K04382;K04382	-	GO:0004113//2',3'-cyclic-nucleotide 3'-phosphodiesterase activity;GO:0016787//hydrolase activity;GO:0051731//polynucleotide 5'-hydroxyl-kinase activity	GO:0042245//RNA repair
bulk	BAA09g14350	0.362778	0.854091	16011	18942	0.267	0.486	1.2353	0	0	up	RTNLB3	XP_009112901.1 reticulon-like protein B3 [Brassica rapa]	-	-	-	-	-	-	GO:0007064//mitotic sister chromatid cohesion
bulk	BAA09g20140	0.330983	0.778681	16011	18942	0.198	0.406	1.23428	0	0	up	ACP3	XP_009113424.1 acyl carrier protein 3, chloroplastic [Brassica rapa]	-	-	-	-	-	GO:0000036//ACP phosphopantetheine attachment site binding involved in fatty acid biosynthetic process	GO:0006633//fatty acid biosynthetic process
bulk	BAA06g37670	1.41159	3.314	16011	18942	0.406	0.702	1.23125	0	0	up	PMAT2	XP_009151767.2 phenolic glucoside malonyltransferase 2 [Brassica rapa]	-	-	-	-	-	GO:0003674//molecular_function;GO:0003824//catalytic activity;GO:0008374//O-acyltransferase activity;GO:0016420//malonyltransferase activity;GO:0016740//transferase activity;GO:0016746//transferase activity, transferring acyl groups;GO:0016747//transferase activity, transferring acyl groups other than amino-acyl groups;GO:0050736//O-malonyltransferase activity	GO:0008150//biological_process;GO:0009636//response to toxic substance;GO:0042221//response to chemical;GO:0050896//response to stimulus
bulk	BAA03g10890	1.12798	2.63911	16011	18942	0.364	0.643	1.22631	0	0	up	--	XP_009131860.2 coiled-coil domain-containing protein R3HCC1L [Brassica rapa]	-	-	-	-	GO:0005634//nucleus;GO:0005737//cytoplasm;GO:0005777//peroxisome	GO:0000340//RNA 7-methylguanosine cap binding;GO:0003723//RNA binding;GO:0003729//mRNA binding;GO:0003997//acyl-CoA oxidase activity;GO:0004535//poly(A)-specific ribonuclease activity;GO:0046872//metal ion binding	GO:0006402//mRNA catabolic process;GO:0006635//fatty acid beta-oxidation
bulk	BAA01g03740	4.23575	9.90944	16011	18942	0.699	0.904	1.22618	0	0	up	PCKR1	XP_009108112.1 peptidyl-prolyl cis-trans isomerase [Brassica rapa]	-	-	-	-	GO:0005575//cellular_component;GO:0005576//extracellular region;GO:0005622//intracellular;GO:0005623//cell;GO:0005737//cytoplasm;GO:0005773//vacuole;GO:0005774//vacuolar membrane;GO:0005794//Golgi apparatus;GO:0005829//cytosol;GO:0005886//plasma membrane;GO:0009507//chloroplast;GO:0009536//plastid;GO:0012505//endomembrane system;GO:0016020//membrane;GO:0031090//organelle membrane;GO:0043226//orga…	GO:0003674//molecular_function;GO:0003755//peptidyl-prolyl cis-trans isomerase activity;GO:0003824//catalytic activity;GO:0016853//isomerase activity;GO:0016859//cis-trans isomerase activity	GO:0000413//protein peptidyl-prolyl isomerization;GO:0006457//protein folding;GO:0006464//cellular protein modification process;GO:0006807//nitrogen compound metabolic process;GO:0007154//cell communication;GO:0007165//signal transduction;GO:0008150//biological_process;GO:0008152//metabolic process;GO:0009987//cellular process;GO:0015948//methanogenesis;GO:0018193//peptidyl-amino acid modificatio…
bulk	BAA05g38990	0.245911	0.574765	16011	18942	0.173	0.361	1.22484	0	0	up	MFP2	RID64309.1 hypothetical protein BRARA_E03253 [Brassica rapa]	Metabolism;Metabolism;Metabolism;Metabolism;Metabolism	Global and overview maps;Global and overview maps;Global and overview maps;Lipid metabolism;Lipid metabolism	ko01100//Metabolic pathways;ko01110//Biosynthesis of secondary metabolites;ko01212//Fatty acid metabolism;ko00071//Fatty acid degradation;ko00592//alpha-Linolenic acid metabolism	K10527;K10527;K10527;K10527;K10527	GO:0016507//mitochondrial fatty acid beta-oxidation multienzyme complex	GO:0003824//catalytic activity;GO:0003857//3-hydroxyacyl-CoA dehydrogenase activity;GO:0003860//3-hydroxyisobutyryl-CoA hydrolase activity;GO:0004165//dodecenoyl-CoA delta-isomerase activity;GO:0004300//enoyl-CoA hydratase activity;GO:0008692//3-hydroxybutyryl-CoA epimerase activity;GO:0008935//1,4-dihydroxy-2-naphthoyl-CoA synthase activity;GO:0016491//oxidoreductase activity;GO:0016616//oxidore…	GO:0006631//fatty acid metabolic process;GO:0006635//fatty acid beta-oxidation;GO:0009062//fatty acid catabolic process;GO:0009234//menaquinone biosynthetic process;GO:0010124//phenylacetate catabolic process;GO:0010128//benzoate catabolic process via CoA ligation;GO:0019439//aromatic compound catabolic process;GO:0055114//oxidation-reduction process
bulk	BAA10g23960	0.732453	1.70874	16011	18942	0.425	0.675	1.22213	0	0	up	--	RID41982.1 hypothetical protein BRARA_J01902 [Brassica rapa]	-	-	-	-	-	-	-
bulk	BAA08g33160	0.647897	1.51099	16011	18942	0.366	0.588	1.22165	0	0	up	RLK7	XP_009144482.1 receptor-like protein kinase 7 [Brassica rapa]	-	-	-	-	-	GO:0004672//protein kinase activity;GO:0005515//protein binding;GO:0005524//ATP binding	GO:0006468//protein phosphorylation
bulk	BAA07g29330	0.244872	0.570015	16011	18942	0.196	0.37	1.21897	0	0	up	--	XP_009104887.1 uncharacterized protein LOC103830825 [Brassica rapa]	-	-	-	-	-	-	-
bulk	BAA08g29850	0.937076	2.17876	16011	18942	0.354	0.673	1.21727	0	0	up	ALAAT1	XP_009110415.1 alanine aminotransferase 1, mitochondrial [Brassica rapa]	Metabolism;Metabolism;Metabolism;Metabolism;Metabolism;Metabolism;Metabolism	Global and overview maps;Global and overview maps;Global and overview maps;Global and overview maps;Energy metabolism;Amino acid metabolism;Amino acid metabolism	ko01100//Metabolic pathways;ko01200//Carbon metabolism;ko01230//Biosynthesis of amino acids;ko01210//2-Oxocarboxylic acid metabolism;ko00710//Carbon fixation in photosynthetic organisms;ko00250//Alanine, aspartate and glutamate metabolism;ko00220//Arginine biosynthesis	K00814;K00814;K00814;K00814;K00814;K00814;K00814	GO:0005737//cytoplasm	GO:0003824//catalytic activity;GO:0003867//4-aminobutyrate transaminase activity;GO:0004400//histidinol-phosphate transaminase activity;GO:0004838//L-tyrosine:2-oxoglutarate aminotransferase activity;GO:0009016//succinyldiaminopimelate transaminase activity;GO:0030170//pyridoxal phosphate binding;GO:0047688//aspartate 4-decarboxylase activity;GO:0048472//threonine-phosphate decarboxylase activity	GO:0000105//histidine biosynthetic process;GO:0006531//aspartate metabolic process;GO:0006559//L-phenylalanine catabolic process;GO:0006572//tyrosine catabolic process;GO:0009058//biosynthetic process;GO:0009236//cobalamin biosynthetic process;GO:0009450//gamma-aminobutyric acid catabolic process;GO:0019877//diaminopimelate biosynthetic process;GO:0042398//cellular modified amino acid biosyntheti…
bulk	BAA03g20620	2.75832	6.40638	16011	18942	0.525	0.778	1.21572	0	0	up	At1g07660	XP_016507811.1 PREDICTED: uncharacterized protein LOC107825453 [Nicotiana tabacum]	-	-	-	-	GO:0071821//FANCM-MHF complex	GO:0003677//DNA binding	GO:0006352//DNA-templated transcription, initiation
bulk	BAA09g40720	0.346107	0.803797	16011	18942	0.231	0.444	1.21561	0	0	up	--	-	-	-	-	-	-	-	-
bulk	BAA06g13820	14.2219	33.0288	16011	18942	0.725	0.919	1.2156	0	0	up	GSTU24	XP_009149162.1 glutathione S-transferase U24 [Brassica rapa]	Metabolism;Metabolism	Global and overview maps;Metabolism of other amino acids	ko01100//Metabolic pathways;ko00480//Glutathione metabolism	K00799;K00799	GO:0005575//cellular_component;GO:0005576//extracellular region;GO:0005622//intracellular;GO:0005623//cell;GO:0005737//cytoplasm;GO:0005829//cytosol;GO:0044424//intracellular part;GO:0044444//cytoplasmic part;GO:0044464//cell part	GO:0003674//molecular_function;GO:0003824//catalytic activity;GO:0004364//glutathione transferase activity;GO:0005216//ion channel activity;GO:0005488//binding;GO:0005515//protein binding;GO:0016034//maleylacetoacetate isomerase activity;GO:0016740//transferase activity;GO:0016765//transferase activity, transferring alkyl or aryl (other than methyl) groups;GO:0033218//amide binding;GO:0042277//pe…	GO:0006518//peptide metabolic process;GO:0006559//L-phenylalanine catabolic process;GO:0006572//tyrosine catabolic process;GO:0006575//cellular modified amino acid metabolic process;GO:0006725//cellular aromatic compound metabolic process;GO:0006749//glutathione metabolic process;GO:0006790//sulfur compound metabolic process;GO:0006807//nitrogen compound metabolic process;GO:0008150//biological_p…
bulk	BAA01g35100	0.440721	1.02327	16011	18942	0.329	0.544	1.21525	0	0	up	UBC19	XP_009111254.1 ubiquitin-conjugating enzyme E2 19 [Brassica rapa]	Genetic Information Processing	Folding, sorting and degradation	ko04120//Ubiquitin mediated proteolysis	K06688	GO:0005575//cellular_component;GO:0005622//intracellular;GO:0005623//cell;GO:0005634//nucleus;GO:0005737//cytoplasm;GO:0043226//organelle;GO:0043227//membrane-bounded organelle;GO:0043229//intracellular organelle;GO:0043231//intracellular membrane-bounded organelle;GO:0044424//intracellular part;GO:0044464//cell part	GO:0000166//nucleotide binding;GO:0003674//molecular_function;GO:0003824//catalytic activity;GO:0004842//ubiquitin-protein transferase activity;GO:0005488//binding;GO:0005515//protein binding;GO:0005524//ATP binding;GO:0008144//drug binding;GO:0016740//transferase activity;GO:0017076//purine nucleotide binding;GO:0019787//ubiquitin-like protein transferase activity;GO:0019899//enzyme binding;GO:0…	GO:0000209//protein polyubiquitination;GO:0006464//cellular protein modification process;GO:0006508//proteolysis;GO:0006511//ubiquitin-dependent protein catabolic process;GO:0006807//nitrogen compound metabolic process;GO:0007088//regulation of mitotic nuclear division;GO:0007346//regulation of mitotic cell cycle;GO:0008150//biological_process;GO:0008152//metabolic process;GO:0008283//cell prolif…
bulk	BAA05g06560	0.345858	0.800779	16011	18942	0.204	0.398	1.21122	0	0	up	P5CSA	XP_009143283.2 delta-1-pyrroline-5-carboxylate synthase A isoform X1 [Brassica rapa]	Metabolism;Metabolism;Metabolism;Metabolism	Global and overview maps;Global and overview maps;Global and overview maps;Amino acid metabolism	ko01100//Metabolic pathways;ko01110//Biosynthesis of secondary metabolites;ko01230//Biosynthesis of amino acids;ko00330//Arginine and proline metabolism	K12657;K12657;K12657;K12657	-	GO:0003991//acetylglutamate kinase activity;GO:0004072//aspartate kinase activity;GO:0004349//glutamate 5-kinase activity;GO:0004350//glutamate-5-semialdehyde dehydrogenase activity;GO:0008804//carbamate kinase activity;GO:0016491//oxidoreductase activity;GO:0017084//delta1-pyrroline-5-carboxylate synthetase activity;GO:0033862//UMP kinase activity	GO:0006520//cellular amino acid metabolic process;GO:0006561//proline biosynthetic process;GO:0006592//ornithine biosynthetic process;GO:0009089//lysine biosynthetic process via diaminopimelate;GO:0015949//nucleobase-containing small molecule interconversion;GO:0055114//oxidation-reduction process
bulk	BAA06g02570	0.418995	0.969394	16011	18942	0.217	0.399	1.21015	0	0	up	ILL4	XP_013640740.1 IAA-amino acid hydrolase ILR1-like 4 [Brassica napus]	-	-	-	-	-	GO:0004180//carboxypeptidase activity;GO:0004222//metalloendopeptidase activity;GO:0008777//acetylornithine deacetylase activity;GO:0009014//succinyl-diaminopimelate desuccinylase activity;GO:0016787//hydrolase activity	GO:0006508//proteolysis;GO:0006592//ornithine biosynthetic process;GO:0009089//lysine biosynthetic process via diaminopimelate
bulk	BAA03g51370	0.340405	0.787184	16011	18942	0.231	0.457	1.20945	0	0	up	AGD12	RIA04052.1 hypothetical protein BRARA_K01824 [Brassica rapa]	Cellular Processes	Transport and catabolism	ko04144//Endocytosis	K12486	GO:0005575//cellular_component;GO:0005622//intracellular;GO:0005623//cell;GO:0005737//cytoplasm;GO:0005773//vacuole;GO:0005794//Golgi apparatus;GO:0005886//plasma membrane;GO:0012505//endomembrane system;GO:0016020//membrane;GO:0043226//organelle;GO:0043227//membrane-bounded organelle;GO:0043229//intracellular organelle;GO:0043231//intracellular membrane-bounded organelle;GO:0044424//intracellula…	GO:0003674//molecular_function;GO:0005096//GTPase activator activity;GO:0005488//binding;GO:0005543//phospholipid binding;GO:0008047//enzyme activator activity;GO:0008289//lipid binding;GO:0030234//enzyme regulator activity;GO:0030695//GTPase regulator activity;GO:0043167//ion binding;GO:0043168//anion binding;GO:0043169//cation binding;GO:0046872//metal ion binding;GO:0060589//nucleoside-triphos…	GO:0006810//transport;GO:0006886//intracellular protein transport;GO:0008104//protein localization;GO:0008150//biological_process;GO:0015031//protein transport;GO:0015833//peptide transport;GO:0033036//macromolecule localization;GO:0034613//cellular protein localization;GO:0042886//amide transport;GO:0043085//positive regulation of catalytic activity;GO:0043087//regulation of GTPase activity;GO:0…
bulk	BAA03g47420	0.382784	0.884615	16011	18942	0.283	0.487	1.20852	0	0	up	--	CDY67661.1 BnaA03g57960D [Brassica napus]	-	-	-	-	-	-	GO:0006629//lipid metabolic process
bulk	BAA07g22720	0.231062	0.533181	16011	18942	0.172	0.365	1.20634	0	0	up	PVA12	XP_013648374.1 vesicle-associated protein 1-2-like [Brassica napus]	-	-	-	-	-	-	-
bulk	BAA06g30470	0.21647	0.498776	16011	18942	0.184	0.355	1.20422	0	0	up	--	VDC67663.1 unnamed protein product [Brassica rapa]	-	-	-	-	GO:0016021//integral component of membrane	GO:0005451//monovalent cation:proton antiporter activity	GO:0006812//cation transport;GO:0015992//proton transport
bulk	BAA02g11620	2.40152	5.53073	16011	18942	0.532	0.791	1.20352	0	0	up	EXO70H1	XP_009126671.1 exocyst complex component EXO70H1 [Brassica rapa]	-	-	-	-	GO:0000145//exocyst	-	GO:0006887//exocytosis
bulk	BAA03g20130	0.462387	1.06402	16011	18942	0.176	0.366	1.20236	0	0	up	UGT73C5	RID69768.1 hypothetical protein BRARA_C01844 [Brassica rapa]	Metabolism;Metabolism	Global and overview maps;Metabolism of terpenoids and polyketides	ko01110//Biosynthesis of secondary metabolites;ko00908//Zeatin biosynthesis	K13496;K13496	-	GO:0008194//UDP-glycosyltransferase activity	-
bulk	BAA06g33180	0.251416	0.578158	16011	18942	0.2	0.363	1.20139	0	0	up	--	XP_009150987.1 uncharacterized protein LOC103874329 [Brassica rapa]	-	-	-	-	-	-	-
bulk	BAA04g30990	1.16404	2.67586	16011	18942	0.544	0.791	1.20086	0	0	up	--	XP_013646857.1 uncharacterized protein LOC106351616 isoform X3 [Brassica napus]	-	-	-	-	-	-	-
bulk	BAA09g42040	2.02329	4.61447	16011	18942	0.524	0.715	1.18946	0	0	up	DHAPS-1	XP_009145343.2 phospho-2-dehydro-3-deoxyheptonate aldolase 1, chloroplastic [Brassica rapa]	Metabolism;Metabolism;Metabolism;Metabolism	Global and overview maps;Global and overview maps;Global and overview maps;Amino acid metabolism	ko01100//Metabolic pathways;ko01110//Biosynthesis of secondary metabolites;ko01230//Biosynthesis of amino acids;ko00400//Phenylalanine, tyrosine and tryptophan biosynthesis	K01626;K01626;K01626;K01626	-	GO:0003849//3-deoxy-7-phosphoheptulonate synthase activity;GO:0004197//cysteine-type endopeptidase activity	GO:0009073//aromatic amino acid family biosynthetic process;GO:0009423//chorismate biosynthetic process;GO:0045184//establishment of protein localization
bulk	BAA01g41880	0.490496	1.11813	16011	18942	0.328	0.57	1.18877	0	0	up	CHC1	XP_013647481.1 clathrin heavy chain 1 [Brassica napus]	Cellular Processes	Transport and catabolism	ko04144//Endocytosis	K04646	GO:0030130//clathrin coat of trans-Golgi network vesicle;GO:0030132//clathrin coat of coated pit	GO:0005198//structural molecule activity	GO:0006886//intracellular protein transport;GO:0016192//vesicle-mediated transport
bulk	BAA10g04680	0.329156	0.749594	16011	18942	0.227	0.429	1.18734	0	0	up	BHLH128	XP_013666654.1 transcription factor bHLH128 [Brassica napus]	-	-	-	-	GO:0005575//cellular_component;GO:0005622//intracellular;GO:0005623//cell;GO:0005634//nucleus;GO:0005737//cytoplasm;GO:0005829//cytosol;GO:0043226//organelle;GO:0043227//membrane-bounded organelle;GO:0043229//intracellular organelle;GO:0043231//intracellular membrane-bounded organelle;GO:0044424//intracellular part;GO:0044444//cytoplasmic part;GO:0044464//cell part	GO:0000976//transcription regulatory region sequence-specific DNA binding;GO:0000981//RNA polymerase II transcription factor activity, sequence-specific DNA binding;GO:0001046//core promoter sequence-specific DNA binding;GO:0001047//core promoter binding;GO:0001067//regulatory region nucleic acid binding;GO:0001228//transcriptional activator activity, RNA polymerase II transcription regulatory re…	GO:0006139//nucleobase-containing compound metabolic process;GO:0006351//transcription, DNA-templated;GO:0006355//regulation of transcription, DNA-templated;GO:0006357//regulation of transcription from RNA polymerase II promoter;GO:0006366//transcription from RNA polymerase II promoter;GO:0006725//cellular aromatic compound metabolic process;GO:0006807//nitrogen compound metabolic process;GO:0008…
bulk	BAA03g06010	1.0603	2.41337	16011	18942	0.321	0.649	1.18658	0	0	up	ERF113	XP_009131332.1 ethylene-responsive transcription factor ERF113 [Brassica rapa]	-	-	-	-	-	GO:0003700//transcription factor activity, sequence-specific DNA binding	GO:0006355//regulation of transcription, DNA-templated
bulk	BAA07g17680	0.53747	1.22071	16011	18942	0.266	0.523	1.18346	0	0	up	FD3	XP_013653681.1 ferredoxin, root R-B1 [Brassica napus]	Metabolism	Energy metabolism	ko00195//Photosynthesis	K02639	-	GO:0009055//electron carrier activity;GO:0016655//oxidoreductase activity, acting on NAD(P)H, quinone or similar compound as acceptor;GO:0050136//NADH dehydrogenase (quinone) activity;GO:0051536//iron-sulfur cluster binding	GO:0006120//mitochondrial electron transport, NADH to ubiquinone;GO:0006814//sodium ion transport;GO:0010124//phenylacetate catabolic process;GO:0016226//iron-sulfur cluster assembly
bulk	BAA07g27590	0.213642	0.485144	16011	18942	0.177	0.347	1.18322	0	0	up	HTR4	RDX80863.1 hypothetical protein CR513_38538, partial [Mucuna pruriens]	-	-	-	-	GO:0071821//FANCM-MHF complex	GO:0003677//DNA binding	GO:0006352//DNA-templated transcription, initiation
bulk	BAA04g33460	0.447793	1.01659	16011	18942	0.31	0.545	1.18283	0	0	up	ARF1	XP_013637399.1 PREDICTED: ADP-ribosylation factor 1-like isoform X1 [Brassica oleracea var. oleracea] [Brassica oleracea]	Cellular Processes	Transport and catabolism	ko04144//Endocytosis	K07937	GO:0048501//signal recognition particle, plasma membrane targeting	GO:0003873//6-phosphofructo-2-kinase activity;GO:0003924//GTPase activity;GO:0005048//signal sequence binding;GO:0005524//ATP binding;GO:0005525//GTP binding;GO:0019001//guanyl nucleotide binding;GO:0031683//G-protein beta/gamma-subunit complex binding	GO:0006000//fructose metabolic process;GO:0007186//G-protein coupled receptor signaling pathway;GO:0009306//protein secretion;GO:0042254//ribosome biogenesis
bulk	BAA02g43330	0.26231	0.594874	16011	18942	0.209	0.39	1.18131	0	0	up	UMK3	XP_009129925.1 UMP-CMP kinase 3 [Brassica rapa]	Metabolism;Metabolism	Global and overview maps;Nucleotide metabolism	ko01100//Metabolic pathways;ko00240//Pyrimidine metabolism	K13800;K13800	GO:0005737//cytoplasm;GO:0009338//exodeoxyribonuclease V complex;GO:0048501//signal recognition particle, plasma membrane targeting	GO:0003924//GTPase activity;GO:0004017//adenylate kinase activity;GO:0004127//cytidylate kinase activity;GO:0004140//dephospho-CoA kinase activity;GO:0004386//helicase activity;GO:0004798//thymidylate kinase activity;GO:0005047//signal recognition particle binding;GO:0005048//signal sequence binding;GO:0005524//ATP binding;GO:0005525//GTP binding;GO:0008854//exodeoxyribonuclease V activity;GO:001…	GO:0006281//DNA repair;GO:0006310//DNA recombination;GO:0006614//SRP-dependent cotranslational protein targeting to membrane;GO:0009151//purine deoxyribonucleotide metabolic process;GO:0009306//protein secretion;GO:0015937//coenzyme A biosynthetic process;GO:0015949//nucleobase-containing small molecule interconversion
bulk	BAA03g37650	2.30847	5.23518	16011	18942	0.309	0.519	1.1813	0	0	up	DIR7	XP_009135316.2 dirigent protein 7 [Brassica rapa]	-	-	-	-	GO:0005575//cellular_component;GO:0005576//extracellular region;GO:0048046//apoplast	-	-
bulk	BAA08g35220	0.309872	0.702168	16011	18942	0.24	0.431	1.18014	0	0	up	--	CDY67840.1 BnaAnng25340D [Brassica napus]	-	-	-	-	-	-	-
bulk	BAA05g09110	0.313073	0.705274	16011	18942	0.257	0.451	1.17168	0	0	up	VPS37-2	XP_009143564.1 vacuolar protein-sorting-associated protein 37 homolog 2 [Brassica rapa]	Cellular Processes	Transport and catabolism	ko04144//Endocytosis	K12185	GO:0000813//ESCRT I complex;GO:0005575//cellular_component;GO:0005622//intracellular;GO:0005623//cell;GO:0005737//cytoplasm;GO:0005768//endosome;GO:0010008//endosome membrane;GO:0012505//endomembrane system;GO:0016020//membrane;GO:0031090//organelle membrane;GO:0031410//cytoplasmic vesicle;GO:0031982//vesicle;GO:0032991//macromolecular complex;GO:0036452//ESCRT complex;GO:0043226//organelle;GO:00…	GO:0008883//glutamyl-tRNA reductase activity;GO:0050661//NADP binding	GO:0006779//porphyrin-containing compound biosynthetic process;GO:0006810//transport;GO:0008104//protein localization;GO:0008150//biological_process;GO:0015031//protein transport;GO:0015833//peptide transport;GO:0016192//vesicle-mediated transport;GO:0016197//endosomal transport;GO:0032509//endosome transport via multivesicular body sorting pathway;GO:0033014//tetrapyrrole biosynthetic process;GO…
bulk	BAA04g22180	0.488127	1.09883	16011	18942	0.256	0.444	1.17064	0	0	up	CYP73A5	VDD14209.1 unnamed protein product [Brassica rapa]	Metabolism;Metabolism;Metabolism;Metabolism;Metabolism;Metabolism	Global and overview maps;Global and overview maps;Biosynthesis of other secondary metabolites;Metabolism of cofactors and vitamins;Biosynthesis of other secondary metabolites;Biosynthesis of other secondary metabolites	ko01100//Metabolic pathways;ko01110//Biosynthesis of secondary metabolites;ko00940//Phenylpropanoid biosynthesis;ko00130//Ubiquinone and other terpenoid-quinone biosynthesis;ko00941//Flavonoid biosynthesis;ko00945//Stilbenoid, diarylheptanoid and gingerol biosynthesis	K00487;K00487;K00487;K00487;K00487;K00487	-	GO:0005506//iron ion binding;GO:0016705//oxidoreductase activity, acting on paired donors, with incorporation or reduction of molecular oxygen;GO:0020037//heme binding	GO:0055114//oxidation-reduction process
bulk	BAA07g26620	0.578762	1.30224	16011	18942	0.331	0.602	1.16995	0	0	up	RPL30B	VDD64755.1 unnamed protein product, partial [Brassica oleracea]	Genetic Information Processing	Translation	ko03010//Ribosome	K02908	GO:0005575//cellular_component;GO:0005622//intracellular;GO:0005623//cell;GO:0005737//cytoplasm;GO:0005829//cytosol;GO:0005840//ribosome;GO:0015934//large ribosomal subunit;GO:0022625//cytosolic large ribosomal subunit;GO:0022626//cytosolic ribosome;GO:0032991//macromolecular complex;GO:0043226//organelle;GO:0043228//non-membrane-bounded organelle;GO:0043229//intracellular organelle;GO:0043232//i…	GO:0003674//molecular_function;GO:0003676//nucleic acid binding;GO:0003723//RNA binding;GO:0003735//structural constituent of ribosome;GO:0005198//structural molecule activity;GO:0005488//binding;GO:0097159//organic cyclic compound binding;GO:1901363//heterocyclic compound binding	GO:0002181//cytoplasmic translation;GO:0006412//translation;GO:0006518//peptide metabolic process;GO:0006807//nitrogen compound metabolic process;GO:0008150//biological_process;GO:0008152//metabolic process;GO:0009058//biosynthetic process;GO:0009059//macromolecule biosynthetic process;GO:0009987//cellular process;GO:0010467//gene expression;GO:0019538//protein metabolic process;GO:0034641//cellu…
bulk	BAA06g43110	0.861494	1.93799	16011	18942	0.398	0.693	1.16965	0	0	up	PBL19	XP_009101450.2 probable serine/threonine-protein kinase PBL19 [Brassica rapa]	-	-	-	-	-	GO:0004672//protein kinase activity;GO:0005524//ATP binding	GO:0006468//protein phosphorylation
bulk	BAA08g23770	0.52757	1.18457	16011	18942	0.356	0.584	1.16693	0	0	up	LOS1	XP_013656818.1 elongation factor 2 [Brassica napus]	-	-	-	-	GO:0005737//cytoplasm	GO:0003743//translation initiation factor activity;GO:0003746//translation elongation factor activity;GO:0003747//translation release factor activity;GO:0003924//GTPase activity;GO:0004781//sulfate adenylyltransferase (ATP) activity;GO:0005525//GTP binding;GO:0043022//ribosome binding	GO:0000103//sulfate assimilation;GO:0001514//selenocysteine incorporation;GO:0006412//translation;GO:0006413//translational initiation;GO:0006414//translational elongation;GO:0006415//translational termination;GO:0006950//response to stress;GO:0042254//ribosome biogenesis
bulk	BAA03g25830	0.564066	1.26601	16011	18942	0.263	0.508	1.16635	0	0	up	ABCG31	XP_009133837.2 ABC transporter G family member 31 isoform X1 [Brassica rapa]	-	-	-	-	GO:0005575//cellular_component;GO:0005887//integral component of plasma membrane;GO:0009379//Holliday junction helicase complex;GO:0009380//excinuclease repair complex;GO:0009898//cytoplasmic side of plasma membrane;GO:0016020//membrane;GO:0016021//integral component of membrane;GO:0043190//ATP-binding cassette (ABC) transporter complex;GO:0055051//ATP-binding cassette (ABC) transporter complex, …	GO:0000166//nucleotide binding;GO:0003674//molecular_function;GO:0003723//RNA binding;GO:0003724//RNA helicase activity;GO:0003924//GTPase activity;GO:0004127//cytidylate kinase activity;GO:0004385//guanylate kinase activity;GO:0004386//helicase activity;GO:0005260//channel-conductance-controlling ATPase activity;GO:0005319//lipid transporter activity;GO:0005524//ATP binding;GO:0005525//GTP bindi…	GO:0000910//cytokinesis;GO:0002949//tRNA threonylcarbamoyladenosine modification;GO:0006139//nucleobase-containing compound metabolic process;GO:0006281//DNA repair;GO:0006289//nucleotide-excision repair;GO:0006310//DNA recombination;GO:0006412//translation;GO:0006464//cellular protein modification process;GO:0006576//cellular biogenic amine metabolic process;GO:0006810//transport;GO:0006817//pho…
bulk	BAA09g54910	0.885393	1.98406	16011	18942	0.4	0.681	1.16406	0	0	up	RTE1	CDY11501.1 BnaA09g40670D [Brassica napus]	Environmental Information Processing	Signal transduction	ko04016//MAPK signaling pathway - plant	K20726	GO:0000139//Golgi membrane;GO:0005575//cellular_component;GO:0005622//intracellular;GO:0005623//cell;GO:0005737//cytoplasm;GO:0005783//endoplasmic reticulum;GO:0005789//endoplasmic reticulum membrane;GO:0005794//Golgi apparatus;GO:0012505//endomembrane system;GO:0016020//membrane;GO:0016021//integral component of membrane;GO:0031090//organelle membrane;GO:0031224//intrinsic component of membrane;…	GO:0008233//peptidase activity	GO:0008150//biological_process;GO:0009719//response to endogenous stimulus;GO:0009723//response to ethylene;GO:0009725//response to hormone;GO:0009966//regulation of signal transduction;GO:0009968//negative regulation of signal transduction;GO:0010033//response to organic substance;GO:0010104//regulation of ethylene-activated signaling pathway;GO:0010105//negative regulation of ethylene-activated…
bulk	BAA08g35660	0.276359	0.617921	16011	18942	0.216	0.405	1.16088	0	0	up	KAB1	XP_009111087.1 probable voltage-gated potassium channel subunit beta [Brassica rapa]	-	-	-	-	-	GO:0047834//D-threo-aldose 1-dehydrogenase activity	-
bulk	BAA09g15510	0.692751	1.54784	16011	18942	0.218	0.416	1.15985	0	0	up	RBOHF	XP_009112796.1 respiratory burst oxidase homolog protein F [Brassica rapa]	Organismal Systems;Environmental Information Processing	Environmental adaptation;Signal transduction	ko04626//Plant-pathogen interaction;ko04016//MAPK signaling pathway - plant	K13447;K13447	GO:0005575//cellular_component;GO:0005622//intracellular;GO:0005623//cell;GO:0005886//plasma membrane;GO:0016020//membrane;GO:0016021//integral component of membrane;GO:0031224//intrinsic component of membrane;GO:0044425//membrane part;GO:0044464//cell part;GO:0071944//cell periphery	GO:0003674//molecular_function;GO:0003824//catalytic activity;GO:0004601//peroxidase activity;GO:0005488//binding;GO:0005509//calcium ion binding;GO:0016174//NAD(P)H oxidase activity;GO:0016209//antioxidant activity;GO:0016491//oxidoreductase activity;GO:0016651//oxidoreductase activity, acting on NAD(P)H;GO:0016684//oxidoreductase activity, acting on peroxide as acceptor;GO:0043167//ion binding;…	GO:0000160//phosphorelay signal transduction system;GO:0001101//response to acid chemical;GO:0002252//immune effector process;GO:0002376//immune system process;GO:0002679//respiratory burst involved in defense response;GO:0006950//response to stress;GO:0006952//defense response;GO:0006970//response to osmotic stress;GO:0007154//cell communication;GO:0007165//signal transduction;GO:0007231//osmose…
bulk	BAA03g36310	0.298806	0.667406	16011	18942	0.237	0.423	1.15936	0	0	up	CHC1	XP_033142262.1 clathrin heavy chain 1 [Brassica rapa]	Cellular Processes	Transport and catabolism	ko04144//Endocytosis	K04646	GO:0005575//cellular_component;GO:0005622//intracellular;GO:0005623//cell;GO:0005737//cytoplasm;GO:0005773//vacuole;GO:0005774//vacuolar membrane;GO:0005794//Golgi apparatus;GO:0005798//Golgi-associated vesicle;GO:0005886//plasma membrane;GO:0005905//coated pit;GO:0005911//cell-cell junction;GO:0009506//plasmodesma;GO:0012505//endomembrane system;GO:0012506//vesicle membrane;GO:0012510//trans-Gol…	GO:0003674//molecular_function;GO:0005198//structural molecule activity;GO:0005488//binding;GO:0005515//protein binding;GO:0030276//clathrin binding;GO:0032051//clathrin light chain binding	GO:0006281//DNA repair;GO:0006310//DNA recombination;GO:0006810//transport;GO:0006886//intracellular protein transport;GO:0006897//endocytosis;GO:0006898//receptor-mediated endocytosis;GO:0008104//protein localization;GO:0008150//biological_process;GO:0009987//cellular process;GO:0010118//stomatal movement;GO:0015031//protein transport;GO:0015833//peptide transport;GO:0016043//cellular component …
bulk	BAA07g25130	2.04748	4.56932	16011	18942	0.479	0.622	1.15813	0	0	up	LOX2	XP_009104416.3 lipoxygenase 2, chloroplastic [Brassica rapa]	Metabolism;Metabolism;Metabolism;Metabolism	Global and overview maps;Global and overview maps;Lipid metabolism;Lipid metabolism	ko01100//Metabolic pathways;ko01110//Biosynthesis of secondary metabolites;ko00592//alpha-Linolenic acid metabolism;ko00591//Linoleic acid metabolism	K00454;K00454;K00454;K00454	-	GO:0005515//protein binding;GO:0016702//oxidoreductase activity, acting on single donors with incorporation of molecular oxygen, incorporation of two atoms of oxygen;GO:0046872//metal ion binding	GO:0055114//oxidation-reduction process
bulk	BAA04g20610	1.5042	3.35446	16011	18942	0.533	0.707	1.15709	0	0	up	LOG1	XP_009140853.2 cytokinin riboside 5'-monophosphate phosphoribohydrolase LOG1 [Brassica rapa]	-	-	-	-	-	GO:0003700//transcription factor activity, sequence-specific DNA binding	GO:0006355//regulation of transcription, DNA-templated
bulk	BAA02g04120	0.341423	0.75958	16011	18942	0.249	0.442	1.15364	0	0	up	RH15	XP_009125794.2 DEAD-box ATP-dependent RNA helicase 15 isoform X1 [Brassica rapa]	Genetic Information Processing;Genetic Information Processing;Genetic Information Processing	Transcription;Translation;Translation	ko03040//Spliceosome;ko03013//RNA transport;ko03015//mRNA surveillance pathway	K12812;K12812;K12812	GO:0009380//excinuclease repair complex;GO:0022625//cytosolic large ribosomal subunit	GO:0003676//nucleic acid binding;GO:0003677//DNA binding;GO:0003690//double-stranded DNA binding;GO:0003735//structural constituent of ribosome;GO:0004003//ATP-dependent DNA helicase activity;GO:0004386//helicase activity;GO:0005515//protein binding;GO:0005524//ATP binding;GO:0008026//ATP-dependent helicase activity;GO:0009381//excinuclease ABC activity;GO:0016787//hydrolase activity;GO:0016887//…	GO:0006139//nucleobase-containing compound metabolic process;GO:0006268//DNA unwinding involved in DNA replication;GO:0006281//DNA repair;GO:0006289//nucleotide-excision repair;GO:0006310//DNA recombination;GO:0006412//translation;GO:0043571//maintenance of CRISPR repeat elements
bulk	BAA01g08690	0.603953	1.33548	16011	18942	0.363	0.622	1.14485	0	0	up	TMEM258	XP_009128511.1 transmembrane protein 258 [Brassica rapa]	-	-	-	-	GO:0034998//oligosaccharyltransferase I complex	-	GO:0006487//protein N-linked glycosylation
bulk	BAA02g02730	0.305803	0.675806	16011	18942	0.223	0.43	1.14401	0	0	up	At5g07960	XP_009125715.1 protein Asterix [Brassica rapa]	-	-	-	-	-	-	-
bulk	BAA04g04370	0.839751	1.85521	16011	18942	0.279	0.528	1.14355	0	0	up	AHL15	XP_013742348.1 AT-hook motif nuclear-localized protein 15-like [Brassica napus]	-	-	-	-	-	-	-
bulk	BAA09g14020	0.827063	1.82164	16011	18942	0.428	0.672	1.13917	0	0	up	NUP98A	XP_013721096.1 nuclear pore complex protein NUP98B-like [Brassica napus]	-	-	-	-	-	-	-
bulk	BAA02g09940	3.16182	6.96403	16011	18942	0.699	0.919	1.13917	0	0	up	LRR1	XP_009124332.1 leucine-rich repeat protein 1 [Brassica rapa]	-	-	-	-	-	GO:0005515//protein binding	-
bulk	BAA03g50630	0.309119	0.680745	16011	18942	0.208	0.396	1.13895	0	0	up	NFD4	VDC83058.1 unnamed protein product [Brassica rapa]	-	-	-	-	-	-	-
bulk	BAA03g03370	0.340457	0.74922	16011	18942	0.242	0.432	1.13792	0	0	up	At3g50280	XP_009131022.1 uncharacterized acetyltransferase At3g50280 [Brassica rapa]	-	-	-	-	-	GO:0016747//transferase activity, transferring acyl groups other than amino-acyl groups	-
bulk	BAA05g42420	2.92851	6.44089	16011	18942	0.466	0.577	1.13709	0	0	up	--	XP_009124001.1 uncharacterized protein LOC103848925 [Brassica rapa]	-	-	-	-	-	-	-
bulk	BAA08g30970	1.45005	3.18333	16011	18942	0.55	0.771	1.13443	0	0	up	DAO	XP_009110557.1 2-oxoglutarate-dependent dioxygenase DAO [Brassica rapa]	Metabolism	Amino acid metabolism	ko00380//Tryptophan metabolism	K23947	-	GO:0003723//RNA binding;GO:0016491//oxidoreductase activity;GO:0033897//ribonuclease T2 activity	GO:0055114//oxidation-reduction process
bulk	BAA05g37850	1.66617	3.65197	16011	18942	0.597	0.827	1.13214	0	0	up	UBC11	XP_009135093.1 ubiquitin-conjugating enzyme E2 11 [Brassica rapa]	Genetic Information Processing;Genetic Information Processing	Folding, sorting and degradation;Folding, sorting and degradation	ko04141//Protein processing in endoplasmic reticulum;ko04120//Ubiquitin mediated proteolysis	K06689;K06689	-	GO:0005515//protein binding	GO:0006464//cellular protein modification process;GO:0015031//protein transport
bulk	BAA03g10660	0.607897	1.332	16011	18942	0.353	0.585	1.13169	0	0	up	LRR1	KAF3544121.1 hypothetical protein DY000_02000942 [Brassica cretica]	-	-	-	-	-	GO:0005515//protein binding	-
bulk	BAA09g27750	10.9905	24.072	16011	18942	0.812	0.948	1.1311	0	0	up	GPX6	XP_009108157.1 probable phospholipid hydroperoxide glutathione peroxidase 6, mitochondrial [Brassica rapa]	Metabolism;Metabolism;Metabolism	Global and overview maps;Metabolism of other amino acids;Lipid metabolism	ko01100//Metabolic pathways;ko00480//Glutathione metabolism;ko00590//Arachidonic acid metabolism	K00432;K00432;K00432	GO:0005575//cellular_component;GO:0005576//extracellular region;GO:0005622//intracellular;GO:0005623//cell;GO:0005737//cytoplasm;GO:0005739//mitochondrion;GO:0005829//cytosol;GO:0005886//plasma membrane;GO:0009507//chloroplast;GO:0009536//plastid;GO:0016020//membrane;GO:0043226//organelle;GO:0043227//membrane-bounded organelle;GO:0043229//intracellular organelle;GO:0043231//intracellular membrane…	GO:0003674//molecular_function;GO:0003824//catalytic activity;GO:0004601//peroxidase activity;GO:0004602//glutathione peroxidase activity;GO:0016209//antioxidant activity;GO:0016491//oxidoreductase activity;GO:0016684//oxidoreductase activity, acting on peroxide as acceptor;GO:0047066//phospholipid-hydroperoxide glutathione peroxidase activity	GO:0006950//response to stress;GO:0006970//response to osmotic stress;GO:0006979//response to oxidative stress;GO:0008150//biological_process;GO:0008152//metabolic process;GO:0009628//response to abiotic stimulus;GO:0009636//response to toxic substance;GO:0009651//response to salt stress;GO:0009987//cellular process;GO:0010035//response to inorganic substance;GO:0010038//response to metal ion;GO:…
bulk	BAA05g33280	0.522735	1.13854	16011	18942	0.306	0.523	1.12303	0	0	up	SBT1.4	XP_009146419.1 subtilisin-like protease SBT1.4 [Brassica rapa]	-	-	-	-	-	GO:0008236//serine-type peptidase activity	GO:0006508//proteolysis;GO:0009306//protein secretion
bulk	BAA07g20600	0.669352	1.45569	16011	18942	0.402	0.632	1.12086	0	0	up	RH38	VDC99038.1 unnamed protein product [Brassica rapa]	-	-	-	-	GO:0005658//alpha DNA polymerase:primase complex;GO:0009380//excinuclease repair complex	GO:0003676//nucleic acid binding;GO:0003677//DNA binding;GO:0003688//DNA replication origin binding;GO:0003690//double-stranded DNA binding;GO:0004003//ATP-dependent DNA helicase activity;GO:0004386//helicase activity;GO:0005515//protein binding;GO:0005524//ATP binding;GO:0008026//ATP-dependent helicase activity;GO:0009381//excinuclease ABC activity;GO:0016787//hydrolase activity;GO:0016818//hydr…	GO:0006139//nucleobase-containing compound metabolic process;GO:0006260//DNA replication;GO:0006268//DNA unwinding involved in DNA replication;GO:0006281//DNA repair;GO:0006289//nucleotide-excision repair;GO:0006310//DNA recombination;GO:0043571//maintenance of CRISPR repeat elements
bulk	BAA09g20350	0.294543	0.640489	16011	18942	0.208	0.388	1.1207	0	0	up	URGT3	XP_009113448.1 UDP-rhamnose/UDP-galactose transporter 3 [Brassica rapa]	-	-	-	-	GO:0000139//Golgi membrane;GO:0005575//cellular_component;GO:0005622//intracellular;GO:0005623//cell;GO:0005737//cytoplasm;GO:0005794//Golgi apparatus;GO:0012505//endomembrane system;GO:0016020//membrane;GO:0016021//integral component of membrane;GO:0031090//organelle membrane;GO:0031224//intrinsic component of membrane;GO:0031984//organelle subcompartment;GO:0043226//organelle;GO:0043227//membra…	GO:0003674//molecular_function;GO:0005215//transporter activity;GO:0015291//secondary active transmembrane transporter activity;GO:0015297//antiporter activity;GO:0022804//active transmembrane transporter activity;GO:0022857//transmembrane transporter activity	GO:0006810//transport;GO:0008150//biological_process;GO:0008643//carbohydrate transport;GO:0015780//nucleotide-sugar transport;GO:0015931//nucleobase-containing compound transport;GO:0051179//localization;GO:0051234//establishment of localization;GO:0055085//transmembrane transport;GO:0071702//organic substance transport;GO:0071705//nitrogen compound transport;GO:0090480//purine nucleotide-sugar …
bulk	BAA10g00900	0.443214	0.963571	16011	18942	0.3	0.521	1.12039	0	0	up	PPA1	XP_009119663.1 soluble inorganic pyrophosphatase 1 [Brassica rapa]	Metabolism	Energy metabolism	ko00190//Oxidative phosphorylation	K01507	GO:0005737//cytoplasm	GO:0000287//magnesium ion binding;GO:0004427//inorganic diphosphatase activity	GO:0006796//phosphate-containing compound metabolic process
bulk	BAA01g39680	1.26727	2.74791	16011	18942	0.348	0.589	1.11661	0	0	up	--	XP_009117197.1 uncharacterized protein LOC103842334 [Brassica rapa]	-	-	-	-	-	-	-
bulk	BAA02g36540	0.653522	1.41584	16011	18942	0.266	0.445	1.11535	0	0	up	At1g66480	XP_009129247.1 uncharacterized protein At1g66480-like [Brassica rapa]	-	-	-	-	-	-	-
bulk	BAA09g46790	1.56799	3.39671	16011	18942	0.527	0.712	1.11522	0	0	up	At1g07660	XP_016507811.1 PREDICTED: uncharacterized protein LOC107825453 [Nicotiana tabacum]	-	-	-	-	GO:0071821//FANCM-MHF complex	GO:0003677//DNA binding	GO:0006352//DNA-templated transcription, initiation
bulk	BAA07g37300	0.461082	0.99763	16011	18942	0.24	0.438	1.11348	0	0	up	TIFY11B	XP_033130107.1 protein TIFY 11B [Brassica rapa]	Environmental Information Processing	Signal transduction	ko04075//Plant hormone signal transduction	K13464	-	-	-
bulk	BAA07g08870	2.48993	5.37729	16011	18942	0.405	0.706	1.11077	0	0	up	SAHH2	XP_009102577.2 adenosylhomocysteinase 2 [Brassica rapa]	Metabolism;Metabolism	Global and overview maps;Amino acid metabolism	ko01100//Metabolic pathways;ko00270//Cysteine and methionine metabolism	K01251;K01251	GO:0005737//cytoplasm	GO:0003824//catalytic activity;GO:0004013//adenosylhomocysteinase activity;GO:0004455//ketol-acid reductoisomerase activity;GO:0004488//methylenetetrahydrofolate dehydrogenase (NADP+) activity;GO:0004617//phosphoglycerate dehydrogenase activity;GO:0016491//oxidoreductase activity;GO:0016779//nucleotidyltransferase activity;GO:0051287//NAD binding;GO:0070403//NAD+ binding	GO:0006520//cellular amino acid metabolic process;GO:0006564//L-serine biosynthetic process;GO:0006631//fatty acid metabolic process;GO:0006730//one-carbon metabolic process;GO:0006813//potassium ion transport;GO:0008652//cellular amino acid biosynthetic process;GO:0009097//isoleucine biosynthetic process;GO:0009099//valine biosynthetic process;GO:0009228//thiamine biosynthetic process;GO:0030436…
bulk	BAA03g04730	2.10895	4.5526	16011	18942	0.589	0.778	1.11016	0	0	up	HTR4	RDX80863.1 hypothetical protein CR513_38538, partial [Mucuna pruriens]	-	-	-	-	GO:0071821//FANCM-MHF complex	GO:0003677//DNA binding	GO:0006352//DNA-templated transcription, initiation
bulk	BAA03g06410	0.316803	0.683655	16011	18942	0.232	0.416	1.10968	0	0	up	--	XP_009131380.1 translocon-associated protein subunit beta [Brassica rapa]	Genetic Information Processing	Folding, sorting and degradation	ko04141//Protein processing in endoplasmic reticulum	K13250	-	GO:0018738//S-formylglutathione hydrolase activity	GO:0046292//formaldehyde metabolic process
bulk	BAA05g28840	0.613567	1.3236	16011	18942	0.385	0.605	1.10917	0	0	up	ACT2	NP_001289901.1 uncharacterized protein LOC104746256 [Camelina sativa]	-	-	-	-	GO:0005575//cellular_component;GO:0005622//intracellular;GO:0005623//cell;GO:0005634//nucleus;GO:0005737//cytoplasm;GO:0005856//cytoskeleton;GO:0016020//membrane;GO:0043226//organelle;GO:0043227//membrane-bounded organelle;GO:0043228//non-membrane-bounded organelle;GO:0043229//intracellular organelle;GO:0043231//intracellular membrane-bounded organelle;GO:0043232//intracellular non-membrane-bound…	GO:0000166//nucleotide binding;GO:0003674//molecular_function;GO:0005198//structural molecule activity;GO:0005200//structural constituent of cytoskeleton;GO:0005488//binding;GO:0005524//ATP binding;GO:0008144//drug binding;GO:0017076//purine nucleotide binding;GO:0030554//adenyl nucleotide binding;GO:0032553//ribonucleotide binding;GO:0032555//purine ribonucleotide binding;GO:0032559//adenyl ribo…	GO:0000902//cell morphogenesis;GO:0000904//cell morphogenesis involved in differentiation;GO:0006996//organelle organization;GO:0007010//cytoskeleton organization;GO:0007275//multicellular organism development;GO:0008150//biological_process;GO:0009314//response to radiation;GO:0009416//response to light stimulus;GO:0009628//response to abiotic stimulus;GO:0009639//response to red or far red light…
bulk	BAA03g60260	0.667577	1.43578	16011	18942	0.248	0.476	1.10482	0	0	up	--	-	-	-	-	-	-	-	-
bulk	BAA09g48010	0.446215	0.956719	16011	18942	0.29	0.5	1.10036	0	0	up	PP16-1	XP_009116242.1 16 kDa phloem protein 1 [Brassica rapa]	-	-	-	-	-	-	-
bulk	BAA03g04710	0.278676	0.597075	16011	18942	0.206	0.375	1.09932	0	0	up	MSH6	XP_009131187.1 DEAD-box ATP-dependent RNA helicase 28 [Brassica rapa]	-	-	-	-	-	-	-
bulk	BAA05g16450	0.288563	0.618157	16011	18942	0.205	0.38	1.09909	0	0	up	LIGB	XP_009147826.1 extradiol ring-cleavage dioxygenase [Brassica rapa]	Metabolism	Biosynthesis of other secondary metabolites	ko00965//Betalain biosynthesis	K15777	-	GO:0008198//ferrous iron binding;GO:0016491//oxidoreductase activity	GO:0006725//cellular aromatic compound metabolic process
bulk	BAA06g41140	0.754069	1.61473	16011	18942	0.398	0.642	1.09853	0	0	up	APY6	XP_013664922.1 probable apyrase 6 [Brassica napus]	Metabolism;Metabolism;Metabolism	Global and overview maps;Nucleotide metabolism;Nucleotide metabolism	ko01100//Metabolic pathways;ko00230//Purine metabolism;ko00240//Pyrimidine metabolism	K01510;K01510;K01510	GO:0005575//cellular_component;GO:0005622//intracellular;GO:0005623//cell;GO:0005737//cytoplasm;GO:0012506//vesicle membrane;GO:0016020//membrane;GO:0016021//integral component of membrane;GO:0030659//cytoplasmic vesicle membrane;GO:0031090//organelle membrane;GO:0031224//intrinsic component of membrane;GO:0031410//cytoplasmic vesicle;GO:0031982//vesicle;GO:0043226//organelle;GO:0043227//membrane…	GO:0000166//nucleotide binding;GO:0003674//molecular_function;GO:0003824//catalytic activity;GO:0005488//binding;GO:0005524//ATP binding;GO:0008144//drug binding;GO:0016787//hydrolase activity;GO:0016817//hydrolase activity, acting on acid anhydrides;GO:0016818//hydrolase activity, acting on acid anhydrides, in phosphorus-containing anhydrides;GO:0017076//purine nucleotide binding;GO:0030554//ade…	GO:0000003//reproduction;GO:0003006//developmental process involved in reproduction;GO:0007275//multicellular organism development;GO:0008150//biological_process;GO:0009555//pollen development;GO:0009653//anatomical structure morphogenesis;GO:0009791//post-embryonic development;GO:0009900//dehiscence;GO:0009901//anther dehiscence;GO:0009908//flower development;GO:0009987//cellular process;GO:0010…
bulk	BAA04g09610	0.344244	0.737023	16011	18942	0.261	0.457	1.09828	0	0	up	EIF(ISO)4E	AYA28437.1 eukaryotic translation initiation factor 4E.a [Brassica rapa]	Genetic Information Processing	Translation	ko03013//RNA transport	K03259	-	GO:0003723//RNA binding;GO:0003743//translation initiation factor activity	GO:0006413//translational initiation
bulk	BAA09g63210	0.579183	1.23927	16011	18942	0.38	0.591	1.0974	0	0	up	NUCL1	XP_013731102.1 uncharacterized protein BNAA09G46370D [Brassica napus]	-	-	-	-	-	GO:0003676//nucleic acid binding	GO:0008380//RNA splicing
bulk	BAA10g05670	0.327014	0.699546	16011	18942	0.239	0.421	1.09707	0	0	up	TPP2	CDY54884.1 BnaA10g27960D [Brassica napus]	Genetic Information Processing	Folding, sorting and degradation	ko03060//Protein export	K03100	GO:0030288//outer membrane-bounded periplasmic space	GO:0004252//serine-type endopeptidase activity	GO:0000746//conjugation;GO:0006465//signal peptide processing;GO:0009306//protein secretion;GO:0019430//removal of superoxide radicals
bulk	BAA08g19660	0.443308	0.947686	16011	18942	0.295	0.502	1.0961	0	0	up	PPI1	XP_009109131.1 proton pump-interactor 1 isoform X1 [Brassica rapa]	-	-	-	-	GO:0039679//viral occlusion body	GO:0005524//ATP binding	GO:0007059//chromosome segregation;GO:0030261//chromosome condensation
bulk	BAA05g17050	1.61625	3.45005	16011	18942	0.416	0.669	1.09397	0	0	up	DIR20	XP_009107087.1 dirigent protein 20 [Brassica rapa]	-	-	-	-	GO:0005575//cellular_component;GO:0005576//extracellular region;GO:0048046//apoplast	-	-
bulk	BAA02g09960	5.15257	10.9916	16011	18942	0.442	0.687	1.09304	0	0	up	AAO	XP_033141463.1 L-ascorbate oxidase [Brassica rapa]	Metabolism;Metabolism	Global and overview maps;Carbohydrate metabolism	ko01100//Metabolic pathways;ko00053//Ascorbate and aldarate metabolism	K00423;K00423	-	GO:0005375//copper ion transmembrane transporter activity;GO:0005507//copper ion binding;GO:0016491//oxidoreductase activity;GO:0050304//nitrous-oxide reductase activity	GO:0006825//copper ion transport;GO:0019333//denitrification pathway;GO:0055114//oxidation-reduction process
bulk	BAA07g42340	0.393183	0.838322	16011	18942	0.293	0.497	1.0923	0	0	up	UBC36	XP_009106601.1 ubiquitin-conjugating enzyme E2 36 [Brassica rapa]	Genetic Information Processing	Folding, sorting and degradation	ko04120//Ubiquitin mediated proteolysis	K10580	GO:0005575//cellular_component;GO:0005622//intracellular;GO:0005623//cell;GO:0005634//nucleus;GO:0005737//cytoplasm;GO:0043226//organelle;GO:0043227//membrane-bounded organelle;GO:0043229//intracellular organelle;GO:0043231//intracellular membrane-bounded organelle;GO:0044424//intracellular part;GO:0044464//cell part	GO:0000166//nucleotide binding;GO:0003674//molecular_function;GO:0003824//catalytic activity;GO:0004842//ubiquitin-protein transferase activity;GO:0005488//binding;GO:0005515//protein binding;GO:0005524//ATP binding;GO:0008144//drug binding;GO:0016740//transferase activity;GO:0017076//purine nucleotide binding;GO:0019787//ubiquitin-like protein transferase activity;GO:0019899//enzyme binding;GO:0…	GO:0000209//protein polyubiquitination;GO:0006139//nucleobase-containing compound metabolic process;GO:0006259//DNA metabolic process;GO:0006281//DNA repair;GO:0006301//postreplication repair;GO:0006464//cellular protein modification process;GO:0006508//proteolysis;GO:0006511//ubiquitin-dependent protein catabolic process;GO:0006725//cellular aromatic compound metabolic process;GO:0006807//nitrog…
bulk	BAA02g21370	0.405944	0.865379	16011	18942	0.278	0.477	1.09205	0	0	up	--	VDC88224.1 unnamed protein product [Brassica rapa]	-	-	-	-	-	-	-
bulk	BAA03g50370	0.323892	0.690308	16011	18942	0.242	0.424	1.09173	0	0	up	BEH3	XP_009136969.2 BES1/BZR1 homolog protein 3 [Brassica rapa]	-	-	-	-	-	-	-
bulk	BAA04g20140	0.460256	0.980907	16011	18942	0.267	0.447	1.09168	0	0	up	FD3	XP_009140803.1 ferredoxin, root R-B2 [Brassica rapa]	Metabolism	Energy metabolism	ko00195//Photosynthesis	K02639	-	GO:0009055//electron carrier activity;GO:0016655//oxidoreductase activity, acting on NAD(P)H, quinone or similar compound as acceptor;GO:0050136//NADH dehydrogenase (quinone) activity;GO:0051536//iron-sulfur cluster binding	GO:0006120//mitochondrial electron transport, NADH to ubiquinone;GO:0006814//sodium ion transport;GO:0010124//phenylacetate catabolic process;GO:0016226//iron-sulfur cluster assembly
bulk	BAA09g66230	0.438479	0.933644	16011	18942	0.298	0.509	1.09037	0	0	up	AXS2	XP_009118389.2 UDP-D-apiose/UDP-D-xylose synthase 2 [Brassica rapa]	Metabolism;Metabolism	Global and overview maps;Carbohydrate metabolism	ko01100//Metabolic pathways;ko00520//Amino sugar and nucleotide sugar metabolism	K12449;K12449	-	GO:0003824//catalytic activity;GO:0003854//3-beta-hydroxy-delta5-steroid dehydrogenase activity;GO:0003978//UDP-glucose 4-epimerase activity;GO:0008460//dTDP-glucose 4,6-dehydratase activity;GO:0008712//ADP-glyceromanno-heptose 6-epimerase activity;GO:0008831//dTDP-4-dehydrorhamnose reductase activity;GO:0016491//oxidoreductase activity;GO:0016616//oxidoreductase activity, acting on the CH-OH gro…	GO:0005975//carbohydrate metabolic process;GO:0006012//galactose metabolic process;GO:0006694//steroid biosynthetic process;GO:0009243//O antigen biosynthetic process;GO:0009244//lipopolysaccharide core region biosynthetic process;GO:0019305//dTDP-rhamnose biosynthetic process;GO:0055114//oxidation-reduction process
bulk	BAA07g41560	1.49044	3.1643	16011	18942	0.509	0.762	1.08615	0	0	up	DFC	XP_009106450.1 protein DOWNSTREAM OF FLC [Brassica rapa]	-	-	-	-	-	-	-
bulk	BAA07g00340	1.10467	2.34482	16011	18942	0.414	0.625	1.08586	0	0	up	HST	VDC95040.1 unnamed protein product [Brassica rapa]	Metabolism;Metabolism;Metabolism;Metabolism;Metabolism	Global and overview maps;Global and overview maps;Biosynthesis of other secondary metabolites;Biosynthesis of other secondary metabolites;Biosynthesis of other secondary metabolites	ko01100//Metabolic pathways;ko01110//Biosynthesis of secondary metabolites;ko00940//Phenylpropanoid biosynthesis;ko00941//Flavonoid biosynthesis;ko00945//Stilbenoid, diarylheptanoid and gingerol biosynthesis	K13065;K13065;K13065;K13065;K13065	-	GO:0016747//transferase activity, transferring acyl groups other than amino-acyl groups	-
bulk	BAA02g29370	2.89194	6.13036	16011	18942	0.373	0.633	1.08393	0	0	up	GSTF3	XP_009144554.1 glutathione S-transferase F3 [Brassica rapa]	Metabolism;Metabolism	Global and overview maps;Metabolism of other amino acids	ko01100//Metabolic pathways;ko00480//Glutathione metabolism	K00799;K00799	GO:0016611//iron-iron nitrogenase complex	GO:0005515//protein binding;GO:0016034//maleylacetoacetate isomerase activity;GO:0016163//nitrogenase activity	GO:0006559//L-phenylalanine catabolic process;GO:0006572//tyrosine catabolic process;GO:0006749//glutathione metabolic process;GO:0009399//nitrogen fixation
bulk	BAA03g34250	1.05677	2.23492	16011	18942	0.314	0.522	1.08056	0	0	up	MYB108	NP_001303033.1 transcription factor MYB108-like [Brassica napus]	-	-	-	-	-	-	-
bulk	BAA07g24850	0.428209	0.905058	16011	18942	0.3	0.49	1.0797	0	0	up	GATL7	RID54674.1 hypothetical protein BRARA_G01976 [Brassica rapa]	-	-	-	-	-	GO:0016757//transferase activity, transferring glycosyl groups	-
bulk	BAA02g27960	2.54947	5.38063	16011	18942	0.582	0.837	1.07758	0	0	up	VQ11	XP_009128422.1 VQ motif-containing protein 11 [Brassica rapa]	-	-	-	-	-	-	-
bulk	BAA08g23970	0.302427	0.638108	16011	18942	0.237	0.41	1.07721	0	0	up	RPL18AB	XP_009109630.1 60S ribosomal protein L18a-2 isoform X1 [Brassica rapa]	Genetic Information Processing	Translation	ko03010//Ribosome	K02882	GO:0005575//cellular_component;GO:0005622//intracellular;GO:0005623//cell;GO:0005737//cytoplasm;GO:0005829//cytosol;GO:0005840//ribosome;GO:0005911//cell-cell junction;GO:0009506//plasmodesma;GO:0015934//large ribosomal subunit;GO:0022625//cytosolic large ribosomal subunit;GO:0022626//cytosolic ribosome;GO:0030054//cell junction;GO:0032991//macromolecular complex;GO:0043226//organelle;GO:0043228/…	GO:0003674//molecular_function;GO:0003676//nucleic acid binding;GO:0003723//RNA binding;GO:0003735//structural constituent of ribosome;GO:0005198//structural molecule activity;GO:0005488//binding;GO:0097159//organic cyclic compound binding;GO:1901363//heterocyclic compound binding	GO:0000045//autophagosome assembly;GO:0006412//translation;GO:0006518//peptide metabolic process;GO:0006807//nitrogen compound metabolic process;GO:0008150//biological_process;GO:0008152//metabolic process;GO:0009058//biosynthetic process;GO:0009059//macromolecule biosynthetic process;GO:0009987//cellular process;GO:0010467//gene expression;GO:0019538//protein metabolic process;GO:0034641//cellul…
bulk	BAA03g21710	0.549699	1.15767	16011	18942	0.327	0.539	1.07451	0	0	up	SYD	XP_009133330.2 chromatin structure-remodeling complex protein SYD isoform X1 [Brassica rapa]	-	-	-	-	GO:0000228//nuclear chromosome;GO:0000785//chromatin;GO:0000790//nuclear chromatin;GO:0005575//cellular_component;GO:0005622//intracellular;GO:0005623//cell;GO:0005634//nucleus;GO:0005694//chromosome;GO:0005737//cytoplasm;GO:0005829//cytosol;GO:0016514//SWI/SNF complex;GO:0016586//RSC complex;GO:0031974//membrane-enclosed lumen;GO:0031981//nuclear lumen;GO:0032991//macromolecular complex;GO:00432…	GO:0000166//nucleotide binding;GO:0000988//transcription factor activity, protein binding;GO:0000990//transcription factor activity, core RNA polymerase binding;GO:0000991//transcription factor activity, core RNA polymerase II binding;GO:0003674//molecular_function;GO:0003676//nucleic acid binding;GO:0003677//DNA binding;GO:0003678//DNA helicase activity;GO:0003824//catalytic activity;GO:0004003/…	GO:0000003//reproduction;GO:0000160//phosphorelay signal transduction system;GO:0002831//regulation of response to biotic stimulus;GO:0003006//developmental process involved in reproduction;GO:0006139//nucleobase-containing compound metabolic process;GO:0006325//chromatin organization;GO:0006338//chromatin remodeling;GO:0006351//transcription, DNA-templated;GO:0006355//regulation of transcription…
bulk	BAA07g21640	0.316138	0.665401	16011	18942	0.215	0.4	1.07367	0	0	up	AHL15	XP_009103959.1 AT-hook motif nuclear-localized protein 15 isoform X1 [Brassica rapa]	-	-	-	-	-	-	-
bulk	BAA01g38920	1.00007	2.10465	16011	18942	0.393	0.656	1.07348	0	0	up	ERF4	XP_033137861.1 ethylene-responsive transcription factor 4-like [Brassica rapa]	-	-	-	-	GO:0005575//cellular_component;GO:0005622//intracellular;GO:0005623//cell;GO:0005634//nucleus;GO:0005654//nucleoplasm;GO:0016604//nuclear body;GO:0031974//membrane-enclosed lumen;GO:0031981//nuclear lumen;GO:0043226//organelle;GO:0043227//membrane-bounded organelle;GO:0043229//intracellular organelle;GO:0043231//intracellular membrane-bounded organelle;GO:0043233//organelle lumen;GO:0044422//orga…	GO:0003674//molecular_function;GO:0003676//nucleic acid binding;GO:0003677//DNA binding;GO:0003700//transcription factor activity, sequence-specific DNA binding;GO:0005488//binding;GO:0043565//sequence-specific DNA binding;GO:0097159//organic cyclic compound binding;GO:1901363//heterocyclic compound binding	GO:0000160//phosphorelay signal transduction system;GO:0001101//response to acid chemical;GO:0002218//activation of innate immune response;GO:0002252//immune effector process;GO:0002253//activation of immune response;GO:0002376//immune system process;GO:0002682//regulation of immune system process;GO:0002684//positive regulation of immune system process;GO:0006139//nucleobase-containing compound …
bulk	BAA04g08200	0.867153	1.82359	16011	18942	0.394	0.589	1.07242	0	0	up	SAHH1	XP_009139575.1 adenosylhomocysteinase 1 [Brassica rapa]	Metabolism;Metabolism	Global and overview maps;Amino acid metabolism	ko01100//Metabolic pathways;ko00270//Cysteine and methionine metabolism	K01251;K01251	GO:0005737//cytoplasm	GO:0003824//catalytic activity;GO:0004013//adenosylhomocysteinase activity;GO:0004455//ketol-acid reductoisomerase activity;GO:0004488//methylenetetrahydrofolate dehydrogenase (NADP+) activity;GO:0004617//phosphoglycerate dehydrogenase activity;GO:0008883//glutamyl-tRNA reductase activity;GO:0016491//oxidoreductase activity;GO:0051287//NAD binding;GO:0070403//NAD+ binding	GO:0006520//cellular amino acid metabolic process;GO:0006564//L-serine biosynthetic process;GO:0006631//fatty acid metabolic process;GO:0006730//one-carbon metabolic process;GO:0006779//porphyrin-containing compound biosynthetic process;GO:0006813//potassium ion transport;GO:0008652//cellular amino acid biosynthetic process;GO:0009097//isoleucine biosynthetic process;GO:0009099//valine biosynthet…
bulk	BAA02g43280	0.447119	0.939642	16011	18942	0.304	0.515	1.07145	0	0	up	LOS1	XP_009129918.2 elongation factor 2 [Brassica rapa]	-	-	-	-	GO:0005737//cytoplasm	GO:0003743//translation initiation factor activity;GO:0003746//translation elongation factor activity;GO:0003747//translation release factor activity;GO:0003924//GTPase activity;GO:0004672//protein kinase activity;GO:0004781//sulfate adenylyltransferase (ATP) activity;GO:0005524//ATP binding;GO:0005525//GTP binding;GO:0043022//ribosome binding	GO:0000103//sulfate assimilation;GO:0001514//selenocysteine incorporation;GO:0006412//translation;GO:0006413//translational initiation;GO:0006414//translational elongation;GO:0006415//translational termination;GO:0006468//protein phosphorylation;GO:0006950//response to stress;GO:0042254//ribosome biogenesis
bulk	BAA10g20070	0.827609	1.73881	16011	18942	0.445	0.678	1.07108	0	0	up	COPT5	XP_009120788.1 copper transporter 5 [Brassica rapa]	-	-	-	-	GO:0005575//cellular_component;GO:0005622//intracellular;GO:0005623//cell;GO:0005737//cytoplasm;GO:0005768//endosome;GO:0005770//late endosome;GO:0005773//vacuole;GO:0005774//vacuolar membrane;GO:0005794//Golgi apparatus;GO:0005911//cell-cell junction;GO:0009506//plasmodesma;GO:0012505//endomembrane system;GO:0016020//membrane;GO:0016021//integral component of membrane;GO:0030054//cell junction;G…	GO:0003674//molecular_function;GO:0005215//transporter activity;GO:0005375//copper ion transmembrane transporter activity;GO:0008324//cation transmembrane transporter activity;GO:0015075//ion transmembrane transporter activity;GO:0015318//inorganic solute uptake transmembrane transporter activity;GO:0022857//transmembrane transporter activity;GO:0022890//inorganic cation transmembrane transporter…	GO:0000041//transition metal ion transport;GO:0001101//response to acid chemical;GO:0006810//transport;GO:0006811//ion transport;GO:0006812//cation transport;GO:0006825//copper ion transport;GO:0008150//biological_process;GO:0009719//response to endogenous stimulus;GO:0009725//response to hormone;GO:0009737//response to abscisic acid;GO:0010033//response to organic substance;GO:0015680//intracell…
bulk	BAA08g27700	0.400691	0.841554	16011	18942	0.262	0.463	1.07057	0	0	up	PDIL1-1	XP_013722125.1 protein disulfide isomerase-like 1-1 [Brassica napus]	Genetic Information Processing	Folding, sorting and degradation	ko04141//Protein processing in endoplasmic reticulum	K09580	GO:0000322//storage vacuole;GO:0000323//lytic vacuole;GO:0000325//plant-type vacuole;GO:0000326//protein storage vacuole;GO:0000327//lytic vacuole within protein storage vacuole;GO:0005575//cellular_component;GO:0005618//cell wall;GO:0005622//intracellular;GO:0005623//cell;GO:0005737//cytoplasm;GO:0005773//vacuole;GO:0005783//endoplasmic reticulum;GO:0005788//endoplasmic reticulum lumen;GO:000950…	GO:0003674//molecular_function;GO:0003756//protein disulfide isomerase activity;GO:0003824//catalytic activity;GO:0015035//protein disulfide oxidoreductase activity;GO:0015036//disulfide oxidoreductase activity;GO:0016209//antioxidant activity;GO:0016491//oxidoreductase activity;GO:0016667//oxidoreductase activity, acting on a sulfur group of donors;GO:0016853//isomerase activity;GO:0016860//intr…	GO:0000003//reproduction;GO:0003006//developmental process involved in reproduction;GO:0006457//protein folding;GO:0006790//sulfur compound metabolic process;GO:0006950//response to stress;GO:0006970//response to osmotic stress;GO:0007275//multicellular organism development;GO:0008150//biological_process;GO:0009306//protein secretion;GO:0009628//response to abiotic stimulus;GO:0009651//response t…
bulk	BAA10g22030	0.659712	1.38478	16011	18942	0.319	0.563	1.06975	0	0	up	--	XP_009120985.1 uncharacterized protein LOC103845844 isoform X1 [Brassica rapa]	-	-	-	-	-	-	-
bulk	BAA09g60610	1.20504	2.52794	16011	18942	0.393	0.579	1.06888	0	0	up	LOX3	XP_013726497.1 lipoxygenase 3, chloroplastic [Brassica napus]	Metabolism;Metabolism;Metabolism;Metabolism	Global and overview maps;Global and overview maps;Lipid metabolism;Lipid metabolism	ko01100//Metabolic pathways;ko01110//Biosynthesis of secondary metabolites;ko00592//alpha-Linolenic acid metabolism;ko00591//Linoleic acid metabolism	K00454;K00454;K00454;K00454	-	GO:0005515//protein binding;GO:0016702//oxidoreductase activity, acting on single donors with incorporation of molecular oxygen, incorporation of two atoms of oxygen;GO:0046872//metal ion binding	GO:0055114//oxidation-reduction process
bulk	BAA01g44690	2.72361	5.71202	16011	18942	0.608	0.824	1.06848	0	0	up	RCI2B	XP_009124956.1 hydrophobic protein RCI2B [Brassica rapa]	-	-	-	-	GO:0005575//cellular_component;GO:0016020//membrane;GO:0016021//integral component of membrane;GO:0031224//intrinsic component of membrane;GO:0044425//membrane part	-	GO:0001101//response to acid chemical;GO:0006950//response to stress;GO:0006970//response to osmotic stress;GO:0008150//biological_process;GO:0009266//response to temperature stimulus;GO:0009409//response to cold;GO:0009414//response to water deprivation;GO:0009415//response to water;GO:0009628//response to abiotic stimulus;GO:0009651//response to salt stress;GO:0009719//response to endogenous st…
bulk	BAA01g31580	2.09088	4.37484	16011	18942	0.538	0.723	1.06512	0	0	up	DTX37	XP_009105791.1 protein DETOXIFICATION 37 [Brassica rapa]	-	-	-	-	GO:0016020//membrane	GO:0015238//drug transmembrane transporter activity;GO:0015297//antiporter activity;GO:0042910//xenobiotic transporter activity	GO:0006855//drug transmembrane transport;GO:0042493//response to drug;GO:0055085//transmembrane transport
bulk	BAA04g26780	6.86146	14.3199	16011	18942	0.694	0.879	1.06143	0	0	up	PAL1	XP_009141625.1 phenylalanine ammonia-lyase 1 [Brassica rapa]	Metabolism;Metabolism;Metabolism;Metabolism	Global and overview maps;Global and overview maps;Biosynthesis of other secondary metabolites;Amino acid metabolism	ko01100//Metabolic pathways;ko01110//Biosynthesis of secondary metabolites;ko00940//Phenylpropanoid biosynthesis;ko00360//Phenylalanine metabolism	K10775;K10775;K10775;K10775	-	GO:0004397//histidine ammonia-lyase activity;GO:0016841//ammonia-lyase activity;GO:0050368//tyrosine 2,3-aminomutase activity	GO:0006548//histidine catabolic process;GO:0009058//biosynthetic process;GO:0009698//phenylpropanoid metabolic process
bulk	BAA02g02490	0.433845	0.90451	16011	18942	0.303	0.501	1.05996	0	0	up	TSN1	XP_009125686.1 ribonuclease TUDOR 1 [Brassica rapa]	-	-	-	-	-	-	-
bulk	BAS13g01280	2.1827	4.54458	16011	18942	0.436	0.678	1.05803	0	0	up	At2g30620	XP_013723254.1 histone H1.1-like [Brassica napus]	-	-	-	-	GO:0000785//chromatin;GO:0000786//nucleosome;GO:0005575//cellular_component;GO:0005622//intracellular;GO:0005623//cell;GO:0005634//nucleus;GO:0005694//chromosome;GO:0032991//macromolecular complex;GO:0032993//protein-DNA complex;GO:0043226//organelle;GO:0043227//membrane-bounded organelle;GO:0043228//non-membrane-bounded organelle;GO:0043229//intracellular organelle;GO:0043231//intracellular memb…	GO:0003674//molecular_function;GO:0003676//nucleic acid binding;GO:0003677//DNA binding;GO:0005488//binding;GO:0097159//organic cyclic compound binding;GO:1901363//heterocyclic compound binding	GO:0006323//DNA packaging;GO:0006325//chromatin organization;GO:0006333//chromatin assembly or disassembly;GO:0006334//nucleosome assembly;GO:0006996//organelle organization;GO:0008150//biological_process;GO:0009987//cellular process;GO:0016043//cellular component organization;GO:0022607//cellular component assembly;GO:0031497//chromatin assembly;GO:0034622//cellular macromolecular complex assemb…
bulk	BAA03g55880	4.01637	8.35761	16011	18942	0.515	0.687	1.0572	0	0	up	--	CDY29853.1 BnaA03g48740D [Brassica napus]	-	-	-	-	-	-	-
bulk	BAA09g54590	0.328176	0.682453	16011	18942	0.262	0.428	1.05626	0	0	up	STY13	RID47814.1 hypothetical protein BRARA_I04379 [Brassica rapa]	-	-	-	-	-	GO:0004672//protein kinase activity;GO:0005524//ATP binding	GO:0006468//protein phosphorylation
bulk	BAA04g01220	0.690739	1.43458	16011	18942	0.239	0.496	1.05442	0	0	up	--	RID64871.1 hypothetical protein BRARA_D00108 [Brassica rapa]	-	-	-	-	-	-	-
bulk	BAA02g10510	13.03	27.0496	16011	18942	0.818	0.911	1.05377	0	0	up	At5g22580	XP_009126549.1 stress-response A/B barrel domain-containing protein At5g22580 [Brassica rapa]	-	-	-	-	-	-	-
bulk	BAA03g22850	1.55686	3.22918	16011	18942	0.473	0.655	1.05253	0	0	up	CAM2	XP_010417845.1 PREDICTED: calmodulin-5 [Camelina sativa]	Organismal Systems;Environmental Information Processing;Environmental Information Processing	Environmental adaptation;Signal transduction;Signal transduction	ko04626//Plant-pathogen interaction;ko04016//MAPK signaling pathway - plant;ko04070//Phosphatidylinositol signaling system	K02183;K02183;K02183	GO:0005575//cellular_component;GO:0005622//intracellular;GO:0005623//cell;GO:0005737//cytoplasm;GO:0005773//vacuole;GO:0005856//cytoskeleton;GO:0005874//microtubule;GO:0015630//microtubule cytoskeleton;GO:0016020//membrane;GO:0030880//RNA polymerase complex;GO:0043226//organelle;GO:0043227//membrane-bounded organelle;GO:0043228//non-membrane-bounded organelle;GO:0043229//intracellular organelle;G…	GO:0003674//molecular_function;GO:0004553//hydrolase activity, hydrolyzing O-glycosyl compounds;GO:0005488//binding;GO:0005509//calcium ion binding;GO:0005515//protein binding;GO:0015159//polysaccharide transmembrane transporter activity;GO:0043167//ion binding;GO:0043169//cation binding;GO:0046872//metal ion binding	GO:0000272//polysaccharide catabolic process;GO:0006352//DNA-templated transcription, initiation;GO:0007154//cell communication;GO:0007165//signal transduction;GO:0008150//biological_process;GO:0009987//cellular process;GO:0015774//polysaccharide transport;GO:0019722//calcium-mediated signaling;GO:0019932//second-messenger-mediated signaling;GO:0023052//signaling;GO:0035556//intracellular signal …
bulk	BAA03g54080	0.929015	1.92618	16011	18942	0.493	0.711	1.05197	0	0	up	SEC61G1	VYS63819.1 unnamed protein product [Arabidopsis thaliana]	Genetic Information Processing;Cellular Processes;Genetic Information Processing	Folding, sorting and degradation;Transport and catabolism;Folding, sorting and degradation	ko04141//Protein processing in endoplasmic reticulum;ko04145//Phagosome;ko03060//Protein export	K07342;K07342;K07342	GO:0016020//membrane	-	GO:0006605//protein targeting;GO:0006886//intracellular protein transport
bulk	BAA08g02840	0.323674	0.670987	16011	18942	0.261	0.418	1.05174	0	0	up	UP3	VDD02855.1 unnamed protein product [Brassica rapa]	-	-	-	-	-	-	-
bulk	BAA07g25500	0.479174	0.992203	16011	18942	0.282	0.498	1.05009	0	0	up	AATP1	RID54724.1 hypothetical protein BRARA_G02026 [Brassica rapa]	-	-	-	-	GO:0016021//integral component of membrane	GO:0005471//ATP:ADP antiporter activity	GO:0006862//nucleotide transport
bulk	BAA02g11020	0.367601	0.760405	16011	18942	0.262	0.447	1.04863	0	0	up	PDIL1-4	XP_013681331.1 protein disulfide isomerase-like 1-4 [Brassica napus]	Genetic Information Processing	Folding, sorting and degradation	ko04141//Protein processing in endoplasmic reticulum	K09580	GO:0005737//cytoplasm;GO:0005788//endoplasmic reticulum lumen	GO:0003756//protein disulfide isomerase activity;GO:0015036//disulfide oxidoreductase activity;GO:0016209//antioxidant activity;GO:0016491//oxidoreductase activity;GO:0016667//oxidoreductase activity, acting on a sulfur group of donors	GO:0006457//protein folding;GO:0006790//sulfur compound metabolic process;GO:0009306//protein secretion;GO:0055114//oxidation-reduction process
bulk	BAA05g14850	0.3637	0.751751	16011	18942	0.27	0.464	1.0475	0	0	up	UBA1	VDC70737.1 unnamed protein product [Brassica rapa]	Genetic Information Processing	Folding, sorting and degradation	ko04120//Ubiquitin mediated proteolysis	K03178	-	GO:0008641//small protein activating enzyme activity;GO:0016779//nucleotidyltransferase activity	GO:0006497//protein lipidation;GO:0007130//synaptonemal complex assembly;GO:0007131//reciprocal meiotic recombination;GO:0007283//spermatogenesis;GO:0009228//thiamine biosynthetic process
bulk	BAA05g18490	0.480039	0.991912	16011	18942	0.34	0.544	1.04706	0	0	up	RABG3D	XP_009144857.1 ras-related protein RABG3d [Brassica rapa]	Cellular Processes;Cellular Processes	Transport and catabolism;Transport and catabolism	ko04144//Endocytosis;ko04145//Phagosome	K07897;K07897	GO:0005575//cellular_component;GO:0005622//intracellular;GO:0005623//cell;GO:0005737//cytoplasm;GO:0005773//vacuole;GO:0005774//vacuolar membrane;GO:0005794//Golgi apparatus;GO:0005886//plasma membrane;GO:0012505//endomembrane system;GO:0016020//membrane;GO:0031090//organelle membrane;GO:0043226//organelle;GO:0043227//membrane-bounded organelle;GO:0043229//intracellular organelle;GO:0043231//intr…	GO:0000166//nucleotide binding;GO:0001882//nucleoside binding;GO:0001883//purine nucleoside binding;GO:0003674//molecular_function;GO:0003677//DNA binding;GO:0003723//RNA binding;GO:0003724//RNA helicase activity;GO:0003743//translation initiation factor activity;GO:0003824//catalytic activity;GO:0003924//GTPase activity;GO:0004385//guanylate kinase activity;GO:0005488//binding;GO:0005524//ATP bi…	GO:0001522//pseudouridine synthesis;GO:0006400//tRNA modification;GO:0006412//translation;GO:0006413//translational initiation;GO:0006576//cellular biogenic amine metabolic process;GO:0006810//transport;GO:0007186//G-protein coupled receptor signaling pathway;GO:0008104//protein localization;GO:0008150//biological_process;GO:0009451//RNA modification;GO:0015031//protein transport;GO:0015833//pept…
bulk	BAA02g37720	1.14027	2.35434	16011	18942	0.493	0.741	1.04595	0	0	up	SKIP11	XP_009129113.1 F-box/kelch-repeat protein SKIP11 [Brassica rapa]	-	-	-	-	-	GO:0005515//protein binding	-
bulk	BAA05g31680	0.496027	1.0238	16011	18942	0.355	0.536	1.04544	0	0	up	ATG8I	XP_009146225.1 autophagy-related protein 8i [Brassica rapa]	Cellular Processes	Transport and catabolism	ko04136//Autophagy - other eukaryotes	K08341	GO:0000421//autophagosome membrane;GO:0005575//cellular_component;GO:0005622//intracellular;GO:0005623//cell;GO:0005737//cytoplasm;GO:0005773//vacuole;GO:0005774//vacuolar membrane;GO:0005776//autophagosome;GO:0005856//cytoskeleton;GO:0005874//microtubule;GO:0015630//microtubule cytoskeleton;GO:0016020//membrane;GO:0031090//organelle membrane;GO:0031410//cytoplasmic vesicle;GO:0031982//vesicle;GO…	GO:0003674//molecular_function;GO:0003824//catalytic activity;GO:0008233//peptidase activity;GO:0008234//cysteine-type peptidase activity;GO:0008641//small protein activating enzyme activity;GO:0016740//transferase activity;GO:0016787//hydrolase activity;GO:0016874//ligase activity;GO:0016877//ligase activity, forming carbon-sulfur bonds;GO:0019776//Atg8 ligase activity;GO:0019779//Atg8 activatin…	GO:0000045//autophagosome assembly;GO:0006508//proteolysis;GO:0006807//nitrogen compound metabolic process;GO:0006810//transport;GO:0006914//autophagy;GO:0006950//response to stress;GO:0006995//cellular response to nitrogen starvation;GO:0007154//cell communication;GO:0008104//protein localization;GO:0008150//biological_process;GO:0008152//metabolic process;GO:0009056//catabolic process;GO:000926…
bulk	BAA08g19470	9.77448	20.1706	16011	18942	0.859	0.959	1.04516	0	0	up	UBC9	CDY14262.1 BnaA08g13930D [Brassica napus]	Genetic Information Processing;Genetic Information Processing	Folding, sorting and degradation;Folding, sorting and degradation	ko04141//Protein processing in endoplasmic reticulum;ko04120//Ubiquitin mediated proteolysis	K06689;K06689	-	GO:0005515//protein binding	GO:0006464//cellular protein modification process;GO:0007186//G-protein coupled receptor signaling pathway;GO:0015031//protein transport
bulk	BAA06g39180	0.617335	1.27369	16011	18942	0.352	0.577	1.04489	0	0	up	Y-2	XP_009151982.1 uncharacterized protein At3g27210 isoform X1 [Brassica rapa]	-	-	-	-	-	-	-
bulk	BAA01g16030	1.54923	3.19598	16011	18942	0.607	0.81	1.04471	0	0	up	At4g24160	CDY34260.1 BnaA01g13630D [Brassica napus]	-	-	-	-	-	GO:0003674//molecular_function;GO:0003824//catalytic activity;GO:0004414//homoserine O-acetyltransferase activity;GO:0008236//serine-type peptidase activity;GO:0016787//hydrolase activity;GO:0016788//hydrolase activity, acting on ester bonds;GO:0047570//3-oxoadipate enol-lactonase activity;GO:0047746//chlorophyllase activity;GO:0070205//2-succinyl-6-hydroxy-2,4-cyclohexadiene-1-carboxylate syntha…	GO:0006112//energy reserve metabolic process;GO:0006508//proteolysis;GO:0009058//biosynthetic process;GO:0009086//methionine biosynthetic process;GO:0009102//biotin biosynthetic process;GO:0009234//menaquinone biosynthetic process;GO:0015979//photosynthesis;GO:0015996//chlorophyll catabolic process;GO:0030163//protein catabolic process;GO:0042952//beta-ketoadipate pathway
bulk	BAA03g22300	0.761474	1.57078	16011	18942	0.44	0.667	1.04461	0	0	up	CLC2	XP_009133406.1 clathrin light chain 2 [Brassica rapa]	-	-	-	-	GO:0030130//clathrin coat of trans-Golgi network vesicle;GO:0030132//clathrin coat of coated pit	GO:0004520//endodeoxyribonuclease activity;GO:0005198//structural molecule activity;GO:0046872//metal ion binding	GO:0006886//intracellular protein transport;GO:0016192//vesicle-mediated transport;GO:0043571//maintenance of CRISPR repeat elements
bulk	BAA07g42320	0.367136	0.756415	16011	18942	0.284	0.457	1.04286	0	0	up	--	XP_009106599.1 uncharacterized protein LOC103832361 [Brassica rapa]	-	-	-	-	-	-	-
bulk	BAA09g51430	0.346432	0.713612	16011	18942	0.266	0.444	1.04257	0	0	up	--	RID47498.1 hypothetical protein BRARA_I04086 [Brassica rapa]	-	-	-	-	-	-	-
bulk	BAA05g41150	1.43686	2.95554	16011	18942	0.577	0.793	1.04051	0	0	up	GRF7	XP_009147332.1 14-3-3-like protein GF14 nu [Brassica rapa]	-	-	-	-	GO:0019028//viral capsid	GO:0005198//structural molecule activity	-
bulk	BAA10g14680	0.384689	0.790169	16011	18942	0.301	0.483	1.03847	0	0	up	--	XP_013665812.1 uncharacterized protein LOC106370327 [Brassica napus]	-	-	-	-	-	GO:0004869//cysteine-type endopeptidase inhibitor activity	-
bulk	BAA02g41870	0.386705	0.794288	16011	18942	0.286	0.48	1.03843	0	0	up	LSM5	XP_009129752.1 sm-like protein LSM5 [Brassica rapa]	Genetic Information Processing;Genetic Information Processing	Transcription;Folding, sorting and degradation	ko03040//Spliceosome;ko03018//RNA degradation	K12624;K12624	-	-	-
bulk	BAA05g12220	9.45631	19.4111	16011	18942	0.835	0.954	1.03753	0	0	up	PED1	XP_009143894.1 3-ketoacyl-CoA thiolase 2, peroxisomal [Brassica rapa]	Metabolism;Metabolism;Cellular Processes;Metabolism;Metabolism;Metabolism;Metabolism;Metabolism	Global and overview maps;Global and overview maps;Transport and catabolism;Global and overview maps;Amino acid metabolism;Lipid metabolism;Lipid metabolism;Lipid metabolism	ko01100//Metabolic pathways;ko01110//Biosynthesis of secondary metabolites;ko04146//Peroxisome;ko01212//Fatty acid metabolism;ko00280//Valine, leucine and isoleucine degradation;ko00071//Fatty acid degradation;ko00592//alpha-Linolenic acid metabolism;ko01040//Biosynthesis of unsaturated fatty acids	K07513;K07513;K07513;K07513;K07513;K07513;K07513;K07513	-	GO:0003985//acetyl-CoA C-acetyltransferase activity;GO:0003988//acetyl-CoA C-acyltransferase activity;GO:0016747//transferase activity, transferring acyl groups other than amino-acyl groups;GO:0033817//beta-ketoacyl-acyl-carrier-protein synthase II activity	GO:0006631//fatty acid metabolic process;GO:0006633//fatty acid biosynthetic process;GO:0009062//fatty acid catabolic process
bulk	BAA01g36750	0.439542	0.899715	16011	18942	0.269	0.464	1.03347	0	0	up	--	XP_009113565.1 histone H1 [Brassica rapa]	-	-	-	-	GO:0000786//nucleosome	GO:0003677//DNA binding;GO:0003917//DNA topoisomerase type I activity	GO:0006265//DNA topological change;GO:0006334//nucleosome assembly
bulk	BAA07g03380	0.494383	1.01182	16011	18942	0.344	0.546	1.03326	0	0	up	AAP19-1	XP_006298711.1 AP-1 complex subunit sigma-1 [Capsella rubella]	-	-	-	-	GO:0005575//cellular_component;GO:0005622//intracellular;GO:0005623//cell;GO:0005737//cytoplasm;GO:0005794//Golgi apparatus;GO:0012505//endomembrane system;GO:0012506//vesicle membrane;GO:0016020//membrane;GO:0030117//membrane coat;GO:0030135//coated vesicle;GO:0030136//clathrin-coated vesicle;GO:0030659//cytoplasmic vesicle membrane;GO:0030662//coated vesicle membrane;GO:0030665//clathrin-coated…	-	GO:0006810//transport;GO:0006886//intracellular protein transport;GO:0008104//protein localization;GO:0008150//biological_process;GO:0015031//protein transport;GO:0015833//peptide transport;GO:0016192//vesicle-mediated transport;GO:0033036//macromolecule localization;GO:0034613//cellular protein localization;GO:0042886//amide transport;GO:0045184//establishment of protein localization;GO:0046907/…
bulk	BAA09g29050	0.431599	0.883271	16011	18942	0.323	0.506	1.03316	0	0	up	At4g10100	XP_009113596.1 molybdopterin synthase sulfur carrier subunit [Brassica rapa]	Genetic Information Processing	Folding, sorting and degradation	ko04122//Sulfur relay system	K21232	GO:0005575//cellular_component;GO:0005622//intracellular;GO:0005623//cell;GO:0005737//cytoplasm;GO:0005829//cytosol;GO:0044424//intracellular part;GO:0044444//cytoplasmic part;GO:0044464//cell part	GO:0000166//nucleotide binding;GO:0003674//molecular_function;GO:0003824//catalytic activity;GO:0005488//binding;GO:0036094//small molecule binding;GO:0097159//organic cyclic compound binding;GO:1901265//nucleoside phosphate binding;GO:1901363//heterocyclic compound binding	GO:0006464//cellular protein modification process;GO:0006732//coenzyme metabolic process;GO:0006777//Mo-molybdopterin cofactor biosynthetic process;GO:0006793//phosphorus metabolic process;GO:0006796//phosphate-containing compound metabolic process;GO:0006807//nitrogen compound metabolic process;GO:0007154//cell communication;GO:0007165//signal transduction;GO:0008150//biological_process;GO:00081…
bulk	BAA05g35880	0.529374	1.08084	16011	18942	0.348	0.555	1.02979	0	0	up	CHC1	XP_009146750.2 clathrin heavy chain 1 isoform X2 [Brassica rapa]	Cellular Processes	Transport and catabolism	ko04144//Endocytosis	K04646	GO:0030130//clathrin coat of trans-Golgi network vesicle;GO:0030132//clathrin coat of coated pit	GO:0005198//structural molecule activity	GO:0006886//intracellular protein transport;GO:0016192//vesicle-mediated transport
bulk	BAA08g01390	0.497378	1.0146	16011	18942	0.324	0.538	1.0285	0	0	up	NRPB12	CDY24079.1 BnaA06g00770D [Brassica napus]	Genetic Information Processing	Transcription	ko03020//RNA polymerase	K03009	-	GO:0003676//nucleic acid binding;GO:0003677//DNA binding;GO:0003899//DNA-directed RNA polymerase activity;GO:0008270//zinc ion binding;GO:0008901//ferredoxin hydrogenase activity;GO:0016151//nickel cation binding;GO:0051536//iron-sulfur cluster binding	GO:0006351//transcription, DNA-templated;GO:0006464//cellular protein modification process;GO:0051604//protein maturation
bulk	BAA01g07720	0.503112	1.02595	16011	18942	0.337	0.542	1.028	0	0	up	HMA2	XP_022550258.1 cadmium/zinc-transporting ATPase HMA2-like isoform X1 [Brassica napus]	-	-	-	-	GO:0031004//potassium ion-transporting ATPase complex	GO:0004008//copper-exporting ATPase activity;GO:0004647//phosphoserine phosphatase activity;GO:0005375//copper ion transmembrane transporter activity;GO:0005388//calcium-transporting ATPase activity;GO:0008556//potassium-transporting ATPase activity;GO:0015434//cadmium-transporting ATPase activity;GO:0015444//magnesium-importing ATPase activity;GO:0016787//hydrolase activity;GO:0042625//ATPase co…	GO:0006545//glycine biosynthetic process;GO:0006564//L-serine biosynthetic process;GO:0006813//potassium ion transport;GO:0006816//calcium ion transport;GO:0006825//copper ion transport;GO:0008152//metabolic process;GO:0015691//cadmium ion transport;GO:0015693//magnesium ion transport;GO:0030001//metal ion transport
bulk	BAA04g10050	0.573478	1.16921	16011	18942	0.368	0.577	1.02772	0	0	up	At5g36290	XP_009124227.1 GDT1-like protein 3 [Brassica rapa]	-	-	-	-	GO:0000139//Golgi membrane;GO:0000322//storage vacuole;GO:0000323//lytic vacuole;GO:0000324//fungal-type vacuole;GO:0000329//fungal-type vacuole membrane;GO:0005575//cellular_component;GO:0005622//intracellular;GO:0005623//cell;GO:0005737//cytoplasm;GO:0005764//lysosome;GO:0005765//lysosomal membrane;GO:0005768//endosome;GO:0005769//early endosome;GO:0005770//late endosome;GO:0005773//vacuole;GO:…	GO:0003674//molecular_function;GO:0005215//transporter activity;GO:0008324//cation transmembrane transporter activity;GO:0015075//ion transmembrane transporter activity;GO:0015085//calcium ion transmembrane transporter activity;GO:0015318//inorganic solute uptake transmembrane transporter activity;GO:0022857//transmembrane transporter activity;GO:0022890//inorganic cation transmembrane transporte…	GO:0006464//cellular protein modification process;GO:0006486//protein glycosylation;GO:0006487//protein N-linked glycosylation;GO:0006807//nitrogen compound metabolic process;GO:0006810//transport;GO:0006811//ion transport;GO:0006812//cation transport;GO:0006816//calcium ion transport;GO:0006873//cellular ion homeostasis;GO:0006874//cellular calcium ion homeostasis;GO:0006875//cellular metal ion …
bulk	BAA09g01320	2.59733	5.29113	16011	18942	0.473	0.739	1.02655	0	0	up	Cht10	XP_009111344.1 chitinase 10 [Brassica rapa]	-	-	-	-	-	GO:0004568//chitinase activity	GO:0006032//chitin catabolic process;GO:0016998//cell wall macromolecule catabolic process
bulk	BAA01g12690	0.745397	1.51558	16011	18942	0.329	0.498	1.02379	0	0	up	At4g20830	XP_009134021.2 berberine bridge enzyme-like 19 [Brassica rapa]	-	-	-	-	-	GO:0008891//glycolate oxidase activity;GO:0016491//oxidoreductase activity;GO:0050660//flavin adenine dinucleotide binding	GO:0005975//carbohydrate metabolic process;GO:0055114//oxidation-reduction process
bulk	BAA05g15990	0.497634	1.00923	16011	18942	0.293	0.511	1.0201	0	0	up	RBG2	XP_009144682.1 glycine-rich RNA-binding protein 2, mitochondrial [Brassica rapa]	-	-	-	-	-	GO:0003676//nucleic acid binding	GO:0008380//RNA splicing
bulk	BAA09g61840	0.557667	1.13074	16011	18942	0.33	0.548	1.01979	0	0	up	tma7	CDY70031.1 BnaAnng32380D [Brassica napus]	-	-	-	-	-	-	-
bulk	BAA09g38000	0.485428	0.983404	16011	18942	0.339	0.534	1.01853	0	0	up	NTF2B	XP_009113718.1 nuclear transport factor 2B [Brassica rapa]	-	-	-	-	-	-	-
bulk	BAA09g08400	0.362829	0.734528	16011	18942	0.285	0.46	1.01753	0	0	up	ADK1	XP_013661220.1 adenylate kinase 4 [Brassica napus]	Metabolism;Metabolism;Metabolism;Metabolism	Global and overview maps;Global and overview maps;Nucleotide metabolism;Metabolism of cofactors and vitamins	ko01100//Metabolic pathways;ko01110//Biosynthesis of secondary metabolites;ko00230//Purine metabolism;ko00730//Thiamine metabolism	K00939;K00939;K00939;K00939	-	GO:0004017//adenylate kinase activity;GO:0016887//ATPase activity	GO:0009151//purine deoxyribonucleotide metabolic process;GO:0009306//protein secretion
bulk	BAA10g05800	1.34598	2.72479	16011	18942	0.486	0.749	1.01749	0	0	up	--	XP_009119002.1 uncharacterized protein LOC103843989 [Brassica rapa]	-	-	-	-	-	-	-
bulk	BAA04g22190	1.69849	3.43711	16011	18942	0.409	0.692	1.01694	0	0	up	CYP73A5	XP_009141068.2 trans-cinnamate 4-monooxygenase [Brassica rapa]	Metabolism;Metabolism;Metabolism;Metabolism;Metabolism;Metabolism	Global and overview maps;Global and overview maps;Biosynthesis of other secondary metabolites;Metabolism of cofactors and vitamins;Biosynthesis of other secondary metabolites;Biosynthesis of other secondary metabolites	ko01100//Metabolic pathways;ko01110//Biosynthesis of secondary metabolites;ko00940//Phenylpropanoid biosynthesis;ko00130//Ubiquinone and other terpenoid-quinone biosynthesis;ko00941//Flavonoid biosynthesis;ko00945//Stilbenoid, diarylheptanoid and gingerol biosynthesis	K00487;K00487;K00487;K00487;K00487;K00487	-	GO:0005506//iron ion binding;GO:0016705//oxidoreductase activity, acting on paired donors, with incorporation or reduction of molecular oxygen;GO:0020037//heme binding	GO:0055114//oxidation-reduction process
bulk	BAA03g03130	0.457192	0.924361	16011	18942	0.318	0.507	1.01566	0	0	up	TSN1	XP_009130988.1 ribonuclease TUDOR 1 [Brassica rapa]	-	-	-	-	-	-	-
bulk	BAA03g51390	0.410849	0.830374	16011	18942	0.3	0.488	1.01515	0	0	up	--	XP_009137177.1 COX assembly mitochondrial protein 2 homolog [Brassica rapa]	-	-	-	-	-	-	-
bulk	BAA06g40790	0.40409	0.816618	16011	18942	0.299	0.49	1.01498	0	0	up	NTF2	XP_009152158.1 nuclear transport factor 2 isoform X2 [Brassica rapa]	-	-	-	-	-	GO:0003676//nucleic acid binding	GO:0008380//RNA splicing
bulk	BAA07g11550	0.902992	1.82351	16011	18942	0.485	0.684	1.01393	0	0	up	NTF2B	XP_009102940.2 nuclear transport factor 2B [Brassica rapa]	-	-	-	-	-	-	-
bulk	BAA04g26880	0.375906	0.758284	16011	18942	0.271	0.457	1.01236	0	0	up	ADK	XP_009141641.1 adenylate kinase 1, chloroplastic [Brassica rapa]	Metabolism;Metabolism;Metabolism;Metabolism	Global and overview maps;Global and overview maps;Nucleotide metabolism;Metabolism of cofactors and vitamins	ko01100//Metabolic pathways;ko01110//Biosynthesis of secondary metabolites;ko00230//Purine metabolism;ko00730//Thiamine metabolism	K00939;K00939;K00939;K00939	-	GO:0004017//adenylate kinase activity	GO:0009151//purine deoxyribonucleotide metabolic process
bulk	BAA01g06090	0.551685	1.10809	16011	18942	0.358	0.561	1.00615	0	0	up	At4g32390	XP_009126072.2 probable sugar phosphate/phosphate translocator At4g32390 [Brassica rapa]	-	-	-	-	GO:0005575//cellular_component;GO:0005622//intracellular;GO:0005623//cell;GO:0005737//cytoplasm;GO:0005768//endosome;GO:0005794//Golgi apparatus;GO:0005802//trans-Golgi network;GO:0012505//endomembrane system;GO:0016020//membrane;GO:0016021//integral component of membrane;GO:0031224//intrinsic component of membrane;GO:0031410//cytoplasmic vesicle;GO:0031982//vesicle;GO:0031984//organelle subcompa…	-	GO:0006810//transport;GO:0008150//biological_process;GO:0008643//carbohydrate transport;GO:0051179//localization;GO:0051234//establishment of localization;GO:0055085//transmembrane transport;GO:0071702//organic substance transport
bulk	BAA07g39990	2.10504	4.2112	16011	18942	0.63	0.779	1.00038	0	0	up	PETE	XP_013717951.1 plastocyanin [Brassica napus]	Metabolism	Energy metabolism	ko00195//Photosynthesis	K02638	GO:0005575//cellular_component;GO:0005622//intracellular;GO:0005623//cell;GO:0005737//cytoplasm;GO:0009507//chloroplast;GO:0009534//chloroplast thylakoid;GO:0009535//chloroplast thylakoid membrane;GO:0009536//plastid;GO:0009579//thylakoid;GO:0016020//membrane;GO:0031976//plastid thylakoid;GO:0031977//thylakoid lumen;GO:0031984//organelle subcompartment;GO:0034357//photosynthetic membrane;GO:00426…	GO:0003674//molecular_function;GO:0003824//catalytic activity;GO:0005488//binding;GO:0005507//copper ion binding;GO:0009055//electron carrier activity;GO:0016491//oxidoreductase activity;GO:0043167//ion binding;GO:0043169//cation binding;GO:0046872//metal ion binding;GO:0046914//transition metal ion binding	GO:0006091//generation of precursor metabolites and energy;GO:0008150//biological_process;GO:0008152//metabolic process;GO:0009987//cellular process;GO:0015979//photosynthesis;GO:0022900//electron transport chain;GO:0044237//cellular metabolic process;GO:0055114//oxidation-reduction process
bulk	BAA10g06440	2.77494	5.54737	16011	18942	0.594	0.763	0.999346	0	0	up	TRM32	RID40517.1 hypothetical protein BRARA_J00555 [Brassica rapa]	-	-	-	-	-	-	-
bulk	BAA08g33550	0.349053	0.697763	16011	18942	0.267	0.441	0.999291	0	0	up	ECH	XP_009110835.1 Golgi apparatus membrane protein-like protein ECHIDNA [Brassica rapa]	-	-	-	-	GO:0000139//Golgi membrane;GO:0005575//cellular_component;GO:0005622//intracellular;GO:0005623//cell;GO:0005737//cytoplasm;GO:0005768//endosome;GO:0005769//early endosome;GO:0005794//Golgi apparatus;GO:0005802//trans-Golgi network;GO:0010008//endosome membrane;GO:0012505//endomembrane system;GO:0016020//membrane;GO:0016021//integral component of membrane;GO:0030173//integral component of Golgi me…	-	GO:0000902//cell morphogenesis;GO:0002790//peptide secretion;GO:0006810//transport;GO:0006996//organelle organization;GO:0007030//Golgi organization;GO:0008104//protein localization;GO:0008150//biological_process;GO:0009306//protein secretion;GO:0009653//anatomical structure morphogenesis;GO:0009826//unidimensional cell growth;GO:0009987//cellular process;GO:0010256//endomembrane system organizat…
bulk	BAA06g26340	7.10119	14.1658	16011	18942	0.819	0.949	0.996283	0	0	up	--	XP_013642814.1 uncharacterized protein LOC106347766 [Brassica napus]	-	-	-	-	-	-	-
bulk	BAA09g07680	0.416101	0.829912	16011	18942	0.3	0.479	0.996025	0	0	up	ARF2	AFD01295.1 auxin response factor 2-3 [Brassica rapa subsp. pekinensis] [Brassica rapa]	-	-	-	-	GO:0005634//nucleus	GO:0003677//DNA binding	GO:0006355//regulation of transcription, DNA-templated;GO:0009725//response to hormone
bulk	BAA05g08300	2.38758	4.75923	16011	18942	0.622	0.799	0.995184	0	0	up	At1g07660	XP_016507811.1 PREDICTED: uncharacterized protein LOC107825453 [Nicotiana tabacum]	-	-	-	-	GO:0071821//FANCM-MHF complex	GO:0003677//DNA binding	GO:0006352//DNA-templated transcription, initiation
bulk	BAA09g43930	0.502755	1.00161	16011	18942	0.346	0.546	0.9944	0	0	up	At3g51250	VDD57037.1 unnamed protein product [Brassica oleracea]	Cellular Processes	Transport and catabolism	ko04144//Endocytosis	K19366	GO:0005575//cellular_component;GO:0005911//cell-cell junction;GO:0009506//plasmodesma;GO:0030054//cell junction;GO:0055044//symplast	-	-
bulk	BAA02g29910	1.73306	3.45255	16011	18942	0.584	0.817	0.994342	0	0	up	ATG8A	VDC89832.1 unnamed protein product [Brassica rapa]	Cellular Processes	Transport and catabolism	ko04136//Autophagy - other eukaryotes	K08341	GO:0005737//cytoplasm	-	GO:0000045//autophagosome assembly
bulk	BAA05g06340	0.3389	0.675044	16011	18942	0.266	0.428	0.994122	0	0	up	TIF3F1	XP_009143262.1 eukaryotic translation initiation factor 3 subunit F [Brassica rapa]	Genetic Information Processing	Translation	ko03013//RNA transport	K03249	-	GO:0005515//protein binding;GO:0008237//metallopeptidase activity;GO:0070122//isopeptidase activity	-
bulk	BAA02g00500	0.236021	0.46979	16011	18942	0.114	0.29	0.993101	0	0	up	MT2A	RID72868.1 hypothetical protein BRARA_B00047 [Brassica rapa]	-	-	-	-	-	GO:0008270//zinc ion binding;GO:0046872//metal ion binding	-
bulk	BAA01g39170	4.29515	8.54242	16011	18942	0.391	0.619	0.991937	0	0	up	CYP72A15	XP_009116688.2 cytochrome P450 72A15 [Brassica rapa]	-	-	-	-	-	GO:0005506//iron ion binding;GO:0016705//oxidoreductase activity, acting on paired donors, with incorporation or reduction of molecular oxygen;GO:0020037//heme binding	GO:0055114//oxidation-reduction process
bulk	BAA09g33550	0.610717	1.2107	16011	18942	0.393	0.593	0.98727	0	0	up	CID11	XP_009114854.1 polyadenylate-binding protein-interacting protein 11 isoform X2 [Brassica rapa]	-	-	-	-	GO:0005575//cellular_component;GO:0005622//intracellular;GO:0005623//cell;GO:0005634//nucleus;GO:0043226//organelle;GO:0043227//membrane-bounded organelle;GO:0043229//intracellular organelle;GO:0043231//intracellular membrane-bounded organelle;GO:0044424//intracellular part;GO:0044464//cell part	GO:0003674//molecular_function;GO:0003676//nucleic acid binding;GO:0003723//RNA binding;GO:0005488//binding;GO:0097159//organic cyclic compound binding;GO:1901363//heterocyclic compound binding	GO:0008380//RNA splicing
bulk	BAA09g01370	5.86495	11.5963	16011	18942	0.805	0.924	0.983468	0	0	up	MSAMS5	XP_009111338.2 S-adenosylmethionine synthase [Brassica rapa]	Metabolism;Metabolism;Metabolism;Metabolism	Global and overview maps;Global and overview maps;Global and overview maps;Amino acid metabolism	ko01100//Metabolic pathways;ko01110//Biosynthesis of secondary metabolites;ko01230//Biosynthesis of amino acids;ko00270//Cysteine and methionine metabolism	K00789;K00789;K00789;K00789	-	GO:0004478//methionine adenosyltransferase activity	GO:0006556//S-adenosylmethionine biosynthetic process;GO:0007155//cell adhesion
bulk	BAA03g55890	0.8641	1.70549	16011	18942	0.234	0.431	0.980919	0	0	up	--	XP_013741585.1 uncharacterized protein BNAA03G48750D [Brassica napus]	-	-	-	-	-	-	-
bulk	BAA04g13060	1.48712	2.92623	16011	18942	0.548	0.772	0.97652	0	0	up	--	XP_013746803.2 uncharacterized protein LOC106449613 [Brassica napus]	-	-	-	-	-	GO:0004045//aminoacyl-tRNA hydrolase activity	GO:0006412//translation
bulk	BAA01g10520	0.55212	1.08637	16011	18942	0.383	0.568	0.976457	0	0	up	EIF4E1	AGG54045.1 eukaryotic translation initiation factor 4E.a [Brassica rapa subsp. pekinensis] [Brassica rapa]	Genetic Information Processing	Translation	ko03013//RNA transport	K03259	-	GO:0003723//RNA binding;GO:0003743//translation initiation factor activity	GO:0006413//translational initiation
bulk	BAA03g33810	0.698343	1.37386	16011	18942	0.428	0.631	0.976227	0	0	up	ASK3	XP_009134851.1 shaggy-related protein kinase gamma [Brassica rapa]	-	-	-	-	-	GO:0004672//protein kinase activity;GO:0005524//ATP binding	GO:0006468//protein phosphorylation
bulk	BAA03g39200	0.794359	1.55958	16011	18942	0.41	0.627	0.973298	0	0	up	RALF23	XP_009135493.1 rapid alkalinization factor 23 [Brassica rapa]	-	-	-	-	-	-	-
bulk	BAA10g19680	0.978157	1.92007	16011	18942	0.488	0.702	0.973021	0	0	up	LRR1	XP_013717644.1 leucine-rich repeat protein 1 [Brassica napus]	-	-	-	-	GO:0005575//cellular_component;GO:0005623//cell;GO:0005886//plasma membrane;GO:0016020//membrane;GO:0044464//cell part;GO:0071944//cell periphery	GO:0003674//molecular_function;GO:0003824//catalytic activity;GO:0004672//protein kinase activity;GO:0004674//protein serine/threonine kinase activity;GO:0004675//transmembrane receptor protein serine/threonine kinase activity;GO:0004888//transmembrane signaling receptor activity;GO:0005515//protein binding;GO:0016301//kinase activity;GO:0016740//transferase activity;GO:0016772//transferase activ…	GO:0006464//cellular protein modification process;GO:0006468//protein phosphorylation;GO:0006793//phosphorus metabolic process;GO:0006796//phosphate-containing compound metabolic process;GO:0006807//nitrogen compound metabolic process;GO:0006950//response to stress;GO:0006952//defense response;GO:0007154//cell communication;GO:0007165//signal transduction;GO:0007166//cell surface receptor signali…
bulk	BAA01g40540	0.513093	1.00324	16011	18942	0.246	0.463	0.96737	0	0	up	BRG3	XP_009124688.1 probable BOI-related E3 ubiquitin-protein ligase 3 [Brassica rapa]	-	-	-	-	GO:0016020//membrane	-	GO:0009405//pathogenesis;GO:0019069//viral capsid assembly
bulk	BAA05g06650	0.681661	1.33122	16011	18942	0.309	0.529	0.965629	0	0	up	PCS1	XP_022574882.1 aspartic proteinase PCS1-like [Brassica napus]	-	-	-	-	-	-	-
bulk	BAA05g23900	0.434696	0.846296	16011	18942	0.282	0.486	0.961156	0	0	up	DAD1	XP_009145197.1 dolichyl-diphosphooligosaccharide--protein glycosyltransferase subunit DAD1 [Brassica rapa]	Metabolism;Genetic Information Processing;Metabolism;Metabolism	Global and overview maps;Folding, sorting and degradation;Glycan biosynthesis and metabolism;Glycan biosynthesis and metabolism	ko01100//Metabolic pathways;ko04141//Protein processing in endoplasmic reticulum;ko00510//N-Glycan biosynthesis;ko00513//Various types of N-glycan biosynthesis	K12668;K12668;K12668;K12668	GO:0005575//cellular_component;GO:0005622//intracellular;GO:0005623//cell;GO:0005737//cytoplasm;GO:0005783//endoplasmic reticulum;GO:0005789//endoplasmic reticulum membrane;GO:0008250//oligosaccharyltransferase complex;GO:0012505//endomembrane system;GO:0016020//membrane;GO:0016021//integral component of membrane;GO:0031224//intrinsic component of membrane;GO:0031984//organelle subcompartment;GO:…	GO:0003674//molecular_function;GO:0003824//catalytic activity;GO:0004576//oligosaccharyl transferase activity;GO:0004579//dolichyl-diphosphooligosaccharide-protein glycotransferase activity;GO:0016740//transferase activity;GO:0016757//transferase activity, transferring glycosyl groups;GO:0016758//transferase activity, transferring hexosyl groups	GO:0006464//cellular protein modification process;GO:0006486//protein glycosylation;GO:0006487//protein N-linked glycosylation;GO:0006807//nitrogen compound metabolic process;GO:0008150//biological_process;GO:0008152//metabolic process;GO:0009058//biosynthetic process;GO:0009059//macromolecule biosynthetic process;GO:0009100//glycoprotein metabolic process;GO:0009101//glycoprotein biosynthetic pr…
bulk	BAA04g19430	1.88467	3.66718	16011	18942	0.581	0.798	0.960358	0	0	up	Fubp1	XP_009140721.1 far upstream element-binding protein 1 [Brassica rapa]	-	-	-	-	GO:0022627//cytosolic small ribosomal subunit	GO:0003723//RNA binding;GO:0003735//structural constituent of ribosome;GO:0004654//polyribonucleotide nucleotidyltransferase activity	GO:0006402//mRNA catabolic process;GO:0006412//translation;GO:0039666//virion attachment to host cell pilus
bulk	BAA10g20150	0.614188	1.19293	16011	18942	0.401	0.589	0.957751	0	0	up	RBX1A	XP_009120796.1 RING-box protein 1a [Brassica rapa]	Genetic Information Processing;Genetic Information Processing;Genetic Information Processing	Folding, sorting and degradation;Folding, sorting and degradation;Replication and repair	ko04141//Protein processing in endoplasmic reticulum;ko04120//Ubiquitin mediated proteolysis;ko03420//Nucleotide excision repair	K03868;K03868;K03868	GO:0005680//anaphase-promoting complex	GO:0008270//zinc ion binding;GO:0046872//metal ion binding;GO:0061630//ubiquitin protein ligase activity;GO:0097602//cullin family protein binding	GO:0031145//anaphase-promoting complex-dependent proteasomal ubiquitin-dependent protein catabolic process
bulk	BAA02g00940	0.472461	0.917386	16011	18942	0.331	0.509	0.957334	0	0	up	At5g03345	XP_009125498.1 membrane magnesium transporter [Brassica rapa]	-	-	-	-	GO:0000139//Golgi membrane;GO:0005575//cellular_component;GO:0005622//intracellular;GO:0005623//cell;GO:0005737//cytoplasm;GO:0005768//endosome;GO:0005769//early endosome;GO:0005783//endoplasmic reticulum;GO:0005789//endoplasmic reticulum membrane;GO:0005794//Golgi apparatus;GO:0005886//plasma membrane;GO:0010008//endosome membrane;GO:0012505//endomembrane system;GO:0016020//membrane;GO:0016021//…	GO:0003674//molecular_function;GO:0005215//transporter activity;GO:0008324//cation transmembrane transporter activity;GO:0015075//ion transmembrane transporter activity;GO:0015318//inorganic solute uptake transmembrane transporter activity;GO:0022857//transmembrane transporter activity;GO:0022890//inorganic cation transmembrane transporter activity	GO:0006810//transport;GO:0006811//ion transport;GO:0006812//cation transport;GO:0008150//biological_process;GO:0034220//ion transmembrane transport;GO:0051179//localization;GO:0051234//establishment of localization;GO:0055085//transmembrane transport;GO:0098655//cation transmembrane transport
bulk	BAA07g20970	0.357399	0.693586	16011	18942	0.224	0.42	0.956538	0	0	up	RPL36A	XP_009103881.1 60S ribosomal protein L36-2 [Brassica rapa]	Genetic Information Processing	Translation	ko03010//Ribosome	K02920	GO:0005840//ribosome	GO:0003735//structural constituent of ribosome	GO:0006412//translation
bulk	BAA03g16900	0.474222	0.919919	16011	18942	0.325	0.512	0.955945	0	0	up	RANBP1B	VDC79746.1 unnamed protein product [Brassica rapa]	-	-	-	-	GO:0005575//cellular_component;GO:0005622//intracellular;GO:0005623//cell;GO:0005634//nucleus;GO:0005635//nuclear envelope;GO:0005643//nuclear pore;GO:0005737//cytoplasm;GO:0012505//endomembrane system;GO:0031967//organelle envelope;GO:0031975//envelope;GO:0032991//macromolecular complex;GO:0043226//organelle;GO:0043227//membrane-bounded organelle;GO:0043229//intracellular organelle;GO:0043231//i…	GO:0003674//molecular_function;GO:0005488//binding;GO:0005515//protein binding;GO:0008536//Ran GTPase binding;GO:0017016//Ras GTPase binding;GO:0019899//enzyme binding;GO:0019903//protein phosphatase binding;GO:0031267//small GTPase binding;GO:0051020//GTPase binding	GO:0000082//G1/S transition of mitotic cell cycle;GO:0000226//microtubule cytoskeleton organization;GO:0000278//mitotic cell cycle;GO:0006403//RNA localization;GO:0006405//RNA export from nucleus;GO:0006508//proteolysis;GO:0006511//ubiquitin-dependent protein catabolic process;GO:0006606//protein import into nucleus;GO:0006807//nitrogen compound metabolic process;GO:0006810//transport;GO:0006886/…
bulk	BAA02g24900	0.665831	1.29015	16011	18942	0.411	0.604	0.954314	0	0	up	HTR4	RDX80863.1 hypothetical protein CR513_38538, partial [Mucuna pruriens]	-	-	-	-	GO:0071821//FANCM-MHF complex	GO:0003677//DNA binding	GO:0006352//DNA-templated transcription, initiation
bulk	BAA05g42720	1.22932	2.3807	16011	18942	0.554	0.733	0.953524	0	0	up	IAA16	NP_001288939.1 auxin-responsive protein IAA16 [Brassica rapa]	Environmental Information Processing	Signal transduction	ko04075//Plant hormone signal transduction	K14484	-	-	-
bulk	BAA01g32100	7.33495	14.2012	16011	18942	0.691	0.906	0.953149	0	0	up	SAHH2	XP_009106322.2 adenosylhomocysteinase 2 [Brassica rapa]	Metabolism;Metabolism	Global and overview maps;Amino acid metabolism	ko01100//Metabolic pathways;ko00270//Cysteine and methionine metabolism	K01251;K01251	GO:0005737//cytoplasm	GO:0003824//catalytic activity;GO:0004013//adenosylhomocysteinase activity;GO:0004455//ketol-acid reductoisomerase activity;GO:0004488//methylenetetrahydrofolate dehydrogenase (NADP+) activity;GO:0004617//phosphoglycerate dehydrogenase activity;GO:0016491//oxidoreductase activity;GO:0016779//nucleotidyltransferase activity;GO:0051287//NAD binding;GO:0070403//NAD+ binding	GO:0006520//cellular amino acid metabolic process;GO:0006564//L-serine biosynthetic process;GO:0006631//fatty acid metabolic process;GO:0006730//one-carbon metabolic process;GO:0006813//potassium ion transport;GO:0008652//cellular amino acid biosynthetic process;GO:0009097//isoleucine biosynthetic process;GO:0009099//valine biosynthetic process;GO:0009228//thiamine biosynthetic process;GO:0030436…
bulk	BAA02g42960	1.07204	2.07474	16011	18942	0.485	0.679	0.952575	0	0	up	At5g66900	XP_022558160.1 probable disease resistance protein At5g66900 isoform X2 [Brassica napus]	-	-	-	-	-	GO:0005524//ATP binding;GO:0016791//phosphatase activity;GO:0016887//ATPase activity;GO:0043531//ADP binding	-
bulk	BAA01g32390	0.587744	1.1358	16011	18942	0.331	0.545	0.950453	0	0	up	DTX19	XP_009107948.1 protein DETOXIFICATION 19 isoform X2 [Brassica rapa]	-	-	-	-	GO:0016020//membrane	GO:0015238//drug transmembrane transporter activity;GO:0015297//antiporter activity;GO:0042910//xenobiotic transporter activity	GO:0006855//drug transmembrane transport;GO:0042493//response to drug;GO:0055085//transmembrane transport
bulk	BAA06g01020	0.67176	1.29718	16011	18942	0.423	0.613	0.949364	0	0	up	NRPB12	CDY24079.1 BnaA06g00770D [Brassica napus]	Genetic Information Processing	Transcription	ko03020//RNA polymerase	K03009	-	GO:0003676//nucleic acid binding;GO:0003677//DNA binding;GO:0003899//DNA-directed RNA polymerase activity;GO:0008270//zinc ion binding;GO:0008901//ferredoxin hydrogenase activity;GO:0016151//nickel cation binding;GO:0051536//iron-sulfur cluster binding	GO:0006351//transcription, DNA-templated;GO:0006464//cellular protein modification process;GO:0051604//protein maturation
bulk	BAA10g21930	0.787472	1.51913	16011	18942	0.422	0.613	0.947944	0	0	up	RPS16C	XP_009120979.2 40S ribosomal protein S16-3 [Brassica rapa]	Genetic Information Processing	Translation	ko03010//Ribosome	K02960	GO:0005840//ribosome;GO:0022627//cytosolic small ribosomal subunit	GO:0003735//structural constituent of ribosome	GO:0006412//translation
bulk	BAA02g11440	0.451053	0.869355	16011	18942	0.315	0.502	0.946647	0	0	up	ADF3	XP_013618151.1 PREDICTED: actin-depolymerizing factor 3 [Brassica oleracea var. oleracea] [Brassica oleracea]	-	-	-	-	-	GO:0003779//actin binding	-
bulk	BAA06g36550	0.57647	1.11067	16011	18942	0.358	0.56	0.946108	0	0	up	DHNAT2	RID59751.1 hypothetical protein BRARA_F02962 [Brassica rapa]	Metabolism;Metabolism;Metabolism	Global and overview maps;Global and overview maps;Metabolism of cofactors and vitamins	ko01100//Metabolic pathways;ko01110//Biosynthesis of secondary metabolites;ko00130//Ubiquinone and other terpenoid-quinone biosynthesis	K19222;K19222;K19222	GO:0005575//cellular_component;GO:0005622//intracellular;GO:0005623//cell;GO:0005737//cytoplasm;GO:0005777//peroxisome;GO:0042579//microbody;GO:0043226//organelle;GO:0043227//membrane-bounded organelle;GO:0043229//intracellular organelle;GO:0043231//intracellular membrane-bounded organelle;GO:0044424//intracellular part;GO:0044444//cytoplasmic part;GO:0044464//cell part	GO:0003674//molecular_function;GO:0003824//catalytic activity;GO:0016787//hydrolase activity	GO:0006732//coenzyme metabolic process;GO:0006766//vitamin metabolic process;GO:0008150//biological_process;GO:0008152//metabolic process;GO:0009058//biosynthetic process;GO:0009108//coenzyme biosynthetic process;GO:0009110//vitamin biosynthetic process;GO:0009987//cellular process;GO:0010124//phenylacetate catabolic process;GO:0016043//cellular component organization;GO:0022607//cellular compone…
bulk	BAA03g20760	2.19596	4.22074	16011	18942	0.496	0.657	0.942647	0	0	up	AKR4C9	XP_009133205.1 NADPH-dependent aldo-keto reductase, chloroplastic isoform X1 [Brassica rapa]	Metabolism;Metabolism;Metabolism;Metabolism;Metabolism	Global and overview maps;Global and overview maps;Carbohydrate metabolism;Carbohydrate metabolism;Lipid metabolism	ko01100//Metabolic pathways;ko01110//Biosynthesis of secondary metabolites;ko00010//Glycolysis / Gluconeogenesis;ko00040//Pentose and glucuronate interconversions;ko00561//Glycerolipid metabolism	K00002;K00002;K00002;K00002;K00002	-	GO:0047834//D-threo-aldose 1-dehydrogenase activity	-
bulk	BAA07g15090	0.566086	1.08301	16011	18942	0.366	0.556	0.935958	0	0	up	HMGB2	XP_013653421.1 high mobility group B protein 3 [Brassica napus]	-	-	-	-	-	-	-
bulk	BAA10g07820	1.76354	3.36415	16011	18942	0.553	0.78	0.931765	0	0	up	ILL6	NP_001288853.1 IAA-amino acid hydrolase ILR1-like 6 [Brassica rapa]	-	-	-	-	-	GO:0003674//molecular_function;GO:0003824//catalytic activity;GO:0004180//carboxypeptidase activity;GO:0005488//binding;GO:0016787//hydrolase activity;GO:0016810//hydrolase activity, acting on carbon-nitrogen (but not peptide) bonds;GO:0043167//ion binding;GO:0043169//cation binding;GO:0046872//metal ion binding;GO:1990206//jasmonyl-Ile conjugate hydrolase activity	GO:0001101//response to acid chemical;GO:0002682//regulation of immune system process;GO:0002831//regulation of response to biotic stimulus;GO:0006082//organic acid metabolic process;GO:0008150//biological_process;GO:0008152//metabolic process;GO:0009694//jasmonic acid metabolic process;GO:0009719//response to endogenous stimulus;GO:0009725//response to hormone;GO:0009753//response to jasmonic ac…
bulk	BAA08g34660	0.508092	0.969083	16011	18942	0.336	0.529	0.931531	0	0	up	RANBP1B	CDY15604.1 BnaA08g28880D [Brassica napus]	-	-	-	-	-	-	GO:0046907//intracellular transport
bulk	BAA07g14190	0.787627	1.49952	16011	18942	0.472	0.658	0.928914	0	0	up	TRM112A	RID53662.1 hypothetical protein BRARA_G01040 [Brassica rapa]	-	-	-	-	-	-	-
bulk	BAA02g33920	1.53055	2.90948	16011	18942	0.552	0.747	0.926713	0	0	up	yqjG	VDC90615.1 unnamed protein product [Brassica rapa]	-	-	-	-	-	GO:0005515//protein binding	GO:0006749//glutathione metabolic process
bulk	BAA08g23160	0.551066	1.0461	16011	18942	0.38	0.55	0.924721	0	0	up	--	XP_009109521.1 RNA-binding protein SGN1 [Brassica rapa]	Genetic Information Processing	Translation	ko03015//mRNA surveillance pathway	K14396	GO:0000444//MIS12/MIND type complex	GO:0003676//nucleic acid binding	GO:0007059//chromosome segregation;GO:0051301//cell division
bulk	BAA04g20700	0.535477	1.01643	16011	18942	0.333	0.494	0.924617	0	0	up	--	XP_009140901.1 uncharacterized protein LOC103864886 [Brassica rapa]	-	-	-	-	-	-	-
bulk	BAA09g04860	0.57489	1.09096	16011	18942	0.38	0.56	0.924244	0	0	up	EMC6	VDD28130.1 unnamed protein product [Brassica oleracea]	-	-	-	-	GO:0005575//cellular_component;GO:0005622//intracellular;GO:0005623//cell;GO:0005737//cytoplasm;GO:0005783//endoplasmic reticulum;GO:0005789//endoplasmic reticulum membrane;GO:0012505//endomembrane system;GO:0016020//membrane;GO:0016021//integral component of membrane;GO:0030176//integral component of endoplasmic reticulum membrane;GO:0031090//organelle membrane;GO:0031224//intrinsic component of…	GO:0003674//molecular_function	GO:0000045//autophagosome assembly;GO:0006457//protein folding;GO:0006914//autophagy;GO:0006996//organelle organization;GO:0007033//vacuole organization;GO:0008150//biological_process;GO:0008152//metabolic process;GO:0009056//catabolic process;GO:0009987//cellular process;GO:0016043//cellular component organization;GO:0016236//macroautophagy;GO:0022406//membrane docking;GO:0022607//cellular compo…
bulk	BAA01g15250	0.624294	1.1835	16011	18942	0.406	0.575	0.922766	0	0	up	--	XP_009137042.1 uncharacterized protein LOC103861082 [Brassica rapa]	-	-	-	-	-	-	-
bulk	BAA09g59010	0.551253	1.04411	16011	18942	0.372	0.544	0.921486	0	0	up	RLP51	XP_018511887.1 receptor-like protein 51 [Brassica rapa]	-	-	-	-	-	GO:0003779//actin binding;GO:0005515//protein binding	-
bulk	BAA05g40960	4.65257	8.80791	16011	18942	0.658	0.868	0.920772	0	0	up	PGD2	VDC73429.1 unnamed protein product [Brassica rapa]	Metabolism;Metabolism;Metabolism;Metabolism;Metabolism	Global and overview maps;Global and overview maps;Global and overview maps;Metabolism of other amino acids;Carbohydrate metabolism	ko01100//Metabolic pathways;ko01110//Biosynthesis of secondary metabolites;ko01200//Carbon metabolism;ko00480//Glutathione metabolism;ko00030//Pentose phosphate pathway	K00033;K00033;K00033;K00033;K00033	GO:0005737//cytoplasm	GO:0004616//phosphogluconate dehydrogenase (decarboxylating) activity;GO:0008442//3-hydroxyisobutyrate dehydrogenase activity;GO:0008679//2-hydroxy-3-oxopropionate reductase activity;GO:0050661//NADP binding;GO:0070403//NAD+ binding	GO:0006098//pentose-phosphate shunt;GO:0006574//valine catabolic process;GO:0006631//fatty acid metabolic process;GO:0055114//oxidation-reduction process
bulk	BAA05g33400	1.30062	2.45812	16011	18942	0.571	0.768	0.918361	0	0	up	EIF4A1	XP_009146433.2 eukaryotic initiation factor 4A-1 [Brassica rapa]	Genetic Information Processing	Translation	ko03013//RNA transport	K03257	GO:0005658//alpha DNA polymerase:primase complex;GO:0009380//excinuclease repair complex	GO:0003676//nucleic acid binding;GO:0003677//DNA binding;GO:0003688//DNA replication origin binding;GO:0003690//double-stranded DNA binding;GO:0004003//ATP-dependent DNA helicase activity;GO:0004386//helicase activity;GO:0005515//protein binding;GO:0005524//ATP binding;GO:0008026//ATP-dependent helicase activity;GO:0009381//excinuclease ABC activity;GO:0016787//hydrolase activity;GO:0016818//hydr…	GO:0006139//nucleobase-containing compound metabolic process;GO:0006260//DNA replication;GO:0006268//DNA unwinding involved in DNA replication;GO:0006281//DNA repair;GO:0006289//nucleotide-excision repair;GO:0006310//DNA recombination;GO:0043571//maintenance of CRISPR repeat elements
bulk	BAA09g65110	0.458742	0.866723	16011	18942	0.332	0.499	0.917889	0	0	up	At4g28440	XP_009118240.1 uncharacterized protein At4g28440 [Brassica rapa]	Genetic Information Processing;Genetic Information Processing;Genetic Information Processing;Genetic Information Processing	Replication and repair;Replication and repair;Replication and repair;Replication and repair	ko03420//Nucleotide excision repair;ko03440//Homologous recombination;ko03030//DNA replication;ko03430//Mismatch repair	K07466;K07466;K07466;K07466	-	-	-
bulk	BAA01g33730	0.439041	0.82922	16011	18942	0.313	0.481	0.9174	0	0	up	PAC1	XP_009109216.2 proteasome subunit alpha type-4-A [Brassica rapa]	Genetic Information Processing	Folding, sorting and degradation	ko03050//Proteasome	K02728	GO:0000502//proteasome complex;GO:0005839//proteasome core complex;GO:0019773//proteasome core complex, alpha-subunit complex	GO:0004175//endopeptidase activity;GO:0004298//threonine-type endopeptidase activity	GO:0006511//ubiquitin-dependent protein catabolic process;GO:0010498//proteasomal protein catabolic process;GO:0051603//proteolysis involved in cellular protein catabolic process
bulk	BAA04g22320	0.705194	1.33104	16011	18942	0.319	0.513	0.91646	0	0	up	At2g30620	VDD14240.1 unnamed protein product [Brassica rapa]	-	-	-	-	GO:0000786//nucleosome;GO:0005739//mitochondrion	GO:0003677//DNA binding	GO:0006334//nucleosome assembly
bulk	BAA01g36090	0.929098	1.75319	16011	18942	0.472	0.659	0.916077	0	0	up	ACT2	NP_001289901.1 uncharacterized protein LOC104746256 [Camelina sativa]	-	-	-	-	GO:0005575//cellular_component;GO:0005622//intracellular;GO:0005623//cell;GO:0005634//nucleus;GO:0005737//cytoplasm;GO:0005856//cytoskeleton;GO:0016020//membrane;GO:0043226//organelle;GO:0043227//membrane-bounded organelle;GO:0043228//non-membrane-bounded organelle;GO:0043229//intracellular organelle;GO:0043231//intracellular membrane-bounded organelle;GO:0043232//intracellular non-membrane-bound…	GO:0000166//nucleotide binding;GO:0003674//molecular_function;GO:0005198//structural molecule activity;GO:0005200//structural constituent of cytoskeleton;GO:0005488//binding;GO:0005524//ATP binding;GO:0008144//drug binding;GO:0017076//purine nucleotide binding;GO:0030554//adenyl nucleotide binding;GO:0032553//ribonucleotide binding;GO:0032555//purine ribonucleotide binding;GO:0032559//adenyl ribo…	GO:0000902//cell morphogenesis;GO:0000904//cell morphogenesis involved in differentiation;GO:0006996//organelle organization;GO:0007010//cytoskeleton organization;GO:0007275//multicellular organism development;GO:0008150//biological_process;GO:0009314//response to radiation;GO:0009416//response to light stimulus;GO:0009628//response to abiotic stimulus;GO:0009639//response to red or far red light…
bulk	BAA05g41360	6.62269	12.4936	16011	18942	0.69	0.878	0.915698	0	0	up	At3g02910	XP_009147308.1 putative gamma-glutamylcyclotransferase At3g02910 [Brassica rapa]	-	-	-	-	-	GO:0003674//molecular_function;GO:0003824//catalytic activity;GO:0016740//transferase activity;GO:0016746//transferase activity, transferring acyl groups	GO:0008150//biological_process;GO:0009628//response to abiotic stimulus;GO:0050896//response to stimulus;GO:0080167//response to karrikin
bulk	BAA04g21550	3.60005	6.78706	16011	18942	0.543	0.831	0.914771	0	0	up	GSTU7	XP_009140998.1 glutathione S-transferase U7 [Brassica rapa]	Metabolism;Metabolism	Global and overview maps;Metabolism of other amino acids	ko01100//Metabolic pathways;ko00480//Glutathione metabolism	K00799;K00799	GO:0005575//cellular_component;GO:0005622//intracellular;GO:0005623//cell;GO:0005737//cytoplasm;GO:0005829//cytosol;GO:0044424//intracellular part;GO:0044444//cytoplasmic part;GO:0044464//cell part	GO:0003674//molecular_function;GO:0003824//catalytic activity;GO:0004364//glutathione transferase activity;GO:0005515//protein binding;GO:0015035//protein disulfide oxidoreductase activity;GO:0016034//maleylacetoacetate isomerase activity;GO:0016740//transferase activity;GO:0016765//transferase activity, transferring alkyl or aryl (other than methyl) groups	GO:0001101//response to acid chemical;GO:0006518//peptide metabolic process;GO:0006559//L-phenylalanine catabolic process;GO:0006572//tyrosine catabolic process;GO:0006575//cellular modified amino acid metabolic process;GO:0006749//glutathione metabolic process;GO:0006790//sulfur compound metabolic process;GO:0006807//nitrogen compound metabolic process;GO:0008150//biological_process;GO:0008152//…
bulk	BAA09g57250	0.603672	1.1377	16011	18942	0.352	0.499	0.914288	0	0	up	SVP	XP_009112514.1 MADS-box protein SVP isoform X2 [Brassica rapa]	-	-	-	-	GO:0005634//nucleus;GO:0005886//plasma membrane	GO:0003674//molecular_function;GO:0003677//DNA binding;GO:0003700//transcription factor activity, sequence-specific DNA binding;GO:0046983//protein dimerization activity	GO:0006355//regulation of transcription, DNA-templated;GO:0006914//autophagy;GO:0008150//biological_process
[truncated: 296,766+ more rows]
