# Supplementary material for: Single-cell transcriptome reveals dominant subgenome expression and transcriptional response to heat stress in Chinese cabbage
Source: Genome Biol. 2022 Dec 19;23:262. doi: 10.1186/s13059-022-02834-4 (PMC9762029; doi:10.1186/s13059-022-02834-4)
Supplement: Supplementary file 11 — Additional file 11: Table S10. Gene expression changed after heat treatment in only one cell type. [file 13059_2022_2834_MOESM11_ESM.xlsx]

## Sheet: EC
	gene_id	tree_cluster	MC_Leaf_C_exp	MC_Leaf_H_exp	EC_Leaf_C_exp	EC_Leaf_H_exp	VC_Leaf_C_exp	VC_Leaf_H_exp	GC_Leaf_C_exp	GC_Leaf_H_exp	PC_Leaf_C_exp	PC_Leaf_H_exp	subgenome	ath_id	Symbol	Description	KEGG_A_class	KEGG_B_class	Pathway	K_ID	GO Component	GO Function	GO Process
dwon	BAA03g47160	4	1.73296	1.6176	1.68734	0.991251	0.952121	1.2221	0.85857	0.856974	0.943568	1.17602	MF2	AT3G51160	MUR1	NAD(P)-binding Rossmann-fold superfamily protein	Metabolism	Carbohydrate metabolism;Global and overview maps	ko01100//Metabolic pathways;ko00520//Amino sugar and nucleotide sugar metabolism;ko00051//Fructose and mannose metabolism	K01711	GO:0005829//cytosol;GO:0005829//cytosol;GO:0005794//Golgi apparatus	GO:0008446//GDP-mannose 4,6-dehydratase activity;GO:0008446//GDP-mannose 4,6-dehydratase activity	GO:0042351//'de novo' GDP-L-fucose biosynthetic process;GO:0042351//'de novo' GDP-L-fucose biosynthetic process;GO:0009826//unidimensional cell growth;GO:0006007//glucose catabolic process;GO:0009826//unidimensional cell growth
dwon	BAA01g09960	4	2.91201	2.39322	1.99084	1.35565	0.403006	0.407987	0.908	0.50548	0.803094	1.09796	LF1	AT4G28400	-	Protein phosphatase 2C family protein	-	-	-	-	GO:0005575//cellular_component	GO:0004722//protein serine/threonine phosphatase activity	GO:0031348//negative regulation of defense response;GO:0009627//systemic acquired resistance;GO:0031347//regulation of defense response;GO:0009627//systemic acquired resistance
dwon	BAA03g05340	4	3.13011	2.58317	2.20626	1.47634	1.41104	1.54967	1.11185	0.863688	1.38417	2.10802	MF1	AT5G11970	-	Protein of unknown function (DUF3511)	-	-	-	-	GO:0005886//plasma membrane	GO:0003674//molecular_function	GO:0008150//biological_process
dwon	BAA03g32310	4	4.2718	3.41301	3.96823	2.92844	2.53293	4.6128	3.02248	2.40033	2.36588	3.01263	MF2	AT3G02230	RGP1	reversibly glycosylated polypeptide 1	Metabolism	Carbohydrate metabolism	ko00520//Amino sugar and nucleotide sugar metabolism	K13379	GO:0000138//Golgi trans cisterna;GO:0022626//cytosolic ribosome;GO:0005795//Golgi stack;GO:0005618//cell wall;GO:0005774//vacuolar membrane;GO:0022626//cytosolic ribosome;GO:0005774//vacuolar membrane;GO:0005634//nucleus;GO:0005795//Golgi stack;GO:0005795//Golgi stack;GO:0005829//cytosol;GO:0005829//cytosol;GO:0022626//cytosolic ribosome;GO:0005794//Golgi apparatus;GO:0022626//cytosolic ribosome;…	GO:0016760//cellulose synthase (UDP-forming) activity;GO:0005515//protein binding;GO:0005515//protein binding;GO:0005515//protein binding;GO:0052691//UDP-arabinopyranose mutase activity;GO:0005515//protein binding;GO:0005515//protein binding;GO:0016866//intramolecular transferase activity	GO:0009651//response to salt stress;GO:0009832//plant-type cell wall biogenesis;GO:0009555//pollen development;GO:0009832//plant-type cell wall biogenesis;GO:0033356//UDP-L-arabinose metabolic process;GO:0071669//plant-type cell wall organization or biogenesis;GO:0033356//UDP-L-arabinose metabolic process;GO:0009651//response to salt stress
dwon	BAA05g27800	4	2.33462	2.17276	2.70717	1.85368	1.77107	2.11388	2.33304	1.90573	0.962075	1.43074	-	-
dwon	BAA08g05340	4	31.9393	30.3717	29.8638	22.2462	26.4543	33.0986	18.7576	14.8265	7.28252	21.06	-	-
dwon	BAA02g42880	4	8.61101	7.49725	10.4934	7.7647	9.46384	10.8017	9.10051	9.12794	3.60523	6.19436	MF1	AT5G27760	-	Hypoxia-responsive family protein	-	-	-	-	-	GO:0003674//molecular_function	GO:0001666//response to hypoxia;GO:0009723//response to ethylene;GO:0001666//response to hypoxia
dwon	BAA02g04380	4	41.8814	47.6589	39.4991	22.5174	35.8936	49.2597	25.3585	19.9983	11.224	24.8804	MF2	AT5G11670	NADP-ME2	NADP-malic enzyme 2	Metabolism	Global and overview maps;Carbohydrate metabolism;Energy metabolism	ko01100//Metabolic pathways;ko01200//Carbon metabolism;ko00620//Pyruvate metabolism;ko00710//Carbon fixation in photosynthetic organisms	K00029	GO:0009507//chloroplast;GO:0005829//cytosol;GO:0005886//plasma membrane;GO:0009507//chloroplast;GO:0009506//plasmodesma;GO:0005774//vacuolar membrane;GO:0009507//chloroplast;GO:0005886//plasma membrane;GO:0005829//cytosol;GO:0016020//membrane;GO:0005774//vacuolar membrane;GO:0005618//cell wall;GO:0048046//apoplast;GO:0005774//vacuolar membrane	GO:0004473//malate dehydrogenase (decarboxylating) (NADP+) activity;GO:0004470//malic enzyme activity;GO:0016652//oxidoreductase activity, acting on NAD(P)H, NAD(P) as acceptor	GO:0006108//malate metabolic process;GO:0006108//malate metabolic process;GO:0006108//malate metabolic process;GO:0010498//proteasomal protein catabolic process;GO:0006970//response to osmotic stress;GO:0007010//cytoskeleton organization;GO:0006970//response to osmotic stress;GO:0010498//proteasomal protein catabolic process;GO:0006108//malate metabolic process;GO:0010498//proteasomal protein cat…
dwon	BAA08g16300	4	48.6132	38.3464	48.3151	32.6679	49.1846	49.1359	63.1777	56.4814	25.4602	36.8581	-	-
dwon	BAA10g33900	4	131.558	103.553	91.6267	68.495	84.9749	87.8148	76.6185	79.861	38.2469	61.8641	LF1	AT5G03240	UBQ3	polyubiquitin 3	-	-	-	-	GO:0005773//vacuole;GO:0005773//vacuole;GO:0005622//intracellular;GO:0005773//vacuole;GO:0005773//vacuole;GO:0005773//vacuole;GO:0005773//vacuole	-	GO:0006511//ubiquitin-dependent protein catabolic process;GO:0006511//ubiquitin-dependent protein catabolic process;GO:0006464//cellular protein modification process;GO:0006464//cellular protein modification process;GO:0016192//vesicle-mediated transport;GO:0010224//response to UV-B;GO:0006623//protein targeting to vacuole;GO:0006511//ubiquitin-dependent protein catabolic process;GO:0006464//cell…
dwon	BAA03g00440	4	1.51946	1.31043	1.58564	1.18603	1.0878	1.24785	2.12246	1.6592	0.803952	1.14398	MF1	AT5G01350	-	-	-	-	-	-	-	GO:0003674//molecular_function	GO:0008150//biological_process
dwon	BAA08g23620	4	0.557218	0.723659	0.802435	0.608101	0.4708	0.630538	0.685398	0.53222	0.132034	0.496184	MF1	AT1G30475	-	-	-	-	-	-	-	GO:0003674//molecular_function;GO:0003674//molecular_function	GO:0008150//biological_process
dwon	BAA08g20880	4	0.739576	0.617166	0.909866	0.653384	0.216941	0.131915	0.664163	0.896345	0.108101	0.465402	MF2	AT4G36040	J11	Chaperone DnaJ-domain superfamily protein	-	-	-	-	GO:0009507//chloroplast;GO:0005634//nucleus;GO:0009507//chloroplast;GO:0009536//plastid	-	GO:0006457//protein folding;GO:0006457//protein folding;GO:0006457//protein folding
dwon	BAA05g42280	4	0.926954	0.778153	0.643852	0.353166	0.425088	0.607483	0.540452	0.485408	0.636422	0.833224	MF1	AT3G04120	GAPC1	glyceraldehyde-3-phosphate dehydrogenase C subunit 1	Metabolism	Energy metabolism;Carbohydrate metabolism;Global and overview maps	ko01100//Metabolic pathways;ko01110//Biosynthesis of secondary metabolites;ko01200//Carbon metabolism;ko01230//Biosynthesis of amino acids;ko00010//Glycolysis / Gluconeogenesis;ko00710//Carbon fixation in photosynthetic organisms	K00134	GO:0005774//vacuolar membrane;GO:0005774//vacuolar membrane;GO:0005886//plasma membrane;GO:0005774//vacuolar membrane;GO:0009507//chloroplast;GO:0005739//mitochondrion;GO:0005829//cytosol;GO:0005740//mitochondrial envelope;GO:0005634//nucleus;GO:0016020//membrane;GO:0048046//apoplast;GO:0005886//plasma membrane;GO:0005740//mitochondrial envelope;GO:0005829//cytosol;GO:0005737//cytoplasm;GO:000574…	GO:0004365//glyceraldehyde-3-phosphate dehydrogenase (NAD+) (phosphorylating) activity;GO:0008886//glyceraldehyde-3-phosphate dehydrogenase (NADP+) (non-phosphorylating) activity;GO:0005507//copper ion binding	GO:0006098//pentose-phosphate shunt;GO:0009266//response to temperature stimulus;GO:0006007//glucose catabolic process;GO:0006096//glycolytic process;GO:0006096//glycolytic process;GO:0006096//glycolytic process;GO:0006096//glycolytic process;GO:0006096//glycolytic process;GO:0034976//response to endoplasmic reticulum stress;GO:0006096//glycolytic process;GO:0006096//glycolytic process;GO:0046686…
dwon	BAA09g22150	4	1.00382	1.04514	1.25575	0.852797	0.567137	0.793029	0.749804	0.859816	0.468171	0.597253	MF2	-
dwon	BAA03g19210	4	1.15263	1.21339	1.29726	0.95776	0.66265	0.823036	1.38387	0.874947	0.344998	0.524388	MF2	AT2G34770	FAH1	fatty acid hydroxylase 1	-	-	-	-	-	GO:0003824//catalytic activity;GO:0080132//fatty acid alpha-hydroxylase activity	GO:0000038//very long-chain fatty acid metabolic process;GO:0043069//negative regulation of programmed cell death;GO:0000038//very long-chain fatty acid metabolic process;GO:0000038//very long-chain fatty acid metabolic process;GO:0000038//very long-chain fatty acid metabolic process;GO:0006891//intra-Golgi vesicle-mediated transport
dwon	BAA08g16250	4	1.93809	3.15054	4.23647	2.96634	1.1072	1.99392	3.68786	4.63969	0.201855	1.86567	MF2	AT4G34131	UGT73B3	UDP-glucosyl transferase 73B3	-	-	-	-	-	GO:0016758//transferase activity, transferring hexosyl groups;GO:0035251//UDP-glucosyltransferase activity;GO:0080043//quercetin 3-O-glucosyltransferase activity;GO:0008194//UDP-glycosyltransferase activity	GO:0051707//response to other organism;GO:0051707//response to other organism
dwon	BAA01g30420	4	0.560729	0.615026	0.934575	0.623372	0.171492	0.29864	0.486807	0.414203	0.13408	0.279056	MF1	AT1G60680	-	NAD(P)-linked oxidoreductase superfamily protein	-	-	-	-	GO:0005737//cytoplasm	GO:0004033//aldo-keto reductase (NADP) activity	-
dwon	BAA03g62600	4	9.00936	8.51024	8.75467	6.42833	6.03842	6.80101	7.85139	7.18797	2.86695	5.04666	-	-
dwon	BAA04g27720	4	3.69273	3.53459	5.79218	3.8757	1.64853	2.04113	5.00352	4.01876	1.60674	2.32676	MF1	AT2G38290	AMT2	ammonium transporter 2	-	-	-	-	GO:0005737//cytoplasm;GO:0005886//plasma membrane;GO:0005886//plasma membrane;GO:0005737//cytoplasm;GO:0005886//plasma membrane;GO:0009506//plasmodesma	GO:0008519//ammonium transmembrane transporter activity;GO:0015398//high-affinity secondary active ammonium transmembrane transporter activity	GO:0043900//regulation of multi-organism process;GO:0009581//detection of external stimulus;GO:0030968//endoplasmic reticulum unfolded protein response;GO:0010363//regulation of plant-type hypersensitive response;GO:0015695//organic cation transport;GO:0009624//response to nematode;GO:0009863//salicylic acid mediated signaling pathway;GO:0042742//defense response to bacterium;GO:0006820//anion tr…
dwon	BAA04g27000	4	1.63652	1.31314	4.66967	3.29901	3.68709	4.59324	3.55426	3.526	0.558169	1.17871	MF1	AT2G37430	ZAT11	C2H2 and C2HC zinc fingers superfamily protein	-	-	-	-	GO:0005634//nucleus	GO:0008270//zinc ion binding;GO:0003700//sequence-specific DNA binding transcription factor activity;GO:0003676//nucleic acid binding	GO:0006355//regulation of transcription, DNA-templated;GO:0010200//response to chitin;GO:0002679//respiratory burst involved in defense response;GO:0006355//regulation of transcription, DNA-templated;GO:0002679//respiratory burst involved in defense response;GO:0006355//regulation of transcription, DNA-templated;GO:0009693//ethylene biosynthetic process;GO:0010200//response to chitin;GO:0035556//…
dwon	BAA02g00970	4	4.78083	3.78867	12.3386	8.45671	6.80702	5.94614	5.15816	4.56033	0.715137	1.31895	MF2	AT5G03380	-	Heavy metal transport/detoxification superfamily protein	-	-	-	-	GO:0005886//plasma membrane	GO:0046872//metal ion binding	GO:0010200//response to chitin
dwon	BAA06g03250	4	1.06049	0.888703	2.68119	1.2729	0.733824	0.759632	1.68987	0.86946	0.328555	0.489775	LF1	AT1G50740	-	Transmembrane proteins 14C	-	-	-	-	GO:0005739//mitochondrion	GO:0003674//molecular_function	GO:0010363//regulation of plant-type hypersensitive response;GO:0050832//defense response to fungus;GO:0008150//biological_process;GO:0030968//endoplasmic reticulum unfolded protein response;GO:0030968//endoplasmic reticulum unfolded protein response;GO:0050832//defense response to fungus;GO:0009963//positive regulation of flavonoid biosynthetic process;GO:0010200//response to chitin;GO:0006612//…
dwon	BAA04g07370	4	0.85517	0.9557	2.77552	1.96802	0.860779	0.783591	3.36026	3.72223	0.158378	0.279706	MF1	AT3G51920	CAM9	calmodulin 9	Organismal Systems	Environmental adaptation	ko04626//Plant-pathogen interaction	K13448	GO:0005829//cytosol;GO:0005634//nucleus;GO:0005886//plasma membrane	GO:0005515//protein binding;GO:0005515//protein binding;GO:0005515//protein binding;GO:0005515//protein binding;GO:0005509//calcium ion binding;GO:0005515//protein binding;GO:0005515//protein binding;GO:0005515//protein binding	GO:0030003//cellular cation homeostasis;GO:0009409//response to cold;GO:0009651//response to salt stress;GO:0009269//response to desiccation;GO:0009414//response to water deprivation;GO:0009409//response to cold;GO:0019722//calcium-mediated signaling;GO:0009651//response to salt stress;GO:0009414//response to water deprivation;GO:0009612//response to mechanical stimulus;GO:0009651//response to sa…
dwon	BAA08g16230	4	0.650032	0.646196	3.45948	2.14962	1.29857	2.21153	0.694778	0.733445	0.379504	0.422412	MF2	AT4G34160	CYCD3;1	CYCLIN D3;1	Environmental Information Processing	Signal transduction	ko04075//Plant hormone signal transduction	K14505	GO:0005634//nucleus;GO:0005634//nucleus	GO:0005515//protein binding;GO:0005515//protein binding;GO:0005515//protein binding;GO:0005515//protein binding;GO:0005515//protein binding;GO:0005515//protein binding;GO:0005515//protein binding;GO:0005515//protein binding;GO:0005515//protein binding;GO:0005515//protein binding;GO:0016538//cyclin-dependent protein serine/threonine kinase regulator activity;GO:0005515//protein binding;GO:0005515/…	GO:0009735//response to cytokinin;GO:0042127//regulation of cell proliferation;GO:0042023//DNA endoreduplication;GO:0000280//nuclear division;GO:0000082//G1/S transition of mitotic cell cycle;GO:0010389//regulation of G2/M transition of mitotic cell cycle;GO:0009735//response to cytokinin;GO:0042023//DNA endoreduplication;GO:0051726//regulation of cell cycle;GO:0051225//spindle assembly;GO:001010…
dwon	BAA02g34850	4	0.642218	0.603404	3.6413	2.67759	0.775359	1.005	0.893772	0.945923	0.24797	0.185385	-	AT5G46295	-	-	-	-	-	-	GO:0005739//mitochondrion	GO:0003674//molecular_function	GO:0008150//biological_process
dwon	BAA03g34200	4	1.94548	1.80824	3.57989	2.4025	0.870551	1.64258	6.81203	6.55124	0.458244	0.701174	MF2	AT3G06420	ATG8H	Ubiquitin-like superfamily protein	Cellular Processes	Transport and catabolism	ko04136//Autophagy - other eukaryotes	K08341	GO:0005634//nucleus	GO:0008017//microtubule binding;GO:0008017//microtubule binding	GO:0006914//autophagy;GO:0046482//para-aminobenzoic acid metabolic process;GO:0006914//autophagy;GO:0046482//para-aminobenzoic acid metabolic process
dwon	BAA04g23590	4	0.716704	0.652552	1.30771	0.978446	0.749474	0.917504	0.643934	0.563235	0.0889664	0.297849	-	-
dwon	BAA03g27890	4	10.4256	9.19268	25.0208	19.0465	10.0073	10.7612	12.6897	13.5198	2.02432	3.39988	MF1	AT4G08555	-	-	-	-	-	-	GO:0005575//cellular_component	GO:0003674//molecular_function	GO:0008150//biological_process
dwon	BAA10g32180	4	26.1764	24.5329	22.6157	16.8751	18.2055	16.3099	17.1424	18.152	6.17892	9.71926	LF1	AT5G05220	-	-	-	-	-	-	GO:0009507//chloroplast;GO:0009507//chloroplast	GO:0003674//molecular_function	GO:0008150//biological_process
dwon	BAA06g13830	4	13.5765	13.1256	13.1243	10.106	10.9467	13.5163	17.0437	12.9345	4.13089	7.82444	-	-
dwon	BAA07g39960	4	1.73003	1.38056	2.02828	1.56489	1.37115	1.25633	1.38511	1.36795	0.663864	1.01268	LF1	AT1G76070	-	-	-	-	-	-	GO:0005634//nucleus;GO:0005886//plasma membrane	GO:0003674//molecular_function	GO:0050832//defense response to fungus;GO:0008150//biological_process;GO:0010200//response to chitin;GO:0050832//defense response to fungus
dwon	BAA06g22890	4	5.36443	4.21142	6.75031	4.25973	3.89649	3.25446	4.17131	3.44523	1.86629	2.10091	-	AT3G44190	-	FAD/NAD(P)-binding oxidoreductase family protein	-	-	-	-	GO:0005794//Golgi apparatus;GO:0005737//cytoplasm	GO:0009055//electron carrier activity	GO:0009407//toxin catabolic process;GO:0046482//para-aminobenzoic acid metabolic process;GO:0009407//toxin catabolic process;GO:0010200//response to chitin;GO:0046482//para-aminobenzoic acid metabolic process;GO:0042744//hydrogen peroxide catabolic process;GO:0010583//response to cyclopentenone;GO:0042744//hydrogen peroxide catabolic process
dwon	BAA03g53590	4	8.52478	6.9616	10.2757	6.94764	6.06769	7.09012	4.81086	4.35296	2.69954	4.11499	MF1	AT4G24160	-	alpha/beta-Hydrolases superfamily protein	-	-	-	-	-	GO:0016787//hydrolase activity;GO:0042171//lysophosphatidic acid acyltransferase activity;GO:0016298//lipase activity;GO:0004623//phospholipase A2 activity	GO:0010200//response to chitin;GO:0052542//defense response by callose deposition;GO:0055089//fatty acid homeostasis;GO:0055091//phospholipid homeostasis;GO:0055088//lipid homeostasis;GO:0009407//toxin catabolic process;GO:0009407//toxin catabolic process;GO:0010583//response to cyclopentenone;GO:0070328//triglyceride homeostasis
dwon	BAA10g26130	6	2.34519	2.04542	3.37507	2.3902	1.72204	1.71923	3.5051	3.55876	1.05596	1.30915	LF1	AT5G13190	GILP	-	-	-	-	-	GO:0005886//plasma membrane	GO:0005515//protein binding	GO:0030968//endoplasmic reticulum unfolded protein response;GO:0006612//protein targeting to membrane;GO:0010363//regulation of plant-type hypersensitive response;GO:0010363//regulation of plant-type hypersensitive response;GO:0009863//salicylic acid mediated signaling pathway;GO:0034051//negative regulation of plant-type hypersensitive response;GO:0034051//negative regulation of plant-type hyper…
dwon	BAA02g00110	6	1.98741	1.71868	2.70693	1.55198	2.47238	2.61407	1.26961	1.2541	0.871001	0.881974	MF2	AT5G01750	-	Protein of unknown function (DUF567)	-	-	-	-	GO:0009507//chloroplast;GO:0009507//chloroplast	GO:0003674//molecular_function	GO:0008150//biological_process;GO:0006995//cellular response to nitrogen starvation;GO:0009684//indoleacetic acid biosynthetic process;GO:0070838//divalent metal ion transport;GO:0030003//cellular cation homeostasis;GO:0006995//cellular response to nitrogen starvation;GO:0006569//tryptophan catabolic process;GO:0009684//indoleacetic acid biosynthetic process;GO:0006569//tryptophan catabolic proce…
dwon	BAA05g34540	6	1.83827	1.56343	2.5013	1.93244	1.13425	1.42643	1.466	1.68065	0.595844	0.680308	LF1	AT3G12740	ALIS1	ALA-interacting subunit 1	-	-	-	-	GO:0005794//Golgi apparatus;GO:0005794//Golgi apparatus;GO:0016020//membrane	-	GO:0009738//abscisic acid-activated signaling pathway;GO:0035556//intracellular signal transduction;GO:0009738//abscisic acid-activated signaling pathway;GO:0009723//response to ethylene;GO:0015914//phospholipid transport
dwon	BAA04g23480	6	1.01477	0.947825	2.13962	1.53453	0.530609	0.420851	1.4504	1.01211	0.626372	0.687356	-	-
dwon	BAA02g41290	6	2.11527	1.79286	4.69216	2.85446	1.0987	1.13923	1.54954	1.33198	0.905754	2.01067	MF1	AT5G47910	RBOHD	respiratory burst oxidase homologue D	Environmental Information Processing;Organismal Systems	Signal transduction;Environmental adaptation	ko04626//Plant-pathogen interaction;ko04016//MAPK signaling pathway - plant	K13447	GO:0005886//plasma membrane;GO:0005794//Golgi apparatus;GO:0005634//nucleus;GO:0005886//plasma membrane	GO:0016174//NAD(P)H oxidase activity;GO:0016174//NAD(P)H oxidase activity	GO:0009408//response to heat;GO:0072593//reactive oxygen species metabolic process;GO:0072593//reactive oxygen species metabolic process;GO:0042744//hydrogen peroxide catabolic process;GO:0009408//response to heat;GO:0072593//reactive oxygen species metabolic process;GO:0050832//defense response to fungus;GO:0050832//defense response to fungus;GO:0007231//osmosensory signaling pathway;GO:0006952/…
dwon	BAA06g13800	6	0.844344	0.886531	1.06462	0.595622	0.489831	0.623697	1.44795	1.67476	0.39234	0.853497	LF1	AT1G17147	-	VQ motif-containing protein	-	-	-	-	-	GO:0003674//molecular_function	GO:0008150//biological_process
dwon	BAA04g22150	6	1.49269	1.34955	1.67188	1.29124	1.422	1.34467	2.00448	1.67754	0.848741	1.09297	MF1	AT2G30440	TPP	thylakoid processing peptide	Genetic Information Processing	Folding, sorting and degradation	ko03060//Protein export	K03100	GO:0009534//chloroplast thylakoid;GO:0016020//membrane;GO:0009534//chloroplast thylakoid;GO:0009507//chloroplast;GO:0009534//chloroplast thylakoid;GO:0009534//chloroplast thylakoid	GO:0004175//endopeptidase activity;GO:0008233//peptidase activity	GO:0006508//proteolysis;GO:0006465//signal peptide processing;GO:0006465//signal peptide processing;GO:0006465//signal peptide processing
dwon	BAA06g31920	6	1.58522	1.80304	1.47583	1.01063	1.11772	2.06245	2.2242	1.98241	0.529415	1.21453	MF2	AT2G17120	LYM2	lysm domain GPI-anchored protein 2 precursor	-	-	-	-	GO:0005886//plasma membrane;GO:0046658//anchored component of plasma membrane;GO:0031225//anchored component of membrane;GO:0009506//plasmodesma;GO:0031225//anchored component of membrane;GO:0005886//plasma membrane;GO:0046658//anchored component of plasma membrane;GO:0005886//plasma membrane	GO:0008061//chitin binding	GO:0016998//cell wall macromolecule catabolic process;GO:0034976//response to endoplasmic reticulum stress;GO:0016998//cell wall macromolecule catabolic process;GO:0009627//systemic acquired resistance;GO:0034976//response to endoplasmic reticulum stress;GO:0009627//systemic acquired resistance
dwon	BAA07g23020	6	1.00579	0.95653	0.770569	0.521112	0.505596	0.645061	0.583858	0.476751	0.396968	0.762695	MF2	AT3G58490	SPP1	Phosphatidic acid phosphatase (PAP2) family protein	Metabolism	Lipid metabolism	ko00600//Sphingolipid metabolism	K04716	GO:0005789//endoplasmic reticulum membrane;GO:0005789//endoplasmic reticulum membrane;GO:0005789//endoplasmic reticulum membrane;GO:0005789//endoplasmic reticulum membrane;GO:0005576//extracellular region	GO:0042392//sphingosine-1-phosphate phosphatase activity;GO:0042578//phosphoric ester hydrolase activity	GO:0006665//sphingolipid metabolic process;GO:0090332//stomatal closure;GO:0006665//sphingolipid metabolic process;GO:0009737//response to abscisic acid
dwon	BAA09g63050	6	1.00725	0.982761	0.864548	0.572694	0.573002	0.829148	0.684196	0.558966	0.657367	1.17409	MF2	AT1G13580	LAG13	LAG1 longevity assurance homolog 3	Metabolism	Global and overview maps;Lipid metabolism	ko01100//Metabolic pathways;ko00600//Sphingolipid metabolism	K04710	GO:0005783//endoplasmic reticulum	GO:0050291//sphingosine N-acyltransferase activity	GO:0046520//sphingoid biosynthetic process;GO:0042761//very long-chain fatty acid biosynthetic process;GO:0016126//sterol biosynthetic process;GO:0046520//sphingoid biosynthetic process;GO:0042761//very long-chain fatty acid biosynthetic process
dwon	BAA04g32050	8	5.4624	6.28614	6.19577	3.885	4.89096	4.90556	4.75686	4.30802	5.06674	4.5259	MF1	AT2G44670	-	Protein of unknown function (DUF581)	-	-	-	-	GO:0005575//cellular_component	GO:0003674//molecular_function	GO:0008150//biological_process
dwon	BAA10g26750	8	1.13773	0.916888	1.21877	0.70391	1.4878	1.27078	1.0151	0.630429	0.837955	1.08652	LF1	AT5G12190	-	RNA-binding (RRM/RBD/RNP motifs) family protein	Genetic Information Processing	Transcription	ko03040//Spliceosome	K12833	GO:0005634//nucleus	GO:0003723//RNA binding	-
dwon	BAA06g16800	8	2.73577	2.65391	5.37206	3.33235	4.34436	3.98078	3.42239	2.65604	1.5404	2.24341	LF1	AT1G20100	-	-	-	-	-	-	GO:0005634//nucleus;GO:0005634//nucleus	GO:0003674//molecular_function	GO:0008150//biological_process
dwon	BAA07g07370	8	0.613427	0.544813	0.985863	0.647156	0.728613	0.872072	0.511546	0.39194	0.253208	0.333367	LF1	AT3G24840	-	Sec14p-like phosphatidylinositol transfer family protein	-	-	-	-	GO:0005739//mitochondrion	GO:0005215//transporter activity	GO:0006810//transport
dwon	BAA09g61900	8	1.20319	1.50344	1.35348	1.05374	1.91738	1.99331	1.02283	0.907655	1.1926	1.34108	-	AT1G15100	RHA2A	RING-H2 finger A2A	-	-	-	-	-	GO:0004842//ubiquitin-protein transferase activity;GO:0005515//protein binding;GO:0005515//protein binding;GO:0005515//protein binding;GO:0004842//ubiquitin-protein transferase activity;GO:0008270//zinc ion binding	GO:0009651//response to salt stress;GO:0009789//positive regulation of abscisic acid-activated signaling pathway;GO:0009789//positive regulation of abscisic acid-activated signaling pathway;GO:0009651//response to salt stress;GO:0016567//protein ubiquitination;GO:0016567//protein ubiquitination;GO:0016567//protein ubiquitination;GO:0047484//regulation of response to osmotic stress;GO:0047484//reg…
dwon	BAA06g35220	8	1.87424	2.25015	2.83958	2.00498	2.50258	2.58096	8.23367	6.93535	1.9195	1.80512	LF1	AT5G27670	HTA7	histone H2A 7	-	-	-	-	GO:0005730//nucleolus;GO:0005730//nucleolus;GO:0005634//nucleus	GO:0003677//DNA binding	GO:0006816//calcium ion transport;GO:0007030//Golgi organization;GO:0009651//response to salt stress;GO:0009651//response to salt stress;GO:0007030//Golgi organization
dwon	BAA01g34810	8	1.05509	1.34379	1.43679	1.0084	1.42326	1.88522	3.9425	2.70554	1.30176	1.50899	MF1	AT3G20670	HTA13	histone H2A 13	-	-	-	-	GO:0005634//nucleus	GO:0003677//DNA binding	GO:0008283//cell proliferation
dwon	BAA07g20940	8	2.50614	2.51176	4.01242	2.85704	6.2165	5.25374	11.3745	11.9359	2.72744	2.05318	MF2	AT3G53650	-	Histone superfamily protein	-	-	-	-	GO:0005634//nucleus	GO:0003677//DNA binding	-
dwon	BAA10g18800	8	0.865721	1.04073	1.57723	0.653199	2.38	2.14082	10.3455	6.21514	1.34471	0.617195	LF1	AT5G22880	HTB2	histone B2	-	-	-	-	GO:0005634//nucleus;GO:0005730//nucleolus;GO:0005634//nucleus;GO:0005730//nucleolus	GO:0003677//DNA binding;GO:0005515//protein binding	GO:0008283//cell proliferation
dwon	BAA06g05450	8	0.709413	0.968823	1.32992	0.872523	1.62662	1.63029	6.52087	7.00613	0.87748	0.559279	LF1	AT1G07820	-	Histone superfamily protein	-	-	-	-	GO:0005634//nucleus;GO:0005634//nucleus	GO:0003677//DNA binding	-
dwon	BAA03g13550	1	0.929462	0.755784	0.992955	0.638802	1.59197	1.64045	0.613396	0.547229	0.513436	0.753082	MF1	AT5G57015	ckl12	casein kinase I-like 12	-	-	-	-	GO:0005737//cytoplasm;GO:0005737//cytoplasm	GO:0016301//kinase activity	-
dwon	BAA09g57940	1	0.542062	0.448435	0.84403	0.574947	0.695932	0.51567	0.398997	0.587209	0.421013	0.563981	LF1	AT2G21620	RD2	Adenine nucleotide alpha hydrolases-like superfamily protein	-	-	-	-	GO:0005737//cytoplasm;GO:0005886//plasma membrane;GO:0005737//cytoplasm	GO:0003674//molecular_function	GO:0009269//response to desiccation;GO:0016036//cellular response to phosphate starvation;GO:0019375//galactolipid biosynthetic process;GO:0042631//cellular response to water deprivation;GO:0002238//response to molecule of fungal origin;GO:0009269//response to desiccation;GO:0042631//cellular response to water deprivation;GO:0019375//galactolipid biosynthetic process;GO:0016036//cellular response…
dwon	BAS13g00810	1	0.706536	0.497328	1.2764	0.750783	0.793964	0.622434	0.981709	0.807547	0.607818	0.59643	-	ATMG00980	RPSL2	Ribosomal protein S12/S23 family protein	Genetic Information Processing	Translation	ko03010//Ribosome	K02950	GO:0005762//mitochondrial large ribosomal subunit;GO:0005762//mitochondrial large ribosomal subunit;GO:0005762//mitochondrial large ribosomal subunit;GO:0009507//chloroplast;GO:0005762//mitochondrial large ribosomal subunit	-	GO:0006412//translation;GO:0006412//translation;GO:0006412//translation
dwon	BAA08g01450	1	0.346585	0.3516	0.648314	0.382067	0.539685	0.54406	0.501731	0.259417	0.317137	0.535348	MF1	AT1G53580	GLY3	glyoxalase II 3	Metabolism	Energy metabolism	ko00920//Sulfur metabolism	K17725	GO:0005739//mitochondrion	GO:0050313//sulfur dioxygenase activity;GO:0004416//hydroxyacylglutathione hydrolase activity;GO:0016788//hydrolase activity, acting on ester bonds	GO:0009651//response to salt stress;GO:0009651//response to salt stress;GO:0019243//methylglyoxal catabolic process to D-lactate;GO:0055114//oxidation-reduction process;GO:0009651//response to salt stress;GO:0009960//endosperm development;GO:0019243//methylglyoxal catabolic process to D-lactate;GO:0009793//embryo development ending in seed dormancy;GO:0048316//seed development;GO:0009651//respons…
dwon	BAA04g33290	1	0.415743	0.344929	0.779338	0.49981	0.263518	0.164734	0.409659	0.396643	0.346237	0.305635	MF1	AT2G46800	ZAT	zinc transporter of Arabidopsis thaliana	-	-	-	-	GO:0005774//vacuolar membrane;GO:0005774//vacuolar membrane;GO:0005773//vacuole;GO:0005774//vacuolar membrane;GO:0005773//vacuole;GO:0005774//vacuolar membrane;GO:0005773//vacuole;GO:0005774//vacuolar membrane;GO:0005773//vacuole;GO:0005774//vacuolar membrane;GO:0005774//vacuolar membrane;GO:0005774//vacuolar membrane;GO:0005774//vacuolar membrane;GO:0016020//membrane	GO:0005385//zinc ion transmembrane transporter activity;GO:0005385//zinc ion transmembrane transporter activity;GO:0015103//inorganic anion transmembrane transporter activity;GO:0046873//metal ion transmembrane transporter activity;GO:0005385//zinc ion transmembrane transporter activity	GO:0006829//zinc II ion transport;GO:0006882//cellular zinc ion homeostasis;GO:0009062//fatty acid catabolic process;GO:0009062//fatty acid catabolic process;GO:0010038//response to metal ion;GO:0006882//cellular zinc ion homeostasis;GO:0006829//zinc II ion transport
dwon	BAA05g25980	1	0.43872	0.37111	0.95794	0.58259	0.226336	0.414128	0.197083	0.314104	0.20686	0.207553	-	-
dwon	BAA05g38190	1	0.369392	0.314414	0.35878	0.224367	0.26695	0.221241	0.477098	0.230454	0.282973	0.442632	LF1	AT3G07770	Hsp89.1	HEAT SHOCK PROTEIN 89.1	Genetic Information Processing;Organismal Systems	Folding, sorting and degradation;Environmental adaptation	ko04626//Plant-pathogen interaction;ko04141//Protein processing in endoplasmic reticulum	K09487	GO:0005739//mitochondrion;GO:0009507//chloroplast;GO:0005739//mitochondrion;GO:0005739//mitochondrion;GO:0009570//chloroplast stroma;GO:0009570//chloroplast stroma;GO:0005739//mitochondrion;GO:0005618//cell wall;GO:0009570//chloroplast stroma;GO:0009570//chloroplast stroma	GO:0005524//ATP binding;GO:0005524//ATP binding;GO:0005524//ATP binding;GO:0005524//ATP binding	GO:0006457//protein folding;GO:0006457//protein folding;GO:0006457//protein folding
dwon	BAA05g06260	1	0.247575	0.258444	0.431315	0.246655	0.299092	0.383403	0.517222	0.363121	0.139214	0.322501	LF1	AT2G40090	ATH9	ABC2 homolog 9	-	-	-	-	GO:0005886//plasma membrane	GO:0005215//transporter activity;GO:0005215//transporter activity	-
dwon	BAA05g23810	1	0.224899	0.180577	0.555911	0.314565	0.19314	0.206175	0.405536	0.263723	0.234905	0.217645	MF2	AT1G32360	-	Zinc finger (CCCH-type) family protein	-	-	-	-	GO:0005634//nucleus	GO:0003700//sequence-specific DNA binding transcription factor activity;GO:0003676//nucleic acid binding	GO:0006355//regulation of transcription, DNA-templated;GO:0006355//regulation of transcription, DNA-templated;GO:0006355//regulation of transcription, DNA-templated;GO:0006355//regulation of transcription, DNA-templated;GO:0006355//regulation of transcription, DNA-templated;GO:0006355//regulation of transcription, DNA-templated
dwon	BAA01g42210	1	0.337624	0.303245	0.513381	0.279994	0.33002	0.469513	0.336411	0.238895	0.134306	0.234855	MF1	AT3G10650	NUP1	-	-	-	-	-	GO:0034399//nuclear periphery;GO:0034399//nuclear periphery;GO:0005634//nucleus;GO:0005635//nuclear envelope;GO:0005643//nuclear pore;GO:0005643//nuclear pore;GO:0005635//nuclear envelope;GO:0005635//nuclear envelope;GO:0005643//nuclear pore;GO:0005635//nuclear envelope	GO:0005515//protein binding;GO:0005515//protein binding	GO:0006997//nucleus organization;GO:0016973//poly(A)+ mRNA export from nucleus;GO:0016973//poly(A)+ mRNA export from nucleus;GO:0006997//nucleus organization;GO:0016973//poly(A)+ mRNA export from nucleus
dwon	BAA04g33050	1	0.308764	0.27654	0.542859	0.243338	0.303929	0.324025	0.327393	0.23954	0.380042	0.281453	MF1	AT2G46500	PI4K GAMMA 4	phosphoinositide 4-kinase gamma 4	-	-	-	-	GO:0005829//cytosol;GO:0009507//chloroplast;GO:0009507//chloroplast;GO:0005829//cytosol;GO:0009507//chloroplast	GO:0004430//1-phosphatidylinositol 4-kinase activity;GO:0004430//1-phosphatidylinositol 4-kinase activity	GO:0006499//N-terminal protein myristoylation;GO:0006612//protein targeting to membrane;GO:0010363//regulation of plant-type hypersensitive response;GO:0035556//intracellular signal transduction;GO:0009867//jasmonic acid mediated signaling pathway;GO:0007154//cell communication;GO:0010363//regulation of plant-type hypersensitive response;GO:0030968//endoplasmic reticulum unfolded protein response…
dwon	BAA02g12430	1	0.302909	0.241144	0.369339	0.199389	0.329214	0.255126	0.271843	0.214261	0.40037	0.338985	-	AT5G58470	TAF15b	TBP-associated factor 15B	-	-	-	-	GO:0009507//chloroplast;GO:0009507//chloroplast	-	-
dwon	BAA04g31190	1	0.441284	0.712083	0.574817	0.253896	0.788383	1.49014	0.707993	0.776939	4.65756	1.09294	MF1	AT2G43290	MSS3	Calcium-binding EF-hand family protein	Organismal Systems	Environmental adaptation	ko04626//Plant-pathogen interaction	K13448	GO:0005576//extracellular region	GO:0005509//calcium ion binding	GO:0008150//biological_process
dwon	BAA05g10750	1	0.285779	0.375484	0.471592	0.284018	0.25886	0.263671	0.352685	0.255	0.25216	0.485018	LF1	AT2G34650	PID	Protein kinase superfamily protein	-	-	-	-	GO:0009986//cell surface;GO:0005634//nucleus	GO:0004674//protein serine/threonine kinase activity;GO:0016301//kinase activity;GO:0016301//kinase activity;GO:0004674//protein serine/threonine kinase activity;GO:0005515//protein binding;GO:0004672//protein kinase activity;GO:0004674//protein serine/threonine kinase activity;GO:0005515//protein binding;GO:0005515//protein binding;GO:0004672//protein kinase activity;GO:0004674//protein serine/t…	GO:0009733//response to auxin;GO:0009640//photomorphogenesis;GO:0048825//cotyledon development;GO:0048825//cotyledon development;GO:0048825//cotyledon development;GO:0048443//stamen development;GO:0048766//root hair initiation;GO:0048825//cotyledon development;GO:0009926//auxin polar transport;GO:0009637//response to blue light;GO:0048767//root hair elongation;GO:0048766//root hair initiation;GO:…
dwon	BAA10g29180	1	0.137847	0.540621	0.709564	0.282273	0.109708	0.171179	0.748589	1.16138	0.40627	0.403359	LF1	AT5G08640	FLS1	flavonol synthase 1	Metabolism	Biosynthesis of other secondary metabolites;Global and overview maps	ko01100//Metabolic pathways;ko01110//Biosynthesis of secondary metabolites;ko00941//Flavonoid biosynthesis	K05278	GO:0005737//cytoplasm;GO:0005737//cytoplasm	GO:0045431//flavonol synthase activity	GO:0009411//response to UV;GO:0009744//response to sucrose;GO:0009718//anthocyanin-containing compound biosynthetic process;GO:0009733//response to auxin;GO:0010224//response to UV-B;GO:0080167//response to karrikin;GO:0009813//flavonoid biosynthetic process;GO:0009813//flavonoid biosynthetic process
dwon	BAA01g15050	1	0.522932	0.448923	0.728872	0.403049	0.414462	0.183776	1.32204	1.15269	0.667618	0.649938	-	-
dwon	BAA03g42880	1	0.359414	0.392119	0.724319	0.345564	0.265111	0.238351	0.851696	0.533008	0.705566	0.575713	MF2	AT3G24480	-	Leucine-rich repeat (LRR) family protein	-	-	-	-	GO:0005618//cell wall;GO:0009506//plasmodesma;GO:0009505//plant-type cell wall;GO:0005576//extracellular region	GO:0005199//structural constituent of cell wall	-
dwon	BAA08g09620	1	0.395231	0.35543	0.489714	0.273913	0.587578	0.3883	0.441857	0.348071	1.18696	0.797255	MF1	AT1G31812	ACBP6	acyl-CoA-binding protein 6	-	-	-	-	GO:0005886//plasma membrane;GO:0005829//cytosol;GO:0005829//cytosol;GO:0005737//cytoplasm;GO:0005829//cytosol	GO:0000062//fatty-acyl-CoA binding;GO:0031210//phosphatidylcholine binding;GO:0000062//fatty-acyl-CoA binding	GO:0009409//response to cold;GO:0009409//response to cold;GO:0050826//response to freezing;GO:0007030//Golgi organization;GO:0050826//response to freezing;GO:0010264//myo-inositol hexakisphosphate biosynthetic process;GO:0009646//response to absence of light;GO:0007030//Golgi organization;GO:0009651//response to salt stress;GO:0019344//cysteine biosynthetic process;GO:0019344//cysteine biosynthet…
dwon	BAA03g33440	1	0.293214	0.363332	0.482746	0.352532	0.551757	0.622899	0.996466	1.18687	1.31468	0.724612	MF2	AT3G05020	ACP1	acyl carrier protein 1	-	-	-	-	GO:0009507//chloroplast;GO:0005829//cytosol;GO:0009507//chloroplast	GO:0000036//ACP phosphopantetheine attachment site binding involved in fatty acid biosynthetic process;GO:0000036//ACP phosphopantetheine attachment site binding involved in fatty acid biosynthetic process	GO:0035196//production of miRNAs involved in gene silencing by miRNA;GO:0051607//defense response to virus;GO:0051607//defense response to virus;GO:0010267//production of ta-siRNAs involved in RNA interference;GO:0035196//production of miRNAs involved in gene silencing by miRNA;GO:0010267//production of ta-siRNAs involved in RNA interference;GO:0006633//fatty acid biosynthetic process;GO:0006633/…
dwon	BAA03g50960	1	0.368544	0.34115	0.367458	0.259303	0.653287	0.449363	0.328619	0.516015	1.02283	0.75796	MF1	AT4G20150	-	-	-	-	-	-	GO:0005774//vacuolar membrane;GO:0005774//vacuolar membrane;GO:0005747//mitochondrial respiratory chain complex I;GO:0005747//mitochondrial respiratory chain complex I;GO:0005739//mitochondrion;GO:0005774//vacuolar membrane;GO:0005747//mitochondrial respiratory chain complex I;GO:0005747//mitochondrial respiratory chain complex I;GO:0009507//chloroplast;GO:0005747//mitochondrial respiratory chain…	GO:0003674//molecular_function	GO:0009060//aerobic respiration;GO:0080129//proteasome core complex assembly;GO:0009853//photorespiration;GO:0006096//glycolytic process;GO:0006511//ubiquitin-dependent protein catabolic process;GO:0051788//response to misfolded protein;GO:0006511//ubiquitin-dependent protein catabolic process;GO:0009060//aerobic respiration;GO:0046686//response to cadmium ion;GO:0006096//glycolytic process;GO:00…
dwon	BAA06g32370	1	0.33426	0.290311	0.203278	0.152575	0.333382	0.247032	0.210188	0.181964	1.31894	0.768563	LF1	AT5G23740	RPS11-BETA	ribosomal protein S11-beta	Genetic Information Processing	Translation	ko03010//Ribosome	K02949	GO:0022627//cytosolic small ribosomal subunit;GO:0022627//cytosolic small ribosomal subunit;GO:0022627//cytosolic small ribosomal subunit;GO:0016020//membrane;GO:0022627//cytosolic small ribosomal subunit;GO:0005737//cytoplasm	GO:0003735//structural constituent of ribosome	GO:0006412//translation;GO:0006412//translation;GO:0006412//translation
dwon	BAA06g32000	1	0.194895	0.241517	0.167806	0.120166	0.259856	0.207922	0.0648031	0.158631	0.922331	0.597363	LF1	AT5G23290	PFD5	prefoldin 5	-	-	-	-	GO:0016272//prefoldin complex;GO:0005829//cytosol;GO:0005737//cytoplasm	-	GO:0006457//protein folding;GO:0006457//protein folding;GO:0006457//protein folding
dwon	BAA07g41650	1	0.267015	0.31814	0.359699	0.211087	0.214708	0.400703	0.277375	0.227523	0.531847	0.345269	LF1	AT1G78100	AUF1	F-box family protein	-	-	-	-	GO:0005634//nucleus	GO:0003674//molecular_function	GO:0009736//cytokinin-activated signaling pathway;GO:0009733//response to auxin;GO:0009741//response to brassinosteroid;GO:0010541//acropetal auxin transport;GO:0010540//basipetal auxin transport;GO:0009736//cytokinin-activated signaling pathway
dwon	BAA06g29000	1	0.297694	0.277322	0.810169	0.317025	0.542077	0.391959	0.12965	0.176307	0.390521	0.492075	LF1	AT5G64420	-	DNA polymerase V family	-	-	-	-	GO:0005829//cytosol;GO:0005634//nucleus	-	GO:0006260//DNA replication;GO:0006260//DNA replication;GO:0006260//DNA replication;GO:0009165//nucleotide biosynthetic process;GO:0009165//nucleotide biosynthetic process
dwon	BAA09g66880	1	0.227948	0.220839	0.367905	0.141364	0.176383	0.0823356	0.0862916	0.0430764	0.235954	0.19271	MF2	AT1G07110	F2KP	fructose-2,6-bisphosphatase	Metabolism	Carbohydrate metabolism	ko00051//Fructose and mannose metabolism	K01103	GO:0005886//plasma membrane;GO:0005829//cytosol;GO:0005634//nucleus	GO:0004331//fructose-2,6-bisphosphate 2-phosphatase activity	GO:0006002//fructose 6-phosphate metabolic process;GO:0006003//fructose 2,6-bisphosphate metabolic process;GO:0043609//regulation of carbon utilization;GO:0006000//fructose metabolic process;GO:0006499//N-terminal protein myristoylation;GO:0006499//N-terminal protein myristoylation;GO:0042732//D-xylose metabolic process;GO:0006002//fructose 6-phosphate metabolic process;GO:0006003//fructose 2,6-b…
dwon	BAA01g42170	1	0.357021	0.390701	1.79344	0.720571	0.230659	0.458658	7.18165	8.60923	0.149758	0.399612	MF1	AT3G10710	RHS12	root hair specific 12	-	-	-	-	GO:0005739//mitochondrion;GO:0009505//plant-type cell wall	GO:0030599//pectinesterase activity	GO:0010054//trichoblast differentiation;GO:0010054//trichoblast differentiation
dwon	BAA02g06700	1	0.14719	0.165721	0.184135	0.114371	0.267341	0.161284	0.093333	0.254671	0.183055	0.248788	MF2	AT5G15910	-	NAD(P)-binding Rossmann-fold superfamily protein	-	-	-	-	GO:0005739//mitochondrion;GO:0005739//mitochondrion	-	GO:0010264//myo-inositol hexakisphosphate biosynthetic process;GO:0010264//myo-inositol hexakisphosphate biosynthetic process
dwon	BAA03g26510	1	0.237991	0.193113	0.321146	0.16753	0.122609	0.130191	0.0925606	0.0944365	0.346542	0.0838608	MF2	AT2G27080	-	Late embryogenesis abundant (LEA) hydroxyproline-rich glycoprotein family	-	-	-	-	GO:0009506//plasmodesma;GO:0005886//plasma membrane;GO:0005886//plasma membrane	GO:0003674//molecular_function	GO:0008150//biological_process
dwon	BAA10g26840	1	0.251404	0.264609	0.667994	0.228216	0.179646	0.336947	0.056422	0.113944	0.140789	0.0757992	LF1	AT5G12050	-	-	-	-	-	-	GO:0005634//nucleus	GO:0003674//molecular_function	GO:0007623//circadian rhythm
dwon	BAA02g00840	1	0.367712	0.50353	0.518722	0.287964	1.11238	0.642034	0.11664	0.162353	0.491082	0.545406	MF2	AT5G03200	LUL1	RING/U-box superfamily protein	-	-	-	-	GO:0005737//cytoplasm	GO:0008270//zinc ion binding;GO:0004842//ubiquitin-protein transferase activity	-
dwon	BAA04g18900	1	0.279959	0.223026	0.454743	0.256255	0.278338	0.177628	0.196973	0.166915	0.493106	0.266685	MF1	AT2G25190	-	PPPDE putative thiol peptidase family protein	-	-	-	-	GO:0005737//cytoplasm	GO:0003674//molecular_function	GO:0006914//autophagy;GO:0008150//biological_process;GO:0006914//autophagy
dwon	BAA06g22090	1	0.370542	0.296945	0.511782	0.336153	0.718429	0.545469	0.158377	0.2657	0.245645	0.338733	LF1	AT3G45650	NAXT1	nitrate excretion transporter1	-	-	-	-	GO:0016020//membrane;GO:0005886//plasma membrane;GO:0005886//plasma membrane	GO:0005215//transporter activity;GO:0005215//transporter activity;GO:0010542//nitrate efflux transmembrane transporter activity	GO:0015706//nitrate transport;GO:0006857//oligopeptide transport;GO:0010447//response to acidic pH
dwon	BAA10g04690	1	0.308923	0.448491	1.73793	0.900781	1.1967	1.33989	0.631432	0.67466	0.514587	0.984375	LF1	AT1G05850	POM1	Chitinase family protein	-	-	-	-	GO:0048046//apoplast;GO:0005576//extracellular region;GO:0005794//Golgi apparatus	GO:0004568//chitinase activity;GO:0030247//polysaccharide binding	GO:0009932//cell tip growth;GO:0009651//response to salt stress;GO:0071555//cell wall organization;GO:0040007//growth;GO:0010053//root epidermal cell differentiation;GO:0009750//response to fructose;GO:0009805//coumarin biosynthetic process;GO:0019761//glucosinolate biosynthetic process;GO:0048767//root hair elongation;GO:0043481//anthocyanin accumulation in tissues in response to UV light;GO:000…
dwon	BAA07g42460	1	0.182094	0.224733	0.180222	0.125066	0.285823	0.194561	0.36592	0.328751	0.592403	0.333292	LF1	AT1G79010	-	Alpha-helical ferredoxin	Metabolism	Energy metabolism;Global and overview maps	ko01100//Metabolic pathways;ko00190//Oxidative phosphorylation	K03941	GO:0005739//mitochondrion;GO:0005747//mitochondrial respiratory chain complex I;GO:0005747//mitochondrial respiratory chain complex I;GO:0005747//mitochondrial respiratory chain complex I;GO:0005747//mitochondrial respiratory chain complex I;GO:0005739//mitochondrion;GO:0005747//mitochondrial respiratory chain complex I;GO:0005739//mitochondrion;GO:0005747//mitochondrial respiratory chain complex…	GO:0008137//NADH dehydrogenase (ubiquinone) activity;GO:0046872//metal ion binding	-
dwon	BAA03g36790	1	0.474008	0.388668	0.7634	0.464666	0.531725	0.530598	0.640748	0.532978	0.392041	0.537594	MF2	AT3G12140	EML1	Emsy N Terminus (ENT)/ plant Tudor-like domains-containing protein	-	-	-	-	GO:0005634//nucleus	-	GO:0000956//nuclear-transcribed mRNA catabolic process;GO:0000956//nuclear-transcribed mRNA catabolic process
dwon	BAA03g02350	1	0.395048	0.397068	0.80456	0.481749	0.585207	0.450351	0.858982	0.858313	0.941882	0.746361	MF1	AT5G05730	ASA1	anthranilate synthase alpha subunit 1	Metabolism	Amino acid metabolism;Global and overview maps	ko01100//Metabolic pathways;ko01110//Biosynthesis of secondary metabolites;ko01230//Biosynthesis of amino acids;ko00400//Phenylalanine, tyrosine and tryptophan biosynthesis	K01657	GO:0009570//chloroplast stroma;GO:0009507//chloroplast;GO:0009507//chloroplast;GO:0009507//chloroplast;GO:0009570//chloroplast stroma;GO:0009570//chloroplast stroma;GO:0005950//anthranilate synthase complex;GO:0009570//chloroplast stroma;GO:0009507//chloroplast;GO:0005950//anthranilate synthase complex	GO:0004049//anthranilate synthase activity;GO:0004049//anthranilate synthase activity	GO:0050832//defense response to fungus;GO:0009684//indoleacetic acid biosynthetic process;GO:0019761//glucosinolate biosynthetic process;GO:0031348//negative regulation of defense response;GO:0009409//response to cold;GO:0006567//threonine catabolic process;GO:0009753//response to jasmonic acid;GO:0009723//response to ethylene;GO:0009862//systemic acquired resistance, salicylic acid mediated sign…
dwon	BAA06g30040	1	0.402563	0.320552	0.95558	0.452991	0.762117	0.893835	0.465723	0.485839	0.321659	0.573688	LF1	AT5G65480	-	-	-	-	-	-	GO:0005634//nucleus	GO:0003674//molecular_function	GO:0015996//chlorophyll catabolic process;GO:0015996//chlorophyll catabolic process;GO:0008150//biological_process
dwon	BAA07g03090	1	0.667273	0.523296	0.864136	0.479835	0.885031	1.03667	0.47439	0.580511	0.215874	0.431131	LF1	AT2G17710	-	-	-	-	-	-	GO:0005739//mitochondrion	GO:0003674//molecular_function	GO:0008150//biological_process
dwon	BAA10g25620	1	0.595162	0.525436	0.687668	0.474146	0.840727	0.888157	0.514961	0.348871	0.221333	0.439367	LF1	AT5G13810	-	Glutaredoxin family protein	-	-	-	-	GO:0005634//nucleus	-	-
dwon	BAA10g30340	1	0.633758	0.496556	0.886122	0.612608	0.949264	0.984821	1.03246	1.06833	0.38939	0.530818	-	AT5G07440	GDH2	glutamate dehydrogenase 2	Metabolism	Amino acid metabolism;Global and overview maps;Energy metabolism	ko01100//Metabolic pathways;ko01200//Carbon metabolism;ko00250//Alanine, aspartate and glutamate metabolism;ko00910//Nitrogen metabolism;ko00220//Arginine biosynthesis	K00261	GO:0005774//vacuolar membrane;GO:0005774//vacuolar membrane;GO:0005739//mitochondrion;GO:0005739//mitochondrion;GO:0005774//vacuolar membrane;GO:0005774//vacuolar membrane;GO:0005774//vacuolar membrane;GO:0005739//mitochondrion;GO:0005739//mitochondrion;GO:0005739//mitochondrion;GO:0005774//vacuolar membrane;GO:0005739//mitochondrion;GO:0005774//vacuolar membrane;GO:0005739//mitochondrion;GO:0005…	GO:0005524//ATP binding;GO:0005524//ATP binding;GO:0005524//ATP binding;GO:0005524//ATP binding;GO:0005507//copper ion binding;GO:0005524//ATP binding;GO:0008270//zinc ion binding;GO:0050897//cobalt ion binding;GO:0004353//glutamate dehydrogenase [NAD(P)+] activity;GO:0005524//ATP binding;GO:0016491//oxidoreductase activity;GO:0004352//glutamate dehydrogenase (NAD+) activity	GO:0009698//phenylpropanoid metabolic process;GO:0046686//response to cadmium ion;GO:0009651//response to salt stress;GO:0006598//polyamine catabolic process;GO:0042398//cellular modified amino acid biosynthetic process;GO:0048193//Golgi vesicle transport;GO:0046686//response to cadmium ion;GO:0009651//response to salt stress;GO:0009651//response to salt stress;GO:0046482//para-aminobenzoic acid …
dwon	BAA05g03370	1	0.613871	0.554609	1.14267	0.71255	0.991144	1.04896	0.40294	0.455209	0.418484	0.493416	-	AT2G42620	MAX2	RNI-like superfamily protein	-	-	-	-	GO:0005634//nucleus;GO:0005634//nucleus;GO:0000151//ubiquitin ligase complex;GO:0019005//SCF ubiquitin ligase complex	GO:0004842//ubiquitin-protein transferase activity	GO:0042335//cuticle development;GO:0016567//protein ubiquitination;GO:0007568//aging;GO:0010016//shoot system morphogenesis;GO:0006511//ubiquitin-dependent protein catabolic process;GO:0009934//regulation of meristem structural organization;GO:0009414//response to water deprivation;GO:0009416//response to light stimulus;GO:0006511//ubiquitin-dependent protein catabolic process;GO:0009414//respons…
dwon	BAA03g49610	1	0.543018	0.436094	0.950893	0.737897	0.687451	0.713106	1.165	0.947154	0.265414	0.348182	MF1	AT4G17900	-	PLATZ transcription factor family protein	-	-	-	-	GO:0005739//mitochondrion;GO:0005739//mitochondrion	-	GO:0008150//biological_process
dwon	BAA03g28240	1	0.523187	0.439762	0.85331	0.441401	0.515918	0.42477	0.592414	0.418432	0.374744	0.49668	MF1	AT4G09570	CPK4	calcium-dependent protein kinase 4	Organismal Systems	Environmental adaptation	ko04626//Plant-pathogen interaction	K13412	GO:0005829//cytosol;GO:0005634//nucleus	GO:0005515//protein binding;GO:0005515//protein binding;GO:0005515//protein binding;GO:0004672//protein kinase activity;GO:0004672//protein kinase activity;GO:0004683//calmodulin-dependent protein kinase activity;GO:0005515//protein binding;GO:0004683//calmodulin-dependent protein kinase activity;GO:0016301//kinase activity;GO:0005515//protein binding	GO:0030968//endoplasmic reticulum unfolded protein response;GO:0009789//positive regulation of abscisic acid-activated signaling pathway;GO:0006468//protein phosphorylation;GO:0009863//salicylic acid mediated signaling pathway;GO:0006468//protein phosphorylation;GO:0030968//endoplasmic reticulum unfolded protein response;GO:0009697//salicylic acid biosynthetic process;GO:0045087//innate immune re…
dwon	BAA10g23320	1	0.726019	0.599941	1.05726	0.656258	0.994255	0.635571	1.02353	0.571301	0.75161	0.75054	LF1	AT5G16780	DOT2	SART-1 family	Genetic Information Processing	Transcription	ko03040//Spliceosome	K11984	GO:0005634//nucleus;GO:0005634//nucleus;GO:0005730//nucleolus;GO:0005730//nucleolus	GO:0003674//molecular_function	GO:0009933//meristem structural organization;GO:0006346//methylation-dependent chromatin silencing;GO:0010305//leaf vascular tissue pattern formation;GO:0010588//cotyledon vascular tissue pattern formation;GO:0009933//meristem structural organization;GO:0010228//vegetative to reproductive phase transition of meristem;GO:0006346//methylation-dependent chromatin silencing;GO:0010162//seed dormancy …
dwon	BAA08g20950	1	0.713176	0.621731	1.41152	0.916786	1.14113	1.01929	1.20315	0.899608	0.782247	0.907144	MF2	AT4G35800	NRPB1	RNA polymerase II large subunit	Metabolism;Genetic Information Processing	Nucleotide metabolism;Transcription;Global and overview maps	ko01100//Metabolic pathways;ko00230//Purine metabolism;ko00240//Pyrimidine metabolism;ko03020//RNA polymerase	K03006	GO:0005634//nucleus;GO:0005634//nucleus;GO:0005773//vacuole;GO:0005773//vacuole;GO:0009506//plasmodesma;GO:0009507//chloroplast;GO:0005665//DNA-directed RNA polymerase II, core complex;GO:0005665//DNA-directed RNA polymerase II, core complex	GO:0003899//DNA-directed RNA polymerase activity;GO:0003677//DNA binding;GO:0003899//DNA-directed RNA polymerase activity;GO:0005515//protein binding;GO:0003677//DNA binding;GO:0005515//protein binding	GO:0010228//vegetative to reproductive phase transition of meristem;GO:0006306//DNA methylation;GO:0000394//RNA splicing, via endonucleolytic cleavage and ligation;GO:0006366//transcription from RNA polymerase II promoter;GO:0016926//protein desumoylation;GO:0006351//transcription, DNA-templated;GO:0006306//DNA methylation;GO:0050665//hydrogen peroxide biosynthetic process;GO:0016926//protein des…
dwon	BAA09g23850	1	0.599492	0.510594	0.740205	0.474254	0.606946	0.704977	0.541327	0.34038	0.530327	0.515271	MF2	AT5G47430	-	DWNN domain, a CCHC-type zinc finger	-	-	-	-	GO:0005634//nucleus;GO:0005634//nucleus;GO:0005634//nucleus	-	GO:0006470//protein dephosphorylation;GO:0031048//chromatin silencing by small RNA;GO:0008150//biological_process;GO:0045132//meiotic chromosome segregation;GO:0007062//sister chromatid cohesion;GO:0006470//protein dephosphorylation;GO:0007062//sister chromatid cohesion;GO:0031048//chromatin silencing by small RNA;GO:0031048//chromatin silencing by small RNA;GO:0045132//meiotic chromosome segrega…
dwon	BAA08g29460	1	0.499169	0.488175	0.755761	0.498229	0.50696	0.51563	0.582734	0.512058	0.444762	0.484506	MF1	AT1G18040	CDKD1;3	cyclin-dependent kinase D1;3	Genetic Information Processing	Transcription;Replication and repair	ko03420//Nucleotide excision repair;ko03022//Basal transcription factors	K02202	GO:0005634//nucleus;GO:0005634//nucleus	GO:0005515//protein binding;GO:0004672//protein kinase activity;GO:0016301//kinase activity;GO:0005515//protein binding;GO:0004672//protein kinase activity	GO:0045736//negative regulation of cyclin-dependent protein serine/threonine kinase activity;GO:0000394//RNA splicing, via endonucleolytic cleavage and ligation;GO:0006275//regulation of DNA replication;GO:0042023//DNA endoreduplication;GO:0006275//regulation of DNA replication;GO:0051225//spindle assembly;GO:0010389//regulation of G2/M transition of mitotic cell cycle;GO:0051726//regulation of c…
dwon	BAA09g64890	1	0.7021	0.588523	0.867434	0.587138	0.712404	0.662881	0.592899	0.634894	0.831472	0.915383	MF2	AT1G10840	TIF3H1	translation initiation factor 3 subunit H1	Genetic Information Processing	Translation	ko03013//RNA transport	K03247	GO:0005737//cytoplasm;GO:0005829//cytosol;GO:0005829//cytosol;GO:0005737//cytoplasm;GO:0005852//eukaryotic translation initiation factor 3 complex;GO:0005852//eukaryotic translation initiation factor 3 complex	GO:0003743//translation initiation factor activity	GO:0006413//translational initiation;GO:0010388//cullin deneddylation;GO:0006413//translational initiation;GO:0009640//photomorphogenesis;GO:0009640//photomorphogenesis;GO:0010388//cullin deneddylation;GO:0006413//translational initiation;GO:0010388//cullin deneddylation
dwon	BAA05g33920	1	0.623304	0.503824	0.802026	0.452192	0.641603	0.575828	0.681989	0.411886	0.578093	0.331588	LF1	AT3G13445	TBP1	TATA binding protein 1	Genetic Information Processing	Transcription	ko03022//Basal transcription factors	K03120	GO:0005634//nucleus;GO:0005634//nucleus	GO:0005515//protein binding;GO:0005515//protein binding;GO:0003677//DNA binding	-
dwon	BAA10g25510	1	0.578705	0.499377	0.562269	0.373135	0.613327	0.54806	0.461157	0.51249	0.834352	0.42825	LF1	AT5G13970	-	-	-	-	-	-	GO:0005634//nucleus	GO:0003674//molecular_function	GO:0008150//biological_process
dwon	BAA08g33670	1	0.635038	0.521673	0.654253	0.379164	0.495957	0.5153	0.535087	0.312464	0.444034	0.606549	MF1	AT1G09160	-	Protein phosphatase 2C family protein	-	-	-	-	GO:0005886//plasma membrane;GO:0005886//plasma membrane	GO:0004722//protein serine/threonine phosphatase activity	-
dwon	BAA08g12730	1	1.08782	0.936602	1.42185	0.83271	1.0191	0.950432	1.6094	0.971883	0.431265	0.893058	MF2	AT4G17940	-	Tetratricopeptide repeat (TPR)-like superfamily protein	-	-	-	-	GO:0009507//chloroplast	-	GO:0008150//biological_process
dwon	BAA06g23450	1	0.536499	0.531125	0.546555	0.351159	0.428855	0.405681	0.399841	0.471936	0.586549	0.693583	-	-
dwon	BAA02g10170	1	0.59249	0.55057	0.852461	0.467266	0.467081	0.516112	0.563372	0.616235	0.372491	0.572424	MF2	AT5G22000	RHF2A	RING-H2 group F2A	-	-	-	-	GO:0005634//nucleus;GO:0005886//plasma membrane;GO:0005634//nucleus;GO:0005886//plasma membrane;GO:0005634//nucleus;GO:0005886//plasma membrane	GO:0008270//zinc ion binding	GO:0051603//proteolysis involved in cellular protein catabolic process;GO:0016558//protein import into peroxisome matrix;GO:0006914//autophagy;GO:0051603//proteolysis involved in cellular protein catabolic process;GO:0006914//autophagy;GO:0006635//fatty acid beta-oxidation;GO:0009697//salicylic acid biosynthetic process;GO:0007165//signal transduction;GO:0044265//cellular macromolecule catabolic …
dwon	BAA09g64000	1	0.740161	0.671203	0.977053	0.51725	0.587371	0.649273	0.928005	0.556459	0.413337	0.753889	MF2	AT1G12360	KEU	Sec1/munc18-like (SM) proteins superfamily	-	-	-	-	GO:0005773//vacuole;GO:0005773//vacuole;GO:0019898//extrinsic component of membrane;GO:0005829//cytosol;GO:0005886//plasma membrane	GO:0005515//protein binding;GO:0008565//protein transporter activity	GO:0016192//vesicle-mediated transport;GO:0048193//Golgi vesicle transport;GO:0009306//protein secretion;GO:0009306//protein secretion;GO:0030968//endoplasmic reticulum unfolded protein response;GO:0030968//endoplasmic reticulum unfolded protein response;GO:0006623//protein targeting to vacuole;GO:0030968//endoplasmic reticulum unfolded protein response;GO:0010200//response to chitin
dwon	BAA02g01500	1	0.567363	0.452404	0.882306	0.51458	0.670424	0.538	0.525144	0.427991	0.286554	0.492096	MF2	AT5G04550	-	Protein of unknown function (DUF668)	-	-	-	-	GO:0005634//nucleus	GO:0003674//molecular_function	GO:0008150//biological_process;GO:0042744//hydrogen peroxide catabolic process;GO:0042744//hydrogen peroxide catabolic process
dwon	BAA07g23810	1	0.502643	0.426685	0.64953	0.394046	0.45887	0.576085	0.480877	0.366454	0.279163	0.27824	MF2	AT3G60260	-	ELMO/CED-12 family protein	-	-	-	-	GO:0005737//cytoplasm;GO:0005737//cytoplasm;GO:0005737//cytoplasm;GO:0005737//cytoplasm	GO:0003674//molecular_function	-
dwon	BAA02g35340	1	0.427798	0.34059	0.559587	0.315708	0.659982	0.763731	0.348778	0.373481	0.254519	0.378102	MF1	AT5G46910	-	Transcription factor jumonji (jmj) family protein / zinc finger (C5HC2 type) family protein	-	-	-	-	GO:0005634//nucleus	GO:0003700//sequence-specific DNA binding transcription factor activity	GO:0006355//regulation of transcription, DNA-templated;GO:0006355//regulation of transcription, DNA-templated;GO:0010200//response to chitin;GO:0006355//regulation of transcription, DNA-templated;GO:0006355//regulation of transcription, DNA-templated;GO:0006355//regulation of transcription, DNA-templated;GO:0006355//regulation of transcription, DNA-templated
dwon	BAA03g01960	1	0.570536	0.507626	1.01725	0.649908	0.429837	0.477022	0.785639	0.459695	0.285577	0.38397	MF1	AT5G04930	ALA1	aminophospholipid ATPase 1	-	-	-	-	GO:0005886//plasma membrane;GO:0016020//membrane;GO:0005886//plasma membrane;GO:0005886//plasma membrane;GO:0005886//plasma membrane;GO:0005886//plasma membrane	GO:0015662//ATPase activity, coupled to transmembrane movement of ions, phosphorylative mechanism;GO:0015662//ATPase activity, coupled to transmembrane movement of ions, phosphorylative mechanism;GO:0005515//protein binding	GO:0006612//protein targeting to membrane;GO:0010363//regulation of plant-type hypersensitive response;GO:0009963//positive regulation of flavonoid biosynthetic process;GO:0010363//regulation of plant-type hypersensitive response;GO:0006612//protein targeting to membrane;GO:0006612//protein targeting to membrane
dwon	BAA01g37590	1	0.635323	0.49978	0.807179	0.457113	0.552511	0.641423	0.485064	0.330036	0.264305	0.34745	MF1	AT3G16860	COBL8	COBRA-like protein 8 precursor	-	-	-	-	GO:0031225//anchored component of membrane;GO:0031225//anchored component of membrane;GO:0031225//anchored component of membrane;GO:0005886//plasma membrane	-	-
dwon	BAA10g33340	1	0.415246	0.434806	0.432789	0.25169	0.172603	0.202876	0.253425	0.200054	0.183615	0.439382	LF1	AT5G04020	-	calmodulin binding	-	-	-	-	GO:0005886//plasma membrane;GO:0005634//nucleus	GO:0005516//calmodulin binding;GO:0005516//calmodulin binding	GO:0008150//biological_process
dwon	BAA07g24680	1	0.756304	0.614052	0.872912	0.459294	0.207398	0.350967	0.231394	0.155403	0.176192	0.177505	MF2	AT3G62150	ABCB21	P-glycoprotein 21	Environmental Information Processing	Membrane transport	ko02010//ABC transporters	K05658	GO:0005886//plasma membrane;GO:0005774//vacuolar membrane;GO:0005886//plasma membrane;GO:0005774//vacuolar membrane;GO:0005886//plasma membrane;GO:0005886//plasma membrane;GO:0005774//vacuolar membrane;GO:0005886//plasma membrane	GO:0010328//auxin influx transmembrane transporter activity;GO:0042626//ATPase activity, coupled to transmembrane movement of substances;GO:0010329//auxin efflux transmembrane transporter activity;GO:0042626//ATPase activity, coupled to transmembrane movement of substances	GO:0060919//auxin influx;GO:0010315//auxin efflux;GO:0010315//auxin efflux;GO:0010315//auxin efflux
dwon	BAA09g02460	1	0.448282	0.413633	0.433438	0.259448	0.280155	0.349828	0.312737	0.296651	0.322349	0.269029	LF1	AT4G03030	-	Galactose oxidase/kelch repeat superfamily protein	-	-	-	-	GO:0009507//chloroplast	GO:0003674//molecular_function	GO:0008150//biological_process
dwon	BAA07g42360	1	0.423946	0.371151	0.367032	0.217208	0.357991	0.335919	0.345236	0.231773	0.329095	0.604149	LF1	AT1G78890	-	-	-	-	-	-	GO:0009507//chloroplast	GO:0003674//molecular_function	GO:0008150//biological_process
dwon	BAA02g17060	1	0.551219	0.453854	0.682595	0.401863	0.364248	0.458701	0.754653	0.55713	0.42911	0.314926	MF2	AT5G51260	-	HAD superfamily, subfamily IIIB acid phosphatase	-	-	-	-	GO:0009507//chloroplast	GO:0003993//acid phosphatase activity	-
dwon	BAA06g41510	1	0.375089	0.364901	0.435485	0.246956	0.186027	0.213176	0.34873	0.140461	0.21839	0.222525	LF1	AT2G02061	-	Nucleotide-diphospho-sugar transferase family protein	-	-	-	-	GO:0005737//cytoplasm	-	GO:0008150//biological_process
dwon	BAA01g44290	1	0.399605	0.378659	0.429253	0.234419	0.296646	0.330517	0.457062	0.231164	0.183673	0.533038	-	-
dwon	BAA08g33130	1	0.263348	0.329267	0.442874	0.222563	0.217458	0.343129	0.100711	0.17122	0.0810865	0.265891	MF1	AT1G10040	-	alpha/beta-Hydrolases superfamily protein	-	-	-	-	GO:0005634//nucleus;GO:0005634//nucleus	-	-
dwon	BAA04g04440	1	0.416555	0.338312	1.48302	0.540571	0.274739	0.357731	1.35852	0.842812	0.576179	0.400443	MF1	AT3G55470	-	Calcium-dependent lipid-binding (CaLB domain) family protein	-	-	-	-	-	-	GO:0010363//regulation of plant-type hypersensitive response;GO:0008150//biological_process;GO:0006612//protein targeting to membrane;GO:0009963//positive regulation of flavonoid biosynthetic process;GO:0006612//protein targeting to membrane;GO:0010363//regulation of plant-type hypersensitive response;GO:0006612//protein targeting to membrane
dwon	BAA07g24490	1	0.236534	0.242439	0.601298	0.311173	0.123133	0.210506	0.283593	0.20413	0.193027	0.249771	MF2	AT3G61760	DL1B	DYNAMIN-like 1B	-	-	-	-	GO:0005737//cytoplasm	GO:0005525//GTP binding;GO:0005525//GTP binding;GO:0003924//GTPase activity	-
dwon	BAA10g32410	1	0.352383	0.306084	0.770738	0.440463	0.136067	0.149818	0.190277	0.255992	0.0728329	0.116612	LF1	AT5G04930	ALA1	aminophospholipid ATPase 1	-	-	-	-	GO:0005886//plasma membrane;GO:0016020//membrane;GO:0005886//plasma membrane;GO:0005886//plasma membrane;GO:0005886//plasma membrane;GO:0005886//plasma membrane	GO:0015662//ATPase activity, coupled to transmembrane movement of ions, phosphorylative mechanism;GO:0015662//ATPase activity, coupled to transmembrane movement of ions, phosphorylative mechanism;GO:0005515//protein binding	GO:0006612//protein targeting to membrane;GO:0010363//regulation of plant-type hypersensitive response;GO:0009963//positive regulation of flavonoid biosynthetic process;GO:0010363//regulation of plant-type hypersensitive response;GO:0006612//protein targeting to membrane;GO:0006612//protein targeting to membrane
dwon	BAA07g18840	1	0.207231	0.167181	0.538388	0.240369	0.11667	0.155851	0.400496	0.32507	0.00800595	0.151814	-	-
dwon	BAA07g32200	1	0.243656	0.22092	0.757621	0.449549	0.581911	0.945626	0.431679	0.619349	0.231299	0.157354	LF1	AT1G66480	-	plastid movement impaired 2	-	-	-	-	GO:0005886//plasma membrane	GO:0003674//molecular_function	GO:0009693//ethylene biosynthetic process;GO:0009693//ethylene biosynthetic process
dwon	BAA05g23520	1	0.154993	0.143129	0.198933	0.104833	0.103622	0.139479	0.20145	0.152101	0.239832	0.156337	MF2	AT1G32730	-	-	-	-	-	-	GO:0009507//chloroplast	-	GO:0016571//histone methylation;GO:0048453//sepal formation;GO:0016571//histone methylation;GO:0016571//histone methylation;GO:0016571//histone methylation;GO:0048451//petal formation
dwon	BAA10g09230	1	0.146368	0.188684	0.694494	0.409279	0.170504	0.290802	0.302531	0.229416	0.101983	0.0897256	LF1	AT5G51180	-	alpha/beta-Hydrolases superfamily protein	-	-	-	-	GO:0005737//cytoplasm;GO:0005737//cytoplasm	-	GO:0008150//biological_process
dwon	BAA07g25600	1	0.186713	0.146488	0.316756	0.167556	0.160466	0.156089	0.113159	0.0855321	0.0838812	0.137558	MF2	AT1G80510	-	Transmembrane amino acid transporter family protein	-	-	-	-	GO:0016020//membrane;GO:0005886//plasma membrane	GO:0015171//amino acid transmembrane transporter activity	GO:0006865//amino acid transport;GO:0006865//amino acid transport
dwon	BAA09g65640	1	0.141381	0.155825	1.41713	0.674994	0.15831	0.27722	0.510571	0.714655	0.108611	0.133074	MF2	AT1G09560	GLP5	germin-like protein 5	-	-	-	-	GO:0005634//nucleus;GO:0005576//extracellular region;GO:0009506//plasmodesma;GO:0005618//cell wall	-	GO:0015706//nitrate transport;GO:0006499//N-terminal protein myristoylation;GO:0034976//response to endoplasmic reticulum stress;GO:0010497//plasmodesmata-mediated intercellular transport;GO:0034976//response to endoplasmic reticulum stress;GO:0009627//systemic acquired resistance;GO:0009409//response to cold;GO:0010167//response to nitrate;GO:0006499//N-terminal protein myristoylation;GO:0010497…
dwon	BAA06g33120	1	0.128671	0.12889	0.381491	0.153375	0.332809	0.408378	0.187516	0.0254167	0.030945	0.0831391	LF1	AT5G24530	DMR6	2-oxoglutarate (2OG) and Fe(II)-dependent oxygenase superfamily protein	-	-	-	-	GO:0005737//cytoplasm	GO:0016706//oxidoreductase activity, acting on paired donors, with incorporation or reduction of molecular oxygen, 2-oxoglutarate as one donor, and incorporation of one atom each of oxygen into both donors	GO:0042742//defense response to bacterium;GO:0000165//MAPK cascade;GO:0010310//regulation of hydrogen peroxide metabolic process;GO:0009813//flavonoid biosynthetic process;GO:0009627//systemic acquired resistance;GO:0009627//systemic acquired resistance;GO:0009697//salicylic acid biosynthetic process;GO:0010363//regulation of plant-type hypersensitive response;GO:0031348//negative regulation of d…
dwon	BAA02g21010	1	0.14079	0.117269	0.34279	0.110633	0.0674433	0.0380033	0.0643459	0.0740438	0.105759	0.0495608	-	-
dwon	BAA03g23020	1	0.13065	0.151526	0.603369	0.251098	0.0711214	0.0692318	0.0909412	0.158745	0.0142084	0.0413968	-	-
dwon	BAA05g41010	1	0.124221	0.0586241	0.168585	0.0697228	0.128102	0.0869088	0.125087	0.0203782	0.15472	0.0819631	LF1	AT3G02468	CPuORF9	conserved peptide upstream open reading frame 9	-	-	-	-	-	-	-
dwon	BAA09g18810	1	0.141426	0.0684207	0.18433	0.117391	0.130436	0.0451821	0.0478055	0.120266	0.0138128	0.00690248	MF2	AT1G59590	ZCF37	ZCF37	-	-	-	-	GO:0005739//mitochondrion	-	-
dwon	BAA06g42900	1	0.0943975	0.045298	0.133305	0.0311826	0.065244	0.0143799	0.0822703	0.0541443	0.0498262	0.016462	LF1	AT5G47400	-	-	-	-	-	-	GO:0005575//cellular_component	GO:0003674//molecular_function	GO:0008150//biological_process
dwon	BAA02g42780	1	0.101068	0.054622	0.170368	0.0589906	0.0700304	0.0644362	0.105055	0.07421	0.0132559	0.0109635	MF1	AT5G27610	ALY1	DIRP ;Myb-like DNA-binding domain	-	-	-	-	GO:0005634//nucleus	GO:0003677//DNA binding;GO:0003700//sequence-specific DNA binding transcription factor activity	-
dwon	BAA06g24180	1	0.093423	0.0710163	0.50643	0.165812	0.101211	0.0828182	0.333924	0.218411	0.0126346	0.0575721	-	-
dwon	BAA02g08280	1	0.0774456	0.0500963	0.353526	0.213245	0.10809	0.160098	0.232777	0.114494	0.00580936	0.0114429	MF2	AT5G18550	-	Zinc finger C-x8-C-x5-C-x3-H type family protein	-	-	-	-	GO:0005634//nucleus	GO:0003676//nucleic acid binding	GO:0006355//regulation of transcription, DNA-templated;GO:0008150//biological_process;GO:0006355//regulation of transcription, DNA-templated;GO:0006355//regulation of transcription, DNA-templated
dwon	BAA09g12250	1	0.160247	0.0689281	0.746957	0.154604	0.298233	0.135609	0.0811887	0.184515	0.0128327	0.0169884	MF1	AT2G18680	-	-	-	-	-	-	GO:0005783//endoplasmic reticulum	GO:0003674//molecular_function	GO:0030968//endoplasmic reticulum unfolded protein response;GO:0030968//endoplasmic reticulum unfolded protein response;GO:0030968//endoplasmic reticulum unfolded protein response;GO:0008150//biological_process
dwon	BAA03g00930	1	0.159315	0.136708	0.275953	0.114567	0.0562771	0.179072	0.219499	0.0315742	0.0252426	0.0434676	-	-
dwon	BAA05g32830	1	0.0725533	0.047536	0.21599	0.0759664	0.0282248	0.0129104	0.0771093	0.0322843	0.0445204	0.0564087	-	-
dwon	BAA02g19290	1	0.211211	0.120202	0.797476	0.241864	0.0328744	0.100394	0.045813	0.0244885	0.00329039	0.0281725	MF1	AT1G67980	CCOAMT	caffeoyl-CoA 3-O-methyltransferase	Metabolism	Amino acid metabolism;Global and overview maps;Biosynthesis of other secondary metabolites	ko01100//Metabolic pathways;ko01110//Biosynthesis of secondary metabolites;ko00940//Phenylpropanoid biosynthesis;ko00360//Phenylalanine metabolism;ko00941//Flavonoid biosynthesis;ko00945//Stilbenoid, diarylheptanoid and gingerol biosynthesis	K00588	GO:0005737//cytoplasm;GO:0005829//cytosol	GO:0042409//caffeoyl-CoA O-methyltransferase activity;GO:0042409//caffeoyl-CoA O-methyltransferase activity	GO:0009809//lignin biosynthetic process;GO:0009809//lignin biosynthetic process
dwon	BAA03g20540	1	0.103588	0.056228	0.983662	0.378046	0.118009	0.131086	0.147551	0.126404	0.0255454	0.0670878	-	AT2G37430	ZAT11	C2H2 and C2HC zinc fingers superfamily protein	-	-	-	-	GO:0005634//nucleus	GO:0008270//zinc ion binding;GO:0003700//sequence-specific DNA binding transcription factor activity;GO:0003676//nucleic acid binding	GO:0006355//regulation of transcription, DNA-templated;GO:0010200//response to chitin;GO:0002679//respiratory burst involved in defense response;GO:0006355//regulation of transcription, DNA-templated;GO:0002679//respiratory burst involved in defense response;GO:0006355//regulation of transcription, DNA-templated;GO:0009693//ethylene biosynthetic process;GO:0010200//response to chitin;GO:0035556//…
dwon	BAA08g14210	1	0.502515	0.347261	1.72725	0.619234	0.0541311	0.0246897	0.240023	0.119287	0.0302165	0.110157	MF2	AT4G20780	CML42	calmodulin like 42	Organismal Systems	Environmental adaptation	ko04626//Plant-pathogen interaction	K13448	-	GO:0005515//protein binding;GO:0005509//calcium ion binding;GO:0005509//calcium ion binding	GO:0010091//trichome branching;GO:0010091//trichome branching
dwon	BAA06g13380	1	0.054157	0.0390707	0.487044	0.26505	0.179285	0.271753	0.154768	0.170136	0.0416263	0.0621847	LF1	AT1G16670	-	Protein kinase superfamily protein	-	-	-	-	GO:0005886//plasma membrane	GO:0004674//protein serine/threonine kinase activity;GO:0016301//kinase activity;GO:0004674//protein serine/threonine kinase activity	GO:0046777//protein autophosphorylation;GO:0009863//salicylic acid mediated signaling pathway;GO:0009863//salicylic acid mediated signaling pathway;GO:0030968//endoplasmic reticulum unfolded protein response;GO:0030968//endoplasmic reticulum unfolded protein response;GO:0045087//innate immune response;GO:0046777//protein autophosphorylation;GO:0009697//salicylic acid biosynthetic process;GO:00467…
dwon	BAA01g09910	1	0.211455	0.0520719	0.853423	0.283636	0.268907	0.250598	0.777596	0.548199	0.126957	0.0361865	LF1	AT4G28460	-	-	-	-	-	-	GO:0005576//extracellular region	GO:0003674//molecular_function	GO:0008150//biological_process
dwon	BAA02g06470	1	0.0736259	0.0418385	0.463771	0.203806	0.0852935	0.132129	0.500613	0.147319	0.082495	0.0895871	MF2	AT5G15480	-	C2H2-type zinc finger family protein	-	-	-	-	GO:0005634//nucleus	GO:0003676//nucleic acid binding;GO:0008270//zinc ion binding;GO:0003700//sequence-specific DNA binding transcription factor activity	GO:0006355//regulation of transcription, DNA-templated;GO:0006355//regulation of transcription, DNA-templated;GO:0006355//regulation of transcription, DNA-templated
dwon	BAA02g06480	1	0.115432	0.0444387	0.633317	0.14628	0.123123	0.110984	0.179855	0.203982	0.254545	0.0869752	-	AT5G15490	UGD3	UDP-glucose 6-dehydrogenase family protein	Metabolism	Global and overview maps;Carbohydrate metabolism	ko01100//Metabolic pathways;ko00520//Amino sugar and nucleotide sugar metabolism;ko00040//Pentose and glucuronate interconversions;ko00053//Ascorbate and aldarate metabolism	K00012	GO:0005829//cytosol;GO:0005737//cytoplasm;GO:0005618//cell wall;GO:0005634//nucleus;GO:0005829//cytosol	GO:0003979//UDP-glucose 6-dehydrogenase activity;GO:0003979//UDP-glucose 6-dehydrogenase activity;GO:0003979//UDP-glucose 6-dehydrogenase activity	GO:0052546//cell wall pectin metabolic process;GO:0005975//carbohydrate metabolic process;GO:0042732//D-xylose metabolic process;GO:0006065//UDP-glucuronate biosynthetic process;GO:0052546//cell wall pectin metabolic process;GO:0006065//UDP-glucuronate biosynthetic process;GO:0052546//cell wall pectin metabolic process
dwon	BAA03g55460	1	0.0875684	0.0184714	0.160335	0.0206745	0.0615204	0.0265386	0.1744	0.0428434	0.0590452	0.0302734	-	AT4G26990	-	-	-	-	-	-	GO:0005634//nucleus	-	-
dwon	BAA02g10400	1	0.127404	0.0513936	0.551054	0.130229	0.0523838	0.0197748	0.156656	0.0861636	0.0336382	0.0512219	-	-
dwon	BAA02g16240	1	0.248843	0.060618	0.600265	0.123152	0.070801	0.0359493	0.0508021	0.0132265	0.119846	0.0364086	-	-
dwon	BAA04g08630	1	0.0758934	0.0280439	0.159923	0.0740725	0.0195919	0.0157648	0	0.0171715	0.0299406	0.0156287	MF1	-
dwon	BAA09g65740	1	0.163006	0.0287548	0.370329	0.091278	0.107102	0.0494914	0.17594	0.0111734	0	0	MF2	AT1G09350	GolS3	galactinol synthase 3	Metabolism	Carbohydrate metabolism	ko00052//Galactose metabolism	K18819	GO:0005634//nucleus	GO:0016758//transferase activity, transferring hexosyl groups;GO:0047216//inositol 3-alpha-galactosyltransferase activity;GO:0016757//transferase activity, transferring glycosyl groups	GO:0009409//response to cold;GO:0006979//response to oxidative stress;GO:0009409//response to cold;GO:0009409//response to cold;GO:0016051//carbohydrate biosynthetic process;GO:0009409//response to cold
dwon	BAA05g24380	1	0.0456515	0.0524629	0.606219	0.203699	0.0187561	0.0221281	0.0313069	0.0234663	0.137737	0	MF2	AT3G23030	IAA2	indole-3-acetic acid inducible 2	Environmental Information Processing	Signal transduction	ko04075//Plant hormone signal transduction	K14484	GO:0005634//nucleus;GO:0005634//nucleus	GO:0003700//sequence-specific DNA binding transcription factor activity;GO:0005515//protein binding;GO:0005515//protein binding	GO:0009733//response to auxin;GO:0010583//response to cyclopentenone;GO:0009733//response to auxin
dwon	BAA05g00670	1	0.0488221	0.0372636	0.225286	0.10216	0.0624731	0.032606	0.0536893	0.0342795	0.00360603	0	LF1	AT2G47220	DUF5	DOMAIN OF UNKNOWN FUNCTION 724 5	-	-	-	-	GO:0009570//chloroplast stroma;GO:0005737//cytoplasm;GO:0009570//chloroplast stroma;GO:0005634//nucleus;GO:0009570//chloroplast stroma;GO:0009570//chloroplast stroma	GO:0000175//3'-5'-exoribonuclease activity;GO:0003723//RNA binding	GO:0006396//RNA processing;GO:0006396//RNA processing
dwon	BAA06g30860	1	0.0981808	0.0230389	0.871402	0.198839	0.124578	0.068173	0.221582	0.147143	0	0.0056529	MF2	AT2G18680	-	-	-	-	-	-	GO:0005783//endoplasmic reticulum	GO:0003674//molecular_function	GO:0030968//endoplasmic reticulum unfolded protein response;GO:0030968//endoplasmic reticulum unfolded protein response;GO:0030968//endoplasmic reticulum unfolded protein response;GO:0008150//biological_process
dwon	BAA03g10310	1	0.0477727	0.0251162	0.738451	0.201672	0.0213719	0.0318475	0.171335	0.117412	0.00638636	0	MF1	AT5G20400	-	2-oxoglutarate (2OG) and Fe(II)-dependent oxygenase superfamily protein	-	-	-	-	GO:0005737//cytoplasm;GO:0005829//cytosol	GO:0016706//oxidoreductase activity, acting on paired donors, with incorporation or reduction of molecular oxygen, 2-oxoglutarate as one donor, and incorporation of one atom each of oxygen into both donors	GO:0010167//response to nitrate;GO:0015706//nitrate transport;GO:0009165//nucleotide biosynthetic process;GO:0009165//nucleotide biosynthetic process
dwon	BAA03g49000	1	0.0521639	0.0098419	0.33852	0.0395575	0.11479	0.0774916	0.0219305	0.0442818	0.102018	0.00374416	MF1	AT4G16820	PLA-I{beta]2	alpha/beta-Hydrolases superfamily protein	-	-	-	-	GO:0009507//chloroplast;GO:0009507//chloroplast	GO:0004806//triglyceride lipase activity;GO:0047714//galactolipase activity;GO:0008970//phosphatidylcholine 1-acylhydrolase activity;GO:0004806//triglyceride lipase activity	GO:0006629//lipid metabolic process;GO:0009693//ethylene biosynthetic process;GO:0009693//ethylene biosynthetic process
dwon	BAA08g19230	1	0.0258623	0.0068552	0.758132	0.170532	0.0790023	0.0467006	0.589992	0.346857	0.0373176	0.043268	MF2	AT4G28460	-	-	-	-	-	-	GO:0005576//extracellular region	GO:0003674//molecular_function	GO:0008150//biological_process
dwon	BAA09g04920	1	0.0206523	0.00400814	1.54339	0.25341	0.0713379	0.0561315	0.14634	0.0939248	0.0379299	0	-	AT5G28610	-	-	-	-	-	-	GO:0005575//cellular_component	GO:0003674//molecular_function	GO:0008150//biological_process
dwon	BAA05g33040	1	0.0246879	0.00544272	0.746118	0.158045	0.056053	0.221245	0.297209	0.155582	0	0	-	-
dwon	BAA03g50150	1	0.0297589	0.0104283	1.13475	0.187694	0.034465	0.0193974	0.204693	0.0684144	0.00165452	0	MF1	AT4G18540	-	-	-	-	-	-	GO:0005634//nucleus	-	GO:0008150//biological_process
dwon	BAA06g42250	1	0.011246	0.019924	0.193853	0.0602016	0.00351722	0.0165028	0.0158139	0.01451	0.00404216	0.0178067	-	-
dwon	BAA04g11040	1	0.0332345	0.00970964	0.24428	0.0674642	0.070094	0.037254	0.0550554	0.0195301	0.00346853	0.00772151	LF1	AT5G38310	-	-	-	-	-	-	GO:0005739//mitochondrion	GO:0003674//molecular_function	GO:0008150//biological_process
dwon	BAA04g06950	1	0.0395178	0.0105696	0.611808	0.363454	0.0542593	0.0845586	0.312006	0.383016	0.0142899	0	MF1	AT3G52450	PUB22	plant U-box 22	-	-	-	-	GO:0005737//cytoplasm;GO:0005829//cytosol	GO:0004842//ubiquitin-protein transferase activity;GO:0004842//ubiquitin-protein transferase activity	GO:0016567//protein ubiquitination;GO:0006865//amino acid transport;GO:0015824//proline transport;GO:0002679//respiratory burst involved in defense response;GO:0010200//response to chitin;GO:0051865//protein autoubiquitination;GO:0009414//response to water deprivation;GO:0016567//protein ubiquitination;GO:0016567//protein ubiquitination;GO:0051865//protein autoubiquitination;GO:0010200//response …
dwon	BAA03g25700	1	0.0177926	0.0201264	0.823206	0.435003	0.00936661	0.0116914	0.234718	0.138626	0.0272008	0.0306268	MF2	AT2G47630	-	alpha/beta-Hydrolases superfamily protein	-	-	-	-	GO:0005886//plasma membrane	GO:0003824//catalytic activity	-
dwon	BAA03g30800	1	0.0239095	0.0108143	2.25473	1.48537	0.0117179	0.0223141	0.58804	0.49292	0.09365	0.0220411	MF1	AT4G01950	GPAT3	glycerol-3-phosphate acyltransferase 3	Metabolism	Lipid metabolism;Global and overview maps	ko01100//Metabolic pathways;ko01110//Biosynthesis of secondary metabolites;ko00564//Glycerophospholipid metabolism;ko00561//Glycerolipid metabolism	K13508	GO:0005739//mitochondrion	GO:0016746//transferase activity, transferring acyl groups	GO:0006655//phosphatidylglycerol biosynthetic process;GO:0008152//metabolic process;GO:0006655//phosphatidylglycerol biosynthetic process
dwon	BAA09g44380	1	0.0151663	0.0159311	3.3265	2.28681	0.00724582	0.0195961	0.537089	1.11363	0.495358	0.204742	-	-
dwon	BAA09g57900	1	0.0242424	0.0139011	0.617162	0.195347	0.0138367	0.00799726	0.0814879	0.245383	0.234533	0.0651837	LF1	-
dwon	BAA06g11290	1	0.0182805	0.00890844	0.674976	0.161835	0.0202494	0.00142341	0.0605559	0.0448485	0.186375	0.0052731	LF1	AT1G14480	-	Ankyrin repeat family protein	-	-	-	-	GO:0005575//cellular_component	-	GO:0008150//biological_process
dwon	BAA03g59130	1	0.00770599	0.00511759	0.245066	0.110117	0.00163983	0	0.475726	0.34726	0.123077	0.0556842	MF1	AT4G31805	-	WRKY family transcription factor	-	-	-	-	GO:0005634//nucleus	GO:0003700//sequence-specific DNA binding transcription factor activity	GO:0006355//regulation of transcription, DNA-templated;GO:0006355//regulation of transcription, DNA-templated;GO:0006355//regulation of transcription, DNA-templated
dwon	BAA06g44100	1	0.00666483	0.00179747	0.360062	0.158061	0.0106406	0	0.521139	0.436421	0.484251	0.447335	LF1	AT5G45670	-	GDSL-like Lipase/Acylhydrolase superfamily protein	-	-	-	-	GO:0005576//extracellular region	-	-
dwon	BAA09g56920	1	0.014211	0.0102937	1.12235	0.573789	0.0123797	0.00646763	0.167951	0.28983	0.463655	0.0341982	LF1	-
dwon	BAA04g30820	1	0.0116496	0.00575429	2.14223	1.04911	0.012036	0.00655478	0.413716	1.68744	3.46362	0.713376	MF1	AT2G42840	PDF1	protodermal factor 1	-	-	-	-	GO:0005576//extracellular region;GO:0005634//nucleus	-	GO:0010075//regulation of meristem growth
dwon	BAA01g09370	1	0.0141842	0.00780706	4.85951	1.47394	0.00832986	0.0155064	1.76644	2.41703	1.07294	0.239394	LF1	AT4G29020	-	glycine-rich protein	-	-	-	-	-	GO:0003674//molecular_function	GO:0010075//regulation of meristem growth;GO:0008150//biological_process
dwon	BAA07g17610	1	0.00939535	0.00335915	1.24672	0.489057	0.00063617	0.00166029	1.34516	1.36612	0.960331	0.330129	LF1	AT2G27385	-	Pollen Ole e 1 allergen and extensin family protein	-	-	-	-	GO:0009507//chloroplast;GO:0009507//chloroplast	GO:0003674//molecular_function	GO:0008150//biological_process
dwon	BAA09g69690	1	0.00272517	0.00931369	0.382956	0.258788	0.0102853	0	0.339769	0.539617	0.435505	0.147056	MF2	AT1G01630	-	Sec14p-like phosphatidylinositol transfer family protein	-	-	-	-	GO:0005634//nucleus	GO:0005215//transporter activity	GO:0006810//transport;GO:0019344//cysteine biosynthetic process;GO:0019344//cysteine biosynthetic process
dwon	BAA04g23900	1	0.0094484	0.00596461	0.992157	0.591419	0.00887598	0.00806336	1.51377	1.38452	0.158423	0.0484068	MF1	AT2G32690	GRP23	glycine-rich protein 23	-	-	-	-	-	-	GO:0009737//response to abscisic acid;GO:0009751//response to salicylic acid
dwon	BAA01g23960	1	0.0100996	0.0034773	1.32509	0.78616	0.00135308	0.00106603	0.148825	0.163637	0.211039	0.026757	-	AT3G51590	LTP12	lipid transfer protein 12	-	-	-	-	GO:0009505//plant-type cell wall;GO:0005576//extracellular region	GO:0008289//lipid binding	GO:0010584//pollen exine formation;GO:0006869//lipid transport;GO:0010584//pollen exine formation;GO:0010584//pollen exine formation
dwon	BAA03g18230	1	0.00665963	0.00190128	1.06614	0.645984	0.00568505	0.00400736	0.190309	0.371475	0	0	MF2	AT2G32690	GRP23	glycine-rich protein 23	-	-	-	-	-	-	GO:0009737//response to abscisic acid;GO:0009751//response to salicylic acid
dwon	BAA07g27680	1	0.00481256	0.00338846	0.369929	0.146513	0.163347	0.0949725	0	0.0292469	0.0181517	0	MF2	AT1G75500	WAT1	Walls Are Thin 1	-	-	-	-	GO:0005774//vacuolar membrane;GO:0009705//plant-type vacuole membrane;GO:0005774//vacuolar membrane;GO:0016020//membrane;GO:0009705//plant-type vacuole membrane;GO:0009705//plant-type vacuole membrane;GO:0005886//plasma membrane;GO:0005774//vacuolar membrane	-	GO:0010817//regulation of hormone levels;GO:0006833//water transport;GO:0010015//root morphogenesis;GO:0090355//positive regulation of auxin metabolic process;GO:0071555//cell wall organization;GO:0090358//positive regulation of tryptophan metabolic process;GO:0040007//growth;GO:0009926//auxin polar transport;GO:0007389//pattern specification process;GO:0008361//regulation of cell size;GO:0009932…
dwon	BAA06g42140	1	0.0111067	0.00038253	2.56311	0.210998	0.0254764	0.00459201	0.00340179	0.00182294	0.251549	0	LF1	AT2G01520	MLP328	MLP-like protein 328	-	-	-	-	GO:0005634//nucleus;GO:0005829//cytosol	GO:0005507//copper ion binding	GO:0010043//response to zinc ion;GO:0010228//vegetative to reproductive phase transition of meristem;GO:0080184//response to phenylpropanoid
dwon	BAA08g24140	1	0.00430967	0.00363266	1.09541	0.483496	0.000300986	0.00206169	0.205478	0.166405	0.470134	0.0359226	MF1	AT1G29660	-	GDSL-like Lipase/Acylhydrolase superfamily protein	-	-	-	-	GO:0048046//apoplast;GO:0005634//nucleus;GO:0005576//extracellular region	-	GO:0009651//response to salt stress;GO:0009651//response to salt stress;GO:0006833//water transport;GO:0009750//response to fructose
dwon	BAA06g42890	1	0.0802721	0.0204754	0.17348	0.0221511	0.0867892	0.0159655	0.0707446	0.0303722	0.0354939	0.0170117	-	AT5G47420	-	Tryptophan RNA-binding attenuator protein-like	-	-	-	-	GO:0005783//endoplasmic reticulum;GO:0009507//chloroplast	GO:0003674//molecular_function	GO:0006984//ER-nucleus signaling pathway;GO:0008150//biological_process;GO:0034976//response to endoplasmic reticulum stress;GO:0034976//response to endoplasmic reticulum stress
dwon	BAA03g53700	1	0.0994894	0.033124	0.430447	0.157986	0.186434	0.0598421	0.137067	0.0564172	0.0101288	0	-	-
dwon	BAA09g28730	1	0.117188	0.0473367	0.246215	0.0717782	0.13304	0.12084	0.0699426	0.0354545	0.0869556	0.132861	LF1	AT4G10670	GTC2	GTC2	-	-	-	-	GO:0005634//nucleus	-	GO:0008150//biological_process
dwon	BAA03g21460	1	0.142485	0.00591867	0.522143	0.0394517	0.0454384	0.00108838	0.0464384	0.011869	0.062486	0	MF2	AT2G38750	ANNAT4	annexin 4	-	-	-	-	GO:0009507//chloroplast;GO:0009986//cell surface;GO:0009506//plasmodesma	GO:0005509//calcium ion binding;GO:0005544//calcium-dependent phospholipid binding;GO:0005509//calcium ion binding	GO:0009414//response to water deprivation;GO:0009651//response to salt stress;GO:0009651//response to salt stress;GO:0009409//response to cold;GO:0009737//response to abscisic acid;GO:0006970//response to osmotic stress;GO:0009414//response to water deprivation;GO:0006970//response to osmotic stress;GO:0009408//response to heat;GO:0009409//response to cold;GO:0009408//response to heat
dwon	BAA03g40910	1	0.205734	0.0287416	2.30429	0.239344	0.0540059	0.00536077	0.371902	0.100954	0.482714	0.0174864	-	-
dwon	BAA09g63830	1	0.128824	0.0392497	1.79751	0.659776	0.282898	0.0671661	0.0224395	0.0663015	0.26371	0.126833	MF2	AT1G12610	DDF1	Integrase-type DNA-binding superfamily protein	-	-	-	-	GO:0005634//nucleus	GO:0003700//sequence-specific DNA binding transcription factor activity;GO:0003677//DNA binding;GO:0043565//sequence-specific DNA binding	GO:0048510//regulation of timing of transition from vegetative to reproductive phase;GO:0009408//response to heat;GO:0009408//response to heat;GO:0009414//response to water deprivation;GO:0016049//cell growth;GO:0050826//response to freezing;GO:0010371//regulation of gibberellin biosynthetic process;GO:0009651//response to salt stress;GO:0009651//response to salt stress;GO:0010371//regulation of …
dwon	BAA08g31590	1	0.273783	0.0334012	3.23429	0.883847	0.239413	0.0759697	0.120713	0.0884867	0.47514	0.228049	-	-
dwon	BAA09g06350	1	0.067827	0.0362049	0.240887	0.170141	0.178517	0.113687	0.0421774	0.0520068	0.224946	0.0593869	MF2	AT5G25280	-	serine-rich protein-related	-	-	-	-	GO:0005634//nucleus;GO:0005634//nucleus	GO:0003674//molecular_function	GO:0008150//biological_process
dwon	BAA09g19860	1	0.180713	0.0449847	0.951044	0.155497	0.11561	0.0187327	0.0228047	0.0510828	0.381154	0.0804158	MF2	AT1G56680	-	Chitinase family protein	Metabolism	Carbohydrate metabolism;Global and overview maps	ko01100//Metabolic pathways;ko00520//Amino sugar and nucleotide sugar metabolism	K01183	GO:0005576//extracellular region	GO:0004568//chitinase activity	-
dwon	BAA03g49850	1	0.113263	0.0143536	0.410375	0.129926	0.0427239	0.0361533	0.0760734	0.0796903	0.054628	0.00645452	MF1	AT4G18190	PUP6	purine permease 6	-	-	-	-	GO:0016020//membrane	GO:0005345//purine nucleobase transmembrane transporter activity;GO:0005345//purine nucleobase transmembrane transporter activity	GO:0006863//purine nucleobase transport
dwon	BAA02g45300	1	0.368927	0.0460512	1.36971	0.177453	0.157069	0.0107884	0.1268	0.00231165	0.471889	0.00946033	MF1	AT5G61590	-	Integrase-type DNA-binding superfamily protein	-	-	-	-	GO:0005634//nucleus;GO:0005634//nucleus	GO:0003700//sequence-specific DNA binding transcription factor activity;GO:0003700//sequence-specific DNA binding transcription factor activity;GO:0003677//DNA binding;GO:0003700//sequence-specific DNA binding transcription factor activity	GO:0006355//regulation of transcription, DNA-templated;GO:0009414//response to water deprivation;GO:0006355//regulation of transcription, DNA-templated;GO:0006355//regulation of transcription, DNA-templated;GO:0009414//response to water deprivation
dwon	BAA01g36380	1	0.0480882	0.0204529	0.514436	0.275399	0.107762	0.0298051	0.0614493	0.531875	0.0738046	0.0323556	MF1	AT3G18490	ASPG1	Eukaryotic aspartyl protease family protein	-	-	-	-	GO:0005783//endoplasmic reticulum;GO:0005576//extracellular region	GO:0070001//aspartic-type peptidase activity	GO:0009737//response to abscisic acid;GO:0009414//response to water deprivation;GO:0009414//response to water deprivation;GO:0006508//proteolysis
dwon	BAA01g46850	1	0.073413	0.0165877	0.155889	0.070944	0.0380002	0.00887579	0.112317	0.0474821	0.423452	0.148808	MF1	AT3G02250	-	O-fucosyltransferase family protein	-	-	-	-	GO:0005794//Golgi apparatus	GO:0016757//transferase activity, transferring glycosyl groups	GO:0019761//glucosinolate biosynthetic process;GO:0007030//Golgi organization;GO:0006816//calcium ion transport;GO:0009651//response to salt stress;GO:0010075//regulation of meristem growth;GO:0009651//response to salt stress;GO:0019761//glucosinolate biosynthetic process;GO:0008150//biological_process;GO:0007030//Golgi organization
dwon	BAA06g42300	1	0.146328	0.0555557	1.08341	0.654868	0.146473	0.114282	0.120044	0.11491	0.0820638	0.0133166	LF1	AT2G01300	-	-	-	-	-	-	GO:0009507//chloroplast	GO:0003674//molecular_function	GO:0008150//biological_process
dwon	BAA08g36530	1	0.0834854	0.0284264	0.338679	0.0727678	0.120367	0.156757	0.0865266	0.0554715	0.168301	0.0962997	MF1	AT1G02660	-	alpha/beta-Hydrolases superfamily protein	-	-	-	-	GO:0005576//extracellular region	GO:0004806//triglyceride lipase activity	GO:0006629//lipid metabolic process
dwon	BAA09g47740	1	0.034047	0.0418726	0.321812	0.178796	0.115973	0.134164	0.192283	0.410861	0.0617945	0.00697885	LF1	AT3G55120	TT5	Chalcone-flavanone isomerase family protein	Metabolism	Global and overview maps;Biosynthesis of other secondary metabolites	ko01100//Metabolic pathways;ko01110//Biosynthesis of secondary metabolites;ko00941//Flavonoid biosynthesis	K01859	GO:0042406//extrinsic component of endoplasmic reticulum membrane;GO:0042406//extrinsic component of endoplasmic reticulum membrane;GO:0005783//endoplasmic reticulum;GO:0005634//nucleus;GO:0005634//nucleus;GO:0009705//plant-type vacuole membrane;GO:0005783//endoplasmic reticulum;GO:0005634//nucleus;GO:0042406//extrinsic component of endoplasmic reticulum membrane;GO:0009705//plant-type vacuole me…	GO:0045430//chalcone isomerase activity;GO:0005515//protein binding	GO:0009813//flavonoid biosynthetic process;GO:0009733//response to auxin;GO:0009411//response to UV;GO:0009813//flavonoid biosynthetic process;GO:0010224//response to UV-B;GO:0009813//flavonoid biosynthetic process;GO:0009813//flavonoid biosynthetic process;GO:0010224//response to UV-B;GO:0009744//response to sucrose;GO:0009718//anthocyanin-containing compound biosynthetic process;GO:0080167//res…
dwon	BAA03g30700	1	0.0752106	0.0345024	0.197307	0.0699325	0.226315	0.158095	0.280886	0.124445	0.130387	0.100322	MF1	AT4G02100	-	Heat shock protein DnaJ with tetratricopeptide repeat	-	-	-	-	GO:0005634//nucleus	-	GO:0006457//protein folding;GO:0006457//protein folding;GO:0006457//protein folding
dwon	BAA10g23310	1	0.18441	0.0954403	0.354964	0.102989	0.33056	0.131654	0.081999	0.0823571	0.0386937	0.0551027	LF1	AT5G16800	-	Acyl-CoA N-acyltransferases (NAT) superfamily protein	-	-	-	-	GO:0005634//nucleus;GO:0005737//cytoplasm;GO:0005737//cytoplasm	GO:0008080//N-acetyltransferase activity	GO:0008152//metabolic process
dwon	BAA09g48420	1	0.0782296	0.112546	0.977191	0.353307	0.161911	0.134131	0.162818	0.083066	0.094314	0.105978	LF1	AT3G55820	-	Fasciclin-like arabinogalactan family protein	-	-	-	-	GO:0009507//chloroplast	GO:0003674//molecular_function	GO:0008150//biological_process
dwon	BAA09g36990	1	0.154743	0.0833651	1.24918	0.462056	0.247788	0.136938	0.334075	0.228462	0.234927	0.0600975	LF1	AT1G29140	-	Pollen Ole e 1 allergen and extensin family protein	-	-	-	-	GO:0005576//extracellular region;GO:0048046//apoplast	GO:0003674//molecular_function	GO:0008150//biological_process;GO:0009860//pollen tube growth;GO:0009827//plant-type cell wall modification;GO:0009827//plant-type cell wall modification;GO:0009860//pollen tube growth
dwon	BAA07g03010	1	0.0905754	0.0877345	1.22477	0.841749	0.133049	0.189532	0.389949	0.299537	0.0199817	0.0602941	LF1	-
dwon	BAA07g01850	1	0.196792	0.0934535	2.3065	1.40857	0.924831	0.804037	0.523669	0.530503	0.0528437	0.0427158	LF1	-
dwon	BAA02g04620	1	0.0625528	0.0491619	0.475315	0.265069	1.03667	0.942911	0.462676	0.184902	0.104662	0.23272	MF2	AT5G12050	-	-	-	-	-	-	GO:0005634//nucleus	GO:0003674//molecular_function	GO:0007623//circadian rhythm
dwon	BAA01g14220	1	0.16167	0.0805793	0.279027	0.165398	0.281851	0.15335	0.130955	0.0298109	0.0943374	0.0617173	-	-
dwon	BAA04g00620	1	0.120279	0.0334369	0.219554	0.11693	0.192923	0.116441	0.0674107	0.0381992	0.0896612	0.0592387	MF1	AT3G62760	ATGSTF13	Glutathione S-transferase family protein	Metabolism	Metabolism of other amino acids	ko00480//Glutathione metabolism	K00799	GO:0005737//cytoplasm;GO:0005737//cytoplasm	GO:0004364//glutathione transferase activity	GO:0009407//toxin catabolic process;GO:0009407//toxin catabolic process;GO:0009407//toxin catabolic process;GO:0009407//toxin catabolic process
dwon	BAA09g26260	1	0.112901	0.0632679	0.206849	0.147358	0.0992886	0.100969	0.187284	0.341623	0.129254	0.0989228	LF1	AT4G04955	ALN	allantoinase	Metabolism	Global and overview maps;Nucleotide metabolism	ko01100//Metabolic pathways;ko00230//Purine metabolism	K01466	GO:0005783//endoplasmic reticulum	GO:0016787//hydrolase activity;GO:0004038//allantoinase activity;GO:0004038//allantoinase activity;GO:0004038//allantoinase activity	GO:0006995//cellular response to nitrogen starvation;GO:0010136//ureide catabolic process;GO:0010136//ureide catabolic process;GO:0010136//ureide catabolic process;GO:0006995//cellular response to nitrogen starvation;GO:0006145//purine nucleobase catabolic process;GO:0010136//ureide catabolic process;GO:0006145//purine nucleobase catabolic process
dwon	BAA10g21230	1	0.0860999	0.104653	0.234776	0.154183	0.0511364	0.0563746	0.114158	0.0793385	0.0294632	0.105191	LF1	AT5G19190	-	-	-	-	-	-	GO:0005634//nucleus	GO:0003674//molecular_function	GO:0008150//biological_process
dwon	BAA09g03210	1	0.130947	0.0553613	0.341873	0.142559	0.14117	0.131383	0.198516	0.18634	0.225722	0.183641	MF2	AT3G26990	-	ENTH/VHS family protein	-	-	-	-	GO:0005634//nucleus	GO:0003674//molecular_function	GO:0008150//biological_process
dwon	BAA03g04200	1	0.134449	0.10767	0.956519	0.505351	0.128127	0.129502	0.165073	0.114111	0.655842	0.461688	MF1	AT5G09870	CESA5	cellulose synthase 5	-	-	-	-	GO:0005886//plasma membrane;GO:0005886//plasma membrane;GO:0005886//plasma membrane;GO:0005886//plasma membrane	GO:0016759//cellulose synthase activity;GO:0016757//transferase activity, transferring glycosyl groups	GO:0010583//response to cyclopentenone;GO:0030243//cellulose metabolic process;GO:0030244//cellulose biosynthetic process;GO:0030244//cellulose biosynthetic process;GO:0010192//mucilage biosynthetic process;GO:0009832//plant-type cell wall biogenesis;GO:0010192//mucilage biosynthetic process;GO:0010192//mucilage biosynthetic process;GO:0016049//cell growth;GO:0010192//mucilage biosynthetic proces…
dwon	BAA05g10080	1	0.245544	0.212172	4.37886	2.49427	0.218546	0.171811	0.402238	0.65632	0.088361	0.069767	LF1	-
dwon	BAA09g66870	1	0.164161	0.0778421	5.38623	2.76604	0.452875	0.200057	2.20253	1.7483	0.435947	0.10869	MF2	AT1G07135	-	glycine-rich protein	-	-	-	-	GO:0031225//anchored component of membrane;GO:0031225//anchored component of membrane	GO:0003674//molecular_function	GO:0009611//response to wounding;GO:0008150//biological_process;GO:0010200//response to chitin;GO:0009646//response to absence of light;GO:0009612//response to mechanical stimulus
dwon	BAA05g37550	1	0.110127	0.086429	0.645239	0.361887	0.179846	0.321296	0.326929	0.375985	0.00679708	0.0412645	LF1	AT3G09020	-	alpha 1,4-glycosyltransferase family protein	Metabolism	Glycan biosynthesis and metabolism;Global and overview maps	ko01100//Metabolic pathways;ko00603//Glycosphingolipid biosynthesis - globo and isoglobo series;ko00601//Glycosphingolipid biosynthesis - lacto and neolacto series	K01988	GO:0005794//Golgi apparatus	GO:0016757//transferase activity, transferring glycosyl groups;GO:0016740//transferase activity	GO:0042742//defense response to bacterium;GO:0009867//jasmonic acid mediated signaling pathway;GO:0009862//systemic acquired resistance, salicylic acid mediated signaling pathway;GO:0006612//protein targeting to membrane;GO:0002679//respiratory burst involved in defense response;GO:0009862//systemic acquired resistance, salicylic acid mediated signaling pathway;GO:0031348//negative regulation of …
dwon	BAA05g43260	1	0.10624	0.119656	0.820978	0.39987	0.109959	0.116469	0.212915	0.422043	0.00255025	0.0203543	LF1	-
dwon	BAA03g30460	1	0.155627	0.188859	3.85513	2.72167	0.0436326	0.0671014	1.22711	3.15119	0.0666742	0.0629121	-	-
dwon	BAA01g31040	1	0.147295	0.113703	2.24936	1.54548	0.0618284	0.164507	0.781964	0.578635	0.0143027	0.0946209	MF1	AT1G61560	MLO6	Seven transmembrane MLO family protein	-	-	-	-	GO:0005739//mitochondrion;GO:0005739//mitochondrion;GO:0005739//mitochondrion;GO:0005886//plasma membrane;GO:0005739//mitochondrion;GO:0005886//plasma membrane	GO:0005516//calmodulin binding	GO:0009817//defense response to fungus, incompatible interaction;GO:0006952//defense response;GO:0009817//defense response to fungus, incompatible interaction;GO:0052542//defense response by callose deposition;GO:0008219//cell death
dwon	BAA03g28420	1	0.236935	0.219159	0.282353	0.155335	0.227633	0.131917	0.338572	0.186975	0.283159	0.259318	MF1	AT4G10170	-	SNARE-like superfamily protein	-	-	-	-	GO:0005886//plasma membrane;GO:0005886//plasma membrane	-	-
dwon	BAA01g23580	1	0.278146	0.26225	0.3789	0.214155	0.379303	0.425567	0.319654	0.218254	0.358136	0.209549	LF1	AT4G14620	-	Protein of unknown function (DUF506)	-	-	-	-	GO:0005634//nucleus	GO:0003674//molecular_function	GO:0008150//biological_process
dwon	BAA09g09790	1	0.231951	0.257393	0.603816	0.331467	0.516268	0.4804	0.522221	0.351193	0.321129	0.252861	MF2	AT5G67190	DEAR2	DREB and EAR motif protein 2	-	-	-	-	GO:0005634//nucleus;GO:0005634//nucleus	GO:0003677//DNA binding;GO:0003700//sequence-specific DNA binding transcription factor activity;GO:0003700//sequence-specific DNA binding transcription factor activity	GO:0006355//regulation of transcription, DNA-templated;GO:0006355//regulation of transcription, DNA-templated;GO:0006355//regulation of transcription, DNA-templated
dwon	BAA06g14560	1	0.273325	0.227591	0.304929	0.173803	0.218714	0.174967	0.274269	0.173329	0.152756	0.25327	LF1	AT1G17890	GER2	NAD(P)-binding Rossmann-fold superfamily protein	Metabolism	Carbohydrate metabolism;Global and overview maps	ko01100//Metabolic pathways;ko00520//Amino sugar and nucleotide sugar metabolism;ko00051//Fructose and mannose metabolism	K02377	GO:0005737//cytoplasm;GO:0005737//cytoplasm;GO:0005737//cytoplasm	GO:0003824//catalytic activity	GO:0042350//GDP-L-fucose biosynthetic process;GO:0006857//oligopeptide transport;GO:0042350//GDP-L-fucose biosynthetic process
dwon	BAA09g65190	1	0.38469	0.323619	0.183415	0.0918481	0.141134	0.159009	0.0329747	0.0386878	0.0879888	0.229312	MF2	AT1G10470	ARR4	response regulator 4	Environmental Information Processing	Signal transduction	ko04075//Plant hormone signal transduction	K14492	GO:0005737//cytoplasm;GO:0005737//cytoplasm;GO:0005634//nucleus;GO:0005634//nucleus;GO:0005634//nucleus	GO:0000156//phosphorelay response regulator activity;GO:0005515//protein binding;GO:0005515//protein binding;GO:0000156//phosphorelay response regulator activity;GO:0005515//protein binding;GO:0000156//phosphorelay response regulator activity;GO:0004674//protein serine/threonine kinase activity;GO:0005515//protein binding;GO:0004674//protein serine/threonine kinase activity	GO:0009735//response to cytokinin;GO:0010017//red or far-red light signaling pathway;GO:0010114//response to red light;GO:0009736//cytokinin-activated signaling pathway;GO:0046777//protein autophosphorylation;GO:0009736//cytokinin-activated signaling pathway;GO:0009963//positive regulation of flavonoid biosynthetic process;GO:0006355//regulation of transcription, DNA-templated;GO:0006355//regulat…
dwon	BAA10g03700	1	0.662351	0.555436	0.618582	0.425681	0.455062	0.461702	0.827049	0.618389	0.445586	0.570633	LF1	AT1G04960	-	Protein of unknown function (DUF1664)	-	-	-	-	GO:0005576//extracellular region	GO:0003674//molecular_function	GO:0008150//biological_process
dwon	BAA05g38530	1	0.763644	0.646706	0.73545	0.476499	0.561217	0.567881	0.640592	0.564901	0.418722	0.494064	LF1	AT3G07370	CHIP	carboxyl terminus of HSC70-interacting protein	Genetic Information Processing	Folding, sorting and degradation	ko04141//Protein processing in endoplasmic reticulum;ko04120//Ubiquitin mediated proteolysis	K09561	GO:0005737//cytoplasm	GO:0051087//chaperone binding;GO:0004842//ubiquitin-protein transferase activity;GO:0004842//ubiquitin-protein transferase activity	GO:0009651//response to salt stress;GO:0007165//signal transduction;GO:0009651//response to salt stress;GO:0016567//protein ubiquitination;GO:0009414//response to water deprivation;GO:0009610//response to symbiotic fungus;GO:0009733//response to auxin;GO:0009611//response to wounding;GO:0009738//abscisic acid-activated signaling pathway;GO:0009408//response to heat;GO:0009266//response to tempera…
dwon	BAA10g20570	1	1.43388	1.16849	1.65225	1.1367	1.57061	1.77617	1.14465	0.966218	0.576699	0.876127	LF1	AT5G19900	-	PRLI-interacting factor, putative	-	-	-	-	GO:0005634//nucleus	GO:0003674//molecular_function	GO:0008150//biological_process
dwon	BAA09g26160	1	1.08544	0.853426	1.48544	1.03192	1.13593	1.20168	0.851467	0.555792	0.61045	0.504932	LF1	AT4G05010	FBS3	F-box family protein	-	-	-	-	GO:0005634//nucleus	GO:0003674//molecular_function	GO:0008150//biological_process
dwon	BAA07g16020	1	0.678539	0.568688	0.569939	0.215496	0.94041	1.46981	0.553147	0.196531	0.22781	0.220374	LF1	AT5G67350	-	-	-	-	-	-	GO:0005634//nucleus	GO:0003674//molecular_function	GO:0008150//biological_process
dwon	BAA10g15800	1	0.811584	0.766349	0.829934	0.527786	0.874485	0.646079	0.902518	0.603083	0.497285	0.640202	LF1	AT5G58020	-	-	-	-	-	-	-	GO:0003674//molecular_function	GO:0008150//biological_process
dwon	BAA03g06250	1	0.981053	0.778295	0.778925	0.492403	0.971497	0.990146	0.605064	0.418467	0.409648	0.533302	MF1	AT5G13810	-	Glutaredoxin family protein	-	-	-	-	GO:0005634//nucleus	-	-
dwon	BAA06g36260	1	0.687894	0.610156	0.537006	0.379711	0.499233	0.497628	0.506811	0.296036	0.226029	0.253762	LF1	AT5G49300	GATA16	GATA transcription factor 16	-	-	-	-	GO:0005634//nucleus	GO:0003700//sequence-specific DNA binding transcription factor activity;GO:0003700//sequence-specific DNA binding transcription factor activity	-
dwon	BAA09g46360	1	0.572708	0.577061	0.745802	0.450908	0.3454	0.487953	0.561942	0.265477	0.286561	0.466043	LF1	AT3G54130	-	Josephin family protein	Genetic Information Processing	Folding, sorting and degradation	ko04141//Protein processing in endoplasmic reticulum	K11863	GO:0005634//nucleus	-	GO:0042732//D-xylose metabolic process;GO:0010200//response to chitin
dwon	BAA02g06930	1	0.976899	0.961224	1.07017	0.790483	1.00192	1.11932	1.04646	0.956887	0.758942	0.961775	MF2	AT5G16470	-	zinc finger (C2H2 type) family protein	-	-	-	-	-	GO:0003676//nucleic acid binding;GO:0003700//sequence-specific DNA binding transcription factor activity;GO:0008270//zinc ion binding	GO:0006355//regulation of transcription, DNA-templated;GO:0007067//mitotic nuclear division;GO:0006355//regulation of transcription, DNA-templated;GO:0071452//cellular response to singlet oxygen;GO:0006355//regulation of transcription, DNA-templated;GO:0071452//cellular response to singlet oxygen;GO:0007067//mitotic nuclear division
dwon	BAA06g35550	1	0.709095	0.753389	1.08447	0.787569	0.616558	0.828118	1.00571	0.80882	0.339081	0.7271	LF1	-
dwon	BAA10g11090	1	0.535529	0.493101	0.619659	0.407087	0.390879	0.380411	0.430368	0.464002	0.398046	0.628497	LF1	AT5G53000	TAP46	2A phosphatase associated protein of 46 kD	-	-	-	-	GO:0005829//cytosol;GO:0005737//cytoplasm	GO:0008601//protein phosphatase type 2A regulator activity	GO:0009409//response to cold;GO:0009409//response to cold;GO:0009407//toxin catabolic process;GO:0009407//toxin catabolic process
dwon	BAA09g02780	1	0.911205	0.972537	1.25027	0.859575	1.04218	1.04333	1.39593	0.86618	0.799841	1.13179	LF1	AT4G03430	EMB2770	pre-mRNA splicing factor-related	Genetic Information Processing	Transcription	ko03040//Spliceosome	K12855	GO:0005634//nucleus;GO:0005634//nucleus	-	GO:0000398//mRNA splicing, via spliceosome;GO:0009409//response to cold;GO:0009409//response to cold;GO:0000398//mRNA splicing, via spliceosome
dwon	BAA09g22010	1	0.888433	0.882312	1.28269	0.855263	0.897737	1.09502	1.08577	0.806331	0.49308	1.06271	MF2	AT5G44800	CHR4	chromatin remodeling 4	-	-	-	-	GO:0009506//plasmodesma;GO:0005634//nucleus	GO:0005524//ATP binding;GO:0003677//DNA binding;GO:0003682//chromatin binding;GO:0005524//ATP binding;GO:0004386//helicase activity	GO:0006333//chromatin assembly or disassembly;GO:0006333//chromatin assembly or disassembly
dwon	BAA06g44440	1	1.34705	1.2721	1.98487	1.44423	1.266	2.00541	3.60388	2.82338	0.459236	1.18162	LF1	AT5G45110	NPR3	NPR1-like protein 3	Environmental Information Processing	Signal transduction	ko04075//Plant hormone signal transduction	K14508	-	GO:0005515//protein binding;GO:0005515//protein binding;GO:0005515//protein binding;GO:1901149//salicylic acid binding;GO:0005515//protein binding	GO:0050832//defense response to fungus;GO:0010363//regulation of plant-type hypersensitive response;GO:0009862//systemic acquired resistance, salicylic acid mediated signaling pathway;GO:0043069//negative regulation of programmed cell death;GO:0010200//response to chitin;GO:0006612//protein targeting to membrane;GO:0009862//systemic acquired resistance, salicylic acid mediated signaling pathway;G…
dwon	BAA01g06320	1	1.07067	0.927269	1.23324	0.773873	0.799	0.929429	1.0499	0.813451	0.625475	1.04047	LF1	AT4G32070	Phox4	Octicosapeptide/Phox/Bem1p (PB1) domain-containing protein / tetratricopeptide repeat (TPR)-containing protein	-	-	-	-	GO:0005773//vacuole;GO:0005773//vacuole;GO:0005739//mitochondrion	-	GO:0010583//response to cyclopentenone;GO:0008150//biological_process;GO:0009407//toxin catabolic process;GO:0009407//toxin catabolic process
dwon	BAA07g35830	1	1.08577	0.846463	1.72574	1.21765	1.60744	1.63078	0.882942	0.747204	0.665349	1.10394	LF1	AT1G70750	-	Protein of unknown function, DUF593	-	-	-	-	GO:0005737//cytoplasm	-	GO:0008150//biological_process
dwon	BAA01g33050	1	1.24934	1.16591	1.54528	1.13377	0.935998	0.894592	1.02489	0.723587	0.364482	0.733782	MF1	-
dwon	BAA06g03510	1	1.60703	1.28559	5.11636	2.66488	1.07521	1.33344	1.38816	0.922837	0.844762	1.74892	LF1	AT1G50460	HKL1	hexokinase-like 1	Metabolism	Carbohydrate metabolism;Global and overview maps	ko01100//Metabolic pathways;ko01110//Biosynthesis of secondary metabolites;ko01200//Carbon metabolism;ko00500//Starch and sucrose metabolism;ko00520//Amino sugar and nucleotide sugar metabolism;ko00010//Glycolysis / Gluconeogenesis;ko00051//Fructose and mannose metabolism;ko00052//Galactose metabolism	K00844	GO:0031307//integral component of mitochondrial outer membrane;GO:0031307//integral component of mitochondrial outer membrane;GO:0031307//integral component of mitochondrial outer membrane;GO:0005739//mitochondrion;GO:0005739//mitochondrion;GO:0005739//mitochondrion;GO:0005739//mitochondrion;GO:0031307//integral component of mitochondrial outer membrane;GO:0031307//integral component of mitochond…	GO:0004396//hexokinase activity;GO:0005524//ATP binding;GO:0005515//protein binding;GO:0004396//hexokinase activity;GO:0005524//ATP binding	GO:0080147//root hair cell development;GO:0006970//response to osmotic stress;GO:0009651//response to salt stress;GO:0009651//response to salt stress;GO:0080147//root hair cell development;GO:0009409//response to cold;GO:0009409//response to cold;GO:0006970//response to osmotic stress
dwon	BAA01g02930	1	3.01038	2.50179	2.88378	2.23581	2.48718	2.73412	2.83211	2.02315	1.74392	2.04872	-	-
dwon	BAA02g25140	1	5.60862	6.0122	7.99697	6.13078	7.58899	8.56698	7.22994	6.20191	3.74619	4.46349	MF1	AT1G75950	SKP1	S phase kinase-associated protein 1	Genetic Information Processing	Folding, sorting and degradation	ko04141//Protein processing in endoplasmic reticulum;ko04120//Ubiquitin mediated proteolysis	K03094	GO:0005737//cytoplasm;GO:0005634//nucleus;GO:0000151//ubiquitin ligase complex;GO:0005634//nucleus;GO:0005634//nucleus;GO:0009524//phragmoplast;GO:0005819//spindle;GO:0019005//SCF ubiquitin ligase complex;GO:0009524//phragmoplast;GO:0005886//plasma membrane;GO:0005829//cytosol	GO:0005515//protein binding;GO:0005515//protein binding;GO:0005515//protein binding;GO:0005515//protein binding;GO:0005515//protein binding;GO:0005515//protein binding;GO:0005515//protein binding;GO:0005515//protein binding;GO:0005515//protein binding;GO:0005515//protein binding;GO:0005515//protein binding;GO:0005515//protein binding;GO:0005515//protein binding;GO:0005515//protein binding;GO:0005…	GO:0006511//ubiquitin-dependent protein catabolic process;GO:0042023//DNA endoreduplication;GO:0007067//mitotic nuclear division;GO:0051510//regulation of unidimensional cell growth;GO:0007067//mitotic nuclear division;GO:0007140//male meiosis;GO:0045910//negative regulation of DNA recombination;GO:0043161//proteasome-mediated ubiquitin-dependent protein catabolic process;GO:0043161//proteasome-m…
dwon	BAA09g38930	1	0.980041	0.806414	1.03321	0.768031	1.00367	0.907799	0.854344	0.560173	0.620139	0.782886	LF1	AT1G25370	-	Protein of unknown function (DUF1639)	-	-	-	-	GO:0005634//nucleus	GO:0003674//molecular_function	GO:0009693//ethylene biosynthetic process;GO:0009693//ethylene biosynthetic process;GO:0008150//biological_process
dwon	BAA02g07440	1	1.56864	1.64133	1.85965	1.36374	1.61469	1.96649	2.48364	2.36209	0.631033	1.60937	MF2	AT5G17280	-	-	-	-	-	-	GO:0009507//chloroplast	GO:0003674//molecular_function	GO:0008150//biological_process
dwon	BAA01g10770	1	0.641439	0.576029	1.22104	0.862343	0.602907	0.62504	0.77683	0.858101	0.361943	0.690799	LF1	AT4G18380	-	F-box family protein	-	-	-	-	GO:0005634//nucleus;GO:0005634//nucleus	GO:0003674//molecular_function	GO:0008150//biological_process
dwon	BAA02g06870	1	1.04101	0.886721	2.24688	1.29358	1.47105	1.21293	2.09643	1.49115	0.464696	0.626674	-	AT5G16330	-	NC domain-containing protein-related	-	-	-	-	GO:0005575//cellular_component	GO:0003674//molecular_function	GO:0008150//biological_process
dwon	BAA03g53230	1	2.91918	2.79059	6.22526	4.38434	2.05748	2.31711	3.96459	3.03756	1.99689	1.71168	MF1	AT4G23630	BTI1	VIRB2-interacting protein 1	-	-	-	-	GO:0071782//endoplasmic reticulum tubular network;GO:0005783//endoplasmic reticulum;GO:0071782//endoplasmic reticulum tubular network;GO:0071782//endoplasmic reticulum tubular network;GO:0005789//endoplasmic reticulum membrane;GO:0005886//plasma membrane;GO:0005773//vacuole;GO:0071458//integral component of cytoplasmic side of endoplasmic reticulum membrane;GO:0005789//endoplasmic reticulum membr…	-	GO:0071786//endoplasmic reticulum tubular network organization;GO:0071786//endoplasmic reticulum tubular network organization
dwon	BAA03g01900	1	0.714167	0.768654	1.32302	0.964029	0.507966	0.66152	1.18337	0.977153	0.399093	0.654975	MF1	AT5G04850	VPS60.2	SNF7 family protein	Cellular Processes	Transport and catabolism	ko04144//Endocytosis	K12198	GO:0005737//cytoplasm;GO:0005634//nucleus	-	GO:0016192//vesicle-mediated transport
dwon	BAA01g30150	1	0.85268	0.84075	1.80581	1.33686	0.807908	0.892476	0.857682	1.00478	0.504732	0.621174	MF1	AT1G60420	-	DC1 domain-containing protein	-	-	-	-	GO:0005829//cytosol	-	GO:0009860//pollen tube growth;GO:0009860//pollen tube growth;GO:0046686//response to cadmium ion;GO:0010183//pollen tube guidance;GO:0080092//regulation of pollen tube growth;GO:0080092//regulation of pollen tube growth
dwon	BAA06g31350	1	2.57145	2.15536	7.99513	4.68192	1.85481	2.2675	3.63142	2.4955	1.62049	1.76649	MF2	AT2G17840	ERD7	Senescence/dehydration-associated protein-related	Cellular Processes	Transport and catabolism	ko04144//Endocytosis	K19366	GO:0005886//plasma membrane;GO:0005737//cytoplasm	GO:0003674//molecular_function	GO:0009414//response to water deprivation;GO:0009651//response to salt stress;GO:0009651//response to salt stress;GO:0009414//response to water deprivation;GO:0010286//heat acclimation;GO:0009414//response to water deprivation;GO:0009409//response to cold;GO:0009644//response to high light intensity;GO:0010286//heat acclimation;GO:0009414//response to water deprivation;GO:0009409//response to col…
dwon	BAA01g02950	1	0.620854	0.492396	1.47093	1.05305	0.402231	0.338796	1.23909	0.832497	0.472116	0.313323	LF1	AT4G35840	-	RING/U-box superfamily protein	-	-	-	-	-	-	-
dwon	BAA07g03020	1	0.467931	0.405686	5.24927	2.3638	0.451007	0.504936	2.08605	0.979515	0.425763	0.338847	LF1	AT2G17730	NIP2	NEP-interacting protein 2	-	-	-	-	GO:0009535//chloroplast thylakoid membrane;GO:0031351//integral component of plastid membrane;GO:0031351//integral component of plastid membrane;GO:0009535//chloroplast thylakoid membrane;GO:0031351//integral component of plastid membrane;GO:0009535//chloroplast thylakoid membrane;GO:0009535//chloroplast thylakoid membrane;GO:0031351//integral component of plastid membrane;GO:0009535//chloroplast…	GO:0008270//zinc ion binding;GO:0005515//protein binding	GO:0009416//response to light stimulus;GO:0009299//mRNA transcription
dwon	BAA03g18440	1	0.312754	0.267474	1.93864	0.978541	0.341452	0.277042	0.540253	0.534057	0.280426	0.281025	MF2	AT2G32970	-	-	-	-	-	-	-	GO:0003674//molecular_function	GO:0008150//biological_process
dwon	BAA06g42220	3	2.06215	1.9178	3.17364	2.43485	4.13428	3.53685	2.34892	1.82722	0.979722	1.60798	LF1	AT2G01450	MPK17	MAP kinase 17	-	-	-	-	GO:0005634//nucleus;GO:0005634//nucleus;GO:0005634//nucleus;GO:0005634//nucleus	GO:0004707//MAP kinase activity;GO:0004707//MAP kinase activity;GO:0004674//protein serine/threonine kinase activity;GO:0004674//protein serine/threonine kinase activity;GO:0004707//MAP kinase activity;GO:0004707//MAP kinase activity	GO:0007165//signal transduction;GO:0046777//protein autophosphorylation;GO:0046777//protein autophosphorylation;GO:0046777//protein autophosphorylation
dwon	BAA08g15890	3	11.27	9.55598	13.9147	8.9698	15.8492	13.7531	8.65998	8.26381	6.24565	7.14023	MF2	AT4G34710	ADC2	arginine decarboxylase 2	Metabolism	Global and overview maps;Amino acid metabolism	ko01100//Metabolic pathways;ko00330//Arginine and proline metabolism	K01583	GO:0005634//nucleus;GO:0005634//nucleus	GO:0008792//arginine decarboxylase activity	GO:0009409//response to cold;GO:0080167//response to karrikin;GO:0009738//abscisic acid-activated signaling pathway;GO:0009414//response to water deprivation;GO:0006596//polyamine biosynthetic process;GO:0009446//putrescine biosynthetic process;GO:0009753//response to jasmonic acid;GO:0009409//response to cold;GO:0006612//protein targeting to membrane;GO:0010363//regulation of plant-type hypersen…
dwon	BAA07g40080	3	21.7582	20.0879	50.8747	33.6451	57.885	45.5146	36.5269	41.6901	14.0428	13.7785	LF1	AT1G76180	ERD14	Dehydrin family protein	-	-	-	-	GO:0005886//plasma membrane;GO:0009507//chloroplast;GO:0005829//cytosol;GO:0005886//plasma membrane;GO:0009507//chloroplast;GO:0005634//nucleus;GO:0005634//nucleus	GO:0005509//calcium ion binding	GO:0010286//heat acclimation;GO:0009269//response to desiccation;GO:0009269//response to desiccation;GO:0009409//response to cold;GO:0010286//heat acclimation;GO:0009737//response to abscisic acid;GO:0009409//response to cold;GO:0009409//response to cold;GO:0009409//response to cold;GO:0009415//response to water;GO:0009737//response to abscisic acid;GO:0009269//response to desiccation;GO:0009651/…
dwon	BAA09g19650	3	3.5641	3.0447	16.0448	7.43822	7.5628	5.2935	5.97113	4.26705	3.36602	2.2303	MF2	AT1G56660	-	-	-	-	-	-	-	GO:0003674//molecular_function	GO:0008150//biological_process
dwon	BAA04g14860	3	4.02095	3.48809	4.51644	3.36738	6.66846	5.82945	5.16323	5.01268	4.18537	3.08238	LF1	AT5G42050	-	DCD (Development and Cell Death) domain protein	-	-	-	-	GO:0005634//nucleus	GO:0003674//molecular_function	GO:0009862//systemic acquired resistance, salicylic acid mediated signaling pathway;GO:0007154//cell communication;GO:0000165//MAPK cascade;GO:0006499//N-terminal protein myristoylation;GO:0009862//systemic acquired resistance, salicylic acid mediated signaling pathway;GO:0009738//abscisic acid-activated signaling pathway;GO:0009867//jasmonic acid mediated signaling pathway;GO:0030968//endoplasmi…
dwon	BAA10g17600	3	5.41315	4.66423	10.4874	7.78343	14.2057	10.571	3.74443	3.93273	2.85567	2.70036	LF1	AT5G59820	RHL41	C2H2-type zinc finger family protein	-	-	-	-	GO:0005634//nucleus	GO:0008270//zinc ion binding;GO:0003700//sequence-specific DNA binding transcription factor activity;GO:0003676//nucleic acid binding	GO:0042538//hyperosmotic salinity response;GO:0009631//cold acclimation;GO:0030968//endoplasmic reticulum unfolded protein response;GO:0010286//heat acclimation;GO:0030968//endoplasmic reticulum unfolded protein response;GO:0010224//response to UV-B;GO:0009409//response to cold;GO:0009408//response to heat;GO:0009611//response to wounding;GO:0009643//photosynthetic acclimation;GO:0009408//respons…
dwon	BAA02g14920	3	5.34976	5.03659	9.10859	7.08197	6.79834	7.63554	4.66089	3.80379	2.56676	3.85774	MF2	AT5G54490	PBP1	pinoid-binding protein 1	-	-	-	-	GO:0005634//nucleus	GO:0005515//protein binding;GO:0005509//calcium ion binding;GO:0005515//protein binding;GO:0005509//calcium ion binding	GO:0009693//ethylene biosynthetic process;GO:0009414//response to water deprivation;GO:0007165//signal transduction;GO:0009753//response to jasmonic acid;GO:0042538//hyperosmotic salinity response;GO:0009723//response to ethylene;GO:0009738//abscisic acid-activated signaling pathway;GO:0009733//response to auxin;GO:0009738//abscisic acid-activated signaling pathway;GO:0009693//ethylene biosynthet…
dwon	BAA05g34070	9	2.35095	2.09494	2.94958	1.98081	1.90272	2.27749	3.36061	2.93595	1.30867	0.883341	LF1	AT3G13310	-	Chaperone DnaJ-domain superfamily protein	-	-	-	-	GO:0009507//chloroplast	-	GO:0006457//protein folding;GO:0006457//protein folding;GO:0006457//protein folding
dwon	BAA01g40150	9	5.87012	5.87737	6.90819	5.19449	5.43148	4.40977	4.11954	3.40922	5.04089	3.38956	MF1	AT3G13310	-	Chaperone DnaJ-domain superfamily protein	-	-	-	-	GO:0009507//chloroplast	-	GO:0006457//protein folding;GO:0006457//protein folding;GO:0006457//protein folding
dwon	BAA03g36320	5	0.96179	0.812722	1.00526	0.431478	0.737181	0.711493	0.724528	0.476005	0.83963	0.776844	MF2	AT3G11170	FAD7	fatty acid desaturase 7	-	-	-	-	GO:0009941//chloroplast envelope;GO:0042170//plastid membrane;GO:0009941//chloroplast envelope;GO:0009941//chloroplast envelope;GO:0009941//chloroplast envelope;GO:0009941//chloroplast envelope;GO:0009941//chloroplast envelope;GO:0042170//plastid membrane;GO:0009507//chloroplast;GO:0009941//chloroplast envelope;GO:0009941//chloroplast envelope;GO:0009941//chloroplast envelope;GO:0009941//chloropl…	GO:0042389//omega-3 fatty acid desaturase activity	GO:0006633//fatty acid biosynthetic process;GO:0006633//fatty acid biosynthetic process;GO:0009409//response to cold;GO:0009409//response to cold
dwon	BAA05g08980	5	2.51605	2.37486	1.96625	0.745486	1.50273	0.832371	0.478743	0.210626	0.627011	1.38873	-	-
dwon	BAA03g17730	5	1.10869	1.33544	1.46556	0.977347	0.762083	0.718288	0.819867	0.607075	0.304369	0.745954	MF2	AT2G31560	-	Protein of unknown function (DUF1685)	-	-	-	-	GO:0009507//chloroplast;GO:0009507//chloroplast	GO:0003674//molecular_function	GO:0008150//biological_process
dwon	BAA10g33000	5	0.898217	0.925766	2.27513	1.6087	0.272225	0.12426	0.981358	0.40104	0.297027	0.458695	-	-
dwon	BAA09g39400	5	0.80835	0.658532	1.03201	0.663256	0.548821	0.395018	0.688449	0.468016	0.43322	0.568498	LF1	AT1G26270	-	Phosphatidylinositol 3- and 4-kinase family protein	-	-	-	-	GO:0005575//cellular_component	GO:0043424//protein histidine kinase binding	-
dwon	BAA05g07380	5	0.826135	0.738311	0.788684	0.57284	0.571185	0.533023	0.765065	0.424648	0.493639	0.666474	LF1	AT2G38560	TFIIS	transcript elongation factor IIS	-	-	-	-	GO:0005634//nucleus;GO:0005634//nucleus;GO:0005634//nucleus	GO:0003677//DNA binding;GO:0003700//sequence-specific DNA binding transcription factor activity	GO:0009640//photomorphogenesis;GO:0045595//regulation of cell differentiation;GO:0016567//protein ubiquitination;GO:0010431//seed maturation;GO:0000394//RNA splicing, via endonucleolytic cleavage and ligation;GO:0006354//DNA-templated transcription, elongation;GO:0010072//primary shoot apical meristem specification;GO:0009880//embryonic pattern specification;GO:0009739//response to gibberellin;GO…
dwon	BAA07g26710	5	1.45853	1.4855	1.56851	1.0297	0.26792	0.12481	0.997099	0.679424	0.543646	1.12836	MF2	AT1G77760	NIA1	nitrate reductase 1	Metabolism	Energy metabolism	ko00910//Nitrogen metabolism	K10534	GO:0005829//cytosol;GO:0005739//mitochondrion	GO:0008940//nitrate reductase activity;GO:0005515//protein binding	GO:0042128//nitrate assimilation;GO:0006809//nitric oxide biosynthetic process;GO:0009416//response to light stimulus;GO:0006809//nitric oxide biosynthetic process;GO:0042128//nitrate assimilation
dwon	BAA07g21410	5	0.812486	0.697748	0.604366	0.348827	0.353045	0.383517	0.671509	0.198557	0.483719	0.594609	MF2	AT3G54810	BME3	Plant-specific GATA-type zinc finger transcription factor family protein	-	-	-	-	GO:0005634//nucleus;GO:0005634//nucleus	GO:0003700//sequence-specific DNA binding transcription factor activity;GO:0003700//sequence-specific DNA binding transcription factor activity	GO:0007623//circadian rhythm;GO:0009845//seed germination
dwon	BAA06g43460	5	2.00956	1.98703	1.94746	1.43084	0.841042	1.22772	1.15235	0.966997	0.625261	1.69113	LF1	AT5G46710	-	PLATZ transcription factor family protein	-	-	-	-	GO:0005634//nucleus	-	GO:0008150//biological_process
dwon	BAA08g16260	5	7.44755	6.45563	2.53382	1.44529	4.04903	3.66422	2.13925	0.820286	2.26542	3.80237	-	-
dwon	BAA06g06310	10	1.40195	2.12177	2.86378	2.18259	2.0401	1.65817	2.34368	3.24775	2.38646	1.51642	LF1	AT1G08830	CSD1	copper/zinc superoxide dismutase 1	Cellular Processes	Transport and catabolism	ko04146//Peroxisome	K04565	GO:0005829//cytosol;GO:0005737//cytoplasm;GO:0005576//extracellular region;GO:0005737//cytoplasm;GO:0005634//nucleus;GO:0005737//cytoplasm;GO:0005829//cytosol;GO:0005829//cytosol;GO:0005829//cytosol	GO:0004784//superoxide dismutase activity;GO:0008270//zinc ion binding;GO:0005515//protein binding;GO:0005507//copper ion binding;GO:0004784//superoxide dismutase activity	GO:0019430//removal of superoxide radicals;GO:0071484//cellular response to light intensity;GO:0071472//cellular response to salt stress;GO:0009651//response to salt stress;GO:0035195//gene silencing by miRNA;GO:0071280//cellular response to copper ion;GO:0006979//response to oxidative stress;GO:0006096//glycolytic process;GO:0071484//cellular response to light intensity;GO:0035195//gene silencin…
dwon	BAA06g36770	2	0.671347	0.609812	0.75934	0.459211	0.655388	0.701105	0.537653	0.564711	0.605328	0.756288	LF1	AT5G48655	-	RING/U-box superfamily protein	-	-	-	-	GO:0005634//nucleus;GO:0005634//nucleus;GO:0005634//nucleus	GO:0008270//zinc ion binding	GO:0010200//response to chitin
dwon	BAA09g24100	2	0.941949	0.902878	1.85593	1.29922	1.34172	1.53999	0.995178	1.15896	1.16125	0.798549	-	AT2G01150	RHA2B	RING-H2 finger protein 2B	-	-	-	-	-	GO:0004842//ubiquitin-protein transferase activity;GO:0008270//zinc ion binding	GO:0080167//response to karrikin
dwon	BAA08g25160	2	1.44147	1.27337	2.47044	1.60108	2.77981	2.38117	0.671673	0.991321	1.22476	1.48658	MF1	AT1G27770	ACA1	autoinhibited Ca2+-ATPase 1	-	-	-	-	GO:0009706//chloroplast inner membrane;GO:0009706//chloroplast inner membrane;GO:0005886//plasma membrane;GO:0009706//chloroplast inner membrane;GO:0009706//chloroplast inner membrane;GO:0009706//chloroplast inner membrane;GO:0009706//chloroplast inner membrane;GO:0005783//endoplasmic reticulum;GO:0005783//endoplasmic reticulum;GO:0009706//chloroplast inner membrane;GO:0009706//chloroplast inner …	GO:0005388//calcium-transporting ATPase activity;GO:0005388//calcium-transporting ATPase activity;GO:0005388//calcium-transporting ATPase activity;GO:0005388//calcium-transporting ATPase activity;GO:0005388//calcium-transporting ATPase activity;GO:0005388//calcium-transporting ATPase activity;GO:0005388//calcium-transporting ATPase activity;GO:0005388//calcium-transporting ATPase activity;GO:0005…	GO:0006882//cellular zinc ion homeostasis;GO:0006816//calcium ion transport;GO:0009624//response to nematode
dwon	BAA01g18820	2	0.918497	0.976886	0.910699	0.591461	1.3667	1.42036	0.796631	0.761065	1.43469	1.50474	LF1	AT4G26850	VTC2	mannose-1-phosphate guanylyltransferase (GDP)s;GDP-galactose:mannose-1-phosphate guanylyltransferases;GDP-galactose:glucose-1-phosphate guanylyltransferases;GDP-galactose:myoinositol-1-phosphate guanylyltransferases;glucose-1-phosphate guanylyltransferase	Metabolism	Carbohydrate metabolism;Global and overview maps	ko01100//Metabolic pathways;ko01110//Biosynthesis of secondary metabolites;ko00053//Ascorbate and aldarate metabolism	K14190	GO:0005634//nucleus	GO:0010475//galactose-1-phosphate guanylyltransferase (GDP) activity;GO:0010474//glucose-1-phosphate guanylyltransferase (GDP) activity;GO:0010472//GDP-galactose:glucose-1-phosphate guanylyltransferase activity;GO:0010471//GDP-galactose:mannose-1-phosphate guanylyltransferase activity;GO:0010473//GDP-galactose:myoinositol-1-phosphate guanylyltransferase activity;GO:0080046//quercetin 4'-O-glucosy…	GO:0052544//defense response by callose deposition in cell wall;GO:0009753//response to jasmonic acid;GO:0019853//L-ascorbic acid biosynthetic process;GO:0042742//defense response to bacterium;GO:0052544//defense response by callose deposition in cell wall;GO:0009408//response to heat;GO:0042742//defense response to bacterium;GO:0019853//L-ascorbic acid biosynthetic process;GO:0052544//defense re…
dwon	BAA07g25540	2	0.709275	0.602264	0.556705	0.31508	0.334816	0.321062	0.561457	0.469321	0.434351	0.655526	MF2	AT1G80380	-	P-loop containing nucleoside triphosphate hydrolases superfamily protein	Metabolism	Carbohydrate metabolism;Lipid metabolism;Global and overview maps;Amino acid metabolism	ko01100//Metabolic pathways;ko01110//Biosynthesis of secondary metabolites;ko01200//Carbon metabolism;ko00630//Glyoxylate and dicarboxylate metabolism;ko00260//Glycine, serine and threonine metabolism;ko00561//Glycerolipid metabolism	K15918	GO:0009941//chloroplast envelope;GO:0009570//chloroplast stroma;GO:0009570//chloroplast stroma;GO:0009941//chloroplast envelope;GO:0009941//chloroplast envelope;GO:0009570//chloroplast stroma;GO:0009507//chloroplast;GO:0009941//chloroplast envelope;GO:0009570//chloroplast stroma;GO:0009570//chloroplast stroma;GO:0009941//chloroplast envelope;GO:0009570//chloroplast stroma;GO:0009570//chloroplast …	GO:0008887//glycerate kinase activity;GO:0008887//glycerate kinase activity	GO:0009853//photorespiration;GO:0009853//photorespiration;GO:0009853//photorespiration;GO:0009853//photorespiration
dwon	BAA09g09070	2	0.832064	0.855218	0.992148	0.504584	0.816933	0.798314	0.829772	0.61824	1.03029	1.04521	MF2	AT5G64850	-	-	-	-	-	-	GO:0005886//plasma membrane;GO:0005634//nucleus	GO:0003674//molecular_function	GO:0008150//biological_process;GO:0010264//myo-inositol hexakisphosphate biosynthetic process;GO:0010264//myo-inositol hexakisphosphate biosynthetic process
dwon	BAA02g03720	2	0.922865	0.755668	0.70769	0.483785	0.929804	0.666848	0.480511	0.714748	1.81733	1.21696	MF2	AT5G10450	GRF6	G-box regulating factor 6	-	-	-	-	GO:0005634//nucleus;GO:0005737//cytoplasm;GO:0005618//cell wall;GO:0005737//cytoplasm;GO:0009507//chloroplast;GO:0005886//plasma membrane;GO:0005618//cell wall;GO:0005634//nucleus;GO:0005886//plasma membrane;GO:0005737//cytoplasm;GO:0005886//plasma membrane;GO:0005829//cytosol;GO:0005737//cytoplasm;GO:0005829//cytosol;GO:0005737//cytoplasm;GO:0005829//cytosol;GO:0005886//plasma membrane	GO:0005515//protein binding;GO:0005515//protein binding;GO:0005515//protein binding;GO:0005515//protein binding;GO:0045309//protein phosphorylated amino acid binding	GO:0016310//phosphorylation;GO:0006096//glycolytic process;GO:0032880//regulation of protein localization;GO:0009742//brassinosteroid mediated signaling pathway;GO:0009742//brassinosteroid mediated signaling pathway;GO:0006096//glycolytic process;GO:0016310//phosphorylation;GO:0006094//gluconeogenesis;GO:0042742//defense response to bacterium;GO:0009407//toxin catabolic process;GO:0046686//respon…
dwon	BAA07g21730	2	1.37591	1.19886	0.940773	0.378507	0.920826	0.717485	0.501778	0.156062	2.447	1.89292	MF2	AT3G56090	FER3	ferritin 3	-	-	-	-	GO:0009570//chloroplast stroma;GO:0009941//chloroplast envelope;GO:0009941//chloroplast envelope;GO:0009570//chloroplast stroma;GO:0009941//chloroplast envelope;GO:0016020//membrane;GO:0009507//chloroplast;GO:0009507//chloroplast;GO:0009570//chloroplast stroma;GO:0009507//chloroplast;GO:0009570//chloroplast stroma;GO:0009941//chloroplast envelope	GO:0008199//ferric iron binding	GO:0006826//iron ion transport;GO:0015979//photosynthesis;GO:0000302//response to reactive oxygen species;GO:0015979//photosynthesis;GO:0000302//response to reactive oxygen species;GO:0006826//iron ion transport;GO:0006879//cellular iron ion homeostasis;GO:0009908//flower development;GO:0015979//photosynthesis;GO:0055072//iron ion homeostasis;GO:0055072//iron ion homeostasis;GO:0010039//response …
dwon	BAA02g36070	2	0.940383	1.08837	0.770747	0.564827	1.34967	0.915566	1.07459	1.09287	2.29572	1.31111	MF1	AT5G47570	-	-	-	-	-	-	GO:0005747//mitochondrial respiratory chain complex I;GO:0005747//mitochondrial respiratory chain complex I;GO:0005747//mitochondrial respiratory chain complex I;GO:0005747//mitochondrial respiratory chain complex I;GO:0005747//mitochondrial respiratory chain complex I;GO:0005747//mitochondrial respiratory chain complex I;GO:0005747//mitochondrial respiratory chain complex I;GO:0005747//mitochond…	GO:0003674//molecular_function	GO:0009853//photorespiration;GO:0051788//response to misfolded protein;GO:0006511//ubiquitin-dependent protein catabolic process;GO:0006511//ubiquitin-dependent protein catabolic process;GO:0080129//proteasome core complex assembly;GO:0006511//ubiquitin-dependent protein catabolic process;GO:0009853//photorespiration
dwon	BAA02g06550	2	0.66793	0.639121	0.609591	0.423895	0.473654	0.599976	1.35089	0.849021	1.41903	1.14767	MF2	AT5G15600	SP1L4	SPIRAL1-like4	-	-	-	-	-	GO:0003674//molecular_function	GO:0008150//biological_process
dwon	BAA04g29990	2	2.30675	2.28998	1.87976	1.39093	3.72087	3.54796	2.61019	2.34354	4.59149	3.4612	MF1	AT2G41420	WIH2	proline-rich family protein	-	-	-	-	GO:0005886//plasma membrane;GO:0005886//plasma membrane	-	GO:0009554//megasporogenesis;GO:0009554//megasporogenesis
dwon	BAA06g04800	2	1.02994	0.860647	0.767442	0.512544	1.0339	0.971001	0.784067	0.572523	3.02548	1.9093	LF1	AT1G48610	-	AT hook motif-containing protein	Metabolism	Metabolism of cofactors and vitamins;Global and overview maps	ko01100//Metabolic pathways;ko00770//Pantothenate and CoA biosynthesis	K01598	GO:0005634//nucleus;GO:0005634//nucleus	GO:0003677//DNA binding	GO:0008150//biological_process
dwon	BAA01g04530	7	2.30036	2.22552	2.28564	1.6665	1.29594	1.61577	3.17301	2.91337	1.3792	2.13612	LF1	AT4G34110	PAB2	poly(A) binding protein 2	Genetic Information Processing	Translation;Folding, sorting and degradation	ko03013//RNA transport;ko03015//mRNA surveillance pathway;ko03018//RNA degradation	K13126	GO:0005829//cytosol	GO:0003743//translation initiation factor activity;GO:0003723//RNA binding;GO:0003743//translation initiation factor activity;GO:0005515//protein binding	GO:0006413//translational initiation;GO:0006486//protein glycosylation;GO:0006446//regulation of translational initiation;GO:0060211//regulation of nuclear-transcribed mRNA poly(A) tail shortening;GO:0009651//response to salt stress;GO:1900151//regulation of nuclear-transcribed mRNA catabolic process, deadenylation-dependent decay;GO:0009651//response to salt stress;GO:0060211//regulation of nucl…
dwon	BAA03g57730	7	3.27793	3.2989	3.03786	2.10045	2.80518	3.08908	2.11004	1.81861	1.84698	3.77987	MF1	AT4G30210	ATR2	P450 reductase 2	-	-	-	-	GO:0005783//endoplasmic reticulum;GO:0009507//chloroplast;GO:0005783//endoplasmic reticulum;GO:0005783//endoplasmic reticulum;GO:0005783//endoplasmic reticulum	GO:0003958//NADPH-hemoprotein reductase activity;GO:0003958//NADPH-hemoprotein reductase activity;GO:0003958//NADPH-hemoprotein reductase activity	GO:0009698//phenylpropanoid metabolic process;GO:0009698//phenylpropanoid metabolic process;GO:0009698//phenylpropanoid metabolic process;GO:0009698//phenylpropanoid metabolic process;GO:0009698//phenylpropanoid metabolic process;GO:0009698//phenylpropanoid metabolic process
dwon	BAA05g18170	7	2.25334	3.24747	0.829184	0.496957	0.798095	1.09195	0.965567	0.490651	2.10849	2.09893	MF2	AT1G52720	-	-	-	-	-	-	GO:0009507//chloroplast;GO:0009536//plastid	GO:0003674//molecular_function	GO:0008150//biological_process
dwon	BAA05g39260	7	1.55053	1.97276	2.27147	1.17232	1.14092	1.63428	1.69929	1.45144	0.92228	2.05086	LF1	AT3G06500	A/N-InvC	Plant neutral invertase family protein	-	-	-	-	GO:0005739//mitochondrion;GO:0005576//extracellular region	GO:0004575//sucrose alpha-glucosidase activity;GO:0004564//beta-fructofuranosidase activity	GO:0048510//regulation of timing of transition from vegetative to reproductive phase;GO:0009693//ethylene biosynthetic process;GO:0010029//regulation of seed germination;GO:0007623//circadian rhythm;GO:0009693//ethylene biosynthetic process
dwon	BAA01g47200	7	1.61414	1.41472	1.53461	1.11926	1.31816	1.47578	1.53781	1.09857	1.38828	1.62632	LF1	AT3G01540	DRH1	DEAD box RNA helicase 1	Genetic Information Processing	Transcription	ko03040//Spliceosome	K12823	GO:0005634//nucleus;GO:0005634//nucleus;GO:0005634//nucleus;GO:0005634//nucleus	GO:0004004//ATP-dependent RNA helicase activity;GO:0016887//ATPase activity	-
dwon	BAA09g46050	7	1.8227	1.57448	1.73657	1.31658	1.71815	1.55805	1.22353	0.887993	1.29698	2.07538	LF1	AT3G54620	BZIP25	basic leucine zipper 25	-	-	-	-	GO:0005634//nucleus;GO:0005634//nucleus;GO:0005634//nucleus	GO:0005515//protein binding;GO:0005515//protein binding;GO:0005515//protein binding;GO:0046982//protein heterodimerization activity;GO:0005515//protein binding;GO:0005515//protein binding;GO:0003700//sequence-specific DNA binding transcription factor activity;GO:0046982//protein heterodimerization activity;GO:0003700//sequence-specific DNA binding transcription factor activity;GO:0046982//protein…	GO:0045893//positive regulation of transcription, DNA-templated;GO:0009755//hormone-mediated signaling pathway;GO:0009410//response to xenobiotic stimulus;GO:0045893//positive regulation of transcription, DNA-templated;GO:0009755//hormone-mediated signaling pathway;GO:0007165//signal transduction;GO:0030968//endoplasmic reticulum unfolded protein response;GO:0030968//endoplasmic reticulum unfolde…
dwon	BAA07g28840	7	1.1159	0.894778	0.911851	0.663792	1.26638	0.995869	1.02284	0.799775	0.853544	1.02752	MF2	AT1G73030	VPS46.2	SNF7 family protein	Cellular Processes	Transport and catabolism	ko04144//Endocytosis	K12197	GO:0009507//chloroplast	-	GO:0010286//heat acclimation;GO:0016192//vesicle-mediated transport;GO:0000578//embryonic axis specification;GO:0048193//Golgi vesicle transport;GO:0040007//growth;GO:0010286//heat acclimation;GO:0032509//endosome transport via multivesicular body sorting pathway;GO:0006623//protein targeting to vacuole;GO:0016192//vesicle-mediated transport;GO:0009793//embryo development ending in seed dormancy
	gene_id	tree_cluster	MC_Leaf_C_exp	MC_Leaf_H_exp	EC_Leaf_C_exp	EC_Leaf_H_exp	VC_Leaf_C_exp	VC_Leaf_H_exp	GC_Leaf_C_exp	GC_Leaf_H_exp	PC_Leaf_C_exp	PC_Leaf_H_exp	subgenome	ath_id	Symbol	Description	KEGG_A_class	KEGG_B_class	Pathway	K_ID	GO Component	GO Function
up	BAA10g03110	2	1.35618	1.61475	0.916417	1.30452	1.28808	1.30078	0.772881	0.877376	2.45939	2.90913	LF1	AT1G04480	-	Ribosomal protein L14p/L23e family protein	Genetic Information Processing	Translation	ko03010//Ribosome	K02894	GO:0009507//chloroplast;GO:0005840//ribosome	GO:0003735//structural constituent of ribosome
up	BAA08g27130	2	1.21862	1.29405	0.971572	1.29025	1.16338	1.29406	1.12043	1.12407	2.75431	2.90468	MF1	AT1G23290	RPL27AB	Ribosomal protein L18e/L15 superfamily protein	Genetic Information Processing	Translation	ko03010//Ribosome	K02900	GO:0015934//large ribosomal subunit;GO:0005730//nucleolus;GO:0022626//cytosolic ribosome;GO:0005730//nucleolus;GO:0009506//plasmodesma;GO:0022626//cytosolic ribosome;GO:0022626//cytosolic ribosome;GO:0022626//cytosolic ribosome;GO:0005840//ribosome;GO:0015934//large ribosomal subunit;GO:0022625//cytosolic large ribosomal subunit;GO:0022626//cytosolic ribosome;GO:0022625//cytosolic large ribosomal…	GO:0003735//structural constituent of ribosome
up	BAA01g06680	2	1.16921	1.19666	1.10003	1.51584	1.42563	1.43023	1.39414	1.69119	3.47889	2.36805	LF1	AT4G31700	RPS6	ribosomal protein S6	Genetic Information Processing	Translation	ko03010//Ribosome	K02991	GO:0009506//plasmodesma;GO:0005634//nucleus;GO:0022627//cytosolic small ribosomal subunit;GO:0022627//cytosolic small ribosomal subunit;GO:0009507//chloroplast;GO:0016020//membrane;GO:0022626//cytosolic ribosome;GO:0022626//cytosolic ribosome;GO:0022627//cytosolic small ribosomal subunit;GO:0022627//cytosolic small ribosomal subunit;GO:0005730//nucleolus;GO:0022627//cytosolic small ribosomal subu…	GO:0003735//structural constituent of ribosome
up	BAA10g32640	2	1.49296	1.66938	1.31348	1.75569	1.27444	1.55716	1.40245	1.8511	3.93743	2.91227	LF1	AT5G04800	-	Ribosomal S17 family protein	Genetic Information Processing	Translation	ko03010//Ribosome	K02962	GO:0022627//cytosolic small ribosomal subunit;GO:0022627//cytosolic small ribosomal subunit;GO:0005737//cytoplasm;GO:0022627//cytosolic small ribosomal subunit;GO:0022627//cytosolic small ribosomal subunit;GO:0005840//ribosome;GO:0005737//cytoplasm;GO:0005737//cytoplasm;GO:0005737//cytoplasm	GO:0003735//structural constituent of ribosome
up	BAA03g43120	2	2.29255	2.27781	1.57809	2.09786	2.044	2.33422	1.84691	1.95411	5.08472	3.00664	MF2	AT3G24830	-	Ribosomal protein L13 family protein	Genetic Information Processing	Translation	ko03010//Ribosome	K02872	GO:0015934//large ribosomal subunit;GO:0015934//large ribosomal subunit;GO:0022626//cytosolic ribosome;GO:0022625//cytosolic large ribosomal subunit;GO:0005737//cytoplasm;GO:0009506//plasmodesma;GO:0022626//cytosolic ribosome;GO:0005829//cytosol;GO:0015934//large ribosomal subunit;GO:0022625//cytosolic large ribosomal subunit;GO:0022626//cytosolic ribosome;GO:0016020//membrane;GO:0022625//cytosol…	GO:0003735//structural constituent of ribosome
up	BAA10g24660	2	1.35001	1.60509	0.766491	1.07269	1.1182	1.32013	1.09567	1.15839	2.94687	2.72543	LF1	AT5G15200	-	Ribosomal protein S4	Genetic Information Processing	Translation	ko03010//Ribosome	K02997	GO:0022626//cytosolic ribosome;GO:0005774//vacuolar membrane;GO:0016020//membrane;GO:0005774//vacuolar membrane;GO:0005739//mitochondrion;GO:0009507//chloroplast;GO:0022626//cytosolic ribosome;GO:0022627//cytosolic small ribosomal subunit;GO:0005618//cell wall;GO:0022626//cytosolic ribosome;GO:0022627//cytosolic small ribosomal subunit;GO:0022626//cytosolic ribosome;GO:0005774//vacuolar membrane;…	GO:0003735//structural constituent of ribosome
up	BAA09g47420	2	2.98544	3.66002	1.82371	2.44165	2.69964	2.84854	1.93464	2.32608	8.91085	5.55702	LF1	AT3G53020	STV1	Ribosomal protein L24e family protein	Genetic Information Processing	Translation	ko03010//Ribosome	K02896	GO:0022625//cytosolic large ribosomal subunit;GO:0022625//cytosolic large ribosomal subunit;GO:0005730//nucleolus;GO:0005737//cytoplasm;GO:0005730//nucleolus;GO:0022625//cytosolic large ribosomal subunit;GO:0005840//ribosome;GO:0022625//cytosolic large ribosomal subunit	GO:0003735//structural constituent of ribosome
up	BAA04g30220	2	0.712125	0.838619	0.398208	0.682749	0.702166	0.859539	0.716327	0.832653	2.24464	1.54176	MF1	AT2G41840	-	Ribosomal protein S5 family protein	Genetic Information Processing	Translation	ko03010//Ribosome	K02981	GO:0022626//cytosolic ribosome;GO:0005730//nucleolus;GO:0022627//cytosolic small ribosomal subunit;GO:0022626//cytosolic ribosome;GO:0022627//cytosolic small ribosomal subunit;GO:0022626//cytosolic ribosome;GO:0022626//cytosolic ribosome;GO:0022627//cytosolic small ribosomal subunit;GO:0022626//cytosolic ribosome;GO:0022627//cytosolic small ribosomal subunit;GO:0022626//cytosolic ribosome;GO:0022…	GO:0003735//structural constituent of ribosome
up	BAA05g42880	2	1.51253	1.63452	0.69284	1.26638	1.5724	1.6925	1.22318	1.50177	4.42834	2.7956	MF1	AT3G04920	-	Ribosomal protein S24e family protein	Genetic Information Processing	Translation	ko03010//Ribosome	K02974	GO:0022627//cytosolic small ribosomal subunit;GO:0005774//vacuolar membrane;GO:0005829//cytosol;GO:0005840//ribosome;GO:0005774//vacuolar membrane;GO:0022626//cytosolic ribosome;GO:0005774//vacuolar membrane;GO:0022626//cytosolic ribosome;GO:0005737//cytoplasm;GO:0022627//cytosolic small ribosomal subunit;GO:0022626//cytosolic ribosome;GO:0005886//plasma membrane;GO:0009507//chloroplast;GO:002262…	GO:0003735//structural constituent of ribosome
up	BAA09g07370	2	1.24862	1.25676	0.688503	1.08502	1.34561	1.13756	0.8287	0.85845	5.18511	3.01229	MF2	AT5G61170	-	Ribosomal protein S19e family protein	Genetic Information Processing	Translation	ko03010//Ribosome	K02966	GO:0022626//cytosolic ribosome;GO:0022627//cytosolic small ribosomal subunit;GO:0022626//cytosolic ribosome;GO:0022626//cytosolic ribosome;GO:0005840//ribosome;GO:0022627//cytosolic small ribosomal subunit;GO:0005773//vacuole;GO:0022626//cytosolic ribosome;GO:0022626//cytosolic ribosome;GO:0022627//cytosolic small ribosomal subunit;GO:0005634//nucleus;GO:0022626//cytosolic ribosome;GO:0022626//cy…	GO:0003735//structural constituent of ribosome
up	BAA03g01060	2	1.86843	1.95016	0.978323	1.25704	1.57342	1.53107	1.07363	1.49759	6.04325	3.67404	MF1	AT5G02960	-	Ribosomal protein S12/S23 family protein	Genetic Information Processing	Translation	ko03010//Ribosome	K02973	GO:0005737//cytoplasm;GO:0022626//cytosolic ribosome;GO:0022626//cytosolic ribosome;GO:0022626//cytosolic ribosome;GO:0022627//cytosolic small ribosomal subunit;GO:0022626//cytosolic ribosome;GO:0022626//cytosolic ribosome;GO:0022626//cytosolic ribosome;GO:0022626//cytosolic ribosome;GO:0022627//cytosolic small ribosomal subunit;GO:0005840//ribosome;GO:0022626//cytosolic ribosome;GO:0022627//cyto…	GO:0003735//structural constituent of ribosome
up	BAA08g22890	2	1.42575	1.51231	0.638586	0.997233	1.22429	1.34846	0.56277	0.92584	4.66625	3.23855	MF2	AT4G39200	-	Ribosomal protein S25 family protein	Genetic Information Processing	Translation	ko03010//Ribosome	K02975	GO:0005737//cytoplasm;GO:0005840//ribosome;GO:0022626//cytosolic ribosome;GO:0022626//cytosolic ribosome;GO:0022626//cytosolic ribosome;GO:0022626//cytosolic ribosome;GO:0022626//cytosolic ribosome;GO:0022627//cytosolic small ribosomal subunit;GO:0022626//cytosolic ribosome;GO:0022627//cytosolic small ribosomal subunit;GO:0022626//cytosolic ribosome;GO:0022626//cytosolic ribosome;GO:0005737//cyto…	GO:0003735//structural constituent of ribosome
up	BAA03g20660	2	1.39564	1.38804	0.480488	1.16552	1.35984	1.14047	0.686495	0.974149	4.3619	3.02107	MF2	AT2G37600	-	Ribosomal protein L36e family protein	Genetic Information Processing	Translation	ko03010//Ribosome	K02920	GO:0022625//cytosolic large ribosomal subunit;GO:0005737//cytoplasm;GO:0022625//cytosolic large ribosomal subunit;GO:0005737//cytoplasm;GO:0005840//ribosome;GO:0022625//cytosolic large ribosomal subunit;GO:0022625//cytosolic large ribosomal subunit	GO:0003735//structural constituent of ribosome
up	BAA03g16290	2	1.57106	1.45723	0.608424	0.982687	1.36543	1.07626	0.6926	1.01239	5.0685	2.36756	MF1	-
up	BAA03g49800	2	1.12256	1.04489	0.501541	0.71505	0.875774	0.61721	0.606873	0.619034	4.3037	2.74787	MF1	AT4G18100	-	Ribosomal protein L32e	Genetic Information Processing	Translation	ko03010//Ribosome	K02912	GO:0022626//cytosolic ribosome;GO:0005730//nucleolus;GO:0005737//cytoplasm;GO:0022626//cytosolic ribosome;GO:0005829//cytosol;GO:0005730//nucleolus;GO:0022626//cytosolic ribosome;GO:0022625//cytosolic large ribosomal subunit;GO:0022625//cytosolic large ribosomal subunit;GO:0022625//cytosolic large ribosomal subunit;GO:0022626//cytosolic ribosome;GO:0005840//ribosome;GO:0022625//cytosolic large ri…	GO:0003735//structural constituent of ribosome
up	BAA09g05060	2	0.917406	0.914162	0.336884	0.640683	0.878735	0.800554	0.656097	0.585223	3.84215	2.51299	-	AT5G28060	-	Ribosomal protein S24e family protein	Genetic Information Processing	Translation	ko03010//Ribosome	K02974	GO:0022626//cytosolic ribosome;GO:0022626//cytosolic ribosome;GO:0005840//ribosome;GO:0022626//cytosolic ribosome;GO:0022626//cytosolic ribosome;GO:0022627//cytosolic small ribosomal subunit;GO:0022626//cytosolic ribosome;GO:0022626//cytosolic ribosome;GO:0016020//membrane;GO:0022626//cytosolic ribosome;GO:0005618//cell wall;GO:0005730//nucleolus;GO:0022626//cytosolic ribosome;GO:0022626//cytosol…	GO:0003735//structural constituent of ribosome
up	BAA02g13320	2	1.45369	1.09146	0.509354	0.660897	1.31599	0.967137	0.637897	0.658678	3.86598	2.14492	MF2	AT5G57290	-	60S acidic ribosomal protein family	Genetic Information Processing	Translation	ko03010//Ribosome	K02942	GO:0022626//cytosolic ribosome;GO:0022626//cytosolic ribosome;GO:0022626//cytosolic ribosome;GO:0005829//cytosol;GO:0005634//nucleus;GO:0005840//ribosome;GO:0005829//cytosol;GO:0022626//cytosolic ribosome;GO:0005829//cytosol	GO:0003735//structural constituent of ribosome
up	BAA04g27190	2	1.59933	1.49832	0.567998	0.921428	1.45813	1.19339	0.702736	0.743608	5.17804	2.68672	MF1	AT2G37600	-	Ribosomal protein L36e family protein	Genetic Information Processing	Translation	ko03010//Ribosome	K02920	GO:0022625//cytosolic large ribosomal subunit;GO:0005737//cytoplasm;GO:0022625//cytosolic large ribosomal subunit;GO:0005737//cytoplasm;GO:0005840//ribosome;GO:0022625//cytosolic large ribosomal subunit;GO:0022625//cytosolic large ribosomal subunit	GO:0003735//structural constituent of ribosome
up	BAA06g06910	2	1.54603	1.70366	1.01643	1.38454	1.7305	1.53904	1.39479	1.58027	7.97782	4.44245	LF1	AT1G09590	-	Translation protein SH3-like family protein	Genetic Information Processing	Translation	ko03010//Ribosome	K02889	GO:0022626//cytosolic ribosome;GO:0022626//cytosolic ribosome;GO:0022626//cytosolic ribosome;GO:0022625//cytosolic large ribosomal subunit;GO:0005730//nucleolus;GO:0022626//cytosolic ribosome;GO:0022625//cytosolic large ribosomal subunit;GO:0005730//nucleolus;GO:0022626//cytosolic ribosome;GO:0022626//cytosolic ribosome;GO:0009507//chloroplast;GO:0022625//cytosolic large ribosomal subunit;GO:0022…	GO:0003735//structural constituent of ribosome
up	BAA09g45320	2	2.73177	3.23396	1.37968	2.64097	2.17961	2.65096	2.02661	2.3276	7.79368	5.16818	LF1	AT3G52590	UBQ1	ubiquitin extension protein 1	Genetic Information Processing	Translation	ko03010//Ribosome	K02927	-	GO:0003735//structural constituent of ribosome
up	BAA03g33680	2	2.068	2.3476	0.960006	1.98694	2.08293	2.17891	1.26645	1.55039	7.6134	5.02911	MF2	AT3G05560	-	Ribosomal L22e protein family	Genetic Information Processing	Translation	ko03010//Ribosome	K02891	GO:0009506//plasmodesma;GO:0005737//cytoplasm;GO:0005829//cytosol;GO:0022626//cytosolic ribosome;GO:0022626//cytosolic ribosome;GO:0005730//nucleolus;GO:0005829//cytosol;GO:0022626//cytosolic ribosome;GO:0022626//cytosolic ribosome;GO:0022626//cytosolic ribosome;GO:0022626//cytosolic ribosome;GO:0022626//cytosolic ribosome;GO:0005730//nucleolus;GO:0005737//cytoplasm;GO:0005886//plasma membrane;GO…	-
up	BAA09g33260	2	2.65604	2.82488	1.22612	2.01961	2.26116	2.52672	1.51335	1.81244	9.17127	5.27401	LF1	AT1G33120	-	Ribosomal protein L6 family	Genetic Information Processing	Translation	ko03010//Ribosome	K02940	GO:0016020//membrane;GO:0005774//vacuolar membrane;GO:0009507//chloroplast;GO:0005737//cytoplasm;GO:0005730//nucleolus;GO:0005774//vacuolar membrane;GO:0022626//cytosolic ribosome;GO:0015934//large ribosomal subunit;GO:0022626//cytosolic ribosome;GO:0005774//vacuolar membrane;GO:0005829//cytosol;GO:0015934//large ribosomal subunit;GO:0015934//large ribosomal subunit;GO:0022626//cytosolic ribosome…	GO:0003735//structural constituent of ribosome
up	BAA04g20250	2	4.16824	3.55594	2.26172	3.19928	3.90991	3.71105	2.65249	3.50115	12.3192	7.04931	MF1	AT2G27710	-	60S acidic ribosomal protein family	Genetic Information Processing	Translation	ko03010//Ribosome	K02943	GO:0005634//nucleus;GO:0022626//cytosolic ribosome;GO:0022626//cytosolic ribosome;GO:0022626//cytosolic ribosome;GO:0005886//plasma membrane;GO:0022626//cytosolic ribosome;GO:0022626//cytosolic ribosome;GO:0022626//cytosolic ribosome;GO:0009507//chloroplast;GO:0005730//nucleolus;GO:0022626//cytosolic ribosome;GO:0022626//cytosolic ribosome;GO:0022626//cytosolic ribosome;GO:0022626//cytosolic ribo…	GO:0003735//structural constituent of ribosome
up	BAA06g35690	2	2.07384	2.24425	1.10565	1.88274	1.75573	1.83868	1.59665	1.71471	6.64518	5.35253	LF1	AT5G28060	-	Ribosomal protein S24e family protein	Genetic Information Processing	Translation	ko03010//Ribosome	K02974	GO:0022626//cytosolic ribosome;GO:0022626//cytosolic ribosome;GO:0005840//ribosome;GO:0022626//cytosolic ribosome;GO:0022626//cytosolic ribosome;GO:0022627//cytosolic small ribosomal subunit;GO:0022626//cytosolic ribosome;GO:0022626//cytosolic ribosome;GO:0016020//membrane;GO:0022626//cytosolic ribosome;GO:0005618//cell wall;GO:0005730//nucleolus;GO:0022626//cytosolic ribosome;GO:0022626//cytosol…	GO:0003735//structural constituent of ribosome
up	BAA09g12760	2	2.34234	2.86761	0.881304	2.06044	1.68928	2.09846	1.12129	1.54746	7.9242	5.05487	MF1	AT2G19730	-	Ribosomal L28e protein family	Genetic Information Processing	Translation	ko03010//Ribosome	K02903	GO:0009506//plasmodesma;GO:0009506//plasmodesma;GO:0009507//chloroplast;GO:0022626//cytosolic ribosome;GO:0022626//cytosolic ribosome;GO:0022626//cytosolic ribosome;GO:0022625//cytosolic large ribosomal subunit;GO:0022626//cytosolic ribosome;GO:0005886//plasma membrane;GO:0022626//cytosolic ribosome;GO:0005886//plasma membrane;GO:0009507//chloroplast;GO:0009506//plasmodesma;GO:0022625//cytosolic …	GO:0003735//structural constituent of ribosome
up	BAA05g13390	2	0.877099	0.967393	0.305079	0.467753	0.903546	0.647962	0.383073	0.467714	2.43274	1.7021	LF1	AT2G32060	-	Ribosomal protein L7Ae/L30e/S12e/Gadd45 family protein	Genetic Information Processing	Translation	ko03010//Ribosome	K02951	GO:0022627//cytosolic small ribosomal subunit;GO:0022627//cytosolic small ribosomal subunit;GO:0022626//cytosolic ribosome;GO:0022626//cytosolic ribosome;GO:0022626//cytosolic ribosome;GO:0022626//cytosolic ribosome;GO:0022626//cytosolic ribosome;GO:0022626//cytosolic ribosome;GO:0005634//nucleus;GO:0022626//cytosolic ribosome;GO:0022626//cytosolic ribosome;GO:0022626//cytosolic ribosome;GO:00056…	GO:0003735//structural constituent of ribosome
up	BAA06g43610	2	0.670787	0.844028	0.435062	0.627464	0.702382	0.789242	0.449258	0.748035	2.74125	2.40224	-	AT5G46430	-	Ribosomal protein L32e	Genetic Information Processing	Translation	ko03010//Ribosome	K02912	GO:0022625//cytosolic large ribosomal subunit;GO:0022625//cytosolic large ribosomal subunit;GO:0005737//cytoplasm;GO:0005737//cytoplasm;GO:0005829//cytosol;GO:0005829//cytosol;GO:0005840//ribosome;GO:0022625//cytosolic large ribosomal subunit;GO:0022625//cytosolic large ribosomal subunit	GO:0003735//structural constituent of ribosome
up	BAA05g31270	2	0.788034	0.781858	0.355429	0.562552	0.778037	0.751809	0.219182	0.477142	2.34126	1.56827	LF1	AT3G16080	-	Zinc-binding ribosomal protein family protein	Genetic Information Processing	Translation	ko03010//Ribosome	K02922	GO:0022625//cytosolic large ribosomal subunit;GO:0022625//cytosolic large ribosomal subunit;GO:0022625//cytosolic large ribosomal subunit;GO:0022625//cytosolic large ribosomal subunit;GO:0005840//ribosome;GO:0005737//cytoplasm	GO:0003735//structural constituent of ribosome
up	BAA03g04410	2	1.29295	1.38575	0.693693	1.04304	1.06164	1.13502	0.967101	0.922748	4.58838	2.97971	MF1	AT5G10360	EMB3010	Ribosomal protein S6e	Genetic Information Processing	Translation	ko03010//Ribosome	K02991	GO:0005829//cytosol;GO:0005634//nucleus;GO:0022627//cytosolic small ribosomal subunit;GO:0005886//plasma membrane;GO:0005634//nucleus;GO:0022627//cytosolic small ribosomal subunit;GO:0022627//cytosolic small ribosomal subunit;GO:0022627//cytosolic small ribosomal subunit;GO:0022627//cytosolic small ribosomal subunit;GO:0022627//cytosolic small ribosomal subunit;GO:0022626//cytosolic ribosome;GO:0…	GO:0003735//structural constituent of ribosome
up	BAA06g05360	2	1.20561	1.40557	0.479605	0.730672	1.00143	1.1303	0.639278	0.60883	3.66189	3.11928	LF1	AT1G07770	RPS15A	ribosomal protein S15A	Genetic Information Processing	Translation	ko03010//Ribosome	K02957	GO:0005774//vacuolar membrane;GO:0005774//vacuolar membrane;GO:0005774//vacuolar membrane;GO:0022626//cytosolic ribosome;GO:0022626//cytosolic ribosome;GO:0022626//cytosolic ribosome;GO:0022626//cytosolic ribosome;GO:0022626//cytosolic ribosome;GO:0005829//cytosol;GO:0022626//cytosolic ribosome;GO:0022627//cytosolic small ribosomal subunit;GO:0005886//plasma membrane;GO:0022626//cytosolic ribosom…	GO:0003735//structural constituent of ribosome
up	BAA07g11830	2	0.668226	0.704095	0.275196	0.457178	0.695899	0.595755	0.316272	0.393578	1.52661	1.09883	-	AT1G27400	-	Ribosomal protein L22p/L17e family protein	Genetic Information Processing	Translation	ko03010//Ribosome	K02880	GO:0022625//cytosolic large ribosomal subunit;GO:0022625//cytosolic large ribosomal subunit;GO:0009507//chloroplast;GO:0005886//plasma membrane;GO:0005774//vacuolar membrane;GO:0005840//ribosome;GO:0009507//chloroplast;GO:0005773//vacuole;GO:0005774//vacuolar membrane;GO:0009506//plasmodesma;GO:0022625//cytosolic large ribosomal subunit;GO:0005773//vacuole;GO:0022625//cytosolic large ribosomal su…	GO:0003735//structural constituent of ribosome
up	BAA05g40730	2	0.769256	0.941937	0.313833	0.768243	0.715343	0.933052	0.31408	0.536687	2.89541	2.39688	LF1	AT3G02080	-	Ribosomal protein S19e family protein	Genetic Information Processing	Translation	ko03010//Ribosome	K02966	GO:0022626//cytosolic ribosome;GO:0022626//cytosolic ribosome;GO:0005618//cell wall;GO:0005840//ribosome;GO:0022626//cytosolic ribosome;GO:0005829//cytosol;GO:0022626//cytosolic ribosome;GO:0009506//plasmodesma;GO:0022626//cytosolic ribosome;GO:0022626//cytosolic ribosome;GO:0022626//cytosolic ribosome;GO:0022626//cytosolic ribosome;GO:0022626//cytosolic ribosome;GO:0022626//cytosolic ribosome;GO…	GO:0003735//structural constituent of ribosome
up	BAA09g04580	2	0.597122	0.67759	0.240753	0.37759	0.542453	0.451558	0.247451	0.429493	1.70184	1.14812	MF2	AT5G48760	-	Ribosomal protein L13 family protein	Genetic Information Processing	Translation	ko03010//Ribosome	K02872	GO:0022625//cytosolic large ribosomal subunit;GO:0022626//cytosolic ribosome;GO:0022626//cytosolic ribosome;GO:0022626//cytosolic ribosome;GO:0005737//cytoplasm;GO:0015934//large ribosomal subunit;GO:0022626//cytosolic ribosome;GO:0022625//cytosolic large ribosomal subunit;GO:0022626//cytosolic ribosome;GO:0022626//cytosolic ribosome;GO:0005737//cytoplasm;GO:0022625//cytosolic large ribosomal sub…	GO:0003735//structural constituent of ribosome
up	BAA07g37220	2	0.478351	0.544643	0.176194	0.423689	0.333708	0.428867	0.244625	0.482285	1.64032	1.27823	LF1	AT1G72370	P40	40s ribosomal protein SA	Genetic Information Processing	Translation	ko03010//Ribosome	K02998	GO:0015935//small ribosomal subunit;GO:0022627//cytosolic small ribosomal subunit;GO:0022626//cytosolic ribosome;GO:0030686//90S preribosome;GO:0005634//nucleus;GO:0022626//cytosolic ribosome;GO:0005737//cytoplasm;GO:0022627//cytosolic small ribosomal subunit;GO:0022627//cytosolic small ribosomal subunit;GO:0022627//cytosolic small ribosomal subunit;GO:0009507//chloroplast;GO:0022626//cytosolic r…	GO:0003735//structural constituent of ribosome;GO:0003735//structural constituent of ribosome
up	BAA05g13650	2	0.689824	0.684145	0.392072	0.554778	0.748936	0.70381	0.527688	0.643798	1.94219	1.56258	LF1	AT2G31610	-	Ribosomal protein S3 family protein	Genetic Information Processing	Translation	ko03010//Ribosome	K02985	GO:0022626//cytosolic ribosome;GO:0022626//cytosolic ribosome;GO:0005773//vacuole;GO:0005774//vacuolar membrane;GO:0005774//vacuolar membrane;GO:0016020//membrane;GO:0009507//chloroplast;GO:0022627//cytosolic small ribosomal subunit;GO:0022627//cytosolic small ribosomal subunit;GO:0022627//cytosolic small ribosomal subunit;GO:0022627//cytosolic small ribosomal subunit;GO:0022626//cytosolic riboso…	GO:0003735//structural constituent of ribosome
up	BAA07g20790	2	0.606654	0.668533	0.367548	0.617705	0.627943	0.567953	0.365664	0.629098	3.05159	1.96365	MF2	AT3G53430	-	Ribosomal protein L11 family protein	Genetic Information Processing	Translation	ko03010//Ribosome	K02870	GO:0022625//cytosolic large ribosomal subunit;GO:0022625//cytosolic large ribosomal subunit;GO:0022625//cytosolic large ribosomal subunit;GO:0022625//cytosolic large ribosomal subunit;GO:0022625//cytosolic large ribosomal subunit;GO:0005840//ribosome;GO:0022625//cytosolic large ribosomal subunit;GO:0022625//cytosolic large ribosomal subunit;GO:0016020//membrane;GO:0005737//cytoplasm;GO:0022625//c…	GO:0005515//protein binding;GO:0003735//structural constituent of ribosome
up	BAA07g13560	2	0.512306	0.606426	0.298131	0.633178	0.695606	0.685932	0.371779	0.539371	2.37325	1.84995	MF2	AT1G23410	-	Ribosomal protein S27a / Ubiquitin family protein	Genetic Information Processing	Translation	ko03010//Ribosome	K02977	GO:0005886//plasma membrane;GO:0022627//cytosolic small ribosomal subunit;GO:0022627//cytosolic small ribosomal subunit;GO:0005794//Golgi apparatus;GO:0009506//plasmodesma;GO:0022627//cytosolic small ribosomal subunit;GO:0022627//cytosolic small ribosomal subunit	-
up	BAA04g17710	2	0.438742	0.469505	0.233504	0.352503	0.539172	0.426878	0.760823	0.406596	1.73629	0.899338	MF1	AT2G23930	SNRNP-G	probable small nuclear ribonucleoprotein G	Genetic Information Processing	Transcription	ko03040//Spliceosome	K11099	GO:0005829//cytosol;GO:0005634//nucleus;GO:0005732//small nucleolar ribonucleoprotein complex;GO:0005634//nucleus;GO:0005634//nucleus;GO:0005829//cytosol	-
up	BAA09g47820	2	0.591277	0.63836	0.315034	0.540624	0.663384	0.805471	0.316191	0.523217	2.20726	1.38246	LF1	AT3G55280	RPL23AB	ribosomal protein L23AB	Genetic Information Processing	Translation	ko03010//Ribosome	K02893	GO:0022625//cytosolic large ribosomal subunit;GO:0016020//membrane;GO:0022626//cytosolic ribosome;GO:0016020//membrane;GO:0022625//cytosolic large ribosomal subunit;GO:0022626//cytosolic ribosome;GO:0022626//cytosolic ribosome;GO:0022625//cytosolic large ribosomal subunit;GO:0005622//intracellular;GO:0022625//cytosolic large ribosomal subunit;GO:0005737//cytoplasm;GO:0022625//cytosolic large ribo…	GO:0003735//structural constituent of ribosome;GO:0003723//RNA binding
up	BAA08g35790	2	0.407148	0.509395	0.20801	0.381668	0.426421	0.426328	0.256349	0.431867	1.31516	1.09771	MF1	AT1G04480	-	Ribosomal protein L14p/L23e family protein	Genetic Information Processing	Translation	ko03010//Ribosome	K02894	GO:0009507//chloroplast;GO:0005840//ribosome	GO:0003735//structural constituent of ribosome
up	BAA06g07010	2	0.477246	0.516967	0.252825	0.332095	0.441555	0.296073	0.230289	0.461596	2.23042	1.15236	LF1	AT1G09690	-	Translation protein SH3-like family protein	Genetic Information Processing	Translation	ko03010//Ribosome	K02889	GO:0005840//ribosome;GO:0022625//cytosolic large ribosomal subunit;GO:0022625//cytosolic large ribosomal subunit;GO:0005737//cytoplasm;GO:0022625//cytosolic large ribosomal subunit;GO:0022625//cytosolic large ribosomal subunit	GO:0003735//structural constituent of ribosome
up	BAA08g12320	2	0.296333	0.365299	0.13672	0.298464	0.329695	0.30425	0.259313	0.205995	1.13403	0.76036	MF2	AT4G17390	-	Ribosomal protein L23/L15e family protein	Genetic Information Processing	Translation	ko03010//Ribosome	K02877	GO:0005840//ribosome;GO:0022625//cytosolic large ribosomal subunit;GO:0005730//nucleolus;GO:0005737//cytoplasm;GO:0022625//cytosolic large ribosomal subunit;GO:0016020//membrane;GO:0005730//nucleolus;GO:0022625//cytosolic large ribosomal subunit;GO:0022625//cytosolic large ribosomal subunit	GO:0003735//structural constituent of ribosome
up	BAA05g28900	2	0.409417	0.450453	0.177615	0.373127	0.421342	0.501245	0.164649	0.405597	1.72399	1.08632	LF1	AT3G18740	RLK902	Ribosomal protein L7Ae/L30e/S12e/Gadd45 family protein	Genetic Information Processing	Translation	ko03010//Ribosome	K02908	GO:0022625//cytosolic large ribosomal subunit;GO:0022626//cytosolic ribosome;GO:0005737//cytoplasm;GO:0005886//plasma membrane;GO:0022625//cytosolic large ribosomal subunit;GO:0022625//cytosolic large ribosomal subunit;GO:0022626//cytosolic ribosome;GO:0022626//cytosolic ribosome;GO:0009506//plasmodesma;GO:0022625//cytosolic large ribosomal subunit;GO:0022626//cytosolic ribosome	GO:0003735//structural constituent of ribosome
up	BAA03g20480	2	0.426158	0.395303	0.201681	0.258932	0.360537	0.246867	0.133672	0.277742	1.50278	0.836941	MF2	AT2G37270	RPS5B	ribosomal protein 5B	Genetic Information Processing	Translation	ko03010//Ribosome	K02989	GO:0005774//vacuolar membrane;GO:0022626//cytosolic ribosome;GO:0022626//cytosolic ribosome;GO:0022626//cytosolic ribosome;GO:0022626//cytosolic ribosome;GO:0016020//membrane;GO:0016020//membrane;GO:0022627//cytosolic small ribosomal subunit;GO:0022627//cytosolic small ribosomal subunit;GO:0022627//cytosolic small ribosomal subunit;GO:0022626//cytosolic ribosome;GO:0005774//vacuolar membrane;GO:0…	GO:0003735//structural constituent of ribosome;GO:0003735//structural constituent of ribosome
up	BAA03g11460	2	0.640417	0.664416	0.23915	0.623244	0.536012	0.552114	0.374782	0.625418	2.73005	1.79071	MF1	AT5G60390	-	GTP binding Elongation factor Tu family protein	Genetic Information Processing	Translation	ko03013//RNA transport	K03231	GO:0005773//vacuole;GO:0005773//vacuole;GO:0005773//vacuole;GO:0009506//plasmodesma;GO:0009506//plasmodesma;GO:0005773//vacuole;GO:0005737//cytoplasm;GO:0005886//plasma membrane;GO:0005634//nucleus;GO:0005737//cytoplasm;GO:0005739//mitochondrion;GO:0005886//plasma membrane;GO:0005737//cytoplasm;GO:0005737//cytoplasm	GO:0005516//calmodulin binding;GO:0003746//translation elongation factor activity
up	BAA06g14730	2	0.529425	0.671956	0.228422	0.494823	0.386551	0.527796	0.543861	0.752458	2.16865	1.9489	LF1	AT1G18080	ATARCA	Transducin/WD40 repeat-like superfamily protein	-	-	-	-	GO:0005634//nucleus;GO:0022626//cytosolic ribosome;GO:0005834//heterotrimeric G-protein complex;GO:0005634//nucleus;GO:0005737//cytoplasm;GO:0005829//cytosol;GO:0022626//cytosolic ribosome;GO:0022626//cytosolic ribosome;GO:0005829//cytosol;GO:0005886//plasma membrane;GO:0022626//cytosolic ribosome;GO:0005834//heterotrimeric G-protein complex;GO:0005834//heterotrimeric G-protein complex;GO:0009507…	GO:0005515//protein binding;GO:0000166//nucleotide binding;GO:0005515//protein binding
up	BAA04g25020	2	0.479481	0.475173	0.203575	0.454639	0.459272	0.519906	0.218822	0.297632	2.15829	1.3493	-	AT2G34480	-	Ribosomal protein L18ae/LX family protein	Genetic Information Processing	Translation	ko03010//Ribosome	K02882	GO:0022625//cytosolic large ribosomal subunit;GO:0022625//cytosolic large ribosomal subunit;GO:0022626//cytosolic ribosome;GO:0022626//cytosolic ribosome;GO:0022626//cytosolic ribosome;GO:0022626//cytosolic ribosome;GO:0022626//cytosolic ribosome;GO:0005840//ribosome;GO:0022626//cytosolic ribosome;GO:0005774//vacuolar membrane;GO:0005737//cytoplasm;GO:0022626//cytosolic ribosome;GO:0022625//cytos…	GO:0003735//structural constituent of ribosome
up	BAA04g26160	2	0.748661	0.686525	0.337358	0.459622	0.642487	0.616722	0.388424	0.463158	2.55768	2.09265	MF1	AT2G36160	-	Ribosomal protein S11 family protein	Genetic Information Processing	Translation	ko03010//Ribosome	K02955	GO:0022627//cytosolic small ribosomal subunit;GO:0009506//plasmodesma;GO:0022627//cytosolic small ribosomal subunit;GO:0005829//cytosol;GO:0022626//cytosolic ribosome;GO:0022626//cytosolic ribosome;GO:0022627//cytosolic small ribosomal subunit;GO:0022626//cytosolic ribosome;GO:0005774//vacuolar membrane;GO:0016020//membrane;GO:0022626//cytosolic ribosome;GO:0022627//cytosolic small ribosomal subu…	GO:0005515//protein binding;GO:0003735//structural constituent of ribosome
up	BAA05g09480	2	0.552943	0.473038	0.273635	0.353721	0.592715	0.475455	0.262646	0.327946	1.40077	1.2137	LF1	AT2G36160	-	Ribosomal protein S11 family protein	Genetic Information Processing	Translation	ko03010//Ribosome	K02955	GO:0022627//cytosolic small ribosomal subunit;GO:0009506//plasmodesma;GO:0022627//cytosolic small ribosomal subunit;GO:0005829//cytosol;GO:0022626//cytosolic ribosome;GO:0022626//cytosolic ribosome;GO:0022627//cytosolic small ribosomal subunit;GO:0022626//cytosolic ribosome;GO:0005774//vacuolar membrane;GO:0016020//membrane;GO:0022626//cytosolic ribosome;GO:0022627//cytosolic small ribosomal subu…	GO:0005515//protein binding;GO:0003735//structural constituent of ribosome
up	BAA03g19820	2	0.694542	0.620038	0.288035	0.580336	0.6953	0.647475	0.460592	0.555486	2.73799	1.92643	MF2	AT2G36160	-	Ribosomal protein S11 family protein	Genetic Information Processing	Translation	ko03010//Ribosome	K02955	GO:0022627//cytosolic small ribosomal subunit;GO:0009506//plasmodesma;GO:0022627//cytosolic small ribosomal subunit;GO:0005829//cytosol;GO:0022626//cytosolic ribosome;GO:0022626//cytosolic ribosome;GO:0022627//cytosolic small ribosomal subunit;GO:0022626//cytosolic ribosome;GO:0005774//vacuolar membrane;GO:0016020//membrane;GO:0022626//cytosolic ribosome;GO:0022627//cytosolic small ribosomal subu…	GO:0005515//protein binding;GO:0003735//structural constituent of ribosome
up	BAA03g03030	2	0.622256	0.593084	0.222045	0.418829	0.475505	0.525327	0.461119	0.433449	2.17956	1.42657	MF1	AT5G07090	-	Ribosomal protein S4 (RPS4A) family protein	Genetic Information Processing	Translation	ko03010//Ribosome	K02987	GO:0022626//cytosolic ribosome;GO:0022627//cytosolic small ribosomal subunit;GO:0022626//cytosolic ribosome;GO:0005774//vacuolar membrane;GO:0005774//vacuolar membrane;GO:0005774//vacuolar membrane;GO:0022626//cytosolic ribosome;GO:0005737//cytoplasm;GO:0005774//vacuolar membrane;GO:0022626//cytosolic ribosome;GO:0022627//cytosolic small ribosomal subunit;GO:0022627//cytosolic small ribosomal sub…	GO:0003735//structural constituent of ribosome;GO:0005515//protein binding
up	BAA05g00330	2	0.786075	0.806318	0.437383	0.857963	0.59361	0.509974	0.819129	1.29469	3.46657	1.74375	LF1	AT2G47610	-	Ribosomal protein L7Ae/L30e/S12e/Gadd45 family protein	Genetic Information Processing	Translation	ko03010//Ribosome	K02936	GO:0022625//cytosolic large ribosomal subunit;GO:0022626//cytosolic ribosome;GO:0005774//vacuolar membrane;GO:0022626//cytosolic ribosome;GO:0005730//nucleolus;GO:0005829//cytosol;GO:0022625//cytosolic large ribosomal subunit;GO:0005730//nucleolus;GO:0005774//vacuolar membrane;GO:0009506//plasmodesma;GO:0009507//chloroplast;GO:0022626//cytosolic ribosome;GO:0022625//cytosolic large ribosomal subu…	GO:0003735//structural constituent of ribosome
up	BAA04g14380	2	0.859847	0.956332	0.40164	0.89822	0.698119	0.867821	0.609582	0.934094	3.1882	2.0347	LF1	AT5G41520	RPS10B	RNA binding Plectin/S10 domain-containing protein	Genetic Information Processing	Translation	ko03010//Ribosome	K02947	GO:0022626//cytosolic ribosome;GO:0022627//cytosolic small ribosomal subunit;GO:0022627//cytosolic small ribosomal subunit;GO:0022627//cytosolic small ribosomal subunit;GO:0009507//chloroplast;GO:0022626//cytosolic ribosome;GO:0022626//cytosolic ribosome;GO:0009507//chloroplast;GO:0022626//cytosolic ribosome;GO:0022627//cytosolic small ribosomal subunit;GO:0022626//cytosolic ribosome;GO:0022627//…	GO:0003735//structural constituent of ribosome
up	BAA03g07660	2	0.954633	0.888923	0.538632	0.921238	0.98038	0.952742	0.449788	0.902619	4.00279	2.21036	MF1	AT5G16130	-	Ribosomal protein S7e family protein	Genetic Information Processing	Translation	ko03010//Ribosome	K02993	GO:0005730//nucleolus;GO:0022626//cytosolic ribosome;GO:0022627//cytosolic small ribosomal subunit;GO:0022626//cytosolic ribosome;GO:0016020//membrane;GO:0022627//cytosolic small ribosomal subunit;GO:0022627//cytosolic small ribosomal subunit;GO:0022627//cytosolic small ribosomal subunit;GO:0022626//cytosolic ribosome;GO:0005829//cytosol;GO:0022627//cytosolic small ribosomal subunit;GO:0005730//n…	GO:0003735//structural constituent of ribosome
up	BAA09g32540	2	0.927856	0.883161	0.432056	0.588169	0.791561	0.734692	0.817442	0.568764	3.22	2.01451	LF1	AT1G34030	-	Ribosomal protein S13/S18 family	Genetic Information Processing	Translation	ko03010//Ribosome	K02964	GO:0015935//small ribosomal subunit;GO:0016020//membrane;GO:0022627//cytosolic small ribosomal subunit;GO:0022627//cytosolic small ribosomal subunit;GO:0022626//cytosolic ribosome;GO:0015935//small ribosomal subunit;GO:0022626//cytosolic ribosome;GO:0022626//cytosolic ribosome;GO:0005774//vacuolar membrane;GO:0005618//cell wall;GO:0022626//cytosolic ribosome;GO:0005774//vacuolar membrane;GO:00095…	GO:0003735//structural constituent of ribosome;GO:0005515//protein binding
up	BAA03g18010	2	0.771223	0.891018	0.245592	0.520618	0.572377	0.715602	0.466762	0.477808	1.93852	1.44723	MF2	AT2G32060	-	Ribosomal protein L7Ae/L30e/S12e/Gadd45 family protein	Genetic Information Processing	Translation	ko03010//Ribosome	K02951	GO:0022627//cytosolic small ribosomal subunit;GO:0022627//cytosolic small ribosomal subunit;GO:0022626//cytosolic ribosome;GO:0022626//cytosolic ribosome;GO:0022626//cytosolic ribosome;GO:0022626//cytosolic ribosome;GO:0022626//cytosolic ribosome;GO:0022626//cytosolic ribosome;GO:0005634//nucleus;GO:0022626//cytosolic ribosome;GO:0022626//cytosolic ribosome;GO:0022626//cytosolic ribosome;GO:00056…	GO:0003735//structural constituent of ribosome
up	BAA03g62280	2	0.978116	0.972699	0.354116	0.893758	0.928566	0.960587	0.806661	1.0478	4.88814	2.85717	MF1	AT4G36130	-	Ribosomal protein L2 family	Genetic Information Processing	Translation	ko03010//Ribosome	K02938	GO:0022625//cytosolic large ribosomal subunit;GO:0005737//cytoplasm;GO:0005773//vacuole;GO:0022626//cytosolic ribosome;GO:0022626//cytosolic ribosome;GO:0022625//cytosolic large ribosomal subunit;GO:0022626//cytosolic ribosome;GO:0005773//vacuole;GO:0005840//ribosome;GO:0005886//plasma membrane;GO:0022626//cytosolic ribosome;GO:0022625//cytosolic large ribosomal subunit;GO:0022625//cytosolic larg…	GO:0003735//structural constituent of ribosome
up	BAA01g43040	2	0.543306	0.496414	0.229093	0.399312	0.493808	0.363	0.43065	0.586387	2.52962	1.78339	MF1	AT3G09200	-	Ribosomal protein L10 family protein	Genetic Information Processing	Translation	ko03010//Ribosome	K02941	GO:0022626//cytosolic ribosome;GO:0022626//cytosolic ribosome;GO:0005886//plasma membrane;GO:0022626//cytosolic ribosome;GO:0022626//cytosolic ribosome;GO:0005829//cytosol;GO:0009506//plasmodesma;GO:0005730//nucleolus;GO:0022626//cytosolic ribosome;GO:0022626//cytosolic ribosome;GO:0009507//chloroplast;GO:0009506//plasmodesma;GO:0022626//cytosolic ribosome;GO:0005737//cytoplasm;GO:0022626//cytoso…	GO:0003735//structural constituent of ribosome;GO:0005507//copper ion binding
up	BAA02g32950	2	0.652391	0.609196	0.216081	0.405941	0.510008	0.503617	0.200848	0.457976	2.55114	1.19506	MF1	-
up	BAA05g35230	2	0.533921	0.489264	0.23607	0.413211	0.558049	0.5254	0.219889	0.442053	2.32498	1.80313	LF1	AT3G11940	RPS5A	ribosomal protein 5A	Genetic Information Processing	Translation	ko03010//Ribosome	K02989	GO:0005773//vacuole;GO:0022626//cytosolic ribosome;GO:0022626//cytosolic ribosome;GO:0009506//plasmodesma;GO:0022627//cytosolic small ribosomal subunit;GO:0022627//cytosolic small ribosomal subunit;GO:0009507//chloroplast;GO:0005773//vacuole;GO:0022626//cytosolic ribosome;GO:0022626//cytosolic ribosome;GO:0022626//cytosolic ribosome;GO:0005773//vacuole;GO:0022626//cytosolic ribosome;GO:0022626//c…	GO:0003735//structural constituent of ribosome;GO:0003735//structural constituent of ribosome
up	BAA03g13790	2	0.627097	0.533004	0.389775	0.620365	0.669113	0.61898	0.35531	0.576979	4.11494	2.5582	MF1	AT5G56710	-	Ribosomal protein L31e family protein	Genetic Information Processing	Translation	ko03010//Ribosome	K02910	GO:0022625//cytosolic large ribosomal subunit;GO:0005618//cell wall;GO:0022626//cytosolic ribosome;GO:0022626//cytosolic ribosome;GO:0009506//plasmodesma;GO:0005840//ribosome;GO:0022625//cytosolic large ribosomal subunit;GO:0022626//cytosolic ribosome;GO:0022626//cytosolic ribosome;GO:0022626//cytosolic ribosome;GO:0005737//cytoplasm;GO:0022626//cytosolic ribosome;GO:0022626//cytosolic ribosome;G…	GO:0003735//structural constituent of ribosome
up	BAA01g09010	2	0.938267	0.838326	0.450837	0.792982	0.78828	0.682173	0.595738	0.993621	4.38734	2.78004	LF1	AT4G29410	-	Ribosomal L28e protein family	Genetic Information Processing	Translation	ko03010//Ribosome	K02903	GO:0022625//cytosolic large ribosomal subunit;GO:0009506//plasmodesma;GO:0005886//plasma membrane;GO:0009506//plasmodesma;GO:0005886//plasma membrane;GO:0022625//cytosolic large ribosomal subunit;GO:0022625//cytosolic large ribosomal subunit;GO:0005840//ribosome;GO:0022625//cytosolic large ribosomal subunit	GO:0003735//structural constituent of ribosome
up	BAA03g21990	2	0.623851	0.653158	0.214955	0.588216	0.563881	0.658664	0.388051	0.637825	2.08599	1.56177	MF2	AT2G39460	RPL23AA	ribosomal protein L23AA	Genetic Information Processing	Translation	ko03010//Ribosome	K02893	GO:0022625//cytosolic large ribosomal subunit;GO:0022625//cytosolic large ribosomal subunit;GO:0022625//cytosolic large ribosomal subunit;GO:0022626//cytosolic ribosome;GO:0022626//cytosolic ribosome;GO:0022626//cytosolic ribosome;GO:0022626//cytosolic ribosome;GO:0005737//cytoplasm;GO:0005829//cytosol;GO:0022625//cytosolic large ribosomal subunit;GO:0022625//cytosolic large ribosomal subunit;GO:…	GO:0003735//structural constituent of ribosome;GO:0003723//RNA binding
up	BAA03g13810	2	0.501415	0.632461	0.342427	0.527942	0.552556	0.712434	0.30166	0.514259	1.28443	1.11112	MF1	AT5G56790	-	Protein kinase superfamily protein	-	-	-	-	GO:0005886//plasma membrane	GO:0016301//kinase activity
up	BAA07g13590	2	0.936055	0.899873	0.514354	0.835192	0.914018	0.836413	0.633697	0.669198	3.51476	2.07877	MF2	AT1G23290	RPL27AB	Ribosomal protein L18e/L15 superfamily protein	Genetic Information Processing	Translation	ko03010//Ribosome	K02900	GO:0015934//large ribosomal subunit;GO:0005730//nucleolus;GO:0022626//cytosolic ribosome;GO:0005730//nucleolus;GO:0009506//plasmodesma;GO:0022626//cytosolic ribosome;GO:0022626//cytosolic ribosome;GO:0022626//cytosolic ribosome;GO:0005840//ribosome;GO:0015934//large ribosomal subunit;GO:0022625//cytosolic large ribosomal subunit;GO:0022626//cytosolic ribosome;GO:0022625//cytosolic large ribosomal…	GO:0003735//structural constituent of ribosome
up	BAA01g00370	2	0.530455	0.597904	0.245303	0.409719	0.413394	0.555519	0.213551	0.401636	1.71335	1.50505	LF1	AT4G39200	-	Ribosomal protein S25 family protein	Genetic Information Processing	Translation	ko03010//Ribosome	K02975	GO:0005737//cytoplasm;GO:0005840//ribosome;GO:0022626//cytosolic ribosome;GO:0022626//cytosolic ribosome;GO:0022626//cytosolic ribosome;GO:0022626//cytosolic ribosome;GO:0022626//cytosolic ribosome;GO:0022627//cytosolic small ribosomal subunit;GO:0022626//cytosolic ribosome;GO:0022627//cytosolic small ribosomal subunit;GO:0022626//cytosolic ribosome;GO:0022626//cytosolic ribosome;GO:0005737//cyto…	GO:0003735//structural constituent of ribosome
up	BAA01g36160	2	0.646393	0.69475	0.2934	0.606655	0.597988	0.765632	0.378039	0.535236	2.20531	1.46522	MF1	AT3G18740	RLK902	Ribosomal protein L7Ae/L30e/S12e/Gadd45 family protein	Genetic Information Processing	Translation	ko03010//Ribosome	K02908	GO:0022625//cytosolic large ribosomal subunit;GO:0022626//cytosolic ribosome;GO:0005737//cytoplasm;GO:0005886//plasma membrane;GO:0022625//cytosolic large ribosomal subunit;GO:0022625//cytosolic large ribosomal subunit;GO:0022626//cytosolic ribosome;GO:0022626//cytosolic ribosome;GO:0009506//plasmodesma;GO:0022625//cytosolic large ribosomal subunit;GO:0022626//cytosolic ribosome	GO:0003735//structural constituent of ribosome
up	BAA01g04650	2	1.04192	1.13556	0.594732	1.08866	1.20713	1.3323	0.695656	0.875714	4.29216	2.90639	LF1	AT4G33865	-	Ribosomal protein S14p/S29e family protein	Genetic Information Processing	Translation	ko03010//Ribosome	K02980	GO:0022627//cytosolic small ribosomal subunit;GO:0022627//cytosolic small ribosomal subunit;GO:0022627//cytosolic small ribosomal subunit;GO:0005840//ribosome;GO:0022627//cytosolic small ribosomal subunit	GO:0003735//structural constituent of ribosome
up	BAA05g39060	2	0.64051	0.541047	0.306905	0.473499	0.728602	0.57839	0.342717	0.555139	1.98362	1.20868	LF1	AT3G06680	-	Ribosomal L29e protein family	Genetic Information Processing	Translation	ko03010//Ribosome	K02905	GO:0005737//cytoplasm;GO:0022625//cytosolic large ribosomal subunit;GO:0022625//cytosolic large ribosomal subunit;GO:0005737//cytoplasm;GO:0022625//cytosolic large ribosomal subunit;GO:0005737//cytoplasm;GO:0005840//ribosome;GO:0022625//cytosolic large ribosomal subunit	GO:0003735//structural constituent of ribosome
up	BAA07g21000	2	0.456015	0.454592	0.269608	0.52607	0.691639	0.631009	0.343459	0.393383	2.1651	1.25645	MF2	AT3G53890	-	Ribosomal protein S21e	Genetic Information Processing	Translation	ko03010//Ribosome	K02971	GO:0022627//cytosolic small ribosomal subunit;GO:0022626//cytosolic ribosome;GO:0022626//cytosolic ribosome;GO:0022627//cytosolic small ribosomal subunit;GO:0022626//cytosolic ribosome;GO:0022627//cytosolic small ribosomal subunit;GO:0005737//cytoplasm;GO:0022626//cytosolic ribosome;GO:0005737//cytoplasm;GO:0022627//cytosolic small ribosomal subunit;GO:0005840//ribosome	GO:0003735//structural constituent of ribosome;GO:0003735//structural constituent of ribosome
up	BAA01g10530	2	0.553179	0.499272	0.273451	0.399144	0.636513	0.493845	0.349187	0.377973	2.22455	1.44325	LF1	AT4G18100	-	Ribosomal protein L32e	Genetic Information Processing	Translation	ko03010//Ribosome	K02912	GO:0022626//cytosolic ribosome;GO:0005730//nucleolus;GO:0005737//cytoplasm;GO:0022626//cytosolic ribosome;GO:0005829//cytosol;GO:0005730//nucleolus;GO:0022626//cytosolic ribosome;GO:0022625//cytosolic large ribosomal subunit;GO:0022625//cytosolic large ribosomal subunit;GO:0022625//cytosolic large ribosomal subunit;GO:0022626//cytosolic ribosome;GO:0005840//ribosome;GO:0022625//cytosolic large ri…	GO:0003735//structural constituent of ribosome
up	BAA03g34370	2	0.440758	0.422531	0.289314	0.462658	0.392245	0.420056	0.219069	0.289513	1.64044	1.08136	MF2	AT3G06680	-	Ribosomal L29e protein family	Genetic Information Processing	Translation	ko03010//Ribosome	K02905	GO:0005737//cytoplasm;GO:0022625//cytosolic large ribosomal subunit;GO:0022625//cytosolic large ribosomal subunit;GO:0005737//cytoplasm;GO:0022625//cytosolic large ribosomal subunit;GO:0005737//cytoplasm;GO:0005840//ribosome;GO:0022625//cytosolic large ribosomal subunit	GO:0003735//structural constituent of ribosome
up	BAA06g19460	2	1.20574	1.25284	0.756628	1.19822	1.12185	1.19052	0.753762	1.06045	4.19042	2.99124	LF1	AT3G48960	-	Ribosomal protein L13e family protein	Genetic Information Processing	Translation	ko03010//Ribosome	K02873	GO:0022625//cytosolic large ribosomal subunit;GO:0005840//ribosome;GO:0005737//cytoplasm;GO:0022625//cytosolic large ribosomal subunit;GO:0022625//cytosolic large ribosomal subunit;GO:0022625//cytosolic large ribosomal subunit	GO:0003735//structural constituent of ribosome
up	BAA02g11470	2	0.853167	0.787057	0.487072	0.749477	0.896002	0.87984	0.667483	0.542563	2.75921	1.59189	MF2	AT5G59850	-	Ribosomal protein S8 family protein	Genetic Information Processing	Translation	ko03010//Ribosome	K02957	GO:0022627//cytosolic small ribosomal subunit;GO:0022627//cytosolic small ribosomal subunit;GO:0022627//cytosolic small ribosomal subunit;GO:0022627//cytosolic small ribosomal subunit;GO:0022627//cytosolic small ribosomal subunit;GO:0022627//cytosolic small ribosomal subunit;GO:0016020//membrane;GO:0022627//cytosolic small ribosomal subunit;GO:0009507//chloroplast;GO:0022627//cytosolic small ribo…	GO:0003735//structural constituent of ribosome
up	BAA09g03860	2	0.783036	0.963434	0.432804	0.984416	0.937525	1.15398	0.673684	0.639726	2.59254	1.46457	MF2	AT3G28900	-	Ribosomal protein L34e superfamily protein	Genetic Information Processing	Translation	ko03010//Ribosome	K02915	GO:0022626//cytosolic ribosome;GO:0005840//ribosome;GO:0022626//cytosolic ribosome;GO:0022626//cytosolic ribosome;GO:0022625//cytosolic large ribosomal subunit;GO:0005737//cytoplasm;GO:0022625//cytosolic large ribosomal subunit;GO:0022625//cytosolic large ribosomal subunit;GO:0022625//cytosolic large ribosomal subunit;GO:0022626//cytosolic ribosome	GO:0003735//structural constituent of ribosome
up	BAA07g09180	2	0.848599	0.951726	0.612715	0.826407	1.20026	0.994705	0.863299	1.06701	0.758627	0.696241	LF1	AT3G23490	CYN	cyanase	Metabolism	Energy metabolism	ko00910//Nitrogen metabolism	K01725	GO:0005829//cytosol	GO:0008824//cyanate hydratase activity;GO:0008824//cyanate hydratase activity;GO:0042802//identical protein binding
up	BAA05g40640	2	0.96167	1.23125	0.742439	0.964669	1.57094	1.21744	1.09489	1.34083	2.28007	1.78321	LF1	AT3G01130	-	-	-	-	-	-	GO:0009507//chloroplast;GO:0009507//chloroplast	GO:0003674//molecular_function
up	BAA04g30440	2	0.611239	0.570564	0.410664	0.565027	0.710768	0.601477	0.986097	0.910279	1.44573	1.09933	MF1	AT2G42210	OEP16-3	Mitochondrial import inner membrane translocase subunit Tim17/Tim22/Tim23 family protein	-	-	-	-	GO:0009527//plastid outer membrane;GO:0016020//membrane;GO:0005739//mitochondrion;GO:0005747//mitochondrial respiratory chain complex I;GO:0016020//membrane;GO:0005747//mitochondrial respiratory chain complex I;GO:0005739//mitochondrion;GO:0009527//plastid outer membrane;GO:0005739//mitochondrion;GO:0016020//membrane;GO:0009527//plastid outer membrane;GO:0005747//mitochondrial respiratory chain c…	GO:0015450//P-P-bond-hydrolysis-driven protein transmembrane transporter activity
up	BAA05g01940	2	0.540302	0.689734	0.345643	0.459317	1.22404	0.915133	0.743554	0.768551	1.46621	0.95706	LF1	AT2G40765	-	-	-	-	-	-	GO:0005750//mitochondrial respiratory chain complex III;GO:0005739//mitochondrion;GO:0005739//mitochondrion;GO:0005750//mitochondrial respiratory chain complex III;GO:0005750//mitochondrial respiratory chain complex III;GO:0005750//mitochondrial respiratory chain complex III	GO:0003674//molecular_function
up	BAA03g54430	2	0.516604	0.430293	0.131649	0.192738	0.224995	0.264875	0.373692	0.268848	0.825809	0.44702	MF1	AT4G25370	-	Double Clp-N motif protein	-	-	-	-	GO:0009941//chloroplast envelope;GO:0009570//chloroplast stroma;GO:0009941//chloroplast envelope;GO:0009570//chloroplast stroma;GO:0009570//chloroplast stroma;GO:0009532//plastid stroma;GO:0009941//chloroplast envelope;GO:0009570//chloroplast stroma;GO:0009507//chloroplast;GO:0009941//chloroplast envelope;GO:0009570//chloroplast stroma;GO:0009579//thylakoid;GO:0009941//chloroplast envelope;GO:000…	GO:0005524//ATP binding;GO:0005524//ATP binding
up	BAA10g03680	2	0.492478	0.593785	0.145026	0.292169	0.16583	0.324933	0.265017	0.419746	1.03263	0.991442	LF1	AT1G04945	-	HIT-type Zinc finger family protein	-	-	-	-	GO:0005634//nucleus;GO:0005634//nucleus;GO:0009507//chloroplast	GO:0003674//molecular_function
up	BAA03g45520	2	0.504575	0.565563	0.220579	0.306999	0.272202	0.395773	0.276034	0.405688	0.96788	0.870614	LF1	AT5G23040	CDF1	Protein of unknown function (DUF3353)	-	-	-	-	GO:0009941//chloroplast envelope;GO:0009507//chloroplast;GO:0005739//mitochondrion;GO:0009941//chloroplast envelope;GO:0009941//chloroplast envelope;GO:0009536//plastid;GO:0009507//chloroplast;GO:0009941//chloroplast envelope;GO:0009941//chloroplast envelope;GO:0009941//chloroplast envelope;GO:0009507//chloroplast;GO:0009941//chloroplast envelope;GO:0009941//chloroplast envelope	GO:0005515//protein binding;GO:0044183//protein binding involved in protein folding;GO:0005515//protein binding;GO:0005515//protein binding
up	BAA10g22750	2	0.536207	0.62887	0.171334	0.268102	0.402185	0.331066	0.265921	0.359195	0.927431	0.817929	LF1	AT5G17560	-	BolA-like family protein	-	-	-	-	GO:0009507//chloroplast;GO:0005739//mitochondrion;GO:0009507//chloroplast;GO:0009507//chloroplast	GO:0005515//protein binding;GO:0005515//protein binding;GO:0005515//protein binding
up	BAA05g31570	2	0.386843	0.484599	0.122076	0.213854	0.22344	0.259667	0.329088	0.382963	0.849578	0.616377	LF1	AT3G15690	-	Single hybrid motif superfamily protein	-	-	-	-	GO:0009507//chloroplast;GO:0009507//chloroplast;GO:0009507//chloroplast;GO:0009507//chloroplast	-
up	BAA09g43210	2	0.2612	0.334752	0.137011	0.240709	0.229769	0.252864	0.15728	0.184784	0.466335	0.505285	LF1	AT3G50570	-	hydroxyproline-rich glycoprotein family protein	-	-	-	-	GO:0005886//plasma membrane	GO:0003674//molecular_function
up	BAA04g18110	2	0.288803	0.368162	0.14701	0.191774	0.306666	0.21179	0.165381	0.306385	0.348802	0.366962	MF1	AT2G24390	-	AIG2-like (avirulence induced gene) family protein	-	-	-	-	GO:0005634//nucleus;GO:0005634//nucleus;GO:0005634//nucleus	GO:0003674//molecular_function
up	BAA03g08570	2	0.333133	0.4025	0.10889	0.180436	0.201125	0.225708	0.220335	0.39131	0.405824	0.487667	MF1	AT5G17560	-	BolA-like family protein	-	-	-	-	GO:0009507//chloroplast;GO:0005739//mitochondrion;GO:0009507//chloroplast;GO:0009507//chloroplast	GO:0005515//protein binding;GO:0005515//protein binding;GO:0005515//protein binding
up	BAA09g34520	2	0.4665	0.499296	0.0911065	0.141345	1.65143	0.681616	0.162259	0.14902	0.365814	0.241762	LF1	AT1G31812	ACBP6	acyl-CoA-binding protein 6	-	-	-	-	GO:0005886//plasma membrane;GO:0005829//cytosol;GO:0005829//cytosol;GO:0005737//cytoplasm;GO:0005829//cytosol	GO:0000062//fatty-acyl-CoA binding;GO:0031210//phosphatidylcholine binding;GO:0000062//fatty-acyl-CoA binding
up	BAA10g24560	2	0.353111	0.38112	0.170676	0.300643	0.422857	0.387454	0.240282	0.352776	0.427981	0.532578	-	AT5G15320	-	-	-	-	-	-	GO:0009507//chloroplast;GO:0009507//chloroplast	GO:0003674//molecular_function
up	BAA05g31180	2	0.567536	0.438328	0.177739	0.257919	0.377706	0.244747	0.378346	0.373765	0.540901	0.48823	LF1	AT3G16190	-	Isochorismatase family protein	-	-	-	-	GO:0005737//cytoplasm	GO:0003824//catalytic activity
up	BAA03g57480	2	1.07143	0.672046	0.325907	0.635613	0.748448	0.305892	0.180855	0.296107	0.888696	0.676276	MF1	AT4G29930	-	basic helix-loop-helix (bHLH) DNA-binding superfamily protein	-	-	-	-	GO:0005634//nucleus;GO:0005634//nucleus;GO:0005634//nucleus;GO:0005634//nucleus	GO:0003700//sequence-specific DNA binding transcription factor activity;GO:0003700//sequence-specific DNA binding transcription factor activity;GO:0003677//DNA binding
up	BAA06g35910	2	0.795803	0.535739	0.256924	0.329954	0.577091	0.443376	0.302247	0.284556	0.904509	0.652218	LF1	AT5G28750	-	Bacterial sec-independent translocation protein mttA/Hcf106	Genetic Information Processing	Folding, sorting and degradation	ko03060//Protein export	K03116	GO:0009941//chloroplast envelope;GO:0009535//chloroplast thylakoid membrane;GO:0009535//chloroplast thylakoid membrane;GO:0009941//chloroplast envelope;GO:0009507//chloroplast;GO:0009535//chloroplast thylakoid membrane;GO:0033281//TAT protein transport complex;GO:0009535//chloroplast thylakoid membrane;GO:0009535//chloroplast thylakoid membrane;GO:0009535//chloroplast thylakoid membrane;GO:003328…	GO:0008565//protein transporter activity
up	BAA07g35460	2	0.604044	0.598314	0.23171	0.451364	0.335574	0.516584	0.512378	0.668434	0.79601	0.588878	LF1	AT1G70410	BCA4	beta carbonic anhydrase 4	Metabolism	Energy metabolism	ko00910//Nitrogen metabolism	K01673	GO:0009507//chloroplast;GO:0009941//chloroplast envelope;GO:0009941//chloroplast envelope;GO:0009941//chloroplast envelope;GO:0009941//chloroplast envelope;GO:0005886//plasma membrane;GO:0009941//chloroplast envelope;GO:0009941//chloroplast envelope;GO:0009507//chloroplast;GO:0009941//chloroplast envelope;GO:0005737//cytoplasm;GO:0009941//chloroplast envelope	GO:0008270//zinc ion binding;GO:0004089//carbonate dehydratase activity
up	BAA07g25110	2	1.0585	0.862484	0.211304	0.307618	0.326005	0.311093	0.390867	0.364982	1.97728	1.27207	MF2	AT3G63410	APG1	S-adenosyl-L-methionine-dependent methyltransferases superfamily protein	Metabolism	Global and overview maps;Metabolism of cofactors and vitamins	ko01100//Metabolic pathways;ko01110//Biosynthesis of secondary metabolites;ko00130//Ubiquinone and other terpenoid-quinone biosynthesis	K12502	GO:0009941//chloroplast envelope;GO:0009507//chloroplast;GO:0009507//chloroplast;GO:0009507//chloroplast;GO:0009941//chloroplast envelope;GO:0009941//chloroplast envelope;GO:0009507//chloroplast;GO:0009706//chloroplast inner membrane;GO:0009941//chloroplast envelope;GO:0009706//chloroplast inner membrane;GO:0009706//chloroplast inner membrane;GO:0009941//chloroplast envelope;GO:0009706//chloropla…	GO:0008757//S-adenosylmethionine-dependent methyltransferase activity;GO:0051741//2-methyl-6-phytyl-1,4-benzoquinone methyltransferase activity;GO:0008168//methyltransferase activity
up	BAA09g02110	2	0.93534	0.798503	0.101475	0.152605	0.235708	0.167655	0.267337	0.283564	1.27834	0.800167	LF1	AT4G02530	-	chloroplast thylakoid lumen protein	-	-	-	-	GO:0009579//thylakoid;GO:0009941//chloroplast envelope;GO:0009941//chloroplast envelope;GO:0009535//chloroplast thylakoid membrane;GO:0031977//thylakoid lumen;GO:0009535//chloroplast thylakoid membrane;GO:0009543//chloroplast thylakoid lumen;GO:0009570//chloroplast stroma;GO:0009507//chloroplast;GO:0009543//chloroplast thylakoid lumen;GO:0009535//chloroplast thylakoid membrane;GO:0009534//chlorop…	GO:0003674//molecular_function
up	BAA01g04390	2	1.64446	1.6048	0.221523	0.342228	0.577928	0.497476	0.562569	0.659638	3.08855	1.58568	LF1	AT4G34190	44805	stress enhanced protein 1	-	-	-	-	GO:0009535//chloroplast thylakoid membrane;GO:0009535//chloroplast thylakoid membrane;GO:0009535//chloroplast thylakoid membrane;GO:0009535//chloroplast thylakoid membrane;GO:0009535//chloroplast thylakoid membrane	GO:0016168//chlorophyll binding
up	BAA08g03320	2	0.866062	0.603001	0.116849	0.155829	0.257094	0.153895	0.192011	0.15845	0.995386	0.721894	MF1	AT1G49970	CLPR1	CLP protease proteolytic subunit 1	-	-	-	-	GO:0009570//chloroplast stroma;GO:0009570//chloroplast stroma;GO:0009570//chloroplast stroma;GO:0009534//chloroplast thylakoid;GO:0009534//chloroplast thylakoid;GO:0009570//chloroplast stroma;GO:0009840//chloroplastic endopeptidase Clp complex;GO:0009840//chloroplastic endopeptidase Clp complex;GO:0009941//chloroplast envelope;GO:0009507//chloroplast;GO:0009534//chloroplast thylakoid;GO:0009840//…	-
up	BAA05g16880	2	0.550585	0.350051	0.0707016	0.117749	0.114491	0.101023	0.411923	0.153719	0.524054	0.348958	MF2	AT1G55480	ZKT	protein containing PDZ domain, a K-box domain, and a TPR region	-	-	-	-	GO:0009941//chloroplast envelope;GO:0009535//chloroplast thylakoid membrane;GO:0009507//chloroplast;GO:0009507//chloroplast;GO:0009534//chloroplast thylakoid;GO:0009534//chloroplast thylakoid;GO:0009941//chloroplast envelope;GO:0009941//chloroplast envelope;GO:0009570//chloroplast stroma;GO:0009570//chloroplast stroma;GO:0009535//chloroplast thylakoid membrane;GO:0009535//chloroplast thylakoid me…	-
up	BAA10g26420	2	0.794735	0.602866	0.122124	0.16481	0.233356	0.184936	0.375189	0.222483	1.76061	1.13904	LF1	AT5G12860	DiT1	dicarboxylate transporter 1	-	-	-	-	GO:0016020//membrane;GO:0009507//chloroplast;GO:0009534//chloroplast thylakoid;GO:0009941//chloroplast envelope;GO:0009941//chloroplast envelope;GO:0009507//chloroplast;GO:0009507//chloroplast;GO:0009941//chloroplast envelope;GO:0009941//chloroplast envelope;GO:0009534//chloroplast thylakoid;GO:0009941//chloroplast envelope;GO:0009507//chloroplast;GO:0009941//chloroplast envelope;GO:0009536//plas…	GO:0015140//malate transmembrane transporter activity;GO:0015367//oxoglutarate:malate antiporter activity;GO:0015131//oxaloacetate transmembrane transporter activity;GO:0015139//alpha-ketoglutarate transmembrane transporter activity;GO:0015139//alpha-ketoglutarate transmembrane transporter activity;GO:0015367//oxoglutarate:malate antiporter activity;GO:0015131//oxaloacetate transmembrane transpor…
up	BAA08g18120	2	0.522201	0.51008	0.110747	0.153819	0.122067	0.10261	0.317089	0.214368	0.467277	0.395026	MF2	AT4G30950	FAD6	fatty acid desaturase 6	-	-	-	-	GO:0009507//chloroplast;GO:0009941//chloroplast envelope;GO:0009941//chloroplast envelope;GO:0009507//chloroplast;GO:0009941//chloroplast envelope;GO:0009941//chloroplast envelope;GO:0009941//chloroplast envelope;GO:0009941//chloroplast envelope;GO:0009507//chloroplast;GO:0009941//chloroplast envelope;GO:0009941//chloroplast envelope;GO:0009941//chloroplast envelope;GO:0009941//chloroplast envelo…	GO:0045485//omega-6 fatty acid desaturase activity
up	BAA06g24240	2	0.853083	0.987281	0.366518	0.50492	0.658258	0.491698	0.549141	0.610439	1.64027	1.28487	MF2	AT3G43520	-	Transmembrane proteins 14C	-	-	-	-	GO:0009941//chloroplast envelope;GO:0009941//chloroplast envelope;GO:0009941//chloroplast envelope;GO:0009941//chloroplast envelope;GO:0009941//chloroplast envelope;GO:0009536//plastid;GO:0009941//chloroplast envelope;GO:0009507//chloroplast;GO:0009941//chloroplast envelope;GO:0009941//chloroplast envelope;GO:0009507//chloroplast	-
up	BAA05g42370	2	0.767003	0.892963	0.455714	0.671871	0.6306	0.762182	0.460534	0.644202	1.67367	1.84123	MF1	AT3G04230	-	Ribosomal protein S5 domain 2-like superfamily protein	Genetic Information Processing	Translation	ko03010//Ribosome	K02960	GO:0022627//cytosolic small ribosomal subunit;GO:0022627//cytosolic small ribosomal subunit;GO:0022626//cytosolic ribosome;GO:0022627//cytosolic small ribosomal subunit;GO:0005730//nucleolus;GO:0005730//nucleolus;GO:0022626//cytosolic ribosome;GO:0022626//cytosolic ribosome;GO:0022627//cytosolic small ribosomal subunit;GO:0016020//membrane;GO:0009507//chloroplast;GO:0005829//cytosol;GO:0022627//c…	GO:0003735//structural constituent of ribosome
up	BAA03g54780	2	0.579967	0.660903	0.383274	0.506788	0.478892	0.499647	0.572906	0.510743	1.37642	1.12661	MF1	AT4G25740	-	RNA binding Plectin/S10 domain-containing protein	Genetic Information Processing	Translation	ko03010//Ribosome	K02947	GO:0022626//cytosolic ribosome;GO:0022627//cytosolic small ribosomal subunit;GO:0022626//cytosolic ribosome;GO:0022627//cytosolic small ribosomal subunit;GO:0022626//cytosolic ribosome;GO:0022627//cytosolic small ribosomal subunit;GO:0005829//cytosol;GO:0022626//cytosolic ribosome;GO:0022626//cytosolic ribosome;GO:0022627//cytosolic small ribosomal subunit;GO:0022626//cytosolic ribosome;GO:002262…	GO:0003735//structural constituent of ribosome
up	BAA09g54190	2	0.629748	0.718019	0.459532	0.733558	0.6572	0.824444	0.432553	0.698225	1.51194	1.33736	-	AT3G62870	-	Ribosomal protein L7Ae/L30e/S12e/Gadd45 family protein	Genetic Information Processing	Translation	ko03010//Ribosome	K02936	GO:0022626//cytosolic ribosome;GO:0005829//cytosol;GO:0005737//cytoplasm;GO:0005774//vacuolar membrane;GO:0005774//vacuolar membrane;GO:0022626//cytosolic ribosome;GO:0016020//membrane;GO:0022626//cytosolic ribosome;GO:0022625//cytosolic large ribosomal subunit;GO:0022625//cytosolic large ribosomal subunit;GO:0022626//cytosolic ribosome;GO:0022626//cytosolic ribosome;GO:0022625//cytosolic large r…	GO:0003735//structural constituent of ribosome
up	BAA08g16470	2	0.51072	0.651219	0.279027	0.56071	0.578881	0.599427	0.444555	0.62299	1.53557	1.38274	MF2	AT4G33865	-	Ribosomal protein S14p/S29e family protein	Genetic Information Processing	Translation	ko03010//Ribosome	K02980	GO:0022627//cytosolic small ribosomal subunit;GO:0022627//cytosolic small ribosomal subunit;GO:0022627//cytosolic small ribosomal subunit;GO:0005840//ribosome;GO:0022627//cytosolic small ribosomal subunit	GO:0003735//structural constituent of ribosome
up	BAA10g00800	2	0.915683	1.03917	0.413854	0.760827	0.737918	0.793948	0.576298	0.742926	2.64742	1.81607	LF1	AT1G01100	-	60S acidic ribosomal protein family	Genetic Information Processing	Translation	ko03010//Ribosome	K02942	GO:0005886//plasma membrane;GO:0022626//cytosolic ribosome;GO:0022626//cytosolic ribosome;GO:0005737//cytoplasm;GO:0005829//cytosol;GO:0022626//cytosolic ribosome;GO:0022626//cytosolic ribosome;GO:0022626//cytosolic ribosome;GO:0005829//cytosol;GO:0005829//cytosol;GO:0005829//cytosol;GO:0005737//cytoplasm;GO:0022626//cytosolic ribosome;GO:0022626//cytosolic ribosome;GO:0022626//cytosolic ribosome…	GO:0003735//structural constituent of ribosome
up	BAA03g38210	2	0.683704	0.777064	0.545786	0.714196	0.681592	0.733556	0.6341	1.04588	1.29742	1.59829	MF2	AT3G14600	-	Ribosomal protein L18ae/LX family protein	Genetic Information Processing	Translation	ko03010//Ribosome	K02882	GO:0022626//cytosolic ribosome;GO:0022626//cytosolic ribosome;GO:0022626//cytosolic ribosome;GO:0005840//ribosome;GO:0022626//cytosolic ribosome;GO:0022625//cytosolic large ribosomal subunit;GO:0022626//cytosolic ribosome;GO:0022626//cytosolic ribosome;GO:0022626//cytosolic ribosome;GO:0022626//cytosolic ribosome;GO:0022626//cytosolic ribosome;GO:0022625//cytosolic large ribosomal subunit;GO:0022…	GO:0003735//structural constituent of ribosome
up	BAA09g69410	2	0.683034	0.770588	0.36056	0.519624	0.594013	0.702434	0.720609	0.690508	1.49113	1.08602	MF2	AT1G01090	PDH-E1 ALPHA	pyruvate dehydrogenase E1 alpha	Metabolism	Carbohydrate metabolism;Global and overview maps	ko01100//Metabolic pathways;ko01110//Biosynthesis of secondary metabolites;ko01200//Carbon metabolism;ko00010//Glycolysis / Gluconeogenesis;ko00620//Pyruvate metabolism;ko00020//Citrate cycle (TCA cycle)	K00161	GO:0009941//chloroplast envelope;GO:0009507//chloroplast;GO:0009941//chloroplast envelope;GO:0009570//chloroplast stroma;GO:0009536//plastid;GO:0009941//chloroplast envelope;GO:0009941//chloroplast envelope;GO:0009570//chloroplast stroma;GO:0009570//chloroplast stroma;GO:0009941//chloroplast envelope;GO:0009941//chloroplast envelope;GO:0005739//mitochondrion;GO:0009941//chloroplast envelope;GO:00…	GO:0004739//pyruvate dehydrogenase (acetyl-transferring) activity;GO:0004739//pyruvate dehydrogenase (acetyl-transferring) activity
up	BAA04g24290	9	2.51918	1.88584	1.12051	2.30206	2.7626	2.6962	7.53932	7.6215	1.83669	2.58697	MF1	AT2G33380	RD20	Caleosin-related family protein	Metabolism	Lipid metabolism	ko00073//Cutin, suberine and wax biosynthesis	K17991	GO:0031969//chloroplast membrane;GO:0043231//intracellular membrane-bounded organelle;GO:0031969//chloroplast membrane;GO:0031969//chloroplast membrane;GO:0012511//monolayer-surrounded lipid storage body;GO:0005773//vacuole;GO:0005773//vacuole;GO:0005773//vacuole;GO:0031969//chloroplast membrane;GO:0031969//chloroplast membrane;GO:0005773//vacuole	GO:1990137//plant seed peroxidase activity;GO:0005509//calcium ion binding;GO:0005509//calcium ion binding;GO:0005509//calcium ion binding
up	BAA03g49580	1	0.82255	0.918537	1.12616	1.57632	1.60684	1.44068	2.95245	3.02692	1.39065	1.48381	MF1	AT4G17870	PYR1	Polyketide cyclase/dehydrase and lipid transport superfamily protein	Environmental Information Processing	Signal transduction	ko04075//Plant hormone signal transduction;ko04016//MAPK signaling pathway - plant	K14496	GO:0005634//nucleus	GO:0005515//protein binding;GO:0042803//protein homodimerization activity;GO:0005515//protein binding;GO:0010427//abscisic acid binding;GO:0005515//protein binding;GO:0005515//protein binding;GO:0005515//protein binding;GO:0005515//protein binding;GO:0004872//receptor activity;GO:0004872//receptor activity;GO:0042803//protein homodimerization activity;GO:0005515//protein binding;GO:0005515//prote…
up	BAA01g29160	1	0.507463	0.577025	0.449167	0.75158	0.303808	0.254406	0.43534	0.562944	0.58797	0.597102	MF1	AT1G58280	-	Phosphoglycerate mutase family protein	-	-	-	-	GO:0009507//chloroplast;GO:0009507//chloroplast;GO:0009507//chloroplast;GO:0009507//chloroplast;GO:0005576//extracellular region;GO:0009507//chloroplast	-
up	BAA01g24960	1	0.444776	0.552395	0.39381	0.559515	0.616706	0.722736	0.453561	0.642851	0.425146	0.633086	MF1	AT3G50000	CKA2	casein kinase II, alpha chain 2	Organismal Systems;Genetic Information Processing	Translation;Environmental adaptation	ko03008//Ribosome biogenesis in eukaryotes;ko04712//Circadian rhythm - plant	K03097	GO:0005829//cytosol;GO:0005886//plasma membrane	GO:0016301//kinase activity;GO:0016301//kinase activity;GO:0005515//protein binding
up	BAA01g00390	1	0.574721	0.660173	0.355779	0.848322	1.63825	1.69925	1.07908	0.726184	0.753104	1.69483	LF1	AT4G39260	CCR1	cold, circadian rhythm, and RNA binding 1	-	-	-	-	GO:0005730//nucleolus;GO:0005730//nucleolus;GO:0005777//peroxisome;GO:0005618//cell wall;GO:0005777//peroxisome;GO:0009506//plasmodesma;GO:0005886//plasma membrane;GO:0005618//cell wall;GO:0005730//nucleolus;GO:0005794//Golgi apparatus;GO:0005777//peroxisome;GO:0005794//Golgi apparatus;GO:0009507//chloroplast;GO:0005794//Golgi apparatus;GO:0005886//plasma membrane;GO:0048046//apoplast;GO:0005886/…	GO:0003723//RNA binding
up	BAA06g29420	1	0.356989	0.453949	0.172969	0.31509	0.253542	0.291901	0.220468	0.360945	0.598924	0.655792	LF1	AT5G64816	-	-	-	-	-	-	GO:0005575//cellular_component	GO:0003674//molecular_function
up	BAA01g18020	1	0.398542	0.505049	0.214952	0.355877	0.340529	0.472338	0.457579	0.40673	0.7087	0.694572	LF1	AT4G26110	NAP1;1	nucleosome assembly protein1;1	-	-	-	-	GO:0005737//cytoplasm;GO:0005634//nucleus;GO:0005634//nucleus;GO:0005886//plasma membrane;GO:0005634//nucleus;GO:0005886//plasma membrane;GO:0005829//cytosol;GO:0005634//nucleus;GO:0005829//cytosol	GO:0003677//DNA binding
up	BAA03g30500	1	0.317816	0.384369	0.237826	0.343625	0.477033	0.32915	0.467903	0.404486	1.49739	0.787629	MF1	AT4G02450	-	HSP20-like chaperones superfamily protein	-	-	-	-	GO:0005829//cytosol;GO:0005886//plasma membrane;GO:0005829//cytosol;GO:0005737//cytoplasm;GO:0005737//cytoplasm;GO:0009506//plasmodesma	GO:0003674//molecular_function
up	BAA01g07100	1	0.244418	0.293993	0.193283	0.256799	0.365272	0.302271	0.452985	0.504883	0.80979	0.568317	LF1	AT4G31300	PBA1	N-terminal nucleophile aminohydrolases (Ntn hydrolases) superfamily protein	Genetic Information Processing	Folding, sorting and degradation	ko03050//Proteasome	K02738	GO:0005774//vacuolar membrane;GO:0005839//proteasome core complex;GO:0005773//vacuole;GO:0005774//vacuolar membrane;GO:0000502//proteasome complex;GO:0005774//vacuolar membrane;GO:0005839//proteasome core complex;GO:0005774//vacuolar membrane;GO:0005829//cytosol;GO:0005737//cytoplasm;GO:0005773//vacuole;GO:0005774//vacuolar membrane;GO:0005774//vacuolar membrane	GO:0008233//peptidase activity;GO:0008233//peptidase activity
up	BAA07g16920	1	0.246372	0.265209	0.14104	0.221935	0.274019	0.258755	0.226145	0.269588	0.565652	0.445776	LF1	AT5G66510	GAMMA CA3	gamma carbonic anhydrase 3	-	-	-	-	GO:0005739//mitochondrion;GO:0005747//mitochondrial respiratory chain complex I;GO:0005747//mitochondrial respiratory chain complex I;GO:0005737//cytoplasm;GO:0005747//mitochondrial respiratory chain complex I;GO:0031966//mitochondrial membrane;GO:0005747//mitochondrial respiratory chain complex I;GO:0005747//mitochondrial respiratory chain complex I;GO:0045271//respiratory chain complex I;GO:003…	GO:0004089//carbonate dehydratase activity
up	BAA09g05430	1	0.323173	0.334471	0.188739	0.252374	0.306705	0.313193	0.1068	0.224883	0.861161	0.608509	MF2	AT5G27700	-	Ribosomal protein S21e	Genetic Information Processing	Translation	ko03010//Ribosome	K02971	GO:0022627//cytosolic small ribosomal subunit;GO:0022627//cytosolic small ribosomal subunit;GO:0022627//cytosolic small ribosomal subunit;GO:0005840//ribosome;GO:0022627//cytosolic small ribosomal subunit;GO:0005737//cytoplasm	GO:0003735//structural constituent of ribosome;GO:0003735//structural constituent of ribosome
up	BAA02g25160	1	0.274999	0.326012	0.220255	0.296694	0.310039	0.314452	0.230202	0.293599	0.757286	0.597789	MF1	AT1G76010	-	Alba DNA/RNA-binding protein	-	-	-	-	GO:0005829//cytosol;GO:0005576//extracellular region	-
up	BAA07g24950	1	0.319452	0.363584	0.16039	0.244837	0.232104	0.291187	0.153436	0.194667	1.14278	0.648513	-	AT3G62870	-	Ribosomal protein L7Ae/L30e/S12e/Gadd45 family protein	Genetic Information Processing	Translation	ko03010//Ribosome	K02936	GO:0022626//cytosolic ribosome;GO:0005829//cytosol;GO:0005737//cytoplasm;GO:0005774//vacuolar membrane;GO:0005774//vacuolar membrane;GO:0022626//cytosolic ribosome;GO:0016020//membrane;GO:0022626//cytosolic ribosome;GO:0022625//cytosolic large ribosomal subunit;GO:0022625//cytosolic large ribosomal subunit;GO:0022626//cytosolic ribosome;GO:0022626//cytosolic ribosome;GO:0022625//cytosolic large r…	GO:0003735//structural constituent of ribosome
up	BAA05g39150	1	0.259355	0.296027	0.180764	0.25488	0.302752	0.306752	0.162225	0.262864	0.945	0.53462	LF1	AT3G06610	-	DNA-binding enhancer protein-related	-	-	-	-	GO:0005829//cytosol;GO:0005634//nucleus	-
up	BAA09g45300	1	0.337787	0.403015	0.179182	0.252626	0.425197	0.370211	0.17612	0.289487	1.22558	0.702202	LF1	AT3G52580	-	Ribosomal protein S11 family protein	Genetic Information Processing	Translation	ko03010//Ribosome	K02955	GO:0022627//cytosolic small ribosomal subunit;GO:0022627//cytosolic small ribosomal subunit;GO:0022627//cytosolic small ribosomal subunit;GO:0005737//cytoplasm;GO:0022627//cytosolic small ribosomal subunit	GO:0003735//structural constituent of ribosome
up	BAA01g23090	1	0.255028	0.306873	0.135864	0.236144	0.213526	0.277178	0.171849	0.271591	1.07541	0.863009	LF1	AT4G15000	-	Ribosomal L27e protein family	Genetic Information Processing	Translation	ko03010//Ribosome	K02901	GO:0022625//cytosolic large ribosomal subunit;GO:0005840//ribosome;GO:0005737//cytoplasm;GO:0022626//cytosolic ribosome;GO:0022626//cytosolic ribosome;GO:0022625//cytosolic large ribosomal subunit;GO:0022625//cytosolic large ribosomal subunit;GO:0022626//cytosolic ribosome;GO:0022626//cytosolic ribosome;GO:0022625//cytosolic large ribosomal subunit;GO:0005622//intracellular;GO:0005737//cytoplasm	GO:0003735//structural constituent of ribosome
up	BAA02g11170	1	0.32998	0.311532	0.133393	0.21338	0.334975	0.275708	0.141061	0.328427	1.51508	0.821508	MF2	AT5G60390	-	GTP binding Elongation factor Tu family protein	Genetic Information Processing	Translation	ko03013//RNA transport	K03231	GO:0005773//vacuole;GO:0005773//vacuole;GO:0005773//vacuole;GO:0009506//plasmodesma;GO:0009506//plasmodesma;GO:0005773//vacuole;GO:0005737//cytoplasm;GO:0005886//plasma membrane;GO:0005634//nucleus;GO:0005737//cytoplasm;GO:0005739//mitochondrion;GO:0005886//plasma membrane;GO:0005737//cytoplasm;GO:0005737//cytoplasm	GO:0005516//calmodulin binding;GO:0003746//translation elongation factor activity
up	BAA01g36720	1	0.261326	0.274187	0.122085	0.220995	0.260449	0.249793	0.0455149	0.171201	1.15012	0.853576	MF1	AT3G18130	RACK1C_AT	receptor for activated C kinase 1C	-	-	-	-	GO:0005834//heterotrimeric G-protein complex;GO:0005834//heterotrimeric G-protein complex;GO:0005730//nucleolus;GO:0005834//heterotrimeric G-protein complex;GO:0005730//nucleolus	GO:0000166//nucleotide binding
up	BAA09g59040	1	0.215232	0.212896	0.10329	0.195641	0.1769	0.169025	0.186881	0.272337	1.31172	0.780542	MF2	AT2G19740	-	Ribosomal protein L31e family protein	Genetic Information Processing	Translation	ko03010//Ribosome	K02910	GO:0022625//cytosolic large ribosomal subunit;GO:0022626//cytosolic ribosome;GO:0005840//ribosome;GO:0022625//cytosolic large ribosomal subunit;GO:0009507//chloroplast;GO:0005886//plasma membrane;GO:0022626//cytosolic ribosome;GO:0022626//cytosolic ribosome;GO:0022625//cytosolic large ribosomal subunit;GO:0005737//cytoplasm;GO:0022625//cytosolic large ribosomal subunit;GO:0022626//cytosolic ribos…	GO:0003735//structural constituent of ribosome
up	BAA05g02580	1	0.219772	0.18086	0.0836655	0.210694	0.169091	0.182609	0.147014	0.303665	1.00573	0.711578	LF1	AT2G41840	-	Ribosomal protein S5 family protein	Genetic Information Processing	Translation	ko03010//Ribosome	K02981	GO:0022626//cytosolic ribosome;GO:0005730//nucleolus;GO:0022627//cytosolic small ribosomal subunit;GO:0022626//cytosolic ribosome;GO:0022627//cytosolic small ribosomal subunit;GO:0022626//cytosolic ribosome;GO:0022626//cytosolic ribosome;GO:0022627//cytosolic small ribosomal subunit;GO:0022626//cytosolic ribosome;GO:0022627//cytosolic small ribosomal subunit;GO:0022626//cytosolic ribosome;GO:0022…	GO:0003735//structural constituent of ribosome
up	BAA01g18150	1	0.322601	0.315339	0.0926234	0.14677	0.269745	0.256953	0.0805331	0.206894	0.97228	1.05593	LF1	AT4G26230	-	Ribosomal protein L31e family protein	Genetic Information Processing	Translation	ko03010//Ribosome	K02910	GO:0022625//cytosolic large ribosomal subunit;GO:0022625//cytosolic large ribosomal subunit;GO:0005737//cytoplasm;GO:0005840//ribosome;GO:0022625//cytosolic large ribosomal subunit;GO:0022625//cytosolic large ribosomal subunit	GO:0003735//structural constituent of ribosome
up	BAA02g00600	1	0.366449	0.279804	0.127139	0.175417	0.316529	0.281927	0.0878931	0.203697	0.791356	0.875083	MF2	AT5G02610	-	Ribosomal L29 family protein	Genetic Information Processing	Translation	ko03010//Ribosome	K02918	GO:0005737//cytoplasm;GO:0022625//cytosolic large ribosomal subunit;GO:0022625//cytosolic large ribosomal subunit;GO:0005774//vacuolar membrane;GO:0005774//vacuolar membrane;GO:0022625//cytosolic large ribosomal subunit;GO:0005886//plasma membrane;GO:0009506//plasmodesma;GO:0022626//cytosolic ribosome;GO:0022626//cytosolic ribosome;GO:0005737//cytoplasm;GO:0022625//cytosolic large ribosomal subun…	GO:0003735//structural constituent of ribosome
up	BAA03g33020	1	0.424603	0.361725	0.133344	0.267668	0.343047	0.354248	0.244645	0.23885	1.97394	1.57008	MF2	AT3G04230	-	Ribosomal protein S5 domain 2-like superfamily protein	Genetic Information Processing	Translation	ko03010//Ribosome	K02960	GO:0022627//cytosolic small ribosomal subunit;GO:0022627//cytosolic small ribosomal subunit;GO:0022626//cytosolic ribosome;GO:0022627//cytosolic small ribosomal subunit;GO:0005730//nucleolus;GO:0005730//nucleolus;GO:0022626//cytosolic ribosome;GO:0022626//cytosolic ribosome;GO:0022627//cytosolic small ribosomal subunit;GO:0016020//membrane;GO:0009507//chloroplast;GO:0005829//cytosol;GO:0022627//c…	GO:0003735//structural constituent of ribosome
up	BAA09g55360	1	0.263207	0.2866	0.113838	0.186618	0.301891	0.223312	0.096703	0.147601	1.52418	0.823434	-	AT2G25210	-	Ribosomal protein L39 family protein	Genetic Information Processing	Translation	ko03010//Ribosome	K02924	GO:0022625//cytosolic large ribosomal subunit;GO:0022625//cytosolic large ribosomal subunit;GO:0022625//cytosolic large ribosomal subunit;GO:0005739//mitochondrion;GO:0022625//cytosolic large ribosomal subunit;GO:0005840//ribosome	GO:0003735//structural constituent of ribosome
up	BAA08g33360	1	0.168691	0.204485	0.122167	0.171603	0.194064	0.197354	0.0813549	0.215526	0.499443	0.448362	MF1	AT1G09640	-	Translation elongation factor EF1B, gamma chain	-	-	-	-	GO:0005737//cytoplasm;GO:0009506//plasmodesma;GO:0005829//cytosol;GO:0005886//plasma membrane;GO:0005737//cytoplasm;GO:0005773//vacuole;GO:0005773//vacuole	GO:0003746//translation elongation factor activity
up	BAA08g20230	1	0.254388	0.245389	0.13908	0.199237	0.358357	0.312074	0.125335	0.224999	0.636976	0.480152	MF2	AT4G25740	-	RNA binding Plectin/S10 domain-containing protein	Genetic Information Processing	Translation	ko03010//Ribosome	K02947	GO:0022626//cytosolic ribosome;GO:0022627//cytosolic small ribosomal subunit;GO:0022626//cytosolic ribosome;GO:0022627//cytosolic small ribosomal subunit;GO:0022626//cytosolic ribosome;GO:0022627//cytosolic small ribosomal subunit;GO:0005829//cytosol;GO:0022626//cytosolic ribosome;GO:0022626//cytosolic ribosome;GO:0022627//cytosolic small ribosomal subunit;GO:0022626//cytosolic ribosome;GO:002262…	GO:0003735//structural constituent of ribosome
up	BAA04g18090	1	0.27543	0.292129	0.152829	0.317324	0.2391	0.28012	0.176091	0.338687	0.884553	0.980295	MF1	-
up	BAA09g20470	1	0.218817	0.223074	0.131955	0.174603	0.0976402	0.131286	0.138249	0.119294	0.662512	0.598661	MF2	-
up	BAA02g44580	1	0.258274	0.283694	0.0911723	0.185255	0.301787	0.304782	0.0621345	0.17732	0.831817	0.656496	MF1	AT5G23740	RPS11-BETA	ribosomal protein S11-beta	Genetic Information Processing	Translation	ko03010//Ribosome	K02949	GO:0022627//cytosolic small ribosomal subunit;GO:0022627//cytosolic small ribosomal subunit;GO:0022627//cytosolic small ribosomal subunit;GO:0016020//membrane;GO:0022627//cytosolic small ribosomal subunit;GO:0005737//cytoplasm	GO:0003735//structural constituent of ribosome
up	BAA03g08860	1	0.277332	0.277177	0.178901	0.250734	0.349825	0.331292	0.409734	0.288507	1.13677	1.11181	MF1	AT5G18180	-	H/ACA ribonucleoprotein complex, subunit Gar1/Naf1 protein	Genetic Information Processing	Translation	ko03008//Ribosome biogenesis in eukaryotes	K11128	GO:0009535//chloroplast thylakoid membrane;GO:0009535//chloroplast thylakoid membrane;GO:0009535//chloroplast thylakoid membrane;GO:0009535//chloroplast thylakoid membrane;GO:0009535//chloroplast thylakoid membrane;GO:0016020//membrane;GO:0009535//chloroplast thylakoid membrane;GO:0009535//chloroplast thylakoid membrane;GO:0009535//chloroplast thylakoid membrane;GO:0009535//chloroplast thylakoid …	GO:0003723//RNA binding
up	BAA03g05280	1	0.237263	0.304095	0.152247	0.243589	0.290349	0.27764	0.192074	0.345521	0.462134	0.368532	MF1	AT5G11900	-	Translation initiation factor SUI1 family protein	-	-	-	-	GO:0005737//cytoplasm	GO:0003743//translation initiation factor activity
up	BAA04g03200	1	0.247418	0.307379	0.132658	0.239899	0.202913	0.245074	0.23352	0.365565	0.910669	0.48817	MF1	AT3G57290	EIF3E	eukaryotic translation initiation factor 3E	Genetic Information Processing	Translation	ko03013//RNA transport	K03250	GO:0008180//COP9 signalosome;GO:0005886//plasma membrane;GO:0005829//cytosol;GO:0005737//cytoplasm;GO:0005634//nucleus;GO:0008180//COP9 signalosome;GO:0005737//cytoplasm;GO:0005852//eukaryotic translation initiation factor 3 complex;GO:0005852//eukaryotic translation initiation factor 3 complex	GO:0005515//protein binding;GO:0003743//translation initiation factor activity
up	BAA07g38580	1	0.244218	0.303104	0.206757	0.270769	0.365314	0.377164	0.475018	0.538202	0.569029	0.572503	LF1	AT1G74230	GR-RBP5	glycine-rich RNA-binding protein 5	Genetic Information Processing	Transcription	ko03040//Spliceosome	K12741	GO:0005739//mitochondrion;GO:0005634//nucleus;GO:0005739//mitochondrion;GO:0005739//mitochondrion	GO:0005524//ATP binding;GO:0005524//ATP binding;GO:0005507//copper ion binding;GO:0003723//RNA binding;GO:0003723//RNA binding
up	BAA01g36460	1	0.205392	0.245655	0.143347	0.217974	0.167607	0.279054	0.27099	0.248852	0.320471	0.36775	MF1	AT3G18380	SHH2	sequence-specific DNA binding transcription factors;sequence-specific DNA binding	-	-	-	-	GO:0005634//nucleus;GO:0005634//nucleus;GO:0005634//nucleus	-
up	BAA04g12910	1	0.178442	0.222807	0.204234	0.365494	0.144057	0.255696	0.294339	0.507254	0.100275	0.388223	LF1	AT5G40250	-	RING/U-box superfamily protein	-	-	-	-	GO:0005634//nucleus	GO:0008270//zinc ion binding
up	BAA01g10990	1	0.199096	0.238873	0.228747	0.425554	0.273711	0.299718	0.222391	0.327463	0.187358	0.209788	LF1	AT4G18530	-	Protein of unknown function (DUF707)	-	-	-	-	-	GO:0016757//transferase activity, transferring glycosyl groups
up	BAA03g16270	1	0.564798	0.268923	0.424619	1.03442	0.330458	0.353353	0.793605	0.658614	0.132407	0.274878	MF1	-
up	BAA09g26230	1	0.199338	0.201669	0.153371	0.419664	0.196732	0.331691	0.86652	0.473159	0.139873	0.209419	-	-
up	BAA01g30010	1	0.159252	0.167968	0.154148	0.220211	0.111841	0.182944	0.114914	0.158386	0.148036	0.142212	MF1	AT1G60140	TPS10	trehalose phosphate synthase	Metabolism	Carbohydrate metabolism;Global and overview maps	ko01100//Metabolic pathways;ko00500//Starch and sucrose metabolism	K16055	GO:0005634//nucleus	GO:0016757//transferase activity, transferring glycosyl groups;GO:0004805//trehalose-phosphatase activity
up	BAA07g40020	1	0.188164	0.208938	0.241037	0.357435	0.121214	0.174406	0.224327	0.355559	0.333079	0.288077	LF1	-
up	BAA01g33030	1	0.13476	0.172363	0.134889	0.192218	0.0350269	0.110401	0.122756	0.161986	0.0295528	0.164821	MF1	AT3G22942	AGG2	G-protein gamma subunit 2	-	-	-	-	GO:0005834//heterotrimeric G-protein complex;GO:0005834//heterotrimeric G-protein complex;GO:0005886//plasma membrane;GO:0005886//plasma membrane;GO:0005834//heterotrimeric G-protein complex;GO:0005886//plasma membrane;GO:0005634//nucleus;GO:0005834//heterotrimeric G-protein complex;GO:0005834//heterotrimeric G-protein complex;GO:0005834//heterotrimeric G-protein complex	GO:0005515//protein binding;GO:0005515//protein binding
up	BAA06g18060	1	0.133888	0.161736	0.124584	0.212759	0.0440391	0.0894279	0.317545	0.446861	0.0481974	0.0421493	LF1	AT1G21400	-	Thiamin diphosphate-binding fold (THDP-binding) superfamily protein	Metabolism	Carbohydrate metabolism;Global and overview maps;Amino acid metabolism	ko01100//Metabolic pathways;ko01110//Biosynthesis of secondary metabolites;ko00280//Valine, leucine and isoleucine degradation;ko00640//Propanoate metabolism	K00166	GO:0005739//mitochondrion	GO:0003863//3-methyl-2-oxobutanoate dehydrogenase (2-methylpropanoyl-transferring) activity
up	BAA03g26800	1	0.174332	0.172155	0.174186	0.2587	0.132674	0.17853	0.299953	0.352151	0.129583	0.183141	MF2	AT2G25737	-	Sulfite exporter TauE/SafE family protein	-	-	-	-	GO:0009507//chloroplast	-
up	BAA08g34440	1	0.201104	0.183198	0.233083	0.383572	0.230259	0.267349	0.0907386	0.273704	0.0891439	0.085565	MF1	AT1G07550	-	Leucine-rich repeat protein kinase family protein	-	-	-	-	GO:0005886//plasma membrane	GO:0016301//kinase activity
up	BAA03g61310	1	0.124255	0.145147	0.127913	0.246836	0.454373	0.583766	0.14768	0.22965	0.242761	0.167634	MF1	AT4G34590	GBF6	G-box binding factor 6	-	-	-	-	GO:0005634//nucleus	GO:0003700//sequence-specific DNA binding transcription factor activity;GO:0046982//protein heterodimerization activity;GO:0003700//sequence-specific DNA binding transcription factor activity;GO:0003700//sequence-specific DNA binding transcription factor activity;GO:0046982//protein heterodimerization activity;GO:0003700//sequence-specific DNA binding transcription factor activity;GO:0003700//seq…
up	BAA04g19220	1	0.134731	0.145204	0.141849	0.255409	0.0769067	0.15895	0.226723	0.199206	0.00692647	0.0848481	MF1	AT2G25737	-	Sulfite exporter TauE/SafE family protein	-	-	-	-	GO:0009507//chloroplast	-
up	BAA05g23440	1	0.140848	0.170123	0.173183	0.225291	0.0676394	0.171594	0.0361376	0.126547	0.0109684	0.0797553	MF2	-
up	BAA09g38370	1	0.0998006	0.108295	0.103054	0.181095	0.107559	0.110022	0.162977	0.21291	0.0361464	0.119474	LF1	AT1G27330	-	Ribosome associated membrane protein RAMP4	-	-	-	-	GO:0005739//mitochondrion	GO:0003674//molecular_function
up	BAA09g17910	1	0.0848222	0.104001	0.172759	0.243864	0.06544	0.105938	0.404255	0.360848	0.0555277	0.137721	MF2	AT1G60680	-	NAD(P)-linked oxidoreductase superfamily protein	-	-	-	-	GO:0005737//cytoplasm	GO:0004033//aldo-keto reductase (NADP) activity
up	BAA05g13360	1	0.147682	0.135841	0.397701	0.664906	0.718528	0.906003	0.448054	0.416743	0.0816763	0.0998153	LF1	AT2G32020	-	Acyl-CoA N-acyltransferases (NAT) superfamily protein	-	-	-	-	GO:0005737//cytoplasm	GO:0008080//N-acetyltransferase activity
up	BAA10g14960	1	0.322318	0.247331	0.140247	0.388908	0.110513	0.111375	0.275992	0.108253	0.0551511	0.164022	-	AT5G57123	-	-	-	-	-	-	GO:0005575//cellular_component	GO:0003674//molecular_function
up	BAA03g25470	1	0.0884879	0.168481	0.286578	0.625344	0.16324	0.329225	0.445664	0.766318	0.0546486	0.216197	MF2	AT2G46940	-	-	-	-	-	-	GO:0005634//nucleus	GO:0003674//molecular_function
up	BAA01g07810	1	0.064876	0.136566	0.527139	0.682948	0.0240444	0.0707559	0.297239	0.294655	0.00846226	0.13452	-	-
up	BAA06g03710	1	0.0891717	0.109576	0.162151	0.265566	0.0186618	0.031228	0.0899547	0.133036	0.00535005	0.00516522	-	-
up	BAA05g32720	1	0.132808	0.181303	0.242288	0.478525	0.0958531	0.232337	0.390448	0.56905	0	0.0626279	-	-
up	BAA06g01830	1	0.0971019	0.138958	1.14159	1.66776	0.0645167	0.0806768	1.62278	1.91421	0.0322909	0.0214637	LF1	AT1G52855	-	-	-	-	-	-	GO:0005576//extracellular region	GO:0003674//molecular_function;GO:0003674//molecular_function
up	BAA07g06790	1	0.108644	0.0850382	0.353726	0.593079	0.00806742	0.00974371	1.25753	1.77203	0.0295625	0.0674982	LF1	AT2G04040	DTX1	MATE efflux family protein	-	-	-	-	GO:0005886//plasma membrane;GO:0016020//membrane;GO:0005886//plasma membrane	GO:0005215//transporter activity;GO:0015297//antiporter activity;GO:0015238//drug transmembrane transporter activity
up	BAA01g14490	1	0.162923	0.155441	1.04534	1.8574	0.0347782	0.0845395	1.15618	1.64462	0.0165228	0.130483	LF1	AT4G22690	CYP706A1	cytochrome P450, family 706, subfamily A, polypeptide 1	-	-	-	-	GO:0005774//vacuolar membrane;GO:0009507//chloroplast;GO:0005618//cell wall;GO:0005794//Golgi apparatus;GO:0005739//mitochondrion;GO:0005886//plasma membrane;GO:0005774//vacuolar membrane;GO:0005774//vacuolar membrane	GO:0019825//oxygen binding
up	BAA07g20190	1	0.0240521	0.0617465	0.475384	0.780364	0.02675	0.0694899	0.583626	0.945206	0.0760129	0.0460077	MF1	AT5G41810	-	-	-	-	-	-	GO:0005634//nucleus;GO:0005634//nucleus	GO:0003674//molecular_function
up	BAA07g30810	1	0.0248467	0.139368	2.53375	7.52146	0.0774208	0.0456481	4.65262	4.66585	0.0324661	0.135934	MF2	AT1G68530	KCS6	3-ketoacyl-CoA synthase 6	Organismal Systems;Metabolism	Lipid metabolism;Environmental adaptation;Global and overview maps	ko01100//Metabolic pathways;ko01110//Biosynthesis of secondary metabolites;ko04626//Plant-pathogen interaction;ko00062//Fatty acid elongation	K15397	GO:0005783//endoplasmic reticulum	-
up	BAA03g53570	1	0.0135406	0.0240375	0.304282	1.24102	0.037688	0.0586439	1.15305	1.14406	0.0915912	0.0187831	MF1	AT4G24130	-	Protein of unknown function, DUF538	-	-	-	-	GO:0005737//cytoplasm;GO:0005634//nucleus	-
up	BAA03g35820	1	0.0158836	0.0334797	1.54188	5.938	0.00183113	0.0183769	2.74574	5.97461	0.177197	0.054557	MF2	AT3G08770	LTP6	lipid transfer protein 6	-	-	-	-	GO:0005576//extracellular region;GO:0005576//extracellular region	GO:0008289//lipid binding
up	BAA05g18950	1	0.00404286	0.00704781	0.256617	1.00084	0.0188955	0.060136	0.665883	0.638184	0.01051	0.0368321	MF2	AT1G51460	ABCG13	ABC-2 type transporter family protein	-	-	-	-	GO:0009506//plasmodesma	GO:0042626//ATPase activity, coupled to transmembrane movement of substances;GO:0042626//ATPase activity, coupled to transmembrane movement of substances
up	BAA09g54880	1	0.00257956	0.00578028	0.465906	0.9616	0.00449892	0.00506329	1.14506	1.40006	0.130769	0.0964424	LF1	AT2G26250	KCS10	3-ketoacyl-CoA synthase 10	Organismal Systems;Metabolism	Lipid metabolism;Environmental adaptation;Global and overview maps	ko01100//Metabolic pathways;ko01110//Biosynthesis of secondary metabolites;ko04626//Plant-pathogen interaction;ko00062//Fatty acid elongation	K15397	GO:0005634//nucleus;GO:0005783//endoplasmic reticulum;GO:0016020//membrane;GO:0005783//endoplasmic reticulum	GO:0016746//transferase activity, transferring acyl groups
up	BAA02g08560	1	0.00356355	0.00340662	0.201613	0.540759	0.049332	0.0504215	4.02674	5.02858	0.147224	0.0690226	-	-
up	BAA02g42520	1	0.0039632	0.0137812	0.0944617	1.26976	0	0.00165636	4.30622	3.19447	0	0.0510608	MF1	-
up	BAA06g14510	1	0.0136334	0.0402464	0.59747	1.76646	0.00757482	0.0059843	1.42311	1.76327	0.101533	0.0380384	LF1	AT1G17840	ABCG11	white-brown complex homolog protein 11	-	-	-	-	GO:0005886//plasma membrane;GO:0009897//external side of plasma membrane;GO:0005886//plasma membrane;GO:0005886//plasma membrane;GO:0009897//external side of plasma membrane;GO:0005886//plasma membrane	GO:0042626//ATPase activity, coupled to transmembrane movement of substances;GO:0042626//ATPase activity, coupled to transmembrane movement of substances;GO:0005515//protein binding;GO:0042803//protein homodimerization activity;GO:0005515//protein binding;GO:0015245//fatty acid transporter activity;GO:0005515//protein binding;GO:0005515//protein binding
up	BAA03g43520	1	0.019477	0.0863089	1.19537	7.62387	0.0769198	0.0324601	5.87713	6.95933	0.113142	0.274901	MF2	AT2G04570	-	GDSL-like Lipase/Acylhydrolase superfamily protein	-	-	-	-	GO:0005576//extracellular region	-
up	BAA03g14930	1	0.0207321	0.0754294	0.283929	0.867267	0.00511589	0.0721977	0.322639	0.571293	0.0036039	0.0225959	MF1	AT5G54585	-	-	-	-	-	-	GO:0005575//cellular_component	GO:0003674//molecular_function
up	BAA06g21020	1	0.0333732	0.132673	0.425931	1.75204	0.0232131	0.576182	0.181071	0.405659	0.178305	0.35258	LF1	AT3G47380	-	Plant invertase/pectin methylesterase inhibitor superfamily protein	-	-	-	-	GO:0005576//extracellular region	GO:0046910//pectinesterase inhibitor activity
up	BAA09g07830	1	0.0243043	0.0803218	0.521005	0.872216	0.00379794	0.00384544	0.571021	0.459946	0.155991	0.117636	MF2	AT5G62470	MYB96	myb domain protein 96	Organismal Systems	Environmental adaptation	ko04626//Plant-pathogen interaction	K09422	GO:0005634//nucleus;GO:0005634//nucleus;GO:0005634//nucleus	GO:0003700//sequence-specific DNA binding transcription factor activity;GO:0003677//DNA binding
up	BAA10g12650	1	0.0073119	0.0101172	0.177991	0.327499	0.20596	0.270014	0.298022	0.339764	0.0255935	0.0421145	LF1	AT5G54800	GPT1	glucose 6-phosphate/phosphate translocator 1	-	-	-	-	GO:0009507//chloroplast;GO:0009536//plastid	GO:0071917//triose-phosphate transmembrane transporter activity;GO:0015297//antiporter activity;GO:0015152//glucose-6-phosphate transmembrane transporter activity;GO:0015152//glucose-6-phosphate transmembrane transporter activity;GO:0005315//inorganic phosphate transmembrane transporter activity;GO:0015120//phosphoglycerate transmembrane transporter activity
up	BAA02g14760	1	0.00889057	0.0079239	0.269118	0.368242	0.26017	0.380191	0.266953	0.399371	0.0598774	0.0136337	MF2	AT5G54800	GPT1	glucose 6-phosphate/phosphate translocator 1	-	-	-	-	GO:0009507//chloroplast;GO:0009536//plastid	GO:0071917//triose-phosphate transmembrane transporter activity;GO:0015297//antiporter activity;GO:0015152//glucose-6-phosphate transmembrane transporter activity;GO:0015152//glucose-6-phosphate transmembrane transporter activity;GO:0005315//inorganic phosphate transmembrane transporter activity;GO:0015120//phosphoglycerate transmembrane transporter activity
up	BAA01g06580	1	0.0119539	0.0293087	0.37318	0.560168	0.0508612	0.0967639	0.619988	0.598931	0.0792913	0.0577313	LF1	AT4G31820	ENP	Phototropic-responsive NPH3 family protein	-	-	-	-	GO:0005770//late endosome;GO:0005886//plasma membrane;GO:0005886//plasma membrane;GO:0005770//late endosome	GO:0004871//signal transducer activity
up	BAA07g35920	1	0.0201126	0.021065	2.45525	3.18362	0.0544158	0.0568544	0.351133	1.32464	0.240961	0.00688296	LF1	AT1G70830	MLP28	MLP-like protein 28	-	-	-	-	GO:0005737//cytoplasm;GO:0005634//nucleus;GO:0009507//chloroplast;GO:0005634//nucleus;GO:0005634//nucleus	GO:0003674//molecular_function
up	BAA01g15990	1	0.0136409	0.0238956	0.681483	1.06253	0.00634785	0.0142253	0.941711	1.20167	0.0764005	0.0432146	LF1	AT4G24130	-	Protein of unknown function, DUF538	-	-	-	-	GO:0005737//cytoplasm;GO:0005634//nucleus	-
up	BAA10g12450	1	0.0804221	0.121411	1.1191	1.9179	0.0496637	0.0220162	0.270315	0.532088	0.0618272	0.0297955	LF1	AT5G54585	-	-	-	-	-	-	GO:0005575//cellular_component	GO:0003674//molecular_function
up	BAA04g23620	1	0.152416	0.131488	5.25088	9.76245	0.322213	0.281231	1.37551	1.71457	0.121216	0.152136	MF1	AT2G32190	-	-	-	-	-	-	-	GO:0003674//molecular_function
up	BAA07g41600	1	0.0858593	0.121078	0.205013	0.569158	0.0335223	0.0706806	0.274944	0.322765	0.0954481	0.045466	LF1	AT1G78070	-	Transducin/WD40 repeat-like superfamily protein	-	-	-	-	GO:0080008//Cul4-RING E3 ubiquitin ligase complex;GO:0005737//cytoplasm;GO:0080008//Cul4-RING E3 ubiquitin ligase complex	GO:0003674//molecular_function
up	BAA07g09290	1	0.0982293	0.115033	0.217486	0.516726	0.0381707	0.034943	0.750767	0.864466	0.0215185	0.0881104	LF1	AT3G23410	FAO3	fatty alcohol oxidase 3	-	-	-	-	GO:0043231//intracellular membrane-bounded organelle	GO:0009055//electron carrier activity;GO:0046577//long-chain-alcohol oxidase activity;GO:0046577//long-chain-alcohol oxidase activity
up	BAA08g31750	1	0.0573709	0.0958834	0.119842	0.273484	0.0494498	0.0612667	0.283507	0.252672	0.107834	0.130449	MF1	AT1G12380	-	-	-	-	-	-	GO:0005634//nucleus	-
up	BAA03g37230	1	0.0829484	0.116407	0.287648	0.392764	0.0718056	0.0800528	1.13732	0.888287	0.183674	0.207387	MF2	AT3G12920	BRG3	SBP (S-ribonuclease binding protein) family protein	-	-	-	-	GO:0005634//nucleus;GO:0005737//cytoplasm	-
up	BAA07g24130	1	0.0513398	0.0850146	0.28085	0.395189	0.00784418	0.0224125	0.362197	0.369616	0.0791351	0.143534	MF2	AT3G61150	HDG1	homeodomain GLABROUS 1	-	-	-	-	GO:0005634//nucleus;GO:0005634//nucleus	GO:0003700//sequence-specific DNA binding transcription factor activity;GO:0003677//DNA binding
up	BAA04g19720	1	0.0317663	0.105806	0.24741	0.939508	0.0151114	0.0622327	1.03485	1.21968	0.111476	0.194636	MF1	AT2G26910	ABCG32	pleiotropic drug resistance 4	-	-	-	-	GO:0005886//plasma membrane	GO:0042626//ATPase activity, coupled to transmembrane movement of substances;GO:0042626//ATPase activity, coupled to transmembrane movement of substances
up	BAA07g38950	1	0.0625183	0.0922565	0.132783	0.459604	0.0172519	0.0194873	0.644296	0.679582	0.0952349	0.0924017	LF1	AT1G74790	-	catalytics	-	-	-	-	GO:0046658//anchored component of plasma membrane;GO:0005886//plasma membrane;GO:0046658//anchored component of plasma membrane;GO:0031225//anchored component of membrane;GO:0005886//plasma membrane;GO:0031225//anchored component of membrane;GO:0005886//plasma membrane;GO:0005886//plasma membrane;GO:0031225//anchored component of membrane	-
up	BAA09g47870	1	0.0707066	0.114194	0.197815	0.441233	0.0703354	0.0499243	0.289352	0.366211	0.323401	0.1228	LF1	AT3G55360	CER10	3-oxo-5-alpha-steroid 4-dehydrogenase family protein	Metabolism	Global and overview maps;Lipid metabolism	ko01100//Metabolic pathways;ko01110//Biosynthesis of secondary metabolites;ko01212//Fatty acid metabolism;ko01040//Biosynthesis of unsaturated fatty acids;ko00062//Fatty acid elongation	K10258	GO:0009923//fatty acid elongase complex;GO:0005886//plasma membrane;GO:0009923//fatty acid elongase complex;GO:0005789//endoplasmic reticulum membrane;GO:0009923//fatty acid elongase complex;GO:0005789//endoplasmic reticulum membrane;GO:0005789//endoplasmic reticulum membrane;GO:0009923//fatty acid elongase complex;GO:0005783//endoplasmic reticulum;GO:0005783//endoplasmic reticulum;GO:0005789//en…	GO:0003865//3-oxo-5-alpha-steroid 4-dehydrogenase activity;GO:0019166//trans-2-enoyl-CoA reductase (NADPH) activity;GO:0009922//fatty acid elongase activity
up	BAA03g24130	1	0.125101	0.19787	0.321392	1.26433	0.0376932	0.112559	0.85297	0.914961	0.0160468	0.0518848	MF2	AT2G43800	-	Actin-binding FH2 (formin homology 2) family protein	-	-	-	-	GO:0005886//plasma membrane	GO:0003779//actin binding;GO:0003779//actin binding;GO:0003779//actin binding
up	BAA01g20340	1	0.057782	0.111167	0.178218	0.346526	0.0272333	0.0487257	0.259814	0.343245	0.0113329	0.0402271	-	AT4G28290	-	-	-	-	-	-	GO:0009507//chloroplast	GO:0003674//molecular_function
up	BAA05g14430	1	0.0657728	0.104367	0.135553	0.265981	0.0895276	0.142887	0.165805	0.226986	0.0979335	0.139374	LF1	AT2G30590	WRKY21	WRKY DNA-binding protein 21	-	-	-	-	GO:0005634//nucleus;GO:0005634//nucleus	GO:0003700//sequence-specific DNA binding transcription factor activity;GO:0003700//sequence-specific DNA binding transcription factor activity;GO:0003700//sequence-specific DNA binding transcription factor activity;GO:0005516//calmodulin binding;GO:0003700//sequence-specific DNA binding transcription factor activity;GO:0003700//sequence-specific DNA binding transcription factor activity
up	BAA08g19980	1	0.0730629	0.109377	0.0670179	0.102532	0.0984689	0.123371	0.104636	0.170325	0.068449	0.177504	MF2	AT4G26640	WRKY20	WRKY family transcription factor family protein	-	-	-	-	GO:0005634//nucleus;GO:0005634//nucleus	GO:0003700//sequence-specific DNA binding transcription factor activity;GO:0003700//sequence-specific DNA binding transcription factor activity;GO:0003700//sequence-specific DNA binding transcription factor activity;GO:0003700//sequence-specific DNA binding transcription factor activity
up	BAA10g00480	1	0.0698037	0.111069	0.0730679	0.125944	0.107684	0.116583	0.118002	0.191355	0.229822	0.303918	LF1	AT1G01520	ASG4	Homeodomain-like superfamily protein	-	-	-	-	GO:0005634//nucleus	GO:0003700//sequence-specific DNA binding transcription factor activity;GO:0003677//DNA binding;GO:0003700//sequence-specific DNA binding transcription factor activity
up	BAA02g36160	1	0.0760925	0.0974995	0.121649	0.157934	0.201224	0.212968	0.0788902	0.320701	0.0145887	0.145477	MF1	AT5G47710	-	Calcium-dependent lipid-binding (CaLB domain) family protein	-	-	-	-	GO:0005886//plasma membrane;GO:0005886//plasma membrane;GO:0005773//vacuole;GO:0005773//vacuole	GO:0003674//molecular_function
up	BAA04g29410	1	0.115684	0.11481	0.0950388	0.17918	0.156388	0.159311	0.0500614	0.148505	0.102545	0.164878	MF1	AT2G40540	KT2	potassium transporter 2	-	-	-	-	GO:0005739//mitochondrion;GO:0005886//plasma membrane;GO:0005886//plasma membrane;GO:0005739//mitochondrion;GO:0005886//plasma membrane;GO:0016020//membrane	GO:0015079//potassium ion transmembrane transporter activity;GO:0015079//potassium ion transmembrane transporter activity
up	BAA02g20020	1	0.0669745	0.121759	0.0454652	0.12259	0.102654	0.0733736	0.167763	0.168613	0.234519	0.355915	MF1	AT1G68790	LINC3	little nuclei3	-	-	-	-	GO:0005634//nucleus;GO:0009506//plasmodesma;GO:0005654//nucleoplasm;GO:0005730//nucleolus;GO:0005730//nucleolus;GO:0005654//nucleoplasm	-
up	BAA02g15870	1	0.0729242	0.126338	0.080285	0.184123	0.107765	0.177428	0.223397	0.266177	0.135058	0.272751	MF2	AT5G53130	CNGC1	cyclic nucleotide gated channel 1	Organismal Systems	Environmental adaptation	ko04626//Plant-pathogen interaction	K05391	GO:0005886//plasma membrane;GO:0005886//plasma membrane;GO:0005886//plasma membrane	GO:0005516//calmodulin binding;GO:0030551//cyclic nucleotide binding;GO:0005516//calmodulin binding;GO:0005516//calmodulin binding;GO:0005261//cation channel activity;GO:0005242//inward rectifier potassium channel activity;GO:0005221//intracellular cyclic nucleotide activated cation channel activity
up	BAA08g12150	1	0.0642631	0.117499	0.0689782	0.125339	0.105488	0.104099	0.162559	0.132918	0.0251603	0.0762119	MF2	AT4G17230	SCL13	SCARECROW-like 13	-	-	-	-	GO:0005634//nucleus	GO:0003700//sequence-specific DNA binding transcription factor activity
up	BAA09g13210	1	0.0692366	0.106162	0.0757874	0.16271	0.083464	0.139964	0.0564206	0.143652	0.0369994	0.10659	-	-
up	BAA09g60290	1	0.0565522	0.108952	0.0997779	0.213544	0.0731375	0.108061	0.297175	0.248945	0.0391325	0.11972	MF2	AT1G18000	-	Major facilitator superfamily protein	-	-	-	-	-	GO:0003674//molecular_function
up	BAA05g28370	1	0.0654111	0.114666	0.0915449	0.136232	0.0658489	0.141135	0.209712	0.261235	0.0859042	0.0528314	LF1	AT3G19260	LOH2	LAG1 homologue 2	-	-	-	-	GO:0005886//plasma membrane;GO:0005783//endoplasmic reticulum;GO:0005794//Golgi apparatus	GO:0050291//sphingosine N-acyltransferase activity
up	BAA06g40410	1	0.0840316	0.117223	0.0980261	0.204773	0.0196955	0.0350026	0.384438	0.415228	0.101188	0.0458933	LF1	AT3G25610	-	ATPase E1-E2 type family protein / haloacid dehalogenase-like hydrolase family protein	-	-	-	-	GO:0005886//plasma membrane;GO:0005886//plasma membrane	GO:0015662//ATPase activity, coupled to transmembrane movement of ions, phosphorylative mechanism;GO:0015662//ATPase activity, coupled to transmembrane movement of ions, phosphorylative mechanism
up	BAA03g32900	1	0.120992	0.147666	0.150681	0.209912	0.0799261	0.0721428	0.00639926	0.0781923	0.0199929	0.042389	MF2	AT3G03780	MS2	methionine synthase 2	Metabolism	Amino acid metabolism;Global and overview maps;Metabolism of other amino acids	ko01100//Metabolic pathways;ko01110//Biosynthesis of secondary metabolites;ko01230//Biosynthesis of amino acids;ko00270//Cysteine and methionine metabolism;ko00450//Selenocompound metabolism	K00549	GO:0009941//chloroplast envelope;GO:0009941//chloroplast envelope;GO:0009941//chloroplast envelope;GO:0009507//chloroplast;GO:0048046//apoplast;GO:0009507//chloroplast;GO:0005737//cytoplasm;GO:0009506//plasmodesma;GO:0005829//cytosol;GO:0009941//chloroplast envelope;GO:0005737//cytoplasm;GO:0005886//plasma membrane;GO:0009507//chloroplast;GO:0048046//apoplast;GO:0009941//chloroplast envelope;GO:0…	GO:0008705//methionine synthase activity;GO:0003871//5-methyltetrahydropteroyltriglutamate-homocysteine S-methyltransferase activity
up	BAA04g28830	1	0.0934242	0.0771506	0.1111	0.177381	0.266949	0.265267	0.0063435	0.0461621	0.0404551	0.0153586	MF1	AT2G40110	-	Yippee family putative zinc-binding protein	-	-	-	-	GO:0005634//nucleus;GO:0005634//nucleus	GO:0003674//molecular_function
up	BAA09g10480	1	0.0528011	0.101746	0.050024	0.115537	0.088368	0.107473	0.100197	0.138144	0.034678	0.0635773	MF2	AT5G66070	-	RING/U-box superfamily protein	-	-	-	-	GO:0005739//mitochondrion;GO:0005739//mitochondrion	GO:0008270//zinc ion binding
up	BAA10g14110	1	0.0658794	0.129643	0.0764491	0.166149	0.111745	0.0949245	0.255972	0.222869	0.171627	0.19567	LF1	AT5G56360	PSL4	calmodulin-binding protein	Genetic Information Processing	Folding, sorting and degradation	ko04141//Protein processing in endoplasmic reticulum	K08288	GO:0005783//endoplasmic reticulum;GO:0009507//chloroplast	GO:0005516//calmodulin binding;GO:0005516//calmodulin binding
up	BAA06g26270	1	0.0704563	0.117762	0.0520961	0.142302	0.106418	0.151525	0.0622445	0.159383	0.109709	0.289025	LF1	AT5G61770	PPAN	PETER PAN-like protein	-	-	-	-	GO:0005634//nucleus;GO:0005634//nucleus;GO:0005634//nucleus	-
up	BAA03g21690	1	0.0876657	0.101307	0.0526799	0.128004	0.212075	0.159999	0.147412	0.283844	0.308737	0.196681	MF2	AT2G39020	-	Acyl-CoA N-acyltransferases (NAT) superfamily protein	-	-	-	-	GO:0005737//cytoplasm;GO:0009507//chloroplast	GO:0008080//N-acetyltransferase activity
up	BAA06g16380	1	0.0661842	0.0907804	0.0994781	0.227519	0.415144	0.319141	0.119586	0.36253	0.0675955	0.103278	LF1	AT1G19730	ATTRX4	Thioredoxin superfamily protein	-	-	-	-	GO:0005737//cytoplasm;GO:0005829//cytosol	GO:0016671//oxidoreductase activity, acting on a sulfur group of donors, disulfide as acceptor
up	BAA07g39690	1	0.0595709	0.107818	0.0577526	0.130874	0.0476512	0.0518027	0.0829155	0.132759	0.0359553	0.0868945	LF1	AT1G75760	-	ER lumen protein retaining receptor family protein	-	-	-	-	GO:0016021//integral component of membrane	GO:0004872//receptor activity
up	BAA07g00450	1	0.0613872	0.0954848	0.0838327	0.126762	0.0672825	0.120538	0.090441	0.134184	0.0690502	0.050014	-	-
up	BAA07g00460	1	0.0593934	0.101102	0.0701999	0.112359	0.0638317	0.0818768	0.0887968	0.122024	0.0798474	0.177165	LF1	AT2G20420	-	ATP citrate lyase (ACL) family protein	Metabolism	Global and overview maps;Carbohydrate metabolism	ko01100//Metabolic pathways;ko01110//Biosynthesis of secondary metabolites;ko01200//Carbon metabolism;ko00020//Citrate cycle (TCA cycle);ko00640//Propanoate metabolism	K01900	GO:0005739//mitochondrion;GO:0005739//mitochondrion;GO:0005739//mitochondrion;GO:0005739//mitochondrion;GO:0005739//mitochondrion;GO:0005739//mitochondrion;GO:0005739//mitochondrion;GO:0005739//mitochondrion	GO:0005524//ATP binding;GO:0004776//succinate-CoA ligase (GDP-forming) activity;GO:0005524//ATP binding;GO:0005507//copper ion binding
up	BAA02g24210	1	0.109881	0.0661306	0.104214	0.137297	0.20086	0.0833117	0.120077	0.06994	0.313433	0.143491	MF1	AT1G74520	HVA22A	HVA22 homologue A	-	-	-	-	GO:0005634//nucleus	GO:0003674//molecular_function
up	BAA03g02850	1	0.0707987	0.0897493	0.091908	0.134195	0.0374113	0.0736202	0.104503	0.120525	0.277252	0.183553	-	-
up	BAA08g22850	1	0.0574245	0.0930716	0.0542249	0.10861	0.0702416	0.0870619	0.12526	0.14644	0.0998828	0.200854	MF2	AT4G38280	-	-	-	-	-	-	GO:0005634//nucleus	GO:0003674//molecular_function
up	BAA09g67080	1	0.0437122	0.104915	0.0768697	0.10538	0.127709	0.217617	0.148725	0.173059	0.135316	0.21684	-	AT1G06700	-	Protein kinase superfamily protein	Organismal Systems	Environmental adaptation	ko04626//Plant-pathogen interaction	K13436	GO:0005886//plasma membrane;GO:0005886//plasma membrane;GO:0005886//plasma membrane;GO:0005886//plasma membrane;GO:0009506//plasmodesma	GO:0019901//protein kinase binding;GO:0016301//kinase activity
up	BAA06g36180	1	0.0563841	0.096508	0.0303393	0.118908	0.0299726	0.0779565	0.258107	0.183518	0.345435	0.290793	LF1	AT5G49400	-	zinc knuckle (CCHC-type) family protein	-	-	-	-	GO:0005575//cellular_component	GO:0003676//nucleic acid binding
up	BAA09g01890	1	0.0706408	0.115445	0.0780133	0.228916	0.0674326	0.0490741	0.0839507	0.201949	0.0473969	0.0819077	LF1	AT4G02360	-	Protein of unknown function, DUF538	-	-	-	-	GO:0005576//extracellular region	GO:0003674//molecular_function
up	BAA06g10500	1	0.0821355	0.0829046	0.0288021	0.162722	0.0688809	0.120778	0.0544821	0.100667	0.011822	0.0208733	LF1	AT1G13590	PSK1	phytosulfokine 1 precursor	-	-	-	-	GO:0005576//extracellular region;GO:0031012//extracellular matrix	-
up	BAA01g32630	1	0.0560878	0.138568	0.161587	0.429152	0.308601	0.250509	0.123157	0.104933	0.00800351	0.0766882	MF1	AT3G23250	MYB15	myb domain protein 15	Organismal Systems	Environmental adaptation	ko04626//Plant-pathogen interaction	K09422	GO:0005634//nucleus;GO:0005634//nucleus	GO:0003700//sequence-specific DNA binding transcription factor activity;GO:0003677//DNA binding
up	BAA07g19290	1	0.0374532	0.103905	0.0462273	0.12226	0.0879946	0.173366	0.0295532	0.129033	0	0.138058	MF1	AT5G39510	SGR4	Vesicle transport v-SNARE family protein	Genetic Information Processing	Folding, sorting and degradation	ko04130//SNARE interactions in vesicular transport	K08493	GO:0005802//trans-Golgi network;GO:0005802//trans-Golgi network;GO:0005770//late endosome;GO:0005802//trans-Golgi network;GO:0005774//vacuolar membrane;GO:0005774//vacuolar membrane;GO:0005774//vacuolar membrane;GO:0005773//vacuole;GO:0005802//trans-Golgi network;GO:0030140//trans-Golgi network transport vesicle;GO:0000325//plant-type vacuole;GO:0005773//vacuole;GO:0005774//vacuolar membrane;GO:0…	GO:0005515//protein binding;GO:0005515//protein binding;GO:0004872//receptor activity;GO:0005515//protein binding
up	BAA02g00090	1	0.0393147	0.111743	0.0259006	0.156972	0.0866672	0.166265	0.00499016	0.0595073	0.0257443	0.13175	MF2	AT5G01810	CIPK15	CBL-interacting protein kinase 15	-	-	-	-	GO:0005886//plasma membrane;GO:0005737//cytoplasm;GO:0005886//plasma membrane	GO:0004672//protein kinase activity;GO:0004672//protein kinase activity;GO:0004672//protein kinase activity;GO:0016301//kinase activity;GO:0004672//protein kinase activity
up	BAA02g03650	1	0.0395366	0.122737	0.0623177	0.16982	0.0606322	0.0980181	0.0240841	0.133775	0.0436428	0.0791917	MF2	AT5G10290	-	leucine-rich repeat transmembrane protein kinase family protein	-	-	-	-	GO:0005886//plasma membrane;GO:0005886//plasma membrane	GO:0016301//kinase activity
up	BAA08g08080	1	0.0349574	0.105226	0.044688	0.152285	0.0136454	0.0156564	0.10518	0.147809	0.0437014	0.052739	MF1	AT1G33990	MES14	methyl esterase 14	-	-	-	-	GO:0005886//plasma membrane;GO:0005886//plasma membrane;GO:0005886//plasma membrane;GO:0005737//cytoplasm	GO:0016787//hydrolase activity
up	BAA02g06150	1	0.0408864	0.116312	0.0488754	0.133741	0.0218761	0.0586217	0.0956441	0.119064	0.0939402	0.143519	MF2	AT5G14950	GMII	golgi alpha-mannosidase II	Metabolism	Glycan biosynthesis and metabolism;Global and overview maps	ko01100//Metabolic pathways;ko00510//N-Glycan biosynthesis	K01231	GO:0005768//endosome;GO:0005794//Golgi apparatus;GO:0005794//Golgi apparatus;GO:0005794//Golgi apparatus;GO:0005802//trans-Golgi network;GO:0005802//trans-Golgi network;GO:0005768//endosome;GO:0005794//Golgi apparatus;GO:0005794//Golgi apparatus;GO:0005802//trans-Golgi network	GO:0004559//alpha-mannosidase activity;GO:0004559//alpha-mannosidase activity
up	BAA02g12150	1	0.0332467	0.0966417	0.0301218	0.150187	0.0897284	0.0889839	0.0520278	0.264226	0.023311	0.131433	MF2	AT5G58970	UCP2	uncoupling protein 2	-	-	-	-	GO:0005739//mitochondrion;GO:0005886//plasma membrane;GO:0005739//mitochondrion;GO:0005794//Golgi apparatus;GO:0005794//Golgi apparatus	GO:0017077//oxidative phosphorylation uncoupler activity
up	BAA01g24230	1	0.039983	0.0959597	0.0793808	0.118125	0.0422836	0.083492	0.099955	0.108	0.170754	0.331134	MF1	AT3G51080	GATA6	GATA transcription factor 6	-	-	-	-	GO:0005634//nucleus	GO:0003700//sequence-specific DNA binding transcription factor activity;GO:0003700//sequence-specific DNA binding transcription factor activity
up	BAA03g34030	1	0.0444657	0.0845905	0.0468859	0.151449	0.0283145	0.0846356	0.121396	0.277804	0.00860294	0.0740641	MF2	AT3G06080	TBL10	Plant protein of unknown function (DUF828)	-	-	-	-	GO:0005634//nucleus;GO:0005634//nucleus	-
up	BAA04g01150	1	0.0427399	0.117477	0.0497244	0.173581	0.0936793	0.172262	0.10587	0.121247	0.14881	0.0879733	MF1	AT3G61460	BRH1	brassinosteroid-responsive RING-H2	-	-	-	-	GO:0005634//nucleus	GO:0008270//zinc ion binding
up	BAA01g06210	1	0.0415343	0.105601	0.0381691	0.127416	0.0285161	0.0664579	0.125933	0.163341	0.0546584	0.108548	LF1	AT4G32250	-	Protein kinase superfamily protein	-	-	-	-	GO:0005737//cytoplasm;GO:0005737//cytoplasm;GO:0009507//chloroplast;GO:0009536//plastid;GO:0009507//chloroplast;GO:0009507//chloroplast;GO:0005737//cytoplasm	GO:0016301//kinase activity
up	BAA07g40630	1	0.030996	0.10342	0.0242755	0.19979	0.0574974	0.120134	0.0262673	0.149872	0.0561162	0.114872	LF1	AT1G76660	-	-	-	-	-	-	GO:0005886//plasma membrane;GO:0005634//nucleus	GO:0003674//molecular_function
up	BAA04g32890	1	0.0456885	0.103151	0.0908229	0.222017	0.0274512	0.0808677	0.254014	0.369502	0.0137191	0.031816	MF1	AT2G46060	-	transmembrane protein-related	-	-	-	-	GO:0005576//extracellular region;GO:0005576//extracellular region;GO:0016020//membrane	GO:0003674//molecular_function
up	BAA08g21760	1	0.0406305	0.0979421	0.22087	0.30412	0.0099293	0.0311136	0.0327999	0.185574	0.0043673	0.022628	MF2	AT4G37030	-	-	-	-	-	-	GO:0005576//extracellular region	GO:0003674//molecular_function
up	BAA01g13550	1	0.0354306	0.0933669	0.0808669	0.172151	0.105983	0.15482	0.417271	0.307858	0.026906	0.0856396	LF1	AT4G21740	-	-	-	-	-	-	GO:0005739//mitochondrion	GO:0003674//molecular_function
up	BAA09g06330	1	0.0430891	0.123429	0.0557103	0.371818	0.0324382	0.140064	0.119796	0.242364	0.0806918	0.106628	MF2	AT5G25350	EBF2	EIN3-binding F box protein 2	Environmental Information Processing	Signal transduction	ko04075//Plant hormone signal transduction;ko04016//MAPK signaling pathway - plant	K14515	GO:0005634//nucleus;GO:0005634//nucleus;GO:0019005//SCF ubiquitin ligase complex;GO:0005634//nucleus;GO:0019005//SCF ubiquitin ligase complex	GO:0005515//protein binding;GO:0005515//protein binding;GO:0005515//protein binding;GO:0005515//protein binding;GO:0005515//protein binding;GO:0005515//protein binding;GO:0005515//protein binding
up	BAA02g02690	1	0.0379162	0.0842474	0.173246	0.224466	0.136247	0.246236	0.159323	0.205218	0.0310026	0.0737737	MF2	AT5G07920	DGK1	diacylglycerol kinase1	Environmental Information Processing;Metabolism	Global and overview maps;Signal transduction;Lipid metabolism	ko01100//Metabolic pathways;ko01110//Biosynthesis of secondary metabolites;ko00564//Glycerophospholipid metabolism;ko04070//Phosphatidylinositol signaling system;ko00561//Glycerolipid metabolism	K00901	GO:0005737//cytoplasm	GO:0004143//diacylglycerol kinase activity;GO:0005509//calcium ion binding;GO:0004143//diacylglycerol kinase activity
up	BAA02g43800	1	0.0533086	0.100231	0.0517513	0.139549	0.0414691	0.0550573	0.0497209	0.122926	0.00528078	0.0647337	MF1	AT5G25265	-	-	-	-	-	-	GO:0005802//trans-Golgi network;GO:0016020//membrane;GO:0005774//vacuolar membrane;GO:0005768//endosome;GO:0005802//trans-Golgi network;GO:0005774//vacuolar membrane;GO:0005794//Golgi apparatus;GO:0005802//trans-Golgi network;GO:0005774//vacuolar membrane;GO:0005794//Golgi apparatus;GO:0005886//plasma membrane;GO:0005768//endosome	GO:0016757//transferase activity, transferring glycosyl groups
up	BAA04g04810	1	0.0548969	0.0838176	0.0410831	0.119539	0.0441536	0.075131	0.0441736	0.0786016	0.0639282	0.0557273	-	-
up	BAA02g16830	1	0.0432034	0.0941948	0.0289314	0.130383	0.0523921	0.0699019	0.118807	0.183388	0.00734279	0.0643069	MF2	AT5G51640	YLS7	Plant protein of unknown function (DUF828)	-	-	-	-	-	-
up	BAA09g03280	1	0.0321224	0.0971836	0.0361254	0.122614	0.045547	0.0692904	0.174448	0.177106	0.101191	0.064349	MF2	AT3G27090	-	DCD (Development and Cell Death) domain protein	-	-	-	-	-	GO:0003674//molecular_function
up	BAA01g46780	1	0.0390446	0.113219	0.0394718	0.184789	0.0943384	0.0884926	0.0170441	0.127064	0.187122	0.33125	MF1	AT3G02350	GAUT9	galacturonosyltransferase 9	Metabolism	Carbohydrate metabolism	ko00520//Amino sugar and nucleotide sugar metabolism	K13648	GO:0005794//Golgi apparatus;GO:0005802//trans-Golgi network;GO:0005794//Golgi apparatus;GO:0005768//endosome;GO:0005768//endosome;GO:0005802//trans-Golgi network;GO:0005794//Golgi apparatus;GO:0005802//trans-Golgi network;GO:0005794//Golgi apparatus	GO:0016757//transferase activity, transferring glycosyl groups;GO:0047262//polygalacturonate 4-alpha-galacturonosyltransferase activity;GO:0016757//transferase activity, transferring glycosyl groups;GO:0016758//transferase activity, transferring hexosyl groups
up	BAA10g20130	1	0.0422535	0.0863725	0.0541303	0.147183	0.0353692	0.0876591	0.0428424	0.116155	0.295717	0.486794	LF1	AT5G20600	-	-	-	-	-	-	GO:0005829//cytosol;GO:0005634//nucleus	GO:0003674//molecular_function
up	BAA05g02570	1	0.0486758	0.0813235	0.0656072	0.141546	0.0593596	0.0940852	0.0581079	0.169417	0.232433	0.325981	LF1	AT2G41830	-	Uncharacterized protein	-	-	-	-	GO:0005886//plasma membrane	-
up	BAA06g12980	1	0.0366072	0.08972	0.0492013	0.129089	0.0309091	0.0690493	0.0671898	0.206568	0.168891	0.194112	LF1	AT1G16300	GAPCP-2	glyceraldehyde-3-phosphate dehydrogenase of plastid 2	Metabolism	Carbohydrate metabolism;Energy metabolism;Global and overview maps	ko01100//Metabolic pathways;ko01110//Biosynthesis of secondary metabolites;ko01200//Carbon metabolism;ko01230//Biosynthesis of amino acids;ko00010//Glycolysis / Gluconeogenesis;ko00710//Carbon fixation in photosynthetic organisms	K00134	GO:0009536//plastid;GO:0009536//plastid;GO:0009507//chloroplast	GO:0004365//glyceraldehyde-3-phosphate dehydrogenase (NAD+) (phosphorylating) activity
up	BAA05g06310	1	0.043228	0.0796157	0.0458997	0.150486	0.0612133	0.096739	0.14033	0.239459	0.113207	0.216677	LF1	AT2G40020	-	Nucleolar histone methyltransferase-related protein	-	-	-	-	GO:0005634//nucleus;GO:0005634//nucleus;GO:0005634//nucleus	-
up	BAA08g03750	1	0.0243778	0.0861396	0.0355541	0.0991022	0.0527194	0.101064	0.0741976	0.229107	0.0620663	0.133089	MF1	AT1G49480	RTV1	related to vernalization1 1	-	-	-	-	GO:0005634//nucleus;GO:0005886//plasma membrane;GO:0005634//nucleus;GO:0005634//nucleus	GO:0003677//DNA binding;GO:0005515//protein binding;GO:0003700//sequence-specific DNA binding transcription factor activity
up	BAA05g39200	1	0.0163001	0.0953699	0.0701754	0.144208	0.0533273	0.0969482	0.449267	0.3937	0.0695059	0.31427	LF1	AT3G06580	GALK	Mevalonate/galactokinase family protein	-	-	-	-	GO:0005829//cytosol;GO:0005737//cytoplasm	GO:0004335//galactokinase activity;GO:0005524//ATP binding;GO:0004335//galactokinase activity;GO:0004335//galactokinase activity;GO:0004335//galactokinase activity;GO:0004335//galactokinase activity;GO:0004335//galactokinase activity;GO:0004335//galactokinase activity;GO:0004335//galactokinase activity;GO:0005524//ATP binding
up	BAA06g13030	1	0.067447	0.12256	0.127491	0.28536	0.0337213	0.0494931	0.0346979	0.17374	0.0160978	0.0461679	LF1	AT1G16370	44840	organic cation/carnitine transporter 6	-	-	-	-	GO:0016020//membrane;GO:0009705//plant-type vacuole membrane;GO:0009705//plant-type vacuole membrane;GO:0005886//plasma membrane;GO:0009705//plant-type vacuole membrane	GO:0015144//carbohydrate transmembrane transporter activity;GO:0005351//sugar:proton symporter activity;GO:0015144//carbohydrate transmembrane transporter activity
up	BAA09g65670	1	0.0657172	0.0662383	0.0280264	0.159834	0.0802153	0.0832356	0.0386422	0.153666	0.111243	0.0982243	MF2	AT1G09530	PIF3	phytochrome interacting factor 3	Organismal Systems;Environmental Information Processing	Environmental adaptation;Signal transduction	ko04075//Plant hormone signal transduction;ko04712//Circadian rhythm - plant	K12126	GO:0005634//nucleus;GO:0005634//nucleus;GO:0005634//nucleus	GO:0005515//protein binding;GO:0003677//DNA binding;GO:0005515//protein binding;GO:0042802//identical protein binding;GO:0005515//protein binding;GO:0005515//protein binding;GO:0005515//protein binding;GO:0005515//protein binding;GO:0005515//protein binding;GO:0005515//protein binding;GO:0005515//protein binding;GO:0005515//protein binding;GO:0003700//sequence-specific DNA binding transcription f…
up	BAA03g31250	1	0.0650419	0.0659938	0.050921	0.121946	0.180415	0.0943694	0.160622	0.194443	0.353089	0.141645	MF1	AT4G01100	ADNT1	adenine nucleotide transporter 1	-	-	-	-	GO:0016020//membrane;GO:0005743//mitochondrial inner membrane;GO:0005743//mitochondrial inner membrane;GO:0005739//mitochondrion;GO:0005743//mitochondrial inner membrane;GO:0005739//mitochondrion;GO:0009536//plastid;GO:0005743//mitochondrial inner membrane;GO:0005774//vacuolar membrane;GO:0005774//vacuolar membrane;GO:0005774//vacuolar membrane;GO:0005739//mitochondrion;GO:0005739//mitochondrion;…	GO:0015217//ADP transmembrane transporter activity;GO:0080122//AMP transmembrane transporter activity;GO:0005347//ATP transmembrane transporter activity
up	BAA06g21310	1	0.0442154	0.0798741	0.0575364	0.139554	0.138441	0.11144	0.012629	0.15388	0.0743648	0.0656446	LF1	AT3G46940	DUT1	DUTP-PYROPHOSPHATASE-LIKE 1	Metabolism	Global and overview maps;Nucleotide metabolism	ko01100//Metabolic pathways;ko00240//Pyrimidine metabolism	K01520	GO:0005829//cytosol	GO:0000287//magnesium ion binding;GO:0042802//identical protein binding;GO:0004170//dUTP diphosphatase activity
up	BAA03g20190	1	0.0323296	0.111287	0.0841882	0.140938	0.0728141	0.122813	0.143862	0.195077	0.205479	0.174046	MF2	AT2G36910	ABCB1	ATP binding cassette subfamily B1	Environmental Information Processing	Membrane transport	ko02010//ABC transporters	K05658	GO:0016021//integral component of membrane;GO:0005886//plasma membrane;GO:0005886//plasma membrane;GO:0009506//plasmodesma;GO:0005886//plasma membrane;GO:0005886//plasma membrane;GO:0005886//plasma membrane;GO:0005886//plasma membrane	GO:0005515//protein binding;GO:0010328//auxin influx transmembrane transporter activity;GO:0042626//ATPase activity, coupled to transmembrane movement of substances;GO:0042626//ATPase activity, coupled to transmembrane movement of substances;GO:0010329//auxin efflux transmembrane transporter activity;GO:0042626//ATPase activity, coupled to transmembrane movement of substances;GO:0005516//calmodul…
up	BAA01g11310	1	0.0374424	0.094742	0.0404935	0.137111	0.0561738	0.0911875	0.118772	0.12728	0.447434	0.470975	LF1	AT4G18820	-	AAA-type ATPase family protein	-	-	-	-	GO:0005634//nucleus;GO:0005886//plasma membrane	-
up	BAA01g08240	1	0.0399531	0.0818267	0.0324496	0.108723	0.0637211	0.0943509	0.200897	0.146929	0.0921112	0.19744	LF1	AT4G30200	VEL1	vernalization5/VIN3-like	-	-	-	-	GO:0031519//PcG protein complex;GO:0005634//nucleus;GO:0005634//nucleus;GO:0005634//nucleus;GO:0005677//chromatin silencing complex;GO:0005634//nucleus;GO:0031519//PcG protein complex;GO:0005677//chromatin silencing complex;GO:0009506//plasmodesma	GO:0005515//protein binding;GO:0042802//identical protein binding;GO:0035064//methylated histone binding;GO:0005515//protein binding
up	BAA05g39610	1	0.029458	0.085301	0.0952959	0.175342	0.0208587	0.0487563	0.0927115	0.127872	0.064263	0.0713516	LF1	AT3G06080	TBL10	Plant protein of unknown function (DUF828)	-	-	-	-	GO:0005634//nucleus;GO:0005634//nucleus	-
up	BAA07g12030	1	0.0428855	0.0964522	0.0519256	0.117187	0.0187631	0.0416037	0.0120813	0.074684	0.0205186	0.0560127	MF2	AT1G24330	-	ARM repeat superfamily protein	-	-	-	-	GO:0005634//nucleus;GO:0009507//chloroplast	-
up	BAA04g25560	1	0.0480976	0.0773511	0.110825	0.228994	0.080762	0.122963	0.0837033	0.152572	0.0128831	0.0555967	MF1	AT2G35610	XEG113	xyloglucanase 113	-	-	-	-	GO:0005634//nucleus;GO:0005794//Golgi apparatus;GO:0005768//endosome;GO:0005794//Golgi apparatus;GO:0005768//endosome;GO:0005802//trans-Golgi network;GO:0005802//trans-Golgi network;GO:0005802//trans-Golgi network	GO:0052636//arabinosyltransferase activity
up	BAA06g26780	1	0.0491228	0.0837401	0.118715	0.174006	0.125267	0.156183	0.102026	0.12492	0.0504698	0.139554	LF1	AT5G62220	GT18	glycosyltransferase 18	-	-	-	-	GO:0005794//Golgi apparatus;GO:0016020//membrane;GO:0005794//Golgi apparatus	GO:0003824//catalytic activity;GO:0008378//galactosyltransferase activity
up	BAA06g07060	1	0.0276546	0.0860581	0.0298375	0.10132	0.00990823	0.0433942	0.103773	0.184471	0.011458	0.034246	LF1	AT1G09740	-	Adenine nucleotide alpha hydrolases-like superfamily protein	-	-	-	-	GO:0005737//cytoplasm	-
up	BAA03g36020	1	0.040126	0.0806029	0.101635	0.141749	0.0264674	0.0817873	0.0442757	0.16607	0.0275515	0.0784355	MF2	AT3G10480	NAC050	NAC domain containing protein 50	-	-	-	-	GO:0005634//nucleus;GO:0005634//nucleus;GO:0005634//nucleus	GO:0003700//sequence-specific DNA binding transcription factor activity
up	BAA09g54180	1	0.0429871	0.0918718	0.0681459	0.185606	0.0842994	0.119375	0.0900143	0.212386	0.0142128	0.127206	LF1	AT3G62860	-	alpha/beta-Hydrolases superfamily protein	-	-	-	-	GO:0005886//plasma membrane;GO:0005886//plasma membrane	GO:0003824//catalytic activity
up	BAA01g44320	1	0.0396459	0.0746866	0.0656892	0.180336	0.191386	0.321033	0.130334	0.11719	0.0388582	0.0679305	MF1	AT3G06590	-	basic helix-loop-helix (bHLH) DNA-binding superfamily protein	-	-	-	-	GO:0005634//nucleus;GO:0005634//nucleus	GO:0005515//protein binding;GO:0003700//sequence-specific DNA binding transcription factor activity
up	BAA04g12720	1	0.143121	0.10357	0.0984834	0.288771	0.323107	0.594557	0.315819	0.146268	0.0662354	0.11431	-	-
up	BAA07g11430	1	0.0412032	0.0853974	0.0715441	0.11907	0.0408812	0.0465713	0.0469034	0.108171	0.0506844	0.0938249	MF2	AT1G28240	-	Protein of unknown function (DUF616)	-	-	-	-	-	GO:0016757//transferase activity, transferring glycosyl groups
up	BAA05g41210	1	0.0416732	0.096654	0.0542262	0.1172	0.0121328	0.0485796	0.129599	0.0522095	0.0097097	0.0946072	LF1	AT3G02750	-	Protein phosphatase 2C family protein	-	-	-	-	GO:0005739//mitochondrion;GO:0005739//mitochondrion;GO:0005739//mitochondrion	GO:0004722//protein serine/threonine phosphatase activity
up	BAA10g20000	1	0.0356682	0.0890885	0.0392566	0.134561	0.0222034	0.046595	0.0459733	0.0682637	0.0506198	0.0611428	LF1	AT5G20730	NPH4	Transcriptional factor B3 family protein / auxin-responsive factor AUX/IAA-related	Environmental Information Processing	Signal transduction	ko04075//Plant hormone signal transduction	K14486	GO:0005634//nucleus;GO:0005634//nucleus;GO:0005634//nucleus;GO:0005634//nucleus	GO:0005515//protein binding;GO:0005515//protein binding;GO:0005515//protein binding;GO:0005515//protein binding;GO:0003677//DNA binding;GO:0003700//sequence-specific DNA binding transcription factor activity
up	BAA06g46220	1	0.0659921	0.0622751	0.125204	0.168544	0.0444532	0.0843971	0.102701	0.0675498	0.0162089	0.0383652	-	-
up	BAA06g29010	1	0.0376839	0.0711243	0.0468876	0.0968955	0.019318	0.0368961	0.17331	0.200521	0.00208917	0.0403228	LF1	AT5G64430	-	Octicosapeptide/Phox/Bem1p family protein	-	-	-	-	GO:0009941//chloroplast envelope;GO:0005634//nucleus;GO:0009941//chloroplast envelope;GO:0009941//chloroplast envelope;GO:0009941//chloroplast envelope	GO:0003674//molecular_function
up	BAA07g03240	1	0.0714906	0.0687906	0.0593809	0.140891	0.0223074	0.0593273	0.00741152	0.0405642	0.00317418	0.0210768	LF1	AT2G17500	-	Auxin efflux carrier family protein	-	-	-	-	GO:0009507//chloroplast;GO:0009507//chloroplast;GO:0009507//chloroplast;GO:0009507//chloroplast	GO:0009672//auxin:proton symporter activity
up	BAA05g15540	1	0.0914101	0.162705	0.0276673	0.365812	0.0422104	0.122176	0.00470806	0.0710558	0.00812603	0.0637657	-	-
up	BAA02g43720	1	0.0367241	0.0777864	0.0409677	0.135215	0.0480392	0.112662	0.113343	0.317955	0	0.00477857	MF1	AT5G25450	-	Cytochrome bd ubiquinol oxidase, 14kDa subunit	Metabolism	Energy metabolism;Global and overview maps	ko01100//Metabolic pathways;ko00190//Oxidative phosphorylation	K00417	GO:0005739//mitochondrion;GO:0005750//mitochondrial respiratory chain complex III;GO:0016020//membrane;GO:0005739//mitochondrion;GO:0005750//mitochondrial respiratory chain complex III;GO:0005739//mitochondrion;GO:0005750//mitochondrial respiratory chain complex III;GO:0005750//mitochondrial respiratory chain complex III	GO:0008121//ubiquinol-cytochrome-c reductase activity;GO:0008121//ubiquinol-cytochrome-c reductase activity
up	BAA06g31470	1	0.0360097	0.0819324	0.0660722	0.15809	0.0230218	0.0462211	0.0279799	0.0467683	0	0.0573452	MF2	AT2G17720	P4H5	2-oxoglutarate (2OG) and Fe(II)-dependent oxygenase superfamily protein	Metabolism	Global and overview maps;Amino acid metabolism	ko01100//Metabolic pathways;ko00330//Arginine and proline metabolism	K00472	GO:0005783//endoplasmic reticulum	GO:0016706//oxidoreductase activity, acting on paired donors, with incorporation or reduction of molecular oxygen, 2-oxoglutarate as one donor, and incorporation of one atom each of oxygen into both donors
up	BAA01g01810	1	0.0284879	0.0743988	0.0543507	0.123311	0.0196359	0.0649208	0.0109049	0.134807	0.01228	0.0807676	LF1	AT4G36900	RAP2.10	related to AP2 10	-	-	-	-	GO:0005634//nucleus	GO:0003700//sequence-specific DNA binding transcription factor activity;GO:0003677//DNA binding;GO:0003700//sequence-specific DNA binding transcription factor activity
up	BAA02g09730	1	0.0244541	0.0708221	0.0384747	0.135884	0.0261616	0.0492511	0.0350267	0.105661	0.0133241	0.0807255	MF2	AT5G20730	NPH4	Transcriptional factor B3 family protein / auxin-responsive factor AUX/IAA-related	Environmental Information Processing	Signal transduction	ko04075//Plant hormone signal transduction	K14486	GO:0005634//nucleus;GO:0005634//nucleus;GO:0005634//nucleus;GO:0005634//nucleus	GO:0005515//protein binding;GO:0005515//protein binding;GO:0005515//protein binding;GO:0005515//protein binding;GO:0003677//DNA binding;GO:0003700//sequence-specific DNA binding transcription factor activity
up	BAA09g56040	1	0.0266557	0.073584	0.0622857	0.18172	0.0292169	0.0840555	0.0788147	0.227642	0.0130488	0.0475036	LF1	AT2G24170	-	Endomembrane protein 70 protein family	-	-	-	-	GO:0005794//Golgi apparatus;GO:0016021//integral component of membrane;GO:0005576//extracellular region	-
up	BAA06g22410	1	0.0311686	0.0869296	0.112124	0.243591	0.0355382	0.0739325	0.215288	0.34754	0.0342599	0.0713511	LF1	AT3G45010	scpl48	serine carboxypeptidase-like 48	-	-	-	-	GO:0005576//extracellular region	GO:0004185//serine-type carboxypeptidase activity
up	BAA06g23530	1	0.0321991	0.0833773	0.0297903	0.249878	0.0207496	0.0368672	0.072482	0.0495244	0.0554609	0.0499899	-	-
up	BAA09g35940	1	0.0181058	0.0591407	0.0706601	0.138236	0.0483774	0.124154	0.0175823	0.0691906	0.0365386	0.069145	LF1	AT1G30330	ARF6	auxin response factor 6	-	-	-	-	GO:0005634//nucleus;GO:0005634//nucleus;GO:0005634//nucleus	GO:0005515//protein binding;GO:0005515//protein binding;GO:0003700//sequence-specific DNA binding transcription factor activity;GO:0005515//protein binding;GO:0005515//protein binding
up	BAA08g35820	1	0.0314449	0.0706838	0.151189	0.207776	0.0290272	0.0640233	0.132968	0.188056	0.363864	0.209539	MF1	AT1G04430	-	S-adenosyl-L-methionine-dependent methyltransferases superfamily protein	-	-	-	-	GO:0005802//trans-Golgi network;GO:0005794//Golgi apparatus;GO:0005774//vacuolar membrane;GO:0005768//endosome;GO:0005768//endosome;GO:0005774//vacuolar membrane;GO:0005774//vacuolar membrane;GO:0005774//vacuolar membrane;GO:0005794//Golgi apparatus;GO:0005794//Golgi apparatus;GO:0005802//trans-Golgi network;GO:0005794//Golgi apparatus;GO:0005794//Golgi apparatus;GO:0005794//Golgi apparatus;GO:00…	-
up	BAA05g22830	1	0.0223711	0.0529945	0.0672159	0.112586	0.0629468	0.0966644	0.00745375	0.0272049	0	0.0133846	-	-
up	BAA06g18950	1	0.0239822	0.145855	0.0430481	0.336134	0.0298093	0.0342445	0.0839014	0.205072	0.0625721	0.0720899	LF1	AT3G49570	LSU3	response to low sulfur 3	-	-	-	-	GO:0005575//cellular_component	GO:0003674//molecular_function
up	BAA06g36600	1	0.0472202	0.0383298	0.133878	0.267671	0.205951	0.138142	0.0412288	0.126902	0.205784	0.0289446	LF1	AT5G48850	ATSDI1	Tetratricopeptide repeat (TPR)-like superfamily protein	-	-	-	-	GO:0005634//nucleus	-
up	BAA03g03180	1	0.416616	0.187407	0.374138	2.39479	0.37768	0.480897	5.55233	5.34757	1.0638	0.188616	-	-
up	BAA03g03190	1	0.498272	0.190378	0.740248	3.90237	0.412575	0.316212	5.44293	4.65176	1.14919	0.027423	-	-
up	BAA03g03200	1	0.243439	0.0654319	0.0864708	1.41007	0.0743101	0.178579	3.76758	2.73446	0.447144	0.0137358	-	-
up	BAA07g18920	1	0.0517194	0.0491473	0.151058	0.356586	0.145885	0.221343	0.668492	0.578693	0.0158594	0.115657	MF1	AT5G38200	-	Class I glutamine amidotransferase-like superfamily protein	-	-	-	-	GO:0005794//Golgi apparatus	-
up	BAA02g19770	1	0.0327857	0.0590052	0.237892	0.942919	0.103378	0.137812	0.260246	0.468436	0.0399663	0.184661	MF1	AT1G68500	-	-	-	-	-	-	GO:0005737//cytoplasm	-
up	BAA04g14470	1	0.0112914	0.0430122	0.0843996	0.520567	0.0048037	0.0580841	0.18575	0.325265	0.00595998	0.0409087	LF1	AT5G41610	CHX18	cation/H+ exchanger 18	-	-	-	-	GO:0005770//late endosome;GO:0009507//chloroplast;GO:0005770//late endosome;GO:0009507//chloroplast	GO:0005451//monovalent cation:proton antiporter activity;GO:0015385//sodium:proton antiporter activity
up	BAA02g00640	1	0.0238897	0.0534211	0.342179	1.3935	0.0279821	0.417448	0.462698	1.15863	0	0.00378431	MF2	AT5G02780	GSTL1	glutathione transferase lambda 1	Metabolism	Metabolism of other amino acids	ko00480//Glutathione metabolism	K00799	GO:0005737//cytoplasm;GO:0005737//cytoplasm	-
up	BAA06g27100	1	0.0251243	0.0301297	0.225126	0.415325	0.0118649	0.0206989	0.137787	0.359679	0.061238	0.00645452	-	AT5G62470	MYB96	myb domain protein 96	Organismal Systems	Environmental adaptation	ko04626//Plant-pathogen interaction	K09422	GO:0005634//nucleus;GO:0005634//nucleus;GO:0005634//nucleus	GO:0003700//sequence-specific DNA binding transcription factor activity;GO:0003677//DNA binding
up	BAA04g19340	1	0.0137144	0.0320436	0.201903	0.534658	0.00868948	0.00996455	0.0638422	0.199606	0.00595998	0	MF1	-
up	BAA04g28250	1	0.0228462	0.0435325	0.148919	0.493592	0.0228711	0.017701	0.135717	0.145323	0.024773	0.0523678	MF1	AT2G39210	-	Major facilitator superfamily protein	-	-	-	-	GO:0009507//chloroplast;GO:0009506//plasmodesma	GO:0003674//molecular_function
up	BAA02g40520	1	0.0133858	0.0463848	0.228682	1.11634	0.0153889	0.0391617	0.0676997	0.372172	0.0118566	0.0343533	MF1	AT3G29030	EXPA5	expansin A5	-	-	-	-	GO:0005576//extracellular region	-
up	BAA02g40510	1	0.0103196	0.0394668	0.190598	0.943732	0.0100669	0.0453631	0.0526613	0.287036	0	0.0258719	MF1	AT3G29020	MYB110	myb domain protein 110	Organismal Systems	Environmental adaptation	ko04626//Plant-pathogen interaction	K09422	GO:0005634//nucleus;GO:0005634//nucleus	GO:0003677//DNA binding;GO:0003700//sequence-specific DNA binding transcription factor activity;GO:0003700//sequence-specific DNA binding transcription factor activity
up	BAA03g06220	1	0.00767713	0.00977616	0.132152	0.214414	0.00382187	0.0268096	0.237965	0.308306	0.0180517	0	-	-
up	BAA03g51640	1	0.00436774	0.00496795	0.320219	0.436188	0.00472003	0.000245435	0.402369	0.632098	0.112437	0.0802575	MF1	AT4G21750	ATML1	Homeobox-leucine zipper family protein / lipid-binding START domain-containing protein	-	-	-	-	GO:0005634//nucleus;GO:0005634//nucleus;GO:0005634//nucleus	GO:0043565//sequence-specific DNA binding;GO:0003700//sequence-specific DNA binding transcription factor activity;GO:0003677//DNA binding;GO:0003700//sequence-specific DNA binding transcription factor activity;GO:0003677//DNA binding;GO:0003677//DNA binding
up	BAA09g67940	1	0.00510376	0.00708315	0.239592	0.366902	0.0114647	0.0310376	0.198171	0.331664	0.0595144	0.00537532	MF2	AT1G05065	CLE20	CLAVATA3/ESR-RELATED 20	-	-	-	-	GO:0048046//apoplast;GO:0005739//mitochondrion	GO:0005102//receptor binding
up	BAA05g00660	1	0.00525881	0.00748628	0.204958	0.535131	0.0122999	0.0026018	0.552804	0.616527	0.0183058	0.00891898	-	-
up	BAA06g01850	1	0.0103222	0.00473848	0.0914972	0.895045	0.0187102	0.00193569	4.50793	2.45265	0	0.0121836	LF1	AT1G52830	IAA6	indole-3-acetic acid 6	Environmental Information Processing	Signal transduction	ko04075//Plant hormone signal transduction	K14484	GO:0005634//nucleus;GO:0005634//nucleus	GO:0003700//sequence-specific DNA binding transcription factor activity
up	BAA09g69670	1	0.000650315	0.00740906	0.093441	0.375677	0.00410517	0.00154417	0.230693	0.452509	0.0305023	0.0160342	MF2	AT1G01610	GPAT4	glycerol-3-phosphate acyltransferase 4	Metabolism	Lipid metabolism;Global and overview maps	ko01100//Metabolic pathways;ko01110//Biosynthesis of secondary metabolites;ko00564//Glycerophospholipid metabolism;ko00561//Glycerolipid metabolism	K13508	GO:0009507//chloroplast	GO:0016746//transferase activity, transferring acyl groups;GO:0090447//glycerol-3-phosphate 2-O-acyltransferase activity;GO:0016791//phosphatase activity
up	BAA01g02610	1	0.0028844	0.00415891	0.189065	0.454667	0.0020435	0.0126508	0.437077	0.684471	0.181505	0.074372	LF1	AT4G36250	ALDH3F1	aldehyde dehydrogenase 3F1	Metabolism	Global and overview maps;Amino acid metabolism;Metabolism of other amino acids;Carbohydrate metabolism;Lipid metabolism	ko01100//Metabolic pathways;ko01110//Biosynthesis of secondary metabolites;ko00010//Glycolysis / Gluconeogenesis;ko00620//Pyruvate metabolism;ko00330//Arginine and proline metabolism;ko00561//Glycerolipid metabolism;ko00280//Valine, leucine and isoleucine degradation;ko00380//Tryptophan metabolism;ko00410//beta-Alanine metabolism;ko00071//Fatty acid degradation;ko00053//Ascorbate and aldarate met…	K00128	GO:0005783//endoplasmic reticulum;GO:0005783//endoplasmic reticulum;GO:0016020//membrane;GO:0005737//cytoplasm	GO:0004028//3-chloroallyl aldehyde dehydrogenase activity;GO:0004029//aldehyde dehydrogenase (NAD) activity
up	BAA01g39900	1	0.0109905	0.0291834	0.544414	1.56573	0.465574	1.28418	0.0726837	0.331275	0.0075226	0.0579689	MF1	AT3G13784	CWINV5	cell wall invertase 5	Metabolism	Global and overview maps;Carbohydrate metabolism	ko01100//Metabolic pathways;ko00500//Starch and sucrose metabolism;ko00052//Galactose metabolism	K01193	GO:0005576//extracellular region	GO:0004553//hydrolase activity, hydrolyzing O-glycosyl compounds
up	BAA03g12280	1	0.00923417	0.0128714	0.853049	1.74718	0.023828	0.0235175	0.277144	0.352707	0.0426181	0	MF1	AT5G59310	LTP4	lipid transfer protein 4	-	-	-	-	GO:0005576//extracellular region	-
up	BAA09g21330	1	0.0076376	0.00996171	0.905466	1.27906	0.017734	0.01108	0.123355	0.12725	0.0531063	0.017838	MF2	AT5G44020	-	HAD superfamily, subfamily IIIB acid phosphatase	-	-	-	-	GO:0009507//chloroplast;GO:0016020//membrane;GO:0009506//plasmodesma;GO:0005773//vacuole;GO:0005576//extracellular region;GO:0005773//vacuole	GO:0003993//acid phosphatase activity
up	BAA01g12120	1	0.0372623	0.0614572	0.316177	1.8144	0.00718923	0.00791163	0.623193	0.855603	0	0.00519982	LF1	AT4G19720	-	Glycosyl hydrolase family protein with chitinase insertion domain	Metabolism	Global and overview maps;Carbohydrate metabolism	ko01100//Metabolic pathways;ko00520//Amino sugar and nucleotide sugar metabolism	K01183	GO:0005634//nucleus	GO:0004553//hydrolase activity, hydrolyzing O-glycosyl compounds
up	BAA09g60830	1	0.0161853	0.0680092	0.752427	1.36937	0.0731372	0.104427	0.702414	1.00527	0.0102948	0.0115398	-	-
up	BAA04g17270	1	0.044601	0.131719	0.141258	0.63518	0.133628	0.385182	0.0169612	0.273628	0	0.139772	MF1	AT2G23270	-	-	-	-	-	-	GO:0005576//extracellular region	GO:0003674//molecular_function
up	BAA04g28090	1	0.0257002	0.193717	0.0449999	0.818656	0.040058	0.232407	0.056984	0.282662	0.0017592	0.023455	-	AT2G38870	-	Serine protease inhibitor, potato inhibitor I-type family protein	-	-	-	-	GO:0005576//extracellular region;GO:0005618//cell wall	GO:0004867//serine-type endopeptidase inhibitor activity
up	BAA02g46750	1	0.0542197	0.168864	0.479033	0.903609	0.298865	0.443745	0.547174	0.293719	0.0443873	0.027509	-	-
up	BAA02g05260	1	0.0281913	0.0499754	0.0479185	0.168465	0.0332491	0.0480746	0.0524643	0.116629	0.0310326	0.0381943	MF2	AT5G13460	IQD11	IQ-domain 11	-	-	-	-	GO:0005886//plasma membrane;GO:0005634//nucleus	GO:0005516//calmodulin binding
up	BAA04g28010	1	0.0186355	0.0589023	0.011444	0.144797	0.019994	0.0384063	0.00647332	0.0822122	0	0.01903	-	-
up	BAA06g05680	1	0.0378175	0.234888	0.327463	1.28183	0.0119687	0.142038	0.193275	0.130788	0.0711509	0.0531988	-	-
up	BAA07g34220	1	0.0197632	0.0411945	0.068847	0.177611	0.0497	0.114686	0.360146	0.430176	0.0126931	0.0585672	LF1	AT1G69020	-	Prolyl oligopeptidase family protein	-	-	-	-	GO:0009507//chloroplast;GO:0005737//cytoplasm	GO:0008236//serine-type peptidase activity
up	BAA05g31780	1	0.037781	0.0649578	0.117426	0.172769	0.0162903	0.0185452	0.395693	0.292655	0	0.0216872	LF1	AT3G15534	-	-	-	-	-	-	GO:0005576//extracellular region	GO:0003674//molecular_function
up	BAA08g08210	1	0.0182229	0.0520398	0.04961	0.142705	0.0326282	0.0508339	0.0472594	0.086618	0.0169451	0.0665851	MF1	AT1G33230	-	TMPIT-like protein	-	-	-	-	-	GO:0003674//molecular_function
up	BAA01g25790	1	0.0168397	0.0496617	0.099231	0.240378	0.100329	0.142677	0.0728749	0.310843	0.085026	0.0893612	MF1	AT3G48610	NPC6	non-specific phospholipase C6	Metabolism	Global and overview maps;Lipid metabolism;Carbohydrate metabolism	ko01100//Metabolic pathways;ko01110//Biosynthesis of secondary metabolites;ko00564//Glycerophospholipid metabolism;ko00562//Inositol phosphate metabolism;ko00565//Ether lipid metabolism	K01114	GO:0005886//plasma membrane	GO:0016788//hydrolase activity, acting on ester bonds
up	BAA03g45720	1	0.0247527	0.037023	0.0356027	0.159107	0.0208424	0.0251962	0.045541	0.0349456	0.0826186	0.0465027	-	-
up	BAA08g12580	1	0.0238934	0.0363103	0.0611817	0.167283	0.0346984	0.0594935	0.0267241	0.0426793	0	0.0222609	MF2	AT4G17660	-	Protein kinase superfamily protein	-	-	-	-	GO:0005886//plasma membrane	GO:0016301//kinase activity
up	BAA06g46660	1	0.0226595	0.0378783	0.0473443	0.232604	0.0140975	0.0441853	0.806348	0.421847	0.0144355	0.052703	MF1	AT4G38420	sks9	SKU5 similar 9	-	-	-	-	GO:0009506//plasmodesma;GO:0005576//extracellular region;GO:0009505//plant-type cell wall	-
up	BAA01g06000	1	0.0135551	0.0322731	0.0709254	0.236075	0.0129885	0.00776023	0.261946	0.276689	0	0.0253643	LF1	AT4G32500	KT5	K+ transporter 5	-	-	-	-	-	GO:0005242//inward rectifier potassium channel activity;GO:0030551//cyclic nucleotide binding;GO:0005242//inward rectifier potassium channel activity
up	BAA10g25170	1	0.0187136	0.02065	0.161293	0.257514	0.0395617	0.0949508	0.311357	0.50677	0.00224881	0.0301688	LF1	AT5G14410	-	-	-	-	-	-	GO:0005739//mitochondrion	GO:0003674//molecular_function
up	BAA08g02330	1	0.00556773	0.0157049	0.0786994	0.29505	0.0369667	0.0594333	0.305647	0.325576	0.00287445	0.00469406	MF1	AT1G52080	AR791	actin binding protein family	-	-	-	-	GO:0005739//mitochondrion	GO:0003779//actin binding
up	BAA03g66890	1	0.00909324	0.0167904	0.141476	0.307787	0.00590982	0.0372686	1.08584	0.927329	0	0.0107915	LF1	AT1G61560	MLO6	Seven transmembrane MLO family protein	-	-	-	-	GO:0005739//mitochondrion;GO:0005739//mitochondrion;GO:0005739//mitochondrion;GO:0005886//plasma membrane;GO:0005739//mitochondrion;GO:0005886//plasma membrane	GO:0005516//calmodulin binding
up	BAA05g35830	1	0.00974955	0.0183927	0.169642	0.330806	0.0237382	0.0392724	0.644024	0.530948	0.109502	0.0781756	LF1	AT3G11210	-	SGNH hydrolase-type esterase superfamily protein	-	-	-	-	GO:0005576//extracellular region;GO:0048046//apoplast	-
up	BAA09g22530	1	0.0122106	0.020081	0.0483893	0.167247	0.188322	0.240983	0.946215	0.763249	0	0.0200394	MF2	-
up	BAA01g41990	1	0.0393229	0.0217214	0.0890168	0.189019	0.0165882	0.0197307	0.150483	0.159532	0.0114487	0.010497	MF1	AT3G10960	AZG1	AZA-guanine resistant1	-	-	-	-	GO:0016020//membrane	GO:0005215//transporter activity;GO:0022857//transmembrane transporter activity;GO:0005345//purine nucleobase transmembrane transporter activity
up	BAA08g07600	1	0.0165873	0.0349076	0.0594468	0.249595	0.0287414	0.0278173	0.191913	0.149654	0.00484311	0.0323096	MF1	AT1G36160	ACC1	acetyl-CoA carboxylase 1	Metabolism	Global and overview maps;Carbohydrate metabolism;Lipid metabolism	ko01100//Metabolic pathways;ko01110//Biosynthesis of secondary metabolites;ko00620//Pyruvate metabolism;ko01212//Fatty acid metabolism;ko00061//Fatty acid biosynthesis;ko00640//Propanoate metabolism	K11262	GO:0005886//plasma membrane;GO:0005737//cytoplasm;GO:0005737//cytoplasm	GO:0003989//acetyl-CoA carboxylase activity;GO:0003989//acetyl-CoA carboxylase activity
up	BAA02g48230	1	0.015535	0.0499681	0.0967162	0.202685	0.00221169	0.0142607	0.0140052	0.0433591	0	0.00999263	MF1	AT5G65980	-	Auxin efflux carrier family protein	-	-	-	-	-	GO:0009672//auxin:proton symporter activity
up	BAA02g47330	1	0.0208683	0.0249368	0.0911768	0.252653	0.637021	0.802666	0.104042	0.376517	0.00360627	0	MF1	AT5G65140	TPPJ	Haloacid dehalogenase-like hydrolase (HAD) superfamily protein	Metabolism	Global and overview maps;Carbohydrate metabolism	ko01100//Metabolic pathways;ko00500//Starch and sucrose metabolism	K01087	GO:0005634//nucleus;GO:0005737//cytoplasm	GO:0004805//trehalose-phosphatase activity
up	BAA09g45220	1	0.0159584	0.0239929	0.0373696	0.102484	0.00622649	0.0208741	0.0738782	0.0961363	0.0036039	0.0402568	LF1	AT3G52480	-	-	-	-	-	-	GO:0005576//extracellular region	GO:0003674//molecular_function
up	BAA09g05440	1	0.00725213	0.0305507	0.0533403	0.225651	0.0100692	0.0544797	0.0755721	0.159468	0	0	MF2	-
up	BAA02g27580	1	0.006729	0.0410493	0.0325443	0.144915	0.0440451	0.036229	0.191266	0.261155	0.0022626	0.0100641	MF1	AT1G80830	NRAMP1	natural resistance-associated macrophage protein 1	-	-	-	-	GO:0009507//chloroplast;GO:0005886//plasma membrane	GO:0015086//cadmium ion transmembrane transporter activity;GO:0005384//manganese ion transmembrane transporter activity;GO:0015103//inorganic anion transmembrane transporter activity;GO:0005384//manganese ion transmembrane transporter activity;GO:0046873//metal ion transmembrane transporter activity;GO:0005381//iron ion transmembrane transporter activity;GO:0005384//manganese ion transmembrane tr…
up	BAA02g19020	1	0.0159896	0.0206656	0.0781073	0.105979	0.229971	0.140539	0.0171097	0.0601514	0.0113245	0	MF1	AT1G67560	LOX6	PLAT/LH2 domain-containing lipoxygenase family protein	Metabolism	Global and overview maps;Lipid metabolism	ko01100//Metabolic pathways;ko01110//Biosynthesis of secondary metabolites;ko00592//alpha-Linolenic acid metabolism;ko00591//Linoleic acid metabolism	K00454	GO:0005886//plasma membrane;GO:0009507//chloroplast;GO:0009507//chloroplast	GO:0016165//linoleate 13S-lipoxygenase activity;GO:0016165//linoleate 13S-lipoxygenase activity
up	BAA09g05900	1	0.0137681	0.0314629	0.030598	0.218208	0.0688866	0.117077	0.10596	0.154908	0	0.023755	MF2	AT5G26330	-	Cupredoxin superfamily protein	-	-	-	-	GO:0031225//anchored component of membrane;GO:0005886//plasma membrane;GO:0031225//anchored component of membrane	GO:0005507//copper ion binding
up	BAA03g26150	1	0.0135307	0.0498557	0.0934082	0.677457	0.00208543	0.00977548	0.0501725	0.195721	0	0.0156009	MF2	AT2G28085	-	SAUR-like auxin-responsive protein family	Environmental Information Processing	Signal transduction	ko04075//Plant hormone signal transduction	K14488	GO:0005575//cellular_component	GO:0003674//molecular_function
up	BAA05g08210	1	0.0262265	0.0166719	0.186782	0.516466	0.0024245	0.00403742	0	0.0432334	0.0757073	0.0594764	LF1	AT2G37640	EXP3	Barwin-like endoglucanases superfamily protein	-	-	-	-	GO:0005576//extracellular region	-
up	BAA09g67950	1	0.0142646	0.0356618	0.163376	0.307174	0.000585486	0.00292654	0.115789	0.395878	0.0347806	0.0282594	MF2	-
up	BAA01g17220	1	0.0178368	0.0235124	0.0876701	0.310583	0.0185121	0.0309199	2.18985	1.2299	0.00588553	0.107891	-	-
up	BAA08g02180	1	0.00570005	0.032895	0.0687884	0.235513	0.0161788	0.031836	0.0766274	0.244366	0.0637929	0.0615763	MF1	AT1G52290	PERK15	Protein kinase superfamily protein	-	-	-	-	GO:0005886//plasma membrane;GO:0005886//plasma membrane	GO:0005524//ATP binding;GO:0004672//protein kinase activity;GO:0005524//ATP binding;GO:0004672//protein kinase activity
up	BAA08g04460	1	0.00770699	0.0239179	0.0190714	0.180197	0.00762103	0.0229814	0.0917297	0.0968771	0.0174602	0.0168828	MF1	AT1G48370	YSL8	YELLOW STRIPE like 8	-	-	-	-	GO:0005886//plasma membrane	GO:0015198//oligopeptide transporter activity
up	BAA09g50340	1	0.0182106	0.01687	0.0501641	0.105831	0.00337695	0.0111959	0.112587	0.147862	0.00319318	0	LF1	AT3G57640	-	Protein kinase superfamily protein	-	-	-	-	-	GO:0004672//protein kinase activity;GO:0004672//protein kinase activity;GO:0005524//ATP binding;GO:0005524//ATP binding
up	BAA07g25860	1	0.0117356	0.0141738	0.114472	0.226086	0.00427498	0.00131826	0.0590476	0.104534	0.0152005	0.00387327	MF2	AT1G79720	-	Eukaryotic aspartyl protease family protein	-	-	-	-	GO:0005576//extracellular region;GO:0048046//apoplast	-
up	BAA08g21830	1	0.044715	0.0382711	0.318803	0.779667	0.0247532	0.34799	0.0688278	0.222299	0.00222216	0	MF2	AT4G36880	CP1	cysteine proteinase1	-	-	-	-	GO:0005576//extracellular region;GO:0005777//peroxisome;GO:0005777//peroxisome	GO:0008234//cysteine-type peptidase activity
up	BAA06g36950	1	0.0154428	0.02369	0.0334063	0.157883	0.0342641	0.0233423	0.0790432	0.0386831	0.00319318	0.024014	LF1	AT5G48400	ATGLR1.2	Glutamate receptor family protein	-	-	-	-	GO:0005576//extracellular region;GO:0005576//extracellular region	GO:0005515//protein binding;GO:0005217//intracellular ligand-gated ion channel activity
up	BAA10g18990	1	0.0075548	0.0488905	0.0174871	1.15816	0.00606694	0.0242069	0	0.170107	0	0.00629971	LF1	AT5G22500	FAR1	fatty acid reductase 1	Cellular Processes;Metabolism	Lipid metabolism;Transport and catabolism	ko04146//Peroxisome;ko00073//Cutin, suberine and wax biosynthesis	K13356	GO:0009507//chloroplast;GO:0005886//plasma membrane;GO:0009507//chloroplast	GO:0016627//oxidoreductase activity, acting on the CH-CH group of donors;GO:0080019//fatty-acyl-CoA reductase (alcohol-forming) activity;GO:0050062//long-chain-fatty-acyl-CoA reductase activity
up	BAA09g05830	1	0.00501497	0.0114526	0.101196	0.236262	0.000357565	0.000496553	0.29556	0.293786	0.0134472	0.0689028	MF2	AT5G26731	-	-	-	-	-	-	GO:0005739//mitochondrion	GO:0003674//molecular_function
up	BAA01g32580	1	0.00321754	0.0029762	0.0980565	0.42965	0.000686246	0.0012525	0.292743	0.430032	0.0168037	0.0482664	MF1	AT3G23280	XBAT35	XB3 ortholog 5 in Arabidopsis thaliana	-	-	-	-	GO:0005737//cytoplasm;GO:0005737//cytoplasm;GO:0005737//cytoplasm;GO:0005634//nucleus	GO:0008270//zinc ion binding;GO:0004842//ubiquitin-protein transferase activity
up	BAA03g29680	1	0.0013021	0.00327422	0.176211	0.280888	0.00472003	0.00893719	0.23975	0.242389	0.106579	0.0291654	MF1	AT4G04890	PDF2	protodermal factor 2	-	-	-	-	GO:0005634//nucleus;GO:0005634//nucleus	GO:0003700//sequence-specific DNA binding transcription factor activity;GO:0003677//DNA binding;GO:0003677//DNA binding
up	BAA02g40420	1	0.00113802	0.00187034	0.22024	0.32961	0.000793776	0.00188586	0.537536	0.781234	0.062558	0	MF1	AT3G28910	MYB30	myb domain protein 30	Organismal Systems	Environmental adaptation	ko04626//Plant-pathogen interaction	K09422	GO:0005634//nucleus;GO:0005634//nucleus	GO:0003700//sequence-specific DNA binding transcription factor activity;GO:0005515//protein binding;GO:0003700//sequence-specific DNA binding transcription factor activity;GO:0005515//protein binding;GO:0003677//DNA binding
up	BAA05g40780	1	0.00579572	0.00361225	0.162392	0.306148	0.000791078	0.00222163	0.32268	0.208359	0.152168	0.0472314	LF1	AT3G02110	scpl25	serine carboxypeptidase-like 25	-	-	-	-	GO:0005576//extracellular region	GO:0004185//serine-type carboxypeptidase activity
up	BAA01g21780	1	0.00214101	0.00312743	0.224845	0.400083	0	0.000710355	0.272188	0.727155	0.128162	0.052274	LF1	AT4G16442	-	Uncharacterised protein family (UPF0497)	-	-	-	-	-	-
up	BAA02g34590	1	0.00543562	0.00258908	0.500817	0.675706	0.00321309	0.00905965	0.080172	0.376668	0.0394643	0	MF1	AT5G45910	-	GDSL-like Lipase/Acylhydrolase superfamily protein	-	-	-	-	GO:0005576//extracellular region	-
up	BAA02g38850	1	0.00353446	0.00941722	0.36095	0.874382	0.0260062	0.018852	0.190732	0.218029	0	0	-	-
up	BAA01g38060	1	0.00906613	0.00948868	0.125874	0.285356	0.0107298	0.0136955	0.0671023	0.143772	0.0166753	0.0238097	-	-
up	BAA07g23850	1	0.00226939	0.00918209	0.0584384	0.122864	0.00731954	0.0508047	0.170455	0.352559	0.0150452	0.0161044	-	-
up	BAA06g12530	1	0.00626862	0.0140198	0.0372087	0.10704	0.00372796	0.00951957	0.0554375	0.0668557	0	0.00624051	-	-
up	BAA08g22040	1	0.0271879	0.011089	0.147507	0.298557	0.0296206	0.075152	0.00732945	0.0490084	0.00289886	0.00595625	MF2	AT4G37770	ACS8	1-amino-cyclopropane-1-carboxylate synthase 8	Metabolism	Global and overview maps;Amino acid metabolism	ko01100//Metabolic pathways;ko01110//Biosynthesis of secondary metabolites;ko00270//Cysteine and methionine metabolism	K01762	GO:0005737//cytoplasm	GO:0042802//identical protein binding;GO:0005515//protein binding;GO:0016847//1-aminocyclopropane-1-carboxylate synthase activity;GO:0016847//1-aminocyclopropane-1-carboxylate synthase activity;GO:0005515//protein binding
up	BAA09g09500	1	0.00640326	0.0102343	0.056664	0.243167	0.00981764	0.0432972	0.0318714	0.0377805	0.0022626	0.0231348	MF2	AT5G67620	-	-	-	-	-	-	GO:0005737//cytoplasm;GO:0005874//microtubule	GO:0003674//molecular_function
up	BAA03g12520	1	0.00636694	0.0136768	0.0216482	0.118851	0.00284957	0.00498538	0.0179329	0.0815318	0	0.0126423	-	-
up	BAA04g19450	1	0.00460884	0.00569338	0.0951276	0.149831	0.0849118	0.0746074	0.0299643	0.182926	0.037822	0.0318051	MF1	-
up	BAA03g20160	1	0.00610573	0.0104162	0.0682792	0.279101	0.00969262	0.0061824	0.1626	0.160395	0.0537118	0.054755	MF2	AT2G36870	XTH32	xyloglucan endotransglucosylase/hydrolase 32	-	-	-	-	GO:0005576//extracellular region;GO:0005576//extracellular region	GO:0016798//hydrolase activity, acting on glycosyl bonds
up	BAA09g17470	1	0.00490677	0.0216892	0.0450247	0.18972	0.000636779	0.00123144	0.00809358	0.0869308	0.00400795	0.0103771	MF2	AT1G61120	TPS04	terpene synthase 04	Metabolism	Metabolism of terpenoids and polyketides	ko00904//Diterpenoid biosynthesis	K17982	GO:0009507//chloroplast	GO:0080013//(E,E)-geranyllinalool synthase activity
up	BAA10g17530	1	0.00591617	0.0133426	0.104801	0.548811	0.00307883	0.00579509	0.0133779	0.155967	0.0108181	0.0534104	LF1	AT5G59760	-	Protein of unknown function (DUF1635)	-	-	-	-	GO:0005575//cellular_component	GO:0003674//molecular_function
up	BAA03g56170	1	0.00267975	0.00515939	0.0221102	0.148885	0.0530225	0.204464	0.064802	0.150905	0.0998091	0.0402825	MF1	-
up	BAA08g23860	1	0.000338882	0.00310961	0.121007	0.265778	0.0301658	0.000426409	0.0260672	0.170413	0.0580803	0.0239494	MF1	AT1G30160	-	Protein of unknown function (DUF295)	-	-	-	-	GO:0009507//chloroplast;GO:0005634//nucleus	GO:0003674//molecular_function
up	BAA07g19060	1	0.000876353	0.00655704	0.0606948	0.128873	0	0	0.0515239	0.151803	0.00772786	0.00734703	MF1	AT5G38530	TSBtype2	tryptophan synthase beta type 2	Metabolism	Amino acid metabolism;Global and overview maps	ko01100//Metabolic pathways;ko01110//Biosynthesis of secondary metabolites;ko01230//Biosynthesis of amino acids;ko00260//Glycine, serine and threonine metabolism;ko00400//Phenylalanine, tyrosine and tryptophan biosynthesis	K06001	GO:0009507//chloroplast	GO:0004834//tryptophan synthase activity;GO:0042803//protein homodimerization activity;GO:0052684//L-serine hydro-lyase (adding indole, L-tryptophan-forming) activity
up	BAA09g26320	1	0.00239615	0.00238501	0.0915797	0.175505	0.00071513	0	0.10781	0.163239	0.10889	0.0522215	LF1	AT4G04890	PDF2	protodermal factor 2	-	-	-	-	GO:0005634//nucleus;GO:0005634//nucleus	GO:0003700//sequence-specific DNA binding transcription factor activity;GO:0003677//DNA binding;GO:0003677//DNA binding
up	BAA08g25100	1	0.00577125	0.00114866	0.108357	0.153208	0.00394979	0.00191484	0.222016	0.45647	0.119785	0.0322831	MF1	AT1G27950	LTPG1	glycosylphosphatidylinositol-anchored lipid protein transfer 1	-	-	-	-	GO:0005886//plasma membrane;GO:0031225//anchored component of membrane;GO:0046658//anchored component of plasma membrane;GO:0005886//plasma membrane;GO:0031225//anchored component of membrane;GO:0046658//anchored component of plasma membrane;GO:0005886//plasma membrane;GO:0005886//plasma membrane	-
up	BAA04g07590	1	0.000244479	0.00199162	0.0933872	0.22332	0	0.00259867	0.31702	0.579883	0.00298744	0.0539928	MF1	AT4G14430	IBR10	indole-3-butyric acid response 10	Organismal Systems;Metabolism	Environmental adaptation;Lipid metabolism	ko04626//Plant-pathogen interaction;ko00071//Fatty acid degradation	K18880	GO:0005777//peroxisome;GO:0005737//cytoplasm;GO:0005777//peroxisome;GO:0005777//peroxisome;GO:0005777//peroxisome	GO:0004165//dodecenoyl-CoA delta-isomerase activity;GO:0004165//dodecenoyl-CoA delta-isomerase activity;GO:0003824//catalytic activity
up	BAA06g13200	1	0.000393133	0.00158612	0.108396	0.176851	0.00160159	0.00120695	0.251672	0.174923	0.0285617	0.00629299	LF1	AT1G16500	-	-	-	-	-	-	GO:0005634//nucleus	GO:0003674//molecular_function
up	BAA10g02880	1	0.00303087	0.000607343	0.250285	0.442846	0.0069413	0	0.103052	0.190777	0	0.0121836	LF1	AT1G04220	KCS2	3-ketoacyl-CoA synthase 2	Metabolism;Organismal Systems	Environmental adaptation;Global and overview maps;Lipid metabolism	ko01100//Metabolic pathways;ko01110//Biosynthesis of secondary metabolites;ko04626//Plant-pathogen interaction;ko00062//Fatty acid elongation	K15397	GO:0005634//nucleus	GO:0009922//fatty acid elongase activity
up	BAA08g16910	1	0.000442563	0.00394287	0.163361	0.524272	0	0.00194696	0.070784	0.100297	0	0	MF2	AT4G33220	PME44	pectin methylesterase 44	Metabolism	Global and overview maps;Carbohydrate metabolism	ko01100//Metabolic pathways;ko00040//Pentose and glucuronate interconversions	K01051	GO:0005576//extracellular region;GO:0009505//plant-type cell wall	GO:0030599//pectinesterase activity
up	BAA09g60280	1	0.00353818	0.00818511	0.00368586	0.14168	0.000646979	0.00486485	0.0104038	0.0787577	0	0.00580864	MF2	AT1G17990	-	FMN-linked oxidoreductases superfamily protein	Metabolism	Lipid metabolism;Global and overview maps	ko01100//Metabolic pathways;ko01110//Biosynthesis of secondary metabolites;ko00592//alpha-Linolenic acid metabolism	K05894	GO:0005737//cytoplasm;GO:0005737//cytoplasm	-
up	BAA08g33560	1	0.00381076	0.00804916	0.257638	1.05669	0.00581738	0.00600591	0.00926998	0.0420974	0	0.0030997	-	AT1G09310	-	Protein of unknown function, DUF538	-	-	-	-	GO:0005634//nucleus;GO:0048046//apoplast	-
up	BAA09g69970	1	0.00228986	0.00231905	0.124257	0.630335	0.00582606	0.0137552	0.0341948	0.0905647	0.0022626	0.00776689	MF2	AT1G02190	-	Fatty acid hydroxylase superfamily	Metabolism	Global and overview maps;Lipid metabolism	ko01110//Biosynthesis of secondary metabolites;ko00073//Cutin, suberine and wax biosynthesis	K15404	-	GO:0003824//catalytic activity
up	BAA09g39080	1	0.00198205	0.00186794	0.265368	0.628961	0	0.00344522	0.0947947	0.234338	0.0152505	0.0121836	LF1	AT1G25450	KCS5	3-ketoacyl-CoA synthase 5	Metabolism;Organismal Systems	Environmental adaptation;Global and overview maps;Lipid metabolism	ko01100//Metabolic pathways;ko01110//Biosynthesis of secondary metabolites;ko04626//Plant-pathogen interaction;ko00062//Fatty acid elongation	K15397	GO:0005783//endoplasmic reticulum;GO:0016020//membrane	GO:0009922//fatty acid elongase activity
up	BAA09g10830	1	0.00158794	0.0020017	0.116667	0.194012	0.0177529	0.00141908	0.164418	0.1718	0	0	-	-
up	BAA05g22760	1	0.000308424	0.000389294	0.137866	0.19966	0	0.000290485	0.0448493	0.115959	0.0529477	0.0208709	MF2	AT1G34640	-	peptidases	-	-	-	-	GO:0005739//mitochondrion	-
up	BAA02g09420	1	0.00194279	0.0012427	0.0972605	0.181577	0.0027275	0.00245907	0.0973572	0.174299	0.0410218	0	MF2	AT5G20270	HHP1	heptahelical transmembrane protein1	-	-	-	-	GO:0005634//nucleus	GO:0004872//receptor activity
up	BAA05g42600	1	0.00105666	0.00123324	0.0909397	0.163959	0	0.000275766	0.00872594	0.0512917	0	0	MF1	AT3G04510	LSH2	Protein of unknown function (DUF640)	-	-	-	-	GO:0005634//nucleus	-
up	BAA01g06180	1	0.00147609	0.00749583	0.0710376	0.35411	0.00103969	0	0.0109032	0.084886	0	0.0124204	LF1	AT4G32280	IAA29	indole-3-acetic acid inducible 29	Environmental Information Processing	Signal transduction	ko04075//Plant hormone signal transduction	K14484	GO:0005634//nucleus	GO:0003700//sequence-specific DNA binding transcription factor activity
up	BAA03g62350	1	0.000170021	0.00167208	0.0809275	0.206045	0.000262459	0	0.100804	0.249959	0	0	MF1	AT4G36250	ALDH3F1	aldehyde dehydrogenase 3F1	Metabolism	Global and overview maps;Amino acid metabolism;Metabolism of other amino acids;Carbohydrate metabolism;Lipid metabolism	ko01100//Metabolic pathways;ko01110//Biosynthesis of secondary metabolites;ko00010//Glycolysis / Gluconeogenesis;ko00620//Pyruvate metabolism;ko00330//Arginine and proline metabolism;ko00561//Glycerolipid metabolism;ko00280//Valine, leucine and isoleucine degradation;ko00380//Tryptophan metabolism;ko00410//beta-Alanine metabolism;ko00071//Fatty acid degradation;ko00053//Ascorbate and aldarate met…	K00128	GO:0005783//endoplasmic reticulum;GO:0005783//endoplasmic reticulum;GO:0016020//membrane;GO:0005737//cytoplasm	GO:0004028//3-chloroallyl aldehyde dehydrogenase activity;GO:0004029//aldehyde dehydrogenase (NAD) activity
up	BAA01g17870	1	0.00220921	0.00209154	0.116763	0.241284	0.00375342	0.000914063	0.161406	0.425309	0.0823424	0.0338135	LF1	AT4G25960	ABCB2	P-glycoprotein 2	Environmental Information Processing	Membrane transport	ko02010//ABC transporters	K05658	GO:0016021//integral component of membrane;GO:0009507//chloroplast;GO:0016020//membrane;GO:0005886//plasma membrane	GO:0042626//ATPase activity, coupled to transmembrane movement of substances;GO:0042626//ATPase activity, coupled to transmembrane movement of substances;GO:0042626//ATPase activity, coupled to transmembrane movement of substances;GO:0042626//ATPase activity, coupled to transmembrane movement of substances
up	BAA08g14330	1	0.00145575	0.00241905	0.0404025	0.12787	0.0346941	0.0360156	0.0170507	0.185476	0.00647403	0.00448882	MF2	AT4G21620	-	glycine-rich protein	-	-	-	-	GO:0005576//extracellular region;GO:0005576//extracellular region	GO:0003674//molecular_function
up	BAA06g00640	1	0.00175475	0.000243057	0.0373024	0.292694	0.00806629	0.00202054	0.2168	0.341118	0.0350048	0.0509543	LF1	AT1G55260	-	Bifunctional inhibitor/lipid-transfer protein/seed storage 2S albumin superfamily protein	-	-	-	-	GO:0005634//nucleus;GO:0005886//plasma membrane;GO:0031225//anchored component of membrane;GO:0031225//anchored component of membrane;GO:0005886//plasma membrane	GO:0008289//lipid binding
up	BAA04g33510	1	0.00320791	0.00399836	0.116407	0.277959	0.00316521	0	0.162254	0.257254	0.027764	0	MF1	AT2G47240	LACS1	AMP-dependent synthetase and ligase family protein	Metabolism;Cellular Processes	Lipid metabolism;Global and overview maps;Transport and catabolism	ko01100//Metabolic pathways;ko04146//Peroxisome;ko01212//Fatty acid metabolism;ko00071//Fatty acid degradation;ko00061//Fatty acid biosynthesis	K01897	GO:0005634//nucleus;GO:0005634//nucleus;GO:0005783//endoplasmic reticulum	GO:0004467//long-chain fatty acid-CoA ligase activity;GO:0004467//long-chain fatty acid-CoA ligase activity;GO:0031957//very long-chain fatty acid-CoA ligase activity;GO:0004467//long-chain fatty acid-CoA ligase activity
up	BAA04g00550	1	0.00198765	0.00153772	0.136255	0.263382	0.00101938	0.00165279	0.117387	0.243971	0.0933942	0.00734703	MF1	AT3G62860	-	alpha/beta-Hydrolases superfamily protein	-	-	-	-	GO:0005886//plasma membrane;GO:0005886//plasma membrane	GO:0003824//catalytic activity
up	BAA09g16100	1	0.0106626	0.0268201	0.14646	0.332392	0.0418165	0.115191	0.0219427	0.0611879	0	0.0159627	MF1	AT1G63220	-	Calcium-dependent lipid-binding (CaLB domain) family protein	-	-	-	-	GO:0005737//cytoplasm;GO:0005737//cytoplasm	-
up	BAA06g30460	1	0.0261723	0.114923	0.107328	1.26244	0.00463291	0.0912304	0.011945	0.114923	0.00259837	0.0146627	LF1	AT5G65870	PSK5	phytosulfokine 5 precursor	-	-	-	-	GO:0005576//extracellular region;GO:0031012//extracellular matrix	-
up	BAA07g05630	1	0.0164459	0.0417302	0.0545056	0.155516	0.0102838	0.00819924	0.00199228	0.0253354	0.00268851	0	-	-
up	BAA02g19830	1	0.0155058	0.0395594	0.0476381	0.236802	0.198409	0.111613	0.105109	0.234384	0.140523	0.0544745	MF1	AT1G68560	XYL1	alpha-xylosidase 1	-	-	-	-	GO:0009505//plant-type cell wall;GO:0009507//chloroplast;GO:0048046//apoplast;GO:0005618//cell wall;GO:0009505//plant-type cell wall;GO:0005576//extracellular region;GO:0009506//plasmodesma	GO:0009044//xylan 1,4-beta-xylosidase activity;GO:0004553//hydrolase activity, hydrolyzing O-glycosyl compounds;GO:0080176//xyloglucan 1,6-alpha-xylosidase activity;GO:0046556//alpha-L-arabinofuranosidase activity
up	BAA09g23800	1	0.0102643	0.083027	0.0430151	0.244314	0.000686633	0.0019606	0.00369832	0.050769	0	0.0145452	MF2	AT5G47330	-	alpha/beta-Hydrolases superfamily protein	Metabolism	Global and overview maps;Lipid metabolism	ko01100//Metabolic pathways;ko01212//Fatty acid metabolism;ko00062//Fatty acid elongation	K01074	-	GO:0008474//palmitoyl-(protein) hydrolase activity
up	BAA04g11610	1	0.0361325	0.0421274	0.0613113	0.11987	0.0776594	0.0313455	0.233139	0.229357	0.0651344	0.0308899	LF1	AT5G39040	ABCB27	transporter associated with antigen processing protein 2	-	-	-	-	GO:0005773//vacuole;GO:0005773//vacuole;GO:0005774//vacuolar membrane;GO:0005774//vacuolar membrane;GO:0005774//vacuolar membrane;GO:0005886//plasma membrane;GO:0005773//vacuole;GO:0005774//vacuolar membrane;GO:0005886//plasma membrane;GO:0000325//plant-type vacuole;GO:0000325//plant-type vacuole;GO:0005773//vacuole;GO:0005774//vacuolar membrane;GO:0005773//vacuole;GO:0005774//vacuolar membrane;G…	GO:0005215//transporter activity;GO:0042626//ATPase activity, coupled to transmembrane movement of substances;GO:0042626//ATPase activity, coupled to transmembrane movement of substances;GO:0015421//oligopeptide-transporting ATPase activity;GO:0005215//transporter activity;GO:0015421//oligopeptide-transporting ATPase activity
up	BAA05g04610	1	0.0198632	0.0681262	0.0555858	0.222059	0.0319943	0.123073	0.0321846	0.038797	0.0342813	0.230294	-	-
up	BAA02g46890	1	0.0155593	0.0788309	0.0374835	0.15473	0.0228658	0.0701313	0.0534867	0.17354	0	0.00322441	MF1	AT5G64430	-	Octicosapeptide/Phox/Bem1p family protein	-	-	-	-	GO:0009941//chloroplast envelope;GO:0005634//nucleus;GO:0009941//chloroplast envelope;GO:0009941//chloroplast envelope;GO:0009941//chloroplast envelope	GO:0003674//molecular_function
up	BAA05g38350	1	0.0179894	0.0700744	0.0390644	0.273459	0.0579962	0.183826	0.0982208	0.209158	0.00573711	0.0666344	-	AT3G07570	-	Cytochrome b561/ferric reductase transmembrane with DOMON related domain	-	-	-	-	GO:0016020//membrane	-
up	BAA10g18240	1	0.0139617	0.0717252	0.0878508	0.257372	0.0435347	0.10477	0.322429	0.25278	0.0205462	0.0421372	LF1	AT5G60400	-	-	-	-	-	-	GO:0009507//chloroplast	GO:0003674//molecular_function
up	BAA05g36910	1	0.0217123	0.0359094	0.116639	0.216162	0.126948	0.200718	0.20043	0.264954	0.0323433	0.0462916	LF1	AT3G09900	RABE1e	RAB GTPase homolog E1E	Cellular Processes	Transport and catabolism	ko04144//Endocytosis	K07901	GO:0005886//plasma membrane	GO:0005525//GTP binding;GO:0005515//protein binding;GO:0005525//GTP binding
up	BAA06g17750	1	0.0262869	0.0549289	0.110442	0.141956	0.0288551	0.0599697	0.750771	1.13945	0.0186018	0.198967	LF1	AT1G21100	IGMT1	O-methyltransferase family protein	Metabolism	Global and overview maps;Biosynthesis of other secondary metabolites	ko01100//Metabolic pathways;ko01110//Biosynthesis of secondary metabolites;ko00940//Phenylpropanoid biosynthesis	K13066	GO:0005634//nucleus;GO:0005829//cytosol	GO:0008168//methyltransferase activity
up	BAA05g01710	1	0.0114215	0.0311239	0.0764296	0.180561	0.00816373	0.00967446	0.318394	0.420574	0.0552274	0.0541049	LF1	AT2G46160	-	RING/U-box superfamily protein	-	-	-	-	GO:0009507//chloroplast	GO:0008270//zinc ion binding
up	BAA09g05710	1	0.0123834	0.0251698	0.179973	0.289348	0.00356212	0.0372612	0.53478	0.748756	0.011678	0.0325201	MF2	AT5G26770	-	-	-	-	-	-	GO:0005737//cytoplasm;GO:0005737//cytoplasm;GO:0005634//nucleus	GO:0003674//molecular_function
up	BAA08g29930	1	0.01034	0.0350441	0.146057	0.25227	0.0364154	0.1807	0.751517	0.928428	0.0338286	0.116913	MF1	AT1G17170	GSTU24	glutathione S-transferase TAU 24	Metabolism	Metabolism of other amino acids	ko00480//Glutathione metabolism	K00799	GO:0005737//cytoplasm	GO:0004364//glutathione transferase activity;GO:0043295//glutathione binding
up	BAA01g03500	1	0.0171976	0.0401449	0.469525	1.64762	0.133384	0.286849	5.72978	6.06561	0.0155086	0.156427	LF1	AT4G35180	LHT7	LYS/HIS transporter 7	-	-	-	-	GO:0005886//plasma membrane;GO:0016020//membrane	GO:0015171//amino acid transmembrane transporter activity
up	BAA05g17630	1	0.0295889	0.0890509	0.0400847	0.207115	0.0336911	0.0502894	0.0289501	0.084731	0.0410579	0.052156	MF2	AT1G53590	NTMC2T6.1	Calcium-dependent lipid-binding (CaLB domain) family protein	-	-	-	-	GO:0005886//plasma membrane;GO:0005773//vacuole;GO:0009507//chloroplast;GO:0005773//vacuole	-
up	BAA09g08420	1	0.0364867	0.240676	0.0457824	0.281239	0.0397583	0.0531949	0.0124588	0.0474257	0.056383	0.0751514	MF2	AT5G63450	CYP94B1	cytochrome P450, family 94, subfamily B, polypeptide 1	-	-	-	-	GO:0009507//chloroplast	GO:0019825//oxygen binding
up	BAA08g08200	1	0.0272181	0.0675832	0.10114	0.255088	0.0356386	0.0804959	0.0916073	0.190105	0.0668094	0.0813866	-	-
up	BAA09g52040	1	0.0530613	0.0580734	0.117484	0.1957	0.0273353	0.0555584	0.549023	0.647737	0.187203	0.0590977	-	-
up	BAA02g09880	1	0.0512105	0.0687633	0.139631	0.340826	0.0672796	0.0557419	0.137846	0.395607	0.203231	0.156836	MF2	AT5G20940	-	Glycosyl hydrolase family protein	Metabolism	Global and overview maps;Carbohydrate metabolism;Metabolism of other amino acids;Biosynthesis of other secondary metabolites	ko01100//Metabolic pathways;ko01110//Biosynthesis of secondary metabolites;ko00940//Phenylpropanoid biosynthesis;ko00500//Starch and sucrose metabolism;ko00460//Cyanoamino acid metabolism	K05349	GO:0005576//extracellular region	GO:0004553//hydrolase activity, hydrolyzing O-glycosyl compounds
up	BAA06g41820	1	0.032844	0.0639996	0.0783467	0.128614	0.0735944	0.130806	0.15505	0.29743	0.180876	0.124576	LF1	AT2G01820	-	Leucine-rich repeat protein kinase family protein	-	-	-	-	GO:0009506//plasmodesma;GO:0009505//plant-type cell wall;GO:0005576//extracellular region;GO:0005886//plasma membrane;GO:0005886//plasma membrane;GO:0005886//plasma membrane	-
up	BAA01g20250	1	0.0271686	0.0583609	0.0509452	0.114487	0.0721556	0.0573311	0.301309	0.163068	0.211163	0.212384	LF1	AT4G28180	-	-	-	-	-	-	GO:0005634//nucleus	GO:0003674//molecular_function
up	BAA01g20410	1	0.101695	0.0509988	0.146887	0.243081	0.091484	0.0881109	0.210751	0.18942	0.0144275	0.0189623	LF1	-
up	BAA04g16400	1	0.0194017	0.0775486	0.0230854	0.126811	0.0625735	0.0732813	0.0522266	0.147115	0.109404	0.0971494	MF1	AT2G22270	-	-	-	-	-	-	GO:0005634//nucleus	GO:0003674//molecular_function
up	BAA09g57340	1	0.0109675	0.0627423	0.0645941	0.173053	0.0830967	0.14895	0.122077	0.22505	0.0336708	0.0882515	LF1	AT2G22480	PFK5	phosphofructokinase 5	Genetic Information Processing;Metabolism	Carbohydrate metabolism;Global and overview maps;Folding, sorting and degradation	ko01100//Metabolic pathways;ko01110//Biosynthesis of secondary metabolites;ko01200//Carbon metabolism;ko01230//Biosynthesis of amino acids;ko03018//RNA degradation;ko00010//Glycolysis / Gluconeogenesis;ko00051//Fructose and mannose metabolism;ko00052//Galactose metabolism;ko00030//Pentose phosphate pathway	K00850	GO:0005945//6-phosphofructokinase complex;GO:0009507//chloroplast;GO:0009507//chloroplast;GO:0005945//6-phosphofructokinase complex;GO:0005945//6-phosphofructokinase complex	GO:0003872//6-phosphofructokinase activity;GO:0003872//6-phosphofructokinase activity;GO:0003872//6-phosphofructokinase activity;GO:0003872//6-phosphofructokinase activity
up	BAA03g06700	1	0.0263044	0.0589647	0.0350287	0.121236	0.388393	0.288938	0.0725835	0.189698	0	0.0611199	MF1	AT5G14500	-	aldose 1-epimerase family protein	Metabolism	Global and overview maps;Carbohydrate metabolism	ko01100//Metabolic pathways;ko01110//Biosynthesis of secondary metabolites;ko00010//Glycolysis / Gluconeogenesis	K01792	GO:0005634//nucleus	GO:0004034//aldose 1-epimerase activity
up	BAA09g02760	1	0.0239249	0.103285	0.0910735	0.341153	0.112404	0.153857	0.0134938	0.0975419	0.0920575	0.0503873	LF1	AT4G03415	PP2C52	Protein phosphatase 2C family protein	-	-	-	-	GO:0005634//nucleus;GO:0005634//nucleus;GO:0005886//plasma membrane;GO:0005886//plasma membrane	GO:0004722//protein serine/threonine phosphatase activity;GO:0004721//phosphoprotein phosphatase activity
up	BAA04g22570	1	0.0658535	0.139509	0.457041	0.993407	0.0393598	0.0252472	0.08312	0.112371	0.109163	0.193812	MF1	AT2G30930	-	-	-	-	-	-	GO:0005886//plasma membrane;GO:0016020//membrane;GO:0005886//plasma membrane;GO:0009507//chloroplast	GO:0003674//molecular_function
up	BAA10g28110	1	0.0497223	0.0910399	0.186181	0.894672	0.0488116	0.0820908	0.404326	0.685834	0.214075	0.144918	LF1	AT5G10480	PAS2	Protein-tyrosine phosphatase-like, PTPLA	Metabolism	Lipid metabolism;Global and overview maps	ko01100//Metabolic pathways;ko01110//Biosynthesis of secondary metabolites;ko01212//Fatty acid metabolism;ko01040//Biosynthesis of unsaturated fatty acids;ko00062//Fatty acid elongation	K10703	GO:0009923//fatty acid elongase complex;GO:0009923//fatty acid elongase complex;GO:0005739//mitochondrion;GO:0016021//integral component of membrane;GO:0005634//nucleus;GO:0005739//mitochondrion;GO:0009923//fatty acid elongase complex;GO:0005783//endoplasmic reticulum;GO:0005739//mitochondrion;GO:0005829//cytosol;GO:0009923//fatty acid elongase complex	GO:0080023//3R-hydroxyacyl-CoA dehydratase activity;GO:0004725//protein tyrosine phosphatase activity
up	BAA06g32700	1	0.0556369	0.137108	0.00903143	0.195901	0.0115009	0.087501	0	0.0224281	0	0.0126659	LF1	AT5G24080	-	Protein kinase superfamily protein	-	-	-	-	GO:0005886//plasma membrane	GO:0016301//kinase activity
up	BAA08g27190	1	0.0264122	0.0919562	0.039192	0.124051	0.00342372	0.00960848	0.462952	0.349058	0	0.00700871	MF1	AT1G23150	-	-	-	-	-	-	-	GO:0003674//molecular_function
up	BAA02g04340	1	0.0320404	0.0786191	0.0837389	0.213201	0.0224388	0.09721	0.325384	0.451555	0.0883898	0.123028	-	-
up	BAA10g33870	1	0.0438463	0.110334	0.0217571	0.114747	0.0326316	0.0539067	0.120231	0.166333	0.0197774	0.102939	LF1	AT5G03280	EIN2	NRAMP metal ion transporter family protein	Environmental Information Processing	Signal transduction	ko04075//Plant hormone signal transduction;ko04016//MAPK signaling pathway - plant	K14513	GO:0005886//plasma membrane	GO:0005515//protein binding;GO:0005515//protein binding;GO:0005515//protein binding
up	BAA07g42290	1	0.0438766	0.0794255	0.0437424	0.13252	0.0556521	0.0392596	0.0445838	0.0656535	0.0622191	0.124114	LF1	AT1G78900	VHA-A	vacuolar ATP synthase subunit A	Metabolism;Cellular Processes	Transport and catabolism;Global and overview maps;Energy metabolism	ko01100//Metabolic pathways;ko00190//Oxidative phosphorylation;ko04145//Phagosome	K02145	GO:0009941//chloroplast envelope;GO:0000325//plant-type vacuole;GO:0000325//plant-type vacuole;GO:0005773//vacuole;GO:0005774//vacuolar membrane;GO:0005886//plasma membrane;GO:0009941//chloroplast envelope;GO:0009506//plasmodesma;GO:0009941//chloroplast envelope;GO:0009941//chloroplast envelope;GO:0016020//membrane;GO:0005774//vacuolar membrane;GO:0005886//plasma membrane;GO:0005774//vacuolar mem…	GO:0046933//proton-transporting ATP synthase activity, rotational mechanism;GO:0046933//proton-transporting ATP synthase activity, rotational mechanism;GO:0002020//protease binding;GO:0005524//ATP binding;GO:0005524//ATP binding
up	BAA01g00860	1	0.0427028	0.14285	0.227677	0.394078	0.136058	0.222283	0.650753	0.446893	0.0595894	0.155671	LF1	AT4G39840	-	-	-	-	-	-	GO:0005794//Golgi apparatus;GO:0005768//endosome;GO:0005802//trans-Golgi network;GO:0005802//trans-Golgi network;GO:0005768//endosome;GO:0005802//trans-Golgi network	GO:0003674//molecular_function
up	BAA09g09600	1	0.0417436	0.0630778	0.0910789	0.186253	0.102843	0.22877	0.170976	0.231426	0.0171213	0.0392872	MF2	AT5G67440	NPY3	Phototropic-responsive NPH3 family protein	-	-	-	-	GO:0005886//plasma membrane;GO:0005886//plasma membrane;GO:0071944//cell periphery	GO:0004871//signal transducer activity
up	BAA03g52860	1	0.0364763	0.0897928	0.134614	0.307851	0.0174991	0.0180059	0.258825	0.396339	0.0142357	0.101091	-	-
up	BAA10g30990	1	0.0418197	0.11242	0.136278	0.281178	0.0294063	0.0567416	0.216145	0.15419	0.0477855	0.0183802	LF1	AT5G06570	-	alpha/beta-Hydrolases superfamily protein	-	-	-	-	GO:0005634//nucleus;GO:0005634//nucleus	-
up	BAA04g09070	1	0.0487375	0.0808665	0.0875677	0.203773	0.235792	0.27944	0.0541668	0.149196	0.00484311	0.0268664	MF1	AT4G12910	scpl20	serine carboxypeptidase-like 20	-	-	-	-	GO:0005777//peroxisome;GO:0005773//vacuole;GO:0005777//peroxisome;GO:0005773//vacuole;GO:0005576//extracellular region	GO:0004185//serine-type carboxypeptidase activity
up	BAA03g34880	1	0.0398377	0.0885033	0.174676	0.51722	0.00245056	0.0307885	0.0751318	0.177701	0	0.0184348	MF2	AT3G07570	-	Cytochrome b561/ferric reductase transmembrane with DOMON related domain	-	-	-	-	GO:0016020//membrane	-
up	BAA02g07310	1	0.0420543	0.0761419	0.0917899	0.161274	0.0199183	0.0239422	0.256367	0.632291	0.166333	0.248652	MF2	AT5G17030	UGT78D3	UDP-glucosyl transferase 78D3	Metabolism	Biosynthesis of other secondary metabolites;Global and overview maps	ko01100//Metabolic pathways;ko01110//Biosynthesis of secondary metabolites;ko00944//Flavone and flavonol biosynthesis	K10757	GO:0005737//cytoplasm	GO:0080059//flavonol 3-O-arabinosyltransferase activity;GO:0080043//quercetin 3-O-glucosyltransferase activity;GO:0008194//UDP-glycosyltransferase activity;GO:0016757//transferase activity, transferring glycosyl groups;GO:0016757//transferase activity, transferring glycosyl groups
up	BAA04g29670	1	0.023944	0.0738945	0.0865223	0.199878	0.297324	0.135452	0.513608	0.733959	0	0.0472718	MF1	AT2G40880	CYSA	cystatin A	-	-	-	-	GO:0005576//extracellular region	GO:0004869//cysteine-type endopeptidase inhibitor activity;GO:0004869//cysteine-type endopeptidase inhibitor activity
up	BAA10g11860	1	0.0302578	0.108064	0.0168751	0.131887	0.00499384	0.0226905	0.0625393	0.101387	0.00443141	0.0531977	LF1	-
up	BAA06g03570	1	0.0383986	0.0827411	0.0663273	0.115309	0.0523005	0.0737768	0.155536	0.129413	0.0340503	0.0781027	-	AT1G50360	VIIIA	P-loop containing nucleoside triphosphate hydrolases superfamily protein	-	-	-	-	GO:0005737//cytoplasm;GO:0016459//myosin complex;GO:0005886//plasma membrane;GO:0009506//plasmodesma	GO:0003774//motor activity;GO:0003774//motor activity;GO:0003774//motor activity
up	BAA01g35540	1	0.05325	0.0735137	0.0782	0.129139	0.0398911	0.108039	0.128283	0.135301	0.018706	0.11622	MF1	AT3G19553	PUT5	Amino acid permease family protein	-	-	-	-	GO:0005886//plasma membrane	GO:0015203//polyamine transmembrane transporter activity;GO:0015203//polyamine transmembrane transporter activity
up	BAA05g20370	1	0.0421899	0.0883864	0.0388613	0.125304	0.0385395	0.0582029	0.0467377	0.128048	0.0273366	0.0629622	-	-
up	BAA08g23330	1	0.063357	0.0889225	0.0845896	0.13431	0.256363	0.191836	0.128799	0.0939696	0.334609	0.13005	MF2	AT4G38580	FP6	farnesylated protein 6	-	-	-	-	GO:0005886//plasma membrane;GO:0009506//plasmodesma;GO:0005886//plasma membrane;GO:0005634//nucleus	GO:0046872//metal ion binding;GO:0005515//protein binding;GO:0005515//protein binding
up	BAA06g28840	1	0.0308537	0.0923395	0.0516631	0.0963454	0.0213198	0.054936	0.0618783	0.116784	0	0.0702074	LF1	AT5G64250	-	Aldolase-type TIM barrel family protein	-	-	-	-	GO:0005829//cytosol;GO:0005829//cytosol;GO:0005739//mitochondrion;GO:0005739//mitochondrion	GO:0016491//oxidoreductase activity
up	BAA10g23900	1	0.0618278	0.10843	0.0940833	0.166063	0.0334083	0.0769209	0.0767341	0.160304	0.183731	0.174429	LF1	AT5G16150	PGLCT	plastidic GLC translocator	-	-	-	-	GO:0009941//chloroplast envelope;GO:0009941//chloroplast envelope;GO:0009941//chloroplast envelope;GO:0009941//chloroplast envelope;GO:0009941//chloroplast envelope;GO:0016020//membrane;GO:0009941//chloroplast envelope;GO:0009941//chloroplast envelope;GO:0009941//chloroplast envelope;GO:0009941//chloroplast envelope;GO:0009941//chloroplast envelope;GO:0009941//chloroplast envelope;GO:0009941//chl…	GO:0015144//carbohydrate transmembrane transporter activity;GO:0005351//sugar:proton symporter activity;GO:0015144//carbohydrate transmembrane transporter activity
up	BAA03g06550	1	0.043773	0.108584	0.0416524	0.12297	0.0550683	0.11201	0.173828	0.166431	0.0714784	0.0998408	MF1	AT5G14250	COP13	Proteasome component (PCI) domain protein	-	-	-	-	GO:0008180//COP9 signalosome;GO:0008180//COP9 signalosome;GO:0005829//cytosol;GO:0008180//COP9 signalosome;GO:0008180//COP9 signalosome	GO:0005515//protein binding;GO:0005515//protein binding;GO:0005515//protein binding;GO:0005515//protein binding;GO:0005515//protein binding;GO:0005515//protein binding;GO:0005515//protein binding;GO:0005515//protein binding;GO:0005515//protein binding;GO:0005515//protein binding
up	BAA03g04740	1	0.0445886	0.105586	0.0529407	0.112184	0.0712302	0.175641	0.0213297	0.0606347	0.0149004	0.089823	MF1	AT5G11060	KNAT4	KNOTTED1-like homeobox gene 4	-	-	-	-	GO:0005634//nucleus;GO:0005737//cytoplasm;GO:0005634//nucleus;GO:0005829//cytosol;GO:0005634//nucleus	GO:0003700//sequence-specific DNA binding transcription factor activity
up	BAA07g18000	1	0.0373877	0.110616	0.0845537	0.200625	0.069642	0.149956	0.111505	0.144304	0.198191	0.135167	LF1	AT2G28060	-	5'-AMP-activated protein kinase beta-2 subunit protein	-	-	-	-	GO:0005634//nucleus	GO:0005515//protein binding;GO:0005515//protein binding;GO:0005515//protein binding
up	BAA01g43230	1	0.0747551	0.0870261	0.102761	0.156022	0.039733	0.0279808	0.132879	0.382913	0.0225646	0.131621	-	-
up	BAA03g32280	1	0.0399634	0.105103	0.0798881	0.182726	0.0613006	0.132451	0.215473	0.156523	0	0.0668888	MF2	AT3G02170	LNG2	longifolia2	-	-	-	-	GO:0005634//nucleus;GO:0005874//microtubule	GO:0008017//microtubule binding;GO:0005515//protein binding;GO:0005515//protein binding;GO:0008017//microtubule binding
up	BAA07g35750	1	0.0565512	0.163551	0.0203562	0.150441	0.0620977	0.0992337	0.0328543	0.0802747	0.0242976	0.0745255	LF1	AT1G70640	-	octicosapeptide/Phox/Bem1p (PB1) domain-containing protein	-	-	-	-	GO:0005634//nucleus	GO:0003674//molecular_function
up	BAA02g47080	1	0.0743738	0.188758	0.0660795	0.273361	0.00450781	0.0167215	0.00413658	0.0728007	0.0144169	0.0707603	MF1	AT5G64810	WRKY51	WRKY DNA-binding protein 51	-	-	-	-	GO:0005634//nucleus	GO:0003700//sequence-specific DNA binding transcription factor activity;GO:0003700//sequence-specific DNA binding transcription factor activity;GO:0003700//sequence-specific DNA binding transcription factor activity;GO:0003700//sequence-specific DNA binding transcription factor activity
up	BAA09g00140	1	0.0808876	0.0851191	0.0586701	0.229332	0.0173414	0.0086728	0.148492	0.397325	0.0991382	0.0902347	-	AT4G00180	YAB3	Plant-specific transcription factor YABBY family protein	-	-	-	-	GO:0005634//nucleus;GO:0005634//nucleus	GO:0003700//sequence-specific DNA binding transcription factor activity;GO:0003700//sequence-specific DNA binding transcription factor activity;GO:0005515//protein binding;GO:0005515//protein binding
up	BAA01g05750	1	0.0529912	0.0783139	0.072167	0.0991092	0.303395	0.148418	0.195182	0.211581	0.19321	0.238887	-	AT4G32690	GLB3	hemoglobin 3	-	-	-	-	GO:0005886//plasma membrane	GO:0005344//oxygen transporter activity
up	BAA06g19270	1	0.0949603	0.078297	0.35129	0.51172	0.241559	0.362599	0.0490552	0.206022	0.165359	0.0985097	LF1	AT3G49220	-	Plant invertase/pectin methylesterase inhibitor superfamily	-	-	-	-	GO:0009505//plant-type cell wall	GO:0030599//pectinesterase activity
up	BAA03g45760	1	0.0495377	0.0972102	0.103328	0.146275	0.0857868	0.108819	0.106443	0.137802	0.128284	0.283707	LF1	AT5G60980	-	Nuclear transport factor 2 (NTF2) family protein with RNA binding (RRM-RBD-RNP motifs) domain	-	-	-	-	-	GO:0003723//RNA binding
up	BAA06g24420	1	0.0475587	0.101413	0.0672911	0.142893	0.110299	0.0696389	0.137209	0.304813	0.157134	0.197808	-	AT3G44330	-	-	-	-	-	-	GO:0005886//plasma membrane;GO:0009506//plasmodesma;GO:0005774//vacuolar membrane;GO:0005774//vacuolar membrane;GO:0005794//Golgi apparatus;GO:0005739//mitochondrion;GO:0005773//vacuole;GO:0005783//endoplasmic reticulum;GO:0005774//vacuolar membrane;GO:0005783//endoplasmic reticulum;GO:0005773//vacuole	-
up	BAA05g12620	1	0.0586871	0.0905104	0.122746	0.163607	0.0855367	0.103998	0.0662714	0.201896	0.145398	0.101667	LF1	AT2G32720	CB5-B	cytochrome B5 isoform B	-	-	-	-	GO:0005783//endoplasmic reticulum	GO:0005515//protein binding;GO:0020037//heme binding;GO:0005515//protein binding
up	BAA07g18300	1	0.074379	0.0650834	0.0714853	0.111999	0.107661	0.0901307	0.329623	0.271742	0.333127	0.177415	LF1	AT2G28340	GATA13	GATA transcription factor 13	-	-	-	-	GO:0005634//nucleus	GO:0003700//sequence-specific DNA binding transcription factor activity;GO:0003700//sequence-specific DNA binding transcription factor activity
up	BAA01g00130	1	0.0433499	0.11008	0.0292245	0.111917	0.0260581	0.1196	0.0671587	0.10047	0.0275775	0.0923261	LF1	AT4G38495	-	-	-	-	-	-	GO:0005634//nucleus	GO:0003674//molecular_function
up	BAA03g60650	1	0.0839005	0.0895685	0.0869039	0.124945	0.127368	0.13793	0.0339774	0.125513	0.38574	0.251149	MF1	AT4G33890	-	-	-	-	-	-	GO:0005634//nucleus;GO:0005634//nucleus	GO:0003674//molecular_function
up	BAA07g20990	1	0.075843	0.095493	0.0481319	0.133195	0.124386	0.0938077	0.300741	0.250922	0.342274	0.243627	MF2	AT3G53850	-	Uncharacterised protein family (UPF0497)	-	-	-	-	-	GO:0003674//molecular_function
up	BAA09g67890	1	0.0445951	0.090048	0.03868	0.125732	0.125498	0.0851055	0.142979	0.119768	0.201552	0.211864	-	AT1G05205	-	-	-	-	-	-	GO:0005634//nucleus	GO:0003674//molecular_function
up	BAA09g61190	1	0.0605504	0.105486	0.0284723	0.136344	0.0501754	0.0937836	0.0439424	0.147045	0.0628452	0.137608	MF2	AT1G16570	-	UDP-Glycosyltransferase superfamily protein	Metabolism	Global and overview maps;Glycan biosynthesis and metabolism	ko01100//Metabolic pathways;ko00510//N-Glycan biosynthesis	K03842	-	GO:0016757//transferase activity, transferring glycosyl groups;GO:0016757//transferase activity, transferring glycosyl groups
up	BAA09g62190	1	0.0569114	0.122361	0.0645296	0.375975	0.0254358	0.0433017	0.296282	0.0643871	0.300209	0.267781	MF2	AT1G14720	XTH28	xyloglucan endotransglucosylase/hydrolase 28	-	-	-	-	GO:0005576//extracellular region	GO:0016762//xyloglucan:xyloglucosyl transferase activity;GO:0016798//hydrolase activity, acting on glycosyl bonds
up	BAA03g49210	1	0.0523577	0.10623	0.0492173	0.11101	0.0925493	0.0713555	0.11737	0.148802	0.114433	0.163664	MF1	AT4G17270	-	Mo25 family protein	-	-	-	-	GO:0005886//plasma membrane;GO:0005737//cytoplasm	-
up	BAA09g57610	1	0.0543585	0.103745	0.074678	0.137556	0.0950466	0.113359	0.113108	0.13473	0.259927	0.135723	LF1	AT2G22120	-	RING/FYVE/PHD zinc finger superfamily protein	-	-	-	-	GO:0005737//cytoplasm;GO:0005737//cytoplasm	GO:0008270//zinc ion binding
up	BAA02g29250	1	0.0582242	0.116701	0.0657563	0.117708	0.0668839	0.128336	0.0329126	0.148165	0.166266	0.390474	-	AT4G02400	-	U3 ribonucleoprotein (Utp) family protein	Genetic Information Processing	Translation	ko03008//Ribosome biogenesis in eukaryotes	K14567	GO:0005634//nucleus	GO:0003674//molecular_function
up	BAA01g06740	1	0.0574568	0.0940851	0.090057	0.146111	0.0251023	0.058335	0.132646	0.266227	0.0439853	0.134584	-	-
up	BAA07g16220	1	0.0414045	0.1102	0.0423111	0.105871	0.0352689	0.0721973	0.0197256	0.0444942	0.0156308	0.08552	LF1	AT5G67210	IRX15-L	Protein of unknown function (DUF579)	-	-	-	-	GO:0005794//Golgi apparatus	GO:0003674//molecular_function
up	BAA02g25480	1	0.041658	0.116703	0.0493278	0.100498	0.0217024	0.079341	0.0314526	0.151043	0.0202402	0.108963	MF1	AT1G76580	-	Squamosa promoter-binding protein-like (SBP domain) transcription factor family protein	-	-	-	-	GO:0005634//nucleus;GO:0005886//plasma membrane	GO:0003700//sequence-specific DNA binding transcription factor activity
up	BAA06g44400	1	0.0627455	0.108999	0.0566642	0.124959	0.044481	0.0765916	0.166923	0.137285	0.0359685	0.0582867	LF1	AT5G45160	RL2	Root hair defective 3 GTP-binding protein (RHD3)	-	-	-	-	GO:0005634//nucleus;GO:0005783//endoplasmic reticulum;GO:0005783//endoplasmic reticulum	GO:0005525//GTP binding;GO:0005525//GTP binding
up	BAA03g20080	1	0.0555421	0.100155	0.0552414	0.0962642	0.0690192	0.0784067	0.126605	0.193238	0.108964	0.18624	MF2	-
up	BAA05g21300	1	0.076048	0.13092	0.0954574	0.179013	0.274446	0.324785	0.105462	0.172261	0.0861746	0.106372	MF2	AT1G44100	AAP5	amino acid permease 5	-	-	-	-	GO:0005886//plasma membrane;GO:0016020//membrane	GO:0015171//amino acid transmembrane transporter activity;GO:0015171//amino acid transmembrane transporter activity;GO:0015174//basic amino acid transmembrane transporter activity
up	BAA02g37360	1	0.0640449	0.113062	0.0741493	0.207038	0.0826792	0.136279	0.149396	0.16944	0.0773365	0.126401	MF1	AT2G02370	-	SNARE associated Golgi protein family	-	-	-	-	GO:0005886//plasma membrane;GO:0005886//plasma membrane	GO:0003674//molecular_function
up	BAA08g21650	1	0.0515255	0.0966996	0.0523534	0.137786	0.105657	0.12184	0.096097	0.202733	0.0887092	0.143204	MF2	AT4G36800	RCE1	RUB1 conjugating enzyme 1	Genetic Information Processing	Folding, sorting and degradation	ko04120//Ubiquitin mediated proteolysis	K10579	-	GO:0019787//ubiquitin-like protein transferase activity;GO:0019787//ubiquitin-like protein transferase activity;GO:0019788//NEDD8 transferase activity;GO:0005515//protein binding
up	BAA03g09180	1	0.0878116	0.10012	0.0620094	0.106363	0.100058	0.198036	0.112844	0.142781	0.0887631	0.153671	MF1	AT5G18650	-	CHY-type/CTCHY-type/RING-type Zinc finger protein	Genetic Information Processing	Folding, sorting and degradation	ko04120//Ubiquitin mediated proteolysis	K10144	GO:0005634//nucleus;GO:0005737//cytoplasm;GO:0005634//nucleus	GO:0004842//ubiquitin-protein transferase activity;GO:0008134//transcription factor binding;GO:0008270//zinc ion binding
up	BAA09g04270	1	0.216817	0.230117	0.0851537	0.140881	0.621814	0.684761	0.18641	0.274117	0.405682	0.272717	MF2	-
up	BAA10g28100	1	0.134232	0.165481	0.0805867	0.123934	0.124895	0.175242	0.261813	0.175055	0.104518	0.119343	LF1	AT5G10490	MSL2	MSCS-like 2	-	-	-	-	GO:0009526//plastid envelope;GO:0009526//plastid envelope;GO:0005886//plasma membrane;GO:0005886//plasma membrane;GO:0005886//plasma membrane;GO:0009526//plastid envelope;GO:0009507//chloroplast;GO:0009507//chloroplast;GO:0016020//membrane	GO:0005216//ion channel activity
up	BAA09g48620	1	0.184125	0.230931	0.152942	0.20183	0.088656	0.158057	0.202853	0.298286	0.133306	0.233503	LF1	AT3G56040	UGP3	UDP-glucose pyrophosphorylase 3	-	-	-	-	GO:0009507//chloroplast	-
up	BAA05g30030	1	0.212052	0.262819	0.216507	0.282289	0.209164	0.252833	0.193809	0.364993	0.0841491	0.213357	LF1	-
up	BAA09g03260	1	0.238975	0.296388	0.136426	0.278394	0.146208	0.266279	0.401969	0.409455	0.149626	0.331424	MF2	AT3G27020	YSL6	YELLOW STRIPE like 6	-	-	-	-	GO:0005774//vacuolar membrane;GO:0005774//vacuolar membrane;GO:0009507//chloroplast;GO:0005774//vacuolar membrane	GO:0015198//oligopeptide transporter activity
up	BAA01g32520	1	0.221444	0.275183	0.173484	0.264991	0.161504	0.249988	0.239546	0.326859	0.149476	0.339126	MF1	AT3G23340	ckl10	casein kinase I-like 10	-	-	-	-	-	GO:0016301//kinase activity
up	BAA06g01270	1	0.236597	0.278904	0.183111	0.313429	0.324907	0.319489	0.106585	0.300262	0.0970088	0.316527	LF1	AT1G53580	GLY3	glyoxalase II 3	Metabolism	Energy metabolism	ko00920//Sulfur metabolism	K17725	GO:0005739//mitochondrion	GO:0050313//sulfur dioxygenase activity;GO:0004416//hydroxyacylglutathione hydrolase activity;GO:0016788//hydrolase activity, acting on ester bonds
up	BAA09g41210	1	0.222635	0.232497	0.14515	0.199396	0.165006	0.168529	0.284213	0.452261	0.0961957	0.209194	-	AT1G23330	-	alpha/beta-Hydrolases superfamily protein	-	-	-	-	GO:0005576//extracellular region	-
up	BAA10g06960	1	0.483617	0.579378	0.451317	0.580374	0.608077	0.551592	0.714795	0.862923	0.882513	0.86988	LF1	AT1G47128	RD21A	Granulin repeat cysteine protease family protein	-	-	-	-	GO:0009507//chloroplast;GO:0005576//extracellular region;GO:0005773//vacuole;GO:0005773//vacuole;GO:0009506//plasmodesma;GO:0048046//apoplast;GO:0005773//vacuole;GO:0005773//vacuole	GO:0008234//cysteine-type peptidase activity;GO:0008234//cysteine-type peptidase activity;GO:0008233//peptidase activity;GO:0005515//protein binding;GO:0008234//cysteine-type peptidase activity
up	BAA09g06480	1	0.482439	0.330273	0.239843	0.356086	0.420678	0.361964	0.500876	0.329358	1.82666	0.800811	MF2	AT5G24930	COL4	CONSTANS-like 4	-	-	-	-	GO:0005634//nucleus	GO:0003700//sequence-specific DNA binding transcription factor activity;GO:0008270//zinc ion binding
up	BAA03g24820	1	0.49059	0.224911	0.259747	0.358348	0.428981	0.452724	0.643095	0.604062	0.238721	0.326951	MF2	AT2G45170	ATG8E	AUTOPHAGY 8E	Cellular Processes	Transport and catabolism	ko04136//Autophagy - other eukaryotes	K08341	GO:0005776//autophagic vacuole;GO:0016020//membrane;GO:0005634//nucleus;GO:0005634//nucleus;GO:0005776//autophagic vacuole;GO:0005737//cytoplasm	GO:0008017//microtubule binding;GO:0008017//microtubule binding
up	BAA09g30490	1	0.308479	0.251846	0.0951219	0.171289	0.182717	0.11997	0.403078	0.495276	0.376064	0.215159	LF1	-
up	BAA06g38710	1	0.211686	0.254292	0.0675825	0.109186	0.0920783	0.131689	0.325376	0.096344	0.238554	0.351063	LF1	AT3G27820	MDAR4	monodehydroascorbate reductase 4	Metabolism	Carbohydrate metabolism;Global and overview maps	ko01100//Metabolic pathways;ko00053//Ascorbate and aldarate metabolism	K08232	GO:0009941//chloroplast envelope;GO:0005737//cytoplasm;GO:0005778//peroxisomal membrane;GO:0009941//chloroplast envelope;GO:0009941//chloroplast envelope;GO:0005778//peroxisomal membrane;GO:0009941//chloroplast envelope;GO:0005778//peroxisomal membrane	GO:0016656//monodehydroascorbate reductase (NADH) activity;GO:0016656//monodehydroascorbate reductase (NADH) activity
up	BAA03g49060	1	0.29227	0.328585	0.0713549	0.13796	0.12443	0.12785	0.207162	0.121231	0.729024	0.531462	MF1	AT4G17040	CLPR4	CLP protease R subunit 4	-	-	-	-	GO:0009570//chloroplast stroma;GO:0009570//chloroplast stroma;GO:0009570//chloroplast stroma;GO:0009941//chloroplast envelope;GO:0009532//plastid stroma;GO:0009570//chloroplast stroma;GO:0009941//chloroplast envelope;GO:0009941//chloroplast envelope;GO:0009570//chloroplast stroma;GO:0009570//chloroplast stroma;GO:0009507//chloroplast;GO:0009941//chloroplast envelope;GO:0009570//chloroplast stroma…	-
up	BAA06g28600	1	0.332388	0.319046	0.0589607	0.140955	0.336458	0.223536	0.129265	0.239009	0.587621	0.466689	LF1	AT5G63980	SAL1	Inositol monophosphatase family protein	Environmental Information Processing;Metabolism	Energy metabolism;Carbohydrate metabolism;Signal transduction;Global and overview maps	ko01100//Metabolic pathways;ko04070//Phosphatidylinositol signaling system;ko00562//Inositol phosphate metabolism;ko00920//Sulfur metabolism	K15422	GO:0009570//chloroplast stroma;GO:0009570//chloroplast stroma;GO:0005634//nucleus;GO:0005739//mitochondrion;GO:0009570//chloroplast stroma;GO:0005737//cytoplasm;GO:0009570//chloroplast stroma;GO:0005829//cytosol;GO:0009570//chloroplast stroma;GO:0009507//chloroplast;GO:0009570//chloroplast stroma;GO:0009570//chloroplast stroma;GO:0009570//chloroplast stroma	GO:0008441//3'(2'),5'-bisphosphate nucleotidase activity;GO:0008441//3'(2'),5'-bisphosphate nucleotidase activity;GO:0004441//inositol-1,4-bisphosphate 1-phosphatase activity
up	BAA07g21460	1	0.300312	0.212204	0.128188	0.176921	0.194565	0.162897	0.315852	0.236663	0.622169	0.298987	MF2	AT3G54900	CXIP1	CAX interacting protein 1	-	-	-	-	GO:0009570//chloroplast stroma;GO:0009941//chloroplast envelope;GO:0009941//chloroplast envelope;GO:0009507//chloroplast;GO:0009570//chloroplast stroma;GO:0009570//chloroplast stroma;GO:0009570//chloroplast stroma;GO:0009941//chloroplast envelope;GO:0009941//chloroplast envelope;GO:0009507//chloroplast;GO:0009507//chloroplast	GO:0015297//antiporter activity;GO:0015038//glutathione disulfide oxidoreductase activity
up	BAA09g45490	1	0.176566	0.225209	0.0756948	0.166529	0.165126	0.200379	0.297781	0.238097	0.230762	0.404697	LF1	AT3G52860	-	-	-	-	-	-	GO:0016592//mediator complex;GO:0005634//nucleus;GO:0016592//mediator complex	GO:0003674//molecular_function
up	BAA05g16190	1	0.155386	0.189867	0.129381	0.191166	0.153971	0.156572	0.171387	0.326266	0.473273	0.313973	MF1	AT4G14800	PBD2	20S proteasome beta subunit D2	Genetic Information Processing	Folding, sorting and degradation	ko03050//Proteasome	K02734	GO:0005839//proteasome core complex;GO:0005737//cytoplasm;GO:0005773//vacuole;GO:0005839//proteasome core complex;GO:0005737//cytoplasm;GO:0000502//proteasome complex;GO:0005773//vacuole	GO:0008233//peptidase activity
up	BAA06g13690	1	0.134875	0.165252	0.0554449	0.103711	0.0654662	0.0634912	0.204425	0.195177	0.134542	0.217549	LF1	AT1G17050	SPS2	solanesyl diphosphate synthase 2	Metabolism	Metabolism of terpenoids and polyketides;Global and overview maps	ko01110//Biosynthesis of secondary metabolites;ko00900//Terpenoid backbone biosynthesis	K05356	GO:0009570//chloroplast stroma;GO:0009507//chloroplast;GO:0009570//chloroplast stroma;GO:0009536//plastid;GO:0009570//chloroplast stroma;GO:0009570//chloroplast stroma;GO:0009507//chloroplast	GO:0050347//trans-octaprenyltranstransferase activity
up	BAA04g28420	1	0.162037	0.183799	0.10688	0.239734	0.157649	0.262959	0.514768	0.542948	0.131961	0.308621	MF1	AT2G39450	MTP11	Cation efflux family protein	-	-	-	-	GO:0005770//late endosome;GO:0016020//membrane;GO:0005794//Golgi apparatus;GO:0005634//nucleus;GO:0005770//late endosome	GO:0010486//manganese:proton antiporter activity;GO:0008324//cation transmembrane transporter activity;GO:0005384//manganese ion transmembrane transporter activity;GO:0005384//manganese ion transmembrane transporter activity
up	BAA09g26850	1	0.137773	0.171454	0.103293	0.212052	0.219143	0.194727	0.33785	0.310342	0.220684	0.23825	LF1	AT4G03140	-	NAD(P)-binding Rossmann-fold superfamily protein	-	-	-	-	GO:0005575//cellular_component	GO:0016491//oxidoreductase activity
up	BAA08g07360	1	0.103521	0.120596	0.101557	0.168773	0.24469	0.140918	0.0688174	0.17294	0.303133	0.182968	MF1	AT1G42480	-	-	-	-	-	-	-	GO:0003674//molecular_function
up	BAA09g19830	1	0.212383	0.2285	0.22125	0.426272	0.388355	0.174895	0.43951	0.330304	0.852157	0.51794	MF2	AT1G56340	CRT1a	calreticulin 1a	Cellular Processes;Genetic Information Processing	Transport and catabolism;Folding, sorting and degradation	ko04141//Protein processing in endoplasmic reticulum;ko04145//Phagosome	K08057	GO:0009506//plasmodesma;GO:0005774//vacuolar membrane;GO:0005774//vacuolar membrane;GO:0009507//chloroplast;GO:0005739//mitochondrion;GO:0005774//vacuolar membrane;GO:0048046//apoplast;GO:0005783//endoplasmic reticulum;GO:0005774//vacuolar membrane;GO:0005774//vacuolar membrane;GO:0009506//plasmodesma;GO:0005774//vacuolar membrane;GO:0005783//endoplasmic reticulum;GO:0009507//chloroplast;GO:00057…	GO:0005509//calcium ion binding
up	BAA02g42030	1	0.114212	0.137977	0.0854129	0.157103	0.104357	0.11024	0.140546	0.231708	0.275508	0.305613	MF1	AT5G49210	-	-	-	-	-	-	GO:0009507//chloroplast;GO:0009507//chloroplast	GO:0003674//molecular_function
up	BAA10g19260	1	0.121039	0.151088	0.0438807	0.111876	0.0948834	0.101733	0.116904	0.289517	0.163488	0.187277	LF1	AT5G22210	-	-	-	-	-	-	GO:0005739//mitochondrion;GO:0005739//mitochondrion	GO:0003674//molecular_function
up	BAA07g08220	1	0.136701	0.165461	0.117528	0.199432	0.110045	0.11826	0.294279	0.3485	0.30917	0.104213	LF1	AT3G24160	PMP	putative type 1 membrane protein	-	-	-	-	GO:0005774//vacuolar membrane;GO:0005783//endoplasmic reticulum;GO:0016020//membrane;GO:0005774//vacuolar membrane;GO:0005783//endoplasmic reticulum;GO:0005794//Golgi apparatus;GO:0005774//vacuolar membrane	GO:0003674//molecular_function
up	BAA09g17970	1	0.107604	0.138009	0.0502051	0.134519	0.223421	0.266749	0.0122316	0.09607	0.118587	0.188869	-	-
up	BAA02g24080	1	0.116169	0.14822	0.0715303	0.186138	0.178405	0.224737	0.0430389	0.142156	0.433431	0.291715	MF1	AT1G74260	PUR4	purine biosynthesis 4	Metabolism	Nucleotide metabolism;Global and overview maps	ko01100//Metabolic pathways;ko01110//Biosynthesis of secondary metabolites;ko00230//Purine metabolism	K01952	GO:0009570//chloroplast stroma;GO:0009507//chloroplast;GO:0009570//chloroplast stroma;GO:0009570//chloroplast stroma;GO:0009570//chloroplast stroma;GO:0009570//chloroplast stroma;GO:0009570//chloroplast stroma;GO:0005737//cytoplasm;GO:0005739//mitochondrion;GO:0005739//mitochondrion;GO:0009570//chloroplast stroma;GO:0009570//chloroplast stroma;GO:0009570//chloroplast stroma;GO:0009570//chloroplas…	GO:0004642//phosphoribosylformylglycinamidine synthase activity;GO:0003824//catalytic activity;GO:0005524//ATP binding;GO:0005524//ATP binding
up	BAA06g19690	1	0.111876	0.134491	0.082712	0.12994	0.185829	0.155583	0.103461	0.170392	0.489054	0.41681	LF1	AT3G48750	CDC2	cell division control 2	-	-	-	-	GO:0009574//preprophase band;GO:0005829//cytosol;GO:0010005//cortical microtubule, transverse to long axis;GO:0009574//preprophase band;GO:0010005//cortical microtubule, transverse to long axis;GO:0005634//nucleus;GO:0005634//nucleus;GO:0005737//cytoplasm;GO:0005886//plasma membrane;GO:0005634//nucleus	GO:0005515//protein binding;GO:0005515//protein binding;GO:0004672//protein kinase activity;GO:0005515//protein binding;GO:0005515//protein binding;GO:0005515//protein binding;GO:0005515//protein binding;GO:0005515//protein binding;GO:0005515//protein binding;GO:0005515//protein binding;GO:0005515//protein binding;GO:0005515//protein binding;GO:0005515//protein binding;GO:0005515//protein binding…
up	BAA09g12480	1	0.094729	0.128799	0.164657	0.283128	0.140049	0.101756	0.822427	0.989574	0.100378	0.238683	MF1	AT2G19130	-	S-locus lectin protein kinase family protein	-	-	-	-	GO:0005886//plasma membrane	GO:0004672//protein kinase activity;GO:0004672//protein kinase activity
up	BAA03g53390	1	0.273151	0.123289	0.276359	0.43751	0.283056	0.302389	0.127283	0.129625	0.309087	0.230984	MF1	AT4G23810	WRKY53	WRKY family transcription factor	-	-	-	-	GO:0005634//nucleus;GO:0009507//chloroplast;GO:0005634//nucleus;GO:0005634//nucleus	GO:0005515//protein binding;GO:0005515//protein binding;GO:0005515//protein binding;GO:0003700//sequence-specific DNA binding transcription factor activity;GO:0003700//sequence-specific DNA binding transcription factor activity;GO:0003700//sequence-specific DNA binding transcription factor activity;GO:0005515//protein binding;GO:0005515//protein binding;GO:0003677//DNA binding;GO:0003700//sequenc…
up	BAA07g31160	1	0.0969934	0.116454	0.211455	0.277653	0.265753	0.208936	0.15861	0.187531	0.0312774	0.158005	MF2	AT1G67880	-	beta-1,4-N-acetylglucosaminyltransferase family protein	Metabolism	Global and overview maps;Glycan biosynthesis and metabolism	ko01100//Metabolic pathways;ko00510//N-Glycan biosynthesis	K00737	GO:0005794//Golgi apparatus	GO:0016757//transferase activity, transferring glycosyl groups;GO:0008375//acetylglucosaminyltransferase activity
up	BAA08g00620	1	0.0921216	0.0990677	0.116548	0.172951	0.148043	0.0739167	0.484853	0.466493	0.249352	0.0660468	MF1	AT1G55510	BCDH BETA1	branched-chain alpha-keto acid decarboxylase E1 beta subunit	Metabolism	Carbohydrate metabolism;Global and overview maps;Amino acid metabolism	ko01100//Metabolic pathways;ko01110//Biosynthesis of secondary metabolites;ko00280//Valine, leucine and isoleucine degradation;ko00640//Propanoate metabolism	K00167	GO:0005739//mitochondrion	GO:0003863//3-methyl-2-oxobutanoate dehydrogenase (2-methylpropanoyl-transferring) activity
up	BAA03g37130	1	0.118534	0.101088	0.0500054	0.10225	0.0568474	0.0303387	0.0774589	0.159463	0.0893847	0.0740513	MF2	AT3G12800	SDRB	short-chain dehydrogenase-reductase B	Cellular Processes	Transport and catabolism	ko04146//Peroxisome	K13237	GO:0005777//peroxisome;GO:0005774//vacuolar membrane;GO:0005777//peroxisome;GO:0005774//vacuolar membrane;GO:0005777//peroxisome;GO:0005777//peroxisome;GO:0005774//vacuolar membrane	-
up	BAA10g02310	1	0.0908232	0.118958	0.11884	0.205443	0.170786	0.134544	0.191876	0.379074	0.072611	0.235424	LF1	AT1G03610	-	Protein of unknown function (DUF789)	-	-	-	-	GO:0005634//nucleus	GO:0003674//molecular_function
up	BAA08g06040	1	0.0959015	0.115131	0.0536417	0.12933	0.068681	0.0773666	0.112797	0.198267	0.223695	0.201409	MF1	-
up	BAA07g05180	1	0.117317	0.14886	0.0868976	0.121394	0.121493	0.0998368	0.0891894	0.142945	0.0992645	0.141202	LF1	-
up	BAA08g23430	1	0.131464	0.155791	0.0887849	0.124316	0.148688	0.12898	0.173572	0.251056	0.117031	0.3208	-	AT4G38370	-	Phosphoglycerate mutase family protein	-	-	-	-	GO:0005829//cytosol;GO:0005634//nucleus	GO:0003824//catalytic activity
up	BAA09g48110	1	0.169101	0.202179	0.0893377	0.148225	0.260855	0.229373	0.147568	0.262905	0.310213	0.326751	LF1	AT3G55520	-	FKBP-like peptidyl-prolyl cis-trans isomerase family protein	-	-	-	-	GO:0009543//chloroplast thylakoid lumen;GO:0009543//chloroplast thylakoid lumen;GO:0009543//chloroplast thylakoid lumen;GO:0009543//chloroplast thylakoid lumen;GO:0016020//membrane	GO:0003755//peptidyl-prolyl cis-trans isomerase activity;GO:0005528//FK506 binding;GO:0003755//peptidyl-prolyl cis-trans isomerase activity;GO:0005528//FK506 binding
up	BAA02g34670	1	0.195982	0.202409	0.112333	0.200046	0.614468	0.394689	0.141693	0.295518	0.656356	0.432095	MF1	AT5G46020	-	-	-	-	-	-	GO:0005634//nucleus;GO:0005829//cytosol	GO:0003674//molecular_function
up	BAA03g23180	1	0.186826	0.217022	0.0676277	0.144258	0.140002	0.0979709	0.0563694	0.138576	0.254653	0.242491	MF2	AT2G41760	-	-	-	-	-	-	GO:0005575//cellular_component	-
up	BAA01g29380	1	0.164438	0.202017	0.0406125	0.125857	0.10859	0.166336	0.0306202	0.0445121	0.211111	0.0770344	MF1	AT1G59359	-	Ribosomal protein S5 family protein	Genetic Information Processing	Translation	ko03010//Ribosome	K02981	GO:0016020//membrane;GO:0022627//cytosolic small ribosomal subunit;GO:0022627//cytosolic small ribosomal subunit;GO:0009506//plasmodesma;GO:0022627//cytosolic small ribosomal subunit;GO:0022627//cytosolic small ribosomal subunit;GO:0005634//nucleus;GO:0022627//cytosolic small ribosomal subunit;GO:0022627//cytosolic small ribosomal subunit;GO:0022627//cytosolic small ribosomal subunit;GO:0022627//…	GO:0003735//structural constituent of ribosome
up	BAA03g09690	1	0.21459	0.197655	0.05642	0.115751	0.126159	0.108469	0.18897	0.183943	0.512178	0.315117	MF1	AT5G19370	-	rhodanese-like domain-containing protein / PPIC-type PPIASE domain-containing protein	-	-	-	-	GO:0009507//chloroplast;GO:0009507//chloroplast	GO:0016853//isomerase activity
up	BAA01g07380	1	0.186913	0.202633	0.0879087	0.150724	0.0806819	0.0931598	0.0961433	0.199498	0.455705	0.235442	LF1	AT4G30950	FAD6	fatty acid desaturase 6	-	-	-	-	GO:0009507//chloroplast;GO:0009941//chloroplast envelope;GO:0009941//chloroplast envelope;GO:0009507//chloroplast;GO:0009941//chloroplast envelope;GO:0009941//chloroplast envelope;GO:0009941//chloroplast envelope;GO:0009941//chloroplast envelope;GO:0009507//chloroplast;GO:0009941//chloroplast envelope;GO:0009941//chloroplast envelope;GO:0009941//chloroplast envelope;GO:0009941//chloroplast envelo…	GO:0045485//omega-6 fatty acid desaturase activity
up	BAA05g17690	1	0.313909	0.310548	0.0598204	0.107419	0.220821	0.150091	0.105028	0.336647	0.326686	0.184929	MF2	-
up	BAA03g31780	1	0.219347	0.237767	0.127891	0.189824	0.200718	0.163392	0.115511	0.191094	0.600264	0.668051	MF2	AT3G01740	-	Mitochondrial ribosomal protein L37	-	-	-	-	GO:0005739//mitochondrion	GO:0003674//molecular_function
up	BAA01g01740	1	0.166987	0.142621	0.175856	0.236683	0.489665	0.204521	0.485565	0.501477	0.520236	0.321645	LF1	AT4G37300	MEE59	maternal effect embryo arrest 59	-	-	-	-	GO:0005634//nucleus	GO:0003674//molecular_function
up	BAA04g22510	1	0.690813	0.286313	0.0844634	0.2111	0.688799	0.280827	0.290112	0.113528	1.34214	0.435556	MF1	AT2G30860	GSTF9	glutathione S-transferase PHI 9	Metabolism	Metabolism of other amino acids	ko00480//Glutathione metabolism	K00799	GO:0005737//cytoplasm;GO:0005829//cytosol;GO:0009506//plasmodesma;GO:0005737//cytoplasm;GO:0009570//chloroplast stroma;GO:0009579//thylakoid;GO:0005886//plasma membrane;GO:0048046//apoplast;GO:0009570//chloroplast stroma;GO:0009579//thylakoid;GO:0005773//vacuole;GO:0009507//chloroplast;GO:0005737//cytoplasm;GO:0009579//thylakoid;GO:0048046//apoplast;GO:0005773//vacuole;GO:0009570//chloroplast str…	GO:0005507//copper ion binding;GO:0004602//glutathione peroxidase activity;GO:0004364//glutathione transferase activity;GO:0005507//copper ion binding;GO:0004364//glutathione transferase activity;GO:0043295//glutathione binding
up	BAA09g47100	1	0.592666	0.415854	0.288051	0.566256	0.86683	0.281157	0.101794	0.0947815	1.28212	0.111842	LF1	AT3G53420	PIP2A	plasma membrane intrinsic protein 2A	-	-	-	-	GO:0009506//plasmodesma;GO:0005773//vacuole;GO:0005886//plasma membrane;GO:0005886//plasma membrane;GO:0005886//plasma membrane;GO:0005773//vacuole;GO:0005886//plasma membrane;GO:0016020//membrane;GO:0005773//vacuole;GO:0016020//membrane;GO:0005773//vacuole;GO:0005886//plasma membrane;GO:0005886//plasma membrane;GO:0009507//chloroplast;GO:0009506//plasmodesma;GO:0005886//plasma membrane;GO:000588…	GO:0015250//water channel activity;GO:0031625//ubiquitin protein ligase binding;GO:0015250//water channel activity
up	BAA05g08620	1	0.181568	0.0987657	0.193719	0.327129	0.163525	0.190309	0.0737165	0.0781939	0.242736	0.0977374	LF1	-
up	BAA05g08630	1	0.476151	0.177401	0.282372	0.626547	0.310613	0.410014	0.176411	0.128967	0.77467	0.137336	LF1	AT2G37170	PIP2B	plasma membrane intrinsic protein 2	-	-	-	-	GO:0009507//chloroplast;GO:0005886//plasma membrane;GO:0009506//plasmodesma;GO:0005886//plasma membrane;GO:0016020//membrane;GO:0005886//plasma membrane;GO:0005886//plasma membrane	GO:0015250//water channel activity;GO:0015250//water channel activity
up	BAA03g51690	1	0.206875	0.225885	0.148796	0.193601	0.338044	0.336946	0.405442	0.374954	0.617422	0.356123	MF1	AT4G21830	MSRB7	methionine sulfoxide reductase B7	-	-	-	-	GO:0009507//chloroplast;GO:0005829//cytosol	GO:0008113//peptide-methionine (S)-S-oxide reductase activity
up	BAA01g04080	1	0.315787	0.310653	0.311817	0.411749	0.244987	0.0933558	0.179605	0.505916	0.674404	0.635444	LF1	AT4G34480	-	O-Glycosyl hydrolases family 17 protein	-	-	-	-	GO:0009507//chloroplast	GO:0004553//hydrolase activity, hydrolyzing O-glycosyl compounds
up	BAA05g29760	1	0.190375	0.198976	0.111938	0.24364	0.221205	0.223051	0.299977	0.357592	0.414157	0.548282	LF1	AT3G17940	-	Galactose mutarotase-like superfamily protein	Metabolism	Carbohydrate metabolism;Global and overview maps	ko01100//Metabolic pathways;ko01110//Biosynthesis of secondary metabolites;ko00010//Glycolysis / Gluconeogenesis;ko00052//Galactose metabolism	K01785	GO:0048046//apoplast;GO:0005829//cytosol;GO:0005737//cytoplasm	GO:0004034//aldose 1-epimerase activity
up	BAA09g01270	1	0.300184	0.326102	0.203753	0.276128	0.55755	0.372386	0.400289	0.791205	0.415268	0.253121	LF1	AT4G01610	-	Cysteine proteinases superfamily protein	-	-	-	-	GO:0005773//vacuole;GO:0005576//extracellular region;GO:0005773//vacuole;GO:0005829//cytosol;GO:0005773//vacuole;GO:0005773//vacuole;GO:0005829//cytosol;GO:0005576//extracellular region	GO:0008234//cysteine-type peptidase activity
up	BAA10g24930	1	0.228226	0.23095	0.21103	0.277493	0.3916	0.506075	0.699696	0.748833	0.659512	0.59485	LF1	AT5G14780	FDH	formate dehydrogenase	Metabolism	Carbohydrate metabolism;Global and overview maps	ko01100//Metabolic pathways;ko01200//Carbon metabolism;ko00630//Glyoxylate and dicarboxylate metabolism	K00122	GO:0009507//chloroplast;GO:0005739//mitochondrion;GO:0009579//thylakoid;GO:0005739//mitochondrion;GO:0009507//chloroplast;GO:0005739//mitochondrion;GO:0005739//mitochondrion	-
up	BAA03g58730	1	0.179578	0.2114	0.117757	0.156801	0.254005	0.203489	0.13001	0.243756	0.675742	0.440435	MF1	AT4G31300	PBA1	N-terminal nucleophile aminohydrolases (Ntn hydrolases) superfamily protein	Genetic Information Processing	Folding, sorting and degradation	ko03050//Proteasome	K02738	GO:0005774//vacuolar membrane;GO:0005839//proteasome core complex;GO:0005773//vacuole;GO:0005774//vacuolar membrane;GO:0000502//proteasome complex;GO:0005774//vacuolar membrane;GO:0005839//proteasome core complex;GO:0005774//vacuolar membrane;GO:0005829//cytosol;GO:0005737//cytoplasm;GO:0005773//vacuole;GO:0005774//vacuolar membrane;GO:0005774//vacuolar membrane	GO:0008233//peptidase activity;GO:0008233//peptidase activity
up	BAA02g36210	1	0.194171	0.157568	0.101307	0.178333	0.240787	0.206854	0.1473	0.308533	0.554334	0.383685	MF1	AT5G47770	FPS1	farnesyl diphosphate synthase 1	Metabolism	Global and overview maps;Metabolism of terpenoids and polyketides	ko01100//Metabolic pathways;ko01110//Biosynthesis of secondary metabolites;ko00900//Terpenoid backbone biosynthesis	K00787	GO:0005737//cytoplasm;GO:0005829//cytosol	GO:0004337//geranyltranstransferase activity;GO:0004337//geranyltranstransferase activity;GO:0004161//dimethylallyltranstransferase activity;GO:0004161//dimethylallyltranstransferase activity
up	BAA09g29770	1	0.184715	0.214723	0.0705921	0.116608	0.289748	0.236742	0.116483	0.270938	0.314562	0.405406	LF1	AT4G08390	SAPX	stromal ascorbate peroxidase	Metabolism	Metabolism of other amino acids;Carbohydrate metabolism	ko00480//Glutathione metabolism;ko00053//Ascorbate and aldarate metabolism	K00434	GO:0009570//chloroplast stroma;GO:0005739//mitochondrion;GO:0009570//chloroplast stroma;GO:0016020//membrane;GO:0009570//chloroplast stroma;GO:0009507//chloroplast;GO:0009570//chloroplast stroma;GO:0009507//chloroplast;GO:0009507//chloroplast;GO:0009570//chloroplast stroma;GO:0005739//mitochondrion;GO:0005739//mitochondrion;GO:0016020//membrane;GO:0009570//chloroplast stroma;GO:0009507//chloropla…	GO:0016688//L-ascorbate peroxidase activity;GO:0016688//L-ascorbate peroxidase activity
up	BAA07g12850	1	0.165585	0.209051	0.153261	0.213174	0.279216	0.3137	0.274678	0.295093	0.416786	0.628236	-	AT1G26665	-	Mediator complex, subunit Med10	-	-	-	-	GO:0005634//nucleus;GO:0005634//nucleus	-
up	BAA06g08830	1	0.243412	0.210492	0.248632	0.349186	0.224249	0.255899	0.247375	0.454588	0.591976	0.583868	LF1	AT1G11680	CYP51G1	CYTOCHROME P450 51G1	Metabolism	Global and overview maps;Lipid metabolism	ko01100//Metabolic pathways;ko01110//Biosynthesis of secondary metabolites;ko00100//Steroid biosynthesis	K05917	GO:0005576//extracellular region;GO:0005794//Golgi apparatus;GO:0005783//endoplasmic reticulum;GO:0005783//endoplasmic reticulum;GO:0005886//plasma membrane	GO:0008398//sterol 14-demethylase activity;GO:0019825//oxygen binding
up	BAA09g41670	1	0.433274	0.490863	0.131807	0.269321	0.249032	0.20089	0.138594	0.330595	0.505067	0.594055	LF1	AT1G22850	-	SNARE associated Golgi protein family	-	-	-	-	GO:0009507//chloroplast	-
up	BAA02g28830	1	0.333911	0.385082	0.09707	0.133971	0.0762025	0.116845	0.220177	0.2091	0.260966	0.371772	MF2	AT4G00895	-	ATPase, F1 complex, OSCP/delta subunit protein	-	-	-	-	GO:0009507//chloroplast	-
up	BAA09g45500	1	0.373187	0.415835	0.194064	0.250387	0.435996	0.348422	0.440241	0.421608	0.383372	0.405275	LF1	AT3G52880	MDAR1	monodehydroascorbate reductase 1	Metabolism	Carbohydrate metabolism;Global and overview maps	ko01100//Metabolic pathways;ko00053//Ascorbate and aldarate metabolism	K08232	GO:0005782//peroxisomal matrix;GO:0005777//peroxisome;GO:0009507//chloroplast;GO:0005737//cytoplasm;GO:0005782//peroxisomal matrix;GO:0005737//cytoplasm;GO:0005777//peroxisome;GO:0005777//peroxisome;GO:0048046//apoplast;GO:0005777//peroxisome;GO:0005886//plasma membrane	GO:0016656//monodehydroascorbate reductase (NADH) activity
up	BAA10g24770	1	0.51252	0.582822	0.282847	0.383657	0.541052	0.525921	0.617806	0.541363	0.751398	0.789608	LF1	AT5G15090	VDAC3	voltage dependent anion channel 3	-	-	-	-	GO:0005739//mitochondrion;GO:0005730//nucleolus;GO:0005773//vacuole;GO:0009536//plastid;GO:0005741//mitochondrial outer membrane;GO:0005741//mitochondrial outer membrane;GO:0005739//mitochondrion;GO:0016020//membrane;GO:0005886//plasma membrane;GO:0009941//chloroplast envelope;GO:0009941//chloroplast envelope;GO:0005730//nucleolus;GO:0005739//mitochondrion;GO:0005739//mitochondrion;GO:0009507//ch…	GO:0008308//voltage-gated anion channel activity;GO:0008308//voltage-gated anion channel activity
up	BAA08g25830	1	0.408951	0.385811	0.259256	0.465458	0.322662	0.328854	0.523937	0.473255	0.341027	0.40545	MF1	AT1G25220	ASB1	anthranilate synthase beta subunit 1	Metabolism	Global and overview maps;Amino acid metabolism	ko01100//Metabolic pathways;ko01110//Biosynthesis of secondary metabolites;ko01230//Biosynthesis of amino acids;ko00400//Phenylalanine, tyrosine and tryptophan biosynthesis	K01658	GO:0005739//mitochondrion	GO:0004049//anthranilate synthase activity;GO:0004049//anthranilate synthase activity
up	BAA03g10050	1	0.362778	0.457093	0.301273	0.453629	0.578616	0.571203	0.79265	0.830323	0.850938	0.603981	MF1	AT5G20080	-	FAD/NAD(P)-binding oxidoreductase	Metabolism	Carbohydrate metabolism	ko00520//Amino sugar and nucleotide sugar metabolism	K00326	GO:0005758//mitochondrial intermembrane space;GO:0009505//plant-type cell wall;GO:0005739//mitochondrion;GO:0005758//mitochondrial intermembrane space;GO:0005758//mitochondrial intermembrane space;GO:0005794//Golgi apparatus;GO:0005739//mitochondrion	GO:0004128//cytochrome-b5 reductase activity, acting on NAD(P)H;GO:0005507//copper ion binding
up	BAA04g31840	1	0.324439	0.408919	0.212075	0.392792	0.463025	0.446486	0.584734	0.6949	0.507987	0.622279	MF1	AT2G44350	ATCS	Citrate synthase family protein	Metabolism	Global and overview maps;Carbohydrate metabolism	ko01100//Metabolic pathways;ko01110//Biosynthesis of secondary metabolites;ko01200//Carbon metabolism;ko01230//Biosynthesis of amino acids;ko00630//Glyoxylate and dicarboxylate metabolism;ko01210//2-Oxocarboxylic acid metabolism;ko00020//Citrate cycle (TCA cycle)	K01647	GO:0005618//cell wall;GO:0005739//mitochondrion;GO:0005739//mitochondrion;GO:0005739//mitochondrion;GO:0005739//mitochondrion;GO:0005739//mitochondrion;GO:0005739//mitochondrion;GO:0005739//mitochondrion;GO:0009507//chloroplast;GO:0009507//chloroplast;GO:0005618//cell wall;GO:0005739//mitochondrion;GO:0005739//mitochondrion;GO:0005739//mitochondrion	GO:0005524//ATP binding;GO:0004108//citrate (Si)-synthase activity;GO:0005524//ATP binding;GO:0005524//ATP binding;GO:0004108//citrate (Si)-synthase activity;GO:0008270//zinc ion binding;GO:0005524//ATP binding
up	BAA09g34990	1	0.477444	0.580577	0.366261	0.478392	0.523784	0.672888	0.605425	0.567716	0.478592	0.417159	LF1	AT1G31130	-	-	-	-	-	-	GO:0005802//trans-Golgi network;GO:0005794//Golgi apparatus;GO:0005802//trans-Golgi network;GO:0005768//endosome;GO:0005794//Golgi apparatus;GO:0009507//chloroplast;GO:0005768//endosome;GO:0005802//trans-Golgi network	GO:0003674//molecular_function
up	BAA01g40400	1	0.310188	0.373717	0.238017	0.346347	0.200372	0.202519	0.499538	0.56453	0.67058	0.670528	MF1	AT3G13040	-	myb-like HTH transcriptional regulator family protein	-	-	-	-	GO:0005634//nucleus;GO:0005634//nucleus	GO:0003700//sequence-specific DNA binding transcription factor activity
up	BAA06g28370	1	0.267161	0.297624	0.409251	0.532812	0.345118	0.283392	0.534849	0.762261	0.184217	0.518483	LF1	AT5G63790	NAC102	NAC domain containing protein 102	-	-	-	-	GO:0009507//chloroplast;GO:0005634//nucleus	GO:0005515//protein binding;GO:0003700//sequence-specific DNA binding transcription factor activity
up	BAA07g20130	1	0.239143	0.282499	0.171599	0.292423	0.264463	0.299222	0.195891	0.299538	0.142243	0.195981	-	-
up	BAA01g21880	1	0.247928	0.294224	0.291329	0.387685	0.216244	0.351454	0.246146	0.332895	0.0551772	0.150445	LF1	AT4G16380	-	Heavy metal transport/detoxification superfamily protein	-	-	-	-	GO:0005634//nucleus;GO:0009506//plasmodesma;GO:0005634//nucleus	-
up	BAA09g16430	1	0.294579	0.32237	0.130396	0.232465	0.110599	0.143148	0.0920947	0.183667	0.126317	0.213206	MF2	AT1G62790	-	Bifunctional inhibitor/lipid-transfer protein/seed storage 2S albumin superfamily protein	-	-	-	-	GO:0031225//anchored component of membrane;GO:0031225//anchored component of membrane	GO:0008289//lipid binding
up	BAA05g31870	1	0.325998	0.404661	0.359977	0.492031	0.119358	0.222656	0.662088	0.552485	0.138648	0.315085	LF1	AT3G15480	-	Protein of unknown function (DUF1218)	-	-	-	-	GO:0005576//extracellular region;GO:0005886//plasma membrane;GO:0009506//plasmodesma	GO:0003674//molecular_function
up	BAA09g05660	1	0.265877	0.304756	0.419177	0.618355	0.166344	0.141626	0.598471	0.722232	0.0476948	0.130775	MF2	AT5G26920	CBP60G	Cam-binding protein 60-like G	-	-	-	-	GO:0005634//nucleus;GO:0005634//nucleus	GO:0005516//calmodulin binding;GO:0003700//sequence-specific DNA binding transcription factor activity;GO:0043565//sequence-specific DNA binding;GO:0005516//calmodulin binding
up	BAA08g07400	1	0.503827	0.387794	0.241506	0.37964	0.391411	0.365383	0.232036	0.161212	0.272547	0.15353	-	-
up	BAA03g43430	1	0.157273	0.180128	0.102665	0.141989	0.175621	0.176514	0.198409	0.149537	0.200661	0.206941	MF2	AT2G04400	-	Aldolase-type TIM barrel family protein	Metabolism	Global and overview maps;Amino acid metabolism	ko01100//Metabolic pathways;ko01110//Biosynthesis of secondary metabolites;ko01230//Biosynthesis of amino acids;ko00400//Phenylalanine, tyrosine and tryptophan biosynthesis	K01609	GO:0009570//chloroplast stroma;GO:0009507//chloroplast;GO:0009570//chloroplast stroma;GO:0005829//cytosol;GO:0009507//chloroplast;GO:0009570//chloroplast stroma;GO:0009570//chloroplast stroma	GO:0005507//copper ion binding;GO:0004425//indole-3-glycerol-phosphate synthase activity
up	BAA09g46030	1	0.290556	0.23722	0.116529	0.182013	0.266597	0.165412	0.202466	0.18485	0.386943	0.555375	LF1	AT3G54640	TSA1	tryptophan synthase alpha chain	Metabolism	Global and overview maps;Amino acid metabolism	ko01100//Metabolic pathways;ko01110//Biosynthesis of secondary metabolites;ko01230//Biosynthesis of amino acids;ko00260//Glycine, serine and threonine metabolism;ko00400//Phenylalanine, tyrosine and tryptophan biosynthesis	K01695	GO:0009570//chloroplast stroma;GO:0009570//chloroplast stroma;GO:0009570//chloroplast stroma;GO:0009507//chloroplast;GO:0009507//chloroplast;GO:0009507//chloroplast;GO:0009570//chloroplast stroma;GO:0009507//chloroplast	GO:0004834//tryptophan synthase activity;GO:0004834//tryptophan synthase activity
up	BAA05g09390	1	0.273957	0.261832	0.143582	0.214744	0.325694	0.350764	0.155673	0.200117	0.256015	0.299375	LF1	AT2G36270	ABI5	Basic-leucine zipper (bZIP) transcription factor family protein	Environmental Information Processing	Signal transduction	ko04075//Plant hormone signal transduction	K14432	GO:0005634//nucleus;GO:0005634//nucleus	GO:0003700//sequence-specific DNA binding transcription factor activity;GO:0003700//sequence-specific DNA binding transcription factor activity;GO:0003700//sequence-specific DNA binding transcription factor activity;GO:0005515//protein binding;GO:0005515//protein binding;GO:0003700//sequence-specific DNA binding transcription factor activity;GO:0003677//DNA binding;GO:0005515//protein binding
up	BAA05g01440	1	0.401192	0.26986	0.203876	0.264355	0.58011	0.474767	0.122816	0.267754	0.394558	0.282611	LF1	AT2G46400	WRKY46	WRKY DNA-binding protein 46	-	-	-	-	GO:0005730//nucleolus;GO:0005634//nucleus;GO:0005730//nucleolus	GO:0003700//sequence-specific DNA binding transcription factor activity;GO:0003700//sequence-specific DNA binding transcription factor activity;GO:0003700//sequence-specific DNA binding transcription factor activity;GO:0003700//sequence-specific DNA binding transcription factor activity;GO:0000987//core promoter proximal region sequence-specific DNA binding;GO:0000987//core promoter proximal regi…
up	BAA10g33040	1	1.27943	0.428673	0.548378	0.872247	1.73419	0.879002	0.271398	0.306569	1.44641	0.482224	LF1	AT5G04340	ZAT6	zinc finger of Arabidopsis thaliana 6	-	-	-	-	GO:0005634//nucleus;GO:0005634//nucleus	GO:0003700//sequence-specific DNA binding transcription factor activity;GO:0003676//nucleic acid binding;GO:0008270//zinc ion binding
up	BAA06g38010	1	0.374453	0.292189	0.162325	0.28486	0.692029	0.580607	0.725646	0.489578	0.355911	0.496456	LF1	AT3G29000	-	Calcium-binding EF-hand family protein	Environmental Information Processing;Organismal Systems	Environmental adaptation;Signal transduction	ko04626//Plant-pathogen interaction;ko04016//MAPK signaling pathway - plant;ko04070//Phosphatidylinositol signaling system	K02183	GO:0005886//plasma membrane	GO:0005509//calcium ion binding
up	BAA02g39570	1	0.402516	0.454852	0.343493	0.485373	0.372054	0.416313	0.649404	0.709434	0.276061	0.149927	MF1	AT3G27210	-	-	-	-	-	-	GO:0005634//nucleus;GO:0005886//plasma membrane	GO:0003674//molecular_function
up	BAA03g08130	1	0.2851	0.355286	0.147218	0.202131	0.48833	0.395175	0.179186	0.174474	0.323199	0.240369	MF1	AT5G16760	ITPK1	Inositol 1,3,4-trisphosphate 5/6-kinase family protein	Environmental Information Processing;Metabolism	Carbohydrate metabolism;Signal transduction;Global and overview maps	ko01100//Metabolic pathways;ko04070//Phosphatidylinositol signaling system;ko00562//Inositol phosphate metabolism	K00913	GO:0005829//cytosol	GO:0052725//inositol-1,3,4-trisphosphate 6-kinase activity;GO:0052725//inositol-1,3,4-trisphosphate 6-kinase activity;GO:0052726//inositol-1,3,4-trisphosphate 5-kinase activity;GO:0052726//inositol-1,3,4-trisphosphate 5-kinase activity;GO:0003824//catalytic activity
up	BAA07g15140	1	0.884947	0.680247	0.883589	1.31883	0.973394	1.0909	3.58883	2.98973	0.941138	0.996336	MF2	AT1G20620	CAT3	catalase 3	Metabolism;Environmental Information Processing;Cellular Processes	Carbohydrate metabolism;Transport and catabolism;Signal transduction;Global and overview maps;Amino acid metabolism	ko01110//Biosynthesis of secondary metabolites;ko01200//Carbon metabolism;ko04016//MAPK signaling pathway - plant;ko04146//Peroxisome;ko00630//Glyoxylate and dicarboxylate metabolism;ko00380//Tryptophan metabolism	K03781	GO:0005777//peroxisome;GO:0016020//membrane;GO:0005777//peroxisome;GO:0009570//chloroplast stroma;GO:0022626//cytosolic ribosome;GO:0005777//peroxisome;GO:0009507//chloroplast;GO:0048046//apoplast;GO:0016020//membrane;GO:0005773//vacuole;GO:0048046//apoplast;GO:0009507//chloroplast;GO:0022626//cytosolic ribosome;GO:0005886//plasma membrane;GO:0022626//cytosolic ribosome;GO:0005777//peroxisome;GO:…	GO:0050897//cobalt ion binding;GO:0004096//catalase activity;GO:0004096//catalase activity
up	BAA01g09220	1	0.645502	0.500746	0.740226	1.14234	0.603006	0.667919	0.708071	1.17278	0.594463	0.446186	LF1	AT4G29190	OZF2	Zinc finger C-x8-C-x5-C-x3-H type family protein	-	-	-	-	GO:0005886//plasma membrane;GO:0005634//nucleus	GO:0003700//sequence-specific DNA binding transcription factor activity
up	BAA02g09090	7	1.08602	1.23547	0.3781	0.639323	0.436573	0.491746	0.984118	0.927962	0.456227	1.01974	MF2	AT5G19855	RbcX2	Chaperonin-like RbcX protein	-	-	-	-	GO:0009570//chloroplast stroma;GO:0009570//chloroplast stroma;GO:0009570//chloroplast stroma;GO:0009570//chloroplast stroma	GO:0044183//protein binding involved in protein folding
up	BAA04g33550	7	2.62043	2.31318	0.75797	1.10567	0.947749	1.01388	1.46857	1.32246	2.73242	3.75926	MF1	AT2G47400	CP12-1	CP12 domain-containing protein 1	-	-	-	-	GO:0009570//chloroplast stroma;GO:0009507//chloroplast;GO:0009570//chloroplast stroma;GO:0009570//chloroplast stroma;GO:0009941//chloroplast envelope;GO:0009570//chloroplast stroma;GO:0009570//chloroplast stroma;GO:0043234//protein complex;GO:0009941//chloroplast envelope;GO:0009570//chloroplast stroma;GO:0009570//chloroplast stroma;GO:0009941//chloroplast envelope;GO:0009941//chloroplast envelop…	GO:0003674//molecular_function
up	BAA10g04470	7	12.3243	13.0299	3.65179	5.07733	2.50031	2.87119	4.60738	2.67049	2.78195	5.58579	LF1	AT1G05530	UGT75B2	UDP-glucosyl transferase 75B2	-	-	-	-	GO:0005737//cytoplasm	GO:0035251//UDP-glucosyltransferase activity;GO:0016757//transferase activity, transferring glycosyl groups;GO:0008194//UDP-glycosyltransferase activity;GO:0010294//abscisic acid glucosyltransferase activity;GO:0035251//UDP-glucosyltransferase activity
up	BAA09g65880	4	1.09609	0.590276	0.333874	0.604401	0.187533	0.324998	0.319195	0.109735	0.489812	0.370617	MF2	AT1G08890	-	Major facilitator superfamily protein	-	-	-	-	GO:0005886//plasma membrane;GO:0009507//chloroplast;GO:0016020//membrane	GO:0015144//carbohydrate transmembrane transporter activity;GO:0015144//carbohydrate transmembrane transporter activity;GO:0005351//sugar:proton symporter activity
up	BAA01g42550	4	1.38838	1.18938	0.437404	0.577856	0.504771	0.52807	0.594834	0.926744	0.737686	0.841189	-	AT3G10260	-	Reticulon family protein	-	-	-	-	GO:0005634//nucleus;GO:0005634//nucleus;GO:0005783//endoplasmic reticulum;GO:0005739//mitochondrion;GO:0005739//mitochondrion	-
up	BAA09g69440	4	1.03153	0.786876	0.136222	0.177766	0.324163	0.191552	0.42811	0.512954	0.729681	0.739593	MF2	AT1G01560	MPK11	MAP kinase 11	-	-	-	-	GO:0005829//cytosol;GO:0005634//nucleus;GO:0005634//nucleus	GO:0005515//protein binding;GO:0004707//MAP kinase activity;GO:0004707//MAP kinase activity;GO:0004707//MAP kinase activity;GO:0005515//protein binding;GO:0004707//MAP kinase activity;GO:0016301//kinase activity
up	BAA02g19940	4	0.57521	0.671555	0.411187	0.549062	0.49604	0.619155	0.578411	0.51197	0.353291	0.541091	MF1	AT1G68670	-	myb-like transcription factor family protein	-	-	-	-	GO:0005634//nucleus	GO:0003677//DNA binding;GO:0003700//sequence-specific DNA binding transcription factor activity
up	BAA09g66420	4	0.633228	0.796434	0.190649	0.261298	0.375216	0.371483	0.254947	0.198237	0.50423	0.379464	MF2	AT1G07870	-	Protein kinase superfamily protein	-	-	-	-	GO:0005886//plasma membrane;GO:0005634//nucleus;GO:0005886//plasma membrane	GO:0016301//kinase activity
up	BAA09g49500	10	1.74909	1.84525	1.21823	1.65987	2.88029	2.12214	1.36408	1.0564	3.042	2.17792	LF1	AT3G56880	-	VQ motif-containing protein	-	-	-	-	GO:0005634//nucleus	GO:0003674//molecular_function
up	BAA04g27850	8	0.704619	0.530032	1.91021	2.46295	2.11622	2.63689	2.23086	2.25451	0.294017	0.423491	MF1	AT2G38470	WRKY33	WRKY DNA-binding protein 33	Organismal Systems;Environmental Information Processing	Signal transduction;Environmental adaptation	ko04626//Plant-pathogen interaction;ko04016//MAPK signaling pathway - plant	K13424	GO:0005634//nucleus;GO:0005634//nucleus;GO:0005634//nucleus;GO:0005634//nucleus	GO:0003700//sequence-specific DNA binding transcription factor activity;GO:0005515//protein binding;GO:0003700//sequence-specific DNA binding transcription factor activity;GO:0005515//protein binding;GO:0003700//sequence-specific DNA binding transcription factor activity;GO:0003700//sequence-specific DNA binding transcription factor activity
up	BAA04g23580	8	1.79915	1.76786	2.06372	3.54398	7.30934	9.31674	4.67752	4.00045	0.486151	1.22391	MF1	AT2G32020	-	Acyl-CoA N-acyltransferases (NAT) superfamily protein	-	-	-	-	GO:0005737//cytoplasm	GO:0008080//N-acetyltransferase activity
up	BAA03g24540	3	2.26805	2.11565	1.56177	2.86639	1.13699	1.7003	3.15726	3.78434	0.602334	0.844369	MF2	AT2G44370	-	Cysteine/Histidine-rich C1 domain family protein	-	-	-	-	GO:0005634//nucleus	-
up	BAA02g06730	3	0.947752	1.2082	1.71163	2.76333	0.552569	0.502812	4.63851	8.66344	0.590657	0.646773	MF2	AT5G15960	KIN1	stress-responsive protein (KIN1) / stress-induced protein (KIN1)	-	-	-	-	GO:0005575//cellular_component	GO:0003674//molecular_function
up	BAA06g08450	3	0.66996	0.747977	0.411886	0.658058	0.677359	0.79999	0.222735	0.146966	0.14956	0.513131	LF1	AT1G11210	-	Protein of unknown function (DUF761)	-	-	-	-	-	GO:0003674//molecular_function
up	BAA04g14310	3	0.897617	0.894983	0.761551	1.1248	0.515628	0.690837	1.35673	1.03002	0.284515	0.580083	-	AT5G41540	-	Disease resistance protein (TIR-NBS-LRR class) family	-	-	-	-	GO:0005737//cytoplasm	-
up	BAA03g42900	3	0.579645	0.579335	0.79136	1.0378	0.155049	0.112902	0.77403	0.705756	0.478317	0.483284	MF2	AT3G24503	ALDH2C4	aldehyde dehydrogenase 2C4	Metabolism	Biosynthesis of other secondary metabolites	ko00940//Phenylpropanoid biosynthesis	K12355	GO:0005737//cytoplasm	GO:0004028//3-chloroallyl aldehyde dehydrogenase activity;GO:0004029//aldehyde dehydrogenase (NAD) activity;GO:0050269//coniferyl-aldehyde dehydrogenase activity
up	BAA09g12350	3	0.342065	0.328452	0.557364	0.82353	0.0543746	0.102218	0.591227	0.947725	0.151099	0.248826	MF1	AT2G18876	-	Afadin/alpha-actinin-binding protein	-	-	-	-	GO:0005739//mitochondrion	GO:0003674//molecular_function
up	BAA10g31030	3	1.54711	1.45596	1.145	1.84253	0.320955	0.290108	1.17788	1.23849	0.562637	0.813713	LF1	AT5G06530	ABCG22	ABC-2 type transporter family protein	-	-	-	-	GO:0005886//plasma membrane;GO:0005739//mitochondrion;GO:0005886//plasma membrane;GO:0005886//plasma membrane	GO:0042626//ATPase activity, coupled to transmembrane movement of substances;GO:0042626//ATPase activity, coupled to transmembrane movement of substances
up	BAA04g31900	3	1.1672	1.00948	1.17184	1.69499	0.238206	0.248386	0.969518	1.06193	2.06741	1.26123	MF1	AT2G44450	BGLU15	beta glucosidase 15	Metabolism	Metabolism of other amino acids;Carbohydrate metabolism;Biosynthesis of other secondary metabolites;Global and overview maps	ko01100//Metabolic pathways;ko01110//Biosynthesis of secondary metabolites;ko00940//Phenylpropanoid biosynthesis;ko00500//Starch and sucrose metabolism;ko00460//Cyanoamino acid metabolism	K01188	GO:0009506//plasmodesma;GO:0005618//cell wall;GO:0005794//Golgi apparatus;GO:0005576//extracellular region;GO:0009505//plant-type cell wall;GO:0005618//cell wall;GO:0009505//plant-type cell wall	GO:0004553//hydrolase activity, hydrolyzing O-glycosyl compounds
up	BAA02g09270	3	0.863981	0.74934	1.20884	1.63975	0.338921	0.466151	1.58511	1.69688	0.156645	0.429266	MF2	AT5G20050	-	Protein kinase superfamily protein	-	-	-	-	GO:0005886//plasma membrane	GO:0016301//kinase activity;GO:0016301//kinase activity
up	BAA06g10120	3	0.440482	0.471879	1.09464	1.62917	0.10375	0.136955	0.672752	0.82825	0.0619292	0.22799	LF1	AT1G12240	ATBETAFRUCT4	Glycosyl hydrolases family 32 protein	Metabolism	Carbohydrate metabolism;Global and overview maps	ko01100//Metabolic pathways;ko00500//Starch and sucrose metabolism;ko00052//Galactose metabolism	K01193	GO:0009505//plant-type cell wall;GO:0000325//plant-type vacuole;GO:0005773//vacuole;GO:0005773//vacuole;GO:0005773//vacuole;GO:0000325//plant-type vacuole;GO:0005773//vacuole	GO:0004553//hydrolase activity, hydrolyzing O-glycosyl compounds;GO:0004564//beta-fructofuranosidase activity
up	BAA09g61150	3	0.213214	0.223738	0.469398	0.741863	0.16369	0.178701	0.522615	0.479469	0.10475	0.097589	MF2	AT1G16670	-	Protein kinase superfamily protein	-	-	-	-	GO:0005886//plasma membrane	GO:0004674//protein serine/threonine kinase activity;GO:0016301//kinase activity;GO:0004674//protein serine/threonine kinase activity
up	BAA05g28620	3	0.18485	0.233918	0.867789	1.22434	0.104415	0.104806	2.79539	2.93546	0.109357	0.0851719	LF1	AT3G19000	-	2-oxoglutarate (2OG) and Fe(II)-dependent oxygenase superfamily protein	-	-	-	-	GO:0005737//cytoplasm;GO:0005737//cytoplasm	GO:0016706//oxidoreductase activity, acting on paired donors, with incorporation or reduction of molecular oxygen, 2-oxoglutarate as one donor, and incorporation of one atom each of oxygen into both donors
up	BAA07g03980	3	0.892655	0.475835	3.52306	4.75579	0.529351	0.778733	1.50886	1.4536	0.246333	0.122586	LF1	-
up	BAA04g13670	3	0.628855	0.735485	3.19563	4.68185	0.412694	0.45966	3.01519	3.99385	0.142652	0.0713432	LF1	AT5G40780	LHT1	lysine histidine transporter 1	-	-	-	-	GO:0016020//membrane;GO:0005886//plasma membrane;GO:0005886//plasma membrane;GO:0005886//plasma membrane;GO:0005886//plasma membrane	GO:0015171//amino acid transmembrane transporter activity;GO:0015171//amino acid transmembrane transporter activity
up	BAA07g26350	3	0.268241	0.226206	0.585755	1.41705	0.0873487	0.212095	0.417844	0.795314	0.0305355	0.232133	-	-
up	BAA08g31080	3	0.51272	0.551843	7.87196	14.1876	1.33349	1.96011	9.19126	13.9806	1.91897	1.36742	-	-
up	BAA06g45680	3	0.118516	0.129363	0.660274	0.894463	0.211782	0.39191	0.719158	1.00645	0.0536449	0.272786	LF1	AT5G43090	PUM13	pumilio 13	-	-	-	-	GO:0005634//nucleus	GO:0003723//RNA binding
up	BAA10g25450	6	1.11822	1.22348	0.87416	1.30932	0.854873	0.92687	1.17587	1.4445	1.72632	1.57688	LF1	AT5G14040	PHT3;1	phosphate transporter 3;1	-	-	-	-	GO:0005743//mitochondrial inner membrane;GO:0005743//mitochondrial inner membrane;GO:0005739//mitochondrion;GO:0005774//vacuolar membrane;GO:0005774//vacuolar membrane;GO:0016020//membrane;GO:0005743//mitochondrial inner membrane;GO:0009507//chloroplast;GO:0005739//mitochondrion;GO:0005618//cell wall;GO:0005743//mitochondrial inner membrane;GO:0005739//mitochondrion;GO:0005739//mitochondrion;GO:0…	-
up	BAA03g24710	6	0.392014	0.494368	0.26674	0.367122	0.372304	0.312547	0.336876	0.316807	0.955998	0.541993	MF2	AT2G45070	SEC61 BETA	Preprotein translocase Sec, Sec61-beta subunit protein	Cellular Processes;Genetic Information Processing	Folding, sorting and degradation;Transport and catabolism	ko04141//Protein processing in endoplasmic reticulum;ko04145//Phagosome;ko03060//Protein export	K09481	-	GO:0008565//protein transporter activity
up	BAA09g53960	6	0.428811	0.466281	0.350634	0.586452	0.407933	0.27896	0.65414	0.446246	0.481246	0.334768	LF1	AT3G62600	ATERDJ3B	DNAJ heat shock family protein	Genetic Information Processing	Folding, sorting and degradation	ko04141//Protein processing in endoplasmic reticulum	K09517	GO:0005783//endoplasmic reticulum;GO:0005788//endoplasmic reticulum lumen;GO:0005886//plasma membrane;GO:0005788//endoplasmic reticulum lumen;GO:0005788//endoplasmic reticulum lumen;GO:0005737//cytoplasm	-
up	BAA04g18830	6	0.530205	0.628226	0.579267	0.776828	0.44401	0.339692	0.701809	0.684294	0.512813	0.37053	MF1	AT2G25110	SDF2	stromal cell-derived factor 2-like protein precursor	-	-	-	-	GO:0005783//endoplasmic reticulum;GO:0009507//chloroplast;GO:0005783//endoplasmic reticulum;GO:0005783//endoplasmic reticulum;GO:0016020//membrane	GO:0003674//molecular_function
up	BAA09g05980	5	0.99781	1.18855	0.802598	1.16048	0.955139	1.05948	1.304	1.75483	0.999056	1.56495	MF2	AT5G26210	AL4	alfin-like 4	-	-	-	-	GO:0005634//nucleus;GO:0005829//cytosol;GO:0005634//nucleus	GO:0035064//methylated histone binding;GO:0003677//DNA binding
up	BAA01g38560	5	1.12257	1.33216	0.876278	1.19521	1.38343	1.411	1.28469	1.37996	1.11165	1.12864	MF1	AT3G15640	-	Rubredoxin-like superfamily protein	Metabolism	Energy metabolism;Global and overview maps	ko01100//Metabolic pathways;ko00190//Oxidative phosphorylation	K02265	GO:0005739//mitochondrion;GO:0005740//mitochondrial envelope;GO:0005740//mitochondrial envelope;GO:0005739//mitochondrion;GO:0009535//chloroplast thylakoid membrane;GO:0009535//chloroplast thylakoid membrane;GO:0009535//chloroplast thylakoid membrane;GO:0009535//chloroplast thylakoid membrane;GO:0005739//mitochondrion;GO:0009535//chloroplast thylakoid membrane;GO:0005739//mitochondrion;GO:0005740…	GO:0008270//zinc ion binding;GO:0004129//cytochrome-c oxidase activity;GO:0050897//cobalt ion binding;GO:0004129//cytochrome-c oxidase activity;GO:0046872//metal ion binding
up	BAA07g00230	5	0.587595	0.682088	0.465168	1.07028	0.446663	0.643535	0.222163	0.453103	0.396564	0.311982	LF1	AT2G20610	SUR1	Tyrosine transaminase family protein	Metabolism	Global and overview maps;Amino acid metabolism;Biosynthesis of other secondary metabolites	ko01110//Biosynthesis of secondary metabolites;ko01210//2-Oxocarboxylic acid metabolism;ko00380//Tryptophan metabolism;ko00966//Glucosinolate biosynthesis	K11819	GO:0016020//membrane;GO:0005737//cytoplasm;GO:0016020//membrane;GO:0005737//cytoplasm	GO:0008483//transaminase activity;GO:0016846//carbon-sulfur lyase activity;GO:0080108//S-alkylthiohydroximate lyase activity
up	BAA09g10870	5	0.551242	0.69084	0.334922	0.642695	0.497024	0.541177	0.56364	0.648742	0.365607	0.458042	MF1	AT2G14750	APK	APS kinase	Metabolism	Nucleotide metabolism;Global and overview maps;Energy metabolism	ko01100//Metabolic pathways;ko00230//Purine metabolism;ko00920//Sulfur metabolism	K00860	GO:0009536//plastid;GO:0009536//plastid;GO:0009507//chloroplast;GO:0009507//chloroplast	GO:0016301//kinase activity;GO:0016772//transferase activity, transferring phosphorus-containing groups;GO:0005524//ATP binding;GO:0005524//ATP binding;GO:0004020//adenylylsulfate kinase activity;GO:0004020//adenylylsulfate kinase activity
up	BAA01g29710	5	0.834611	1.01384	0.740195	0.960275	0.728408	0.822941	1.27399	1.23044	0.559769	1.00317	MF1	AT1G59900	E1 ALPHA	pyruvate dehydrogenase complex E1 alpha subunit	Metabolism	Global and overview maps;Carbohydrate metabolism	ko01100//Metabolic pathways;ko01110//Biosynthesis of secondary metabolites;ko01200//Carbon metabolism;ko00010//Glycolysis / Gluconeogenesis;ko00620//Pyruvate metabolism;ko00020//Citrate cycle (TCA cycle)	K00161	GO:0005739//mitochondrion;GO:0005739//mitochondrion;GO:0005634//nucleus;GO:0005739//mitochondrion;GO:0005739//mitochondrion;GO:0005829//cytosol	GO:0004739//pyruvate dehydrogenase (acetyl-transferring) activity
up	BAA10g05130	5	0.457996	0.536089	0.301953	0.434353	0.285521	0.437194	0.515157	0.529227	0.138825	0.350773	LF1	AT1G06290	ACX3	acyl-CoA oxidase 3	Cellular Processes;Metabolism	Global and overview maps;Transport and catabolism;Lipid metabolism	ko01100//Metabolic pathways;ko01110//Biosynthesis of secondary metabolites;ko04146//Peroxisome;ko01212//Fatty acid metabolism;ko00071//Fatty acid degradation;ko00592//alpha-Linolenic acid metabolism;ko01040//Biosynthesis of unsaturated fatty acids	K00232	GO:0005777//peroxisome;GO:0005777//peroxisome	GO:0003997//acyl-CoA oxidase activity;GO:0003997//acyl-CoA oxidase activity
up	BAA06g14780	5	0.349604	0.428524	0.277865	0.408578	0.295696	0.40658	0.466463	0.492044	0.308227	0.440169	LF1	AT1G18180	-	Protein of unknown function (DUF1295)	-	-	-	-	GO:0005886//plasma membrane;GO:0005886//plasma membrane;GO:0005886//plasma membrane	-
up	BAA03g42970	5	0.26203	0.334628	0.168952	0.244581	0.16054	0.215446	0.370575	0.275569	0.284903	0.41605	MF2	AT3G24570	-	Peroxisomal membrane 22 kDa (Mpv17/PMP22) family protein	Cellular Processes	Transport and catabolism	ko04146//Peroxisome	K13348	GO:0005778//peroxisomal membrane;GO:0005739//mitochondrion;GO:0005739//mitochondrion;GO:0005778//peroxisomal membrane;GO:0005778//peroxisomal membrane	GO:0003674//molecular_function
up	BAA01g43200	5	0.325097	0.315677	0.232569	0.332785	0.237223	0.340693	0.252713	0.313993	0.328033	0.292767	-	AT3G08680	-	Leucine-rich repeat protein kinase family protein	-	-	-	-	GO:0005886//plasma membrane;GO:0005576//extracellular region;GO:0005886//plasma membrane;GO:0005576//extracellular region;GO:0005886//plasma membrane;GO:0009505//plant-type cell wall;GO:0005886//plasma membrane;GO:0005886//plasma membrane;GO:0009506//plasmodesma	GO:0016301//kinase activity;GO:0005524//ATP binding;GO:0004674//protein serine/threonine kinase activity;GO:0004674//protein serine/threonine kinase activity;GO:0005524//ATP binding
up	BAA04g31730	5	0.417545	0.366499	0.441886	0.668082	0.797256	1.02612	0.848454	0.888774	0.335937	0.362262	-	AT2G44080	ARL	ARGOS-like	-	-	-	-	GO:0005622//intracellular;GO:0005783//endoplasmic reticulum;GO:0005739//mitochondrion	GO:0003674//molecular_function
up	BAA10g18550	5	0.231093	0.261521	0.171622	0.3129	0.188108	0.308365	0.517498	0.677375	0.108574	0.29801	LF1	AT5G60710	-	Zinc finger (C3HC4-type RING finger) family protein	-	-	-	-	GO:0005886//plasma membrane;GO:0005576//extracellular region	GO:0004842//ubiquitin-protein transferase activity;GO:0008270//zinc ion binding
up	BAA09g61800	5	0.261882	0.305793	0.245258	0.346381	0.374938	0.516397	0.128525	0.214372	0.0965381	0.283382	MF2	AT1G15350	-	-	-	-	-	-	GO:0005634//nucleus;GO:0005634//nucleus;GO:0009507//chloroplast	GO:0003674//molecular_function
up	BAA05g09850	5	0.287008	0.364328	0.255794	0.472894	0.135102	0.25199	0.308309	0.555835	0.0987781	0.329301	LF1	AT2G35610	XEG113	xyloglucanase 113	-	-	-	-	GO:0005634//nucleus;GO:0005794//Golgi apparatus;GO:0005768//endosome;GO:0005794//Golgi apparatus;GO:0005768//endosome;GO:0005802//trans-Golgi network;GO:0005802//trans-Golgi network;GO:0005802//trans-Golgi network	GO:0052636//arabinosyltransferase activity
up	BAA03g45790	5	0.225705	0.279565	0.27517	0.355634	0.0908511	0.182004	0.280411	0.622055	0.0565964	0.211856	LF1	AT5G61010	EXO70E2	exocyst subunit exo70 family protein E2	-	-	-	-	GO:0070062//extracellular vesicular exosome;GO:0000145//exocyst;GO:0005829//cytosol;GO:0000145//exocyst;GO:0005829//cytosol;GO:0005634//nucleus;GO:0005634//nucleus	GO:0005515//protein binding
up	BAA07g20460	5	0.536953	0.557926	0.536945	0.878383	0.402551	0.496699	1.04457	1.12846	0.261876	0.357817	MF2	AT3G52850	VSR1	vacuolar sorting receptor homolog 1	-	-	-	-	GO:0005794//Golgi apparatus;GO:0005802//trans-Golgi network;GO:0005887//integral component of plasma membrane;GO:0005802//trans-Golgi network;GO:0005886//plasma membrane;GO:0005783//endoplasmic reticulum;GO:0005802//trans-Golgi network;GO:0017119//Golgi transport complex;GO:0005887//integral component of plasma membrane;GO:0017119//Golgi transport complex;GO:0005802//trans-Golgi network;GO:000580…	GO:0005515//protein binding;GO:0009940//amino-terminal vacuolar sorting propeptide binding
up	BAA09g55160	5	0.553239	0.657645	0.401567	0.531676	0.420309	0.515913	0.384837	0.388273	0.6948	0.636241	LF1	AT2G25520	-	Drug/metabolite transporter superfamily protein	-	-	-	-	GO:0005886//plasma membrane;GO:0005802//trans-Golgi network;GO:0005802//trans-Golgi network;GO:0005768//endosome;GO:0005768//endosome;GO:0005802//trans-Golgi network;GO:0005794//Golgi apparatus	GO:0008514//organic anion transmembrane transporter activity

## Sheet: GC
	gene_id	tree_cluster	MC_Leaf_C_exp	MC_Leaf_H_exp	EC_Leaf_C_exp	EC_Leaf_H_exp	VC_Leaf_C_exp	VC_Leaf_H_exp	GC_Leaf_C_exp	GC_Leaf_H_exp	PC_Leaf_C_exp	PC_Leaf_H_exp	subgenome	ath_id	Symbol	Description	KEGG_A_class	KEGG_B_class	Pathway	K_ID	GO Component	GO Function	GO Process
down	BAS13g02600	4	3.20212	2.79592	2.71262	2.33158	2.79311	2.469	2.87949	1.96744	4.20886	3.38372	-	-
down	BAA04g32710	8	2.38298	2.03	2.46795	2.3445	1.84376	1.63081	3.06976	1.75694	1.85497	2.17368	MF1	AT2G45820	-	Remorin family protein	-	-	-	-	GO:0005886//plasma membrane;GO:0005886//plasma membrane;GO:0005886//plasma membrane;GO:0005886//plasma membrane;GO:0005886//plasma membrane;GO:0005886//plasma membrane	GO:0005515//protein binding;GO:0003677//DNA binding	GO:0008150//biological_process
down	BAA08g02500	7	3.14269	2.95884	1.34117	1.15486	1.00479	1.24835	0.971265	0.58102	1.16411	2.36694	MF1	AT1G51700	DOF1	DOF zinc finger protein 1	-	-	-	-	GO:0005634//nucleus	GO:0003700//sequence-specific DNA binding transcription factor activity;GO:0003677//DNA binding;GO:0003700//sequence-specific DNA binding transcription factor activity	GO:0006355//regulation of transcription, DNA-templated;GO:0010200//response to chitin;GO:0006355//regulation of transcription, DNA-templated;GO:0006355//regulation of transcription, DNA-templated
down	BAA03g06240	7	0.991741	1.05565	0.352382	0.38911	0.30444	0.315797	0.747654	0.39063	0.396269	0.755271	MF1	AT5G13800	PPH	pheophytinase	-	-	-	-	GO:0009507//chloroplast	GO:0080124//pheophytinase activity;GO:0016787//hydrolase activity;GO:0005515//protein binding	GO:0015996//chlorophyll catabolic process;GO:0015996//chlorophyll catabolic process;GO:0015996//chlorophyll catabolic process;GO:0015996//chlorophyll catabolic process;GO:0015996//chlorophyll catabolic process;GO:0015996//chlorophyll catabolic process
down	BAA01g05870	7	1.30025	1.11485	0.580974	0.538462	0.624734	0.555515	1.10539	0.536995	1.30611	1.40288	LF1	AT4G32610	-	copper ion binding	-	-	-	-	GO:0005759//mitochondrial matrix;GO:0005759//mitochondrial matrix;GO:0005634//nucleus;GO:0005759//mitochondrial matrix	GO:0005507//copper ion binding	-
down	BAA01g14360	10	1.15984	1.53988	1.2473	1.44851	0.565833	1.32635	2.988	2.32809	0.630983	1.28759	LF1	AT4G22530	-	S-adenosyl-L-methionine-dependent methyltransferases superfamily protein	-	-	-	-	GO:0005829//cytosol;GO:0005737//cytoplasm;GO:0005737//cytoplasm;GO:0005634//nucleus	-	GO:0002679//respiratory burst involved in defense response;GO:0046482//para-aminobenzoic acid metabolic process;GO:0010200//response to chitin;GO:0030968//endoplasmic reticulum unfolded protein response;GO:0046482//para-aminobenzoic acid metabolic process;GO:0030968//endoplasmic reticulum unfolded protein response;GO:0030968//endoplasmic reticulum unfolded protein response;GO:0002679//respiratory…
down	BAA06g30670	3	1.20263	1.69821	0.857906	1.07249	1.14082	1.35405	1.86719	1.44483	1.1485	1.48085	LF1	AT5G67490	-	-	-	-	-	-	-	GO:0003674//molecular_function	GO:0008150//biological_process
down	BAA04g15140	3	0.71171	1.05953	0.38864	0.657168	0.369774	0.58187	1.53873	0.763907	0.167705	0.961882	MF2	AT5G39050	PMAT1	HXXXD-type acyl-transferase family protein	-	-	-	-	GO:0005829//cytosol;GO:0005737//cytoplasm	GO:0050736//O-malonyltransferase activity;GO:0016740//transferase activity	-
down	BAA04g02570	3	0.391592	0.330454	0.160885	0.0935322	0.214196	0.127993	0.220558	0.15937	1.04889	0.790202	MF1	AT3G58610	-	ketol-acid reductoisomerase	Metabolism	Metabolism of cofactors and vitamins;Global and overview maps;Amino acid metabolism	ko01100//Metabolic pathways;ko01110//Biosynthesis of secondary metabolites;ko01230//Biosynthesis of amino acids;ko01210//2-Oxocarboxylic acid metabolism;ko00770//Pantothenate and CoA biosynthesis;ko00290//Valine, leucine and isoleucine biosynthesis	K00053	GO:0009941//chloroplast envelope;GO:0009941//chloroplast envelope;GO:0009570//chloroplast stroma;GO:0009570//chloroplast stroma;GO:0009507//chloroplast;GO:0009570//chloroplast stroma;GO:0009570//chloroplast stroma;GO:0009570//chloroplast stroma;GO:0009941//chloroplast envelope;GO:0009507//chloroplast;GO:0009570//chloroplast stroma;GO:0048046//apoplast;GO:0009570//chloroplast stroma;GO:0009570//ch…	GO:0004455//ketol-acid reductoisomerase activity;GO:0005507//copper ion binding	GO:0006164//purine nucleotide biosynthetic process;GO:0009082//branched-chain amino acid biosynthetic process;GO:0009651//response to salt stress;GO:0006096//glycolytic process;GO:0009082//branched-chain amino acid biosynthetic process;GO:0006096//glycolytic process;GO:0006096//glycolytic process;GO:0006164//purine nucleotide biosynthetic process;GO:0046686//response to cadmium ion;GO:0046686//re…
down	BAA05g16610	3	0.343381	0.497428	0.0533091	0.159197	0.0893914	0.169741	0.23932	0.151281	0.260283	0.298486	MF2	AT1G56050	-	GTP-binding protein-related	-	-	-	-	GO:0009570//chloroplast stroma;GO:0009507//chloroplast;GO:0009570//chloroplast stroma;GO:0009570//chloroplast stroma;GO:0009570//chloroplast stroma;GO:0009570//chloroplast stroma;GO:0009570//chloroplast stroma;GO:0009570//chloroplast stroma;GO:0009570//chloroplast stroma;GO:0009570//chloroplast stroma;GO:0009570//chloroplast stroma;GO:0009570//chloroplast stroma;GO:0009507//chloroplast;GO:0009570…	-	GO:0006783//heme biosynthetic process;GO:0006783//heme biosynthetic process;GO:0008150//biological_process
down	BAA03g56410	5	1.13536	1.25149	2.43086	2.08273	0.931517	1.1477	2.54318	1.94455	0.569524	0.939169	MF1	AT4G28400	-	Protein phosphatase 2C family protein	-	-	-	-	GO:0005575//cellular_component	GO:0004722//protein serine/threonine phosphatase activity	GO:0031348//negative regulation of defense response;GO:0009627//systemic acquired resistance;GO:0031347//regulation of defense response;GO:0009627//systemic acquired resistance
down	BAA03g40200	1	1.48794	2.40744	0.325803	2.1971	0.728475	1.12241	14.1181	8.55444	0.954463	2.24372	-	AT3G19000	-	2-oxoglutarate (2OG) and Fe(II)-dependent oxygenase superfamily protein	-	-	-	-	GO:0005737//cytoplasm;GO:0005737//cytoplasm	GO:0016706//oxidoreductase activity, acting on paired donors, with incorporation or reduction of molecular oxygen, 2-oxoglutarate as one donor, and incorporation of one atom each of oxygen into both donors	GO:0000023//maltose metabolic process;GO:0019252//starch biosynthetic process;GO:0000023//maltose metabolic process;GO:0043085//positive regulation of catalytic activity;GO:0019252//starch biosynthetic process
down	BAA04g27110	1	0.608018	1.30352	0.960887	1.05601	1.15618	1.66147	6.69682	5.15076	1.26632	1.45043	MF1	-
down	BAA03g66990	1	0.262749	0.232211	0.883605	1.00476	0.275536	0.311892	0.495175	0.304199	0.0573099	0.16069	-	AT1G61360	-	S-locus lectin protein kinase family protein	-	-	-	-	GO:0005886//plasma membrane;GO:0005886//plasma membrane	GO:0030246//carbohydrate binding;GO:0016301//kinase activity	GO:0002679//respiratory burst involved in defense response;GO:0010200//response to chitin;GO:0002679//respiratory burst involved in defense response
down	BAA05g32140	1	0.270932	0.358153	0.459237	1.06342	0.601875	0.588479	15.0726	11.3249	0.0455145	0.398162	LF1	AT3G15250	-	-	-	-	-	-	GO:0005634//nucleus	GO:0003674//molecular_function	GO:0008150//biological_process
down	BAA02g47710	1	0.0907616	0.161309	0.465784	0.772059	0.518627	1.14591	4.77867	3.00103	0.0123123	0.0566387	-	AT5G67600	WIH1	-	-	-	-	-	GO:0005886//plasma membrane	-	GO:0009554//megasporogenesis;GO:0009554//megasporogenesis
down	BAA08g33820	1	0.0478661	0.0618547	2.38431	2.40263	0.146177	0.290441	5.46402	4.17478	0.0135875	0.0809522	MF1	AT1G08810	MYB60	myb domain protein 60	Organismal Systems	Environmental adaptation	ko04626//Plant-pathogen interaction	K09422	GO:0005634//nucleus;GO:0005634//nucleus	GO:0003700//sequence-specific DNA binding transcription factor activity;GO:0003700//sequence-specific DNA binding transcription factor activity;GO:0003677//DNA binding	GO:0006355//regulation of transcription, DNA-templated;GO:0009414//response to water deprivation;GO:0009414//response to water deprivation;GO:0009751//response to salicylic acid;GO:0009737//response to abscisic acid;GO:0010118//stomatal movement;GO:0009753//response to jasmonic acid;GO:0006355//regulation of transcription, DNA-templated;GO:0006355//regulation of transcription, DNA-templated;GO:00…
down	BAA02g42520	1	0.0039632	0.0137812	0.0944617	1.26976	0	0.00165636	4.30622	3.19447	0	0.0510608	MF1	-
down	BAA06g01850	1	0.0103222	0.00473848	0.0914972	0.895045	0.0187102	0.00193569	4.50793	2.45265	0	0.0121836	LF1	AT1G52830	IAA6	indole-3-acetic acid 6	Environmental Information Processing	Signal transduction	ko04075//Plant hormone signal transduction	K14484	GO:0005634//nucleus;GO:0005634//nucleus	GO:0003700//sequence-specific DNA binding transcription factor activity	GO:0009733//response to auxin;GO:0009704//de-etiolation;GO:0009733//response to auxin;GO:0009704//de-etiolation
down	BAA09g64700	1	0.140426	0.281004	0.964179	1.61074	0.0545155	0.165557	3.40897	2.59863	0.320462	1.09472	MF2	AT1G11260	STP1	sugar transporter 1	-	-	-	-	GO:0005634//nucleus;GO:0016020//membrane;GO:0009506//plasmodesma;GO:0005886//plasma membrane;GO:0005773//vacuole;GO:0005886//plasma membrane;GO:0005737//cytoplasm;GO:0005886//plasma membrane;GO:0005773//vacuole;GO:0005886//plasma membrane;GO:0005886//plasma membrane	GO:0015145//monosaccharide transmembrane transporter activity;GO:0015144//carbohydrate transmembrane transporter activity;GO:0015144//carbohydrate transmembrane transporter activity;GO:0005351//sugar:proton symporter activity	GO:0009627//systemic acquired resistance;GO:0015749//monosaccharide transport;GO:0031347//regulation of defense response;GO:0009627//systemic acquired resistance
down	BAA07g00990	1	0.126216	0.0426484	0.0656991	0.0474425	0.634107	0.391409	0.681626	0.110671	0.285052	0.0938341	LF1	AT2G19810	OZF1	CCCH-type zinc finger family protein	-	-	-	-	GO:0005634//nucleus;GO:0005886//plasma membrane	GO:0003700//sequence-specific DNA binding transcription factor activity;GO:0003676//nucleic acid binding	GO:0006355//regulation of transcription, DNA-templated;GO:0015996//chlorophyll catabolic process;GO:0006355//regulation of transcription, DNA-templated;GO:0015996//chlorophyll catabolic process;GO:0006661//phosphatidylinositol biosynthetic process;GO:0006355//regulation of transcription, DNA-templated;GO:0006661//phosphatidylinositol biosynthetic process;GO:0006979//response to oxidative stress
down	BAA02g18590	1	0.0902755	0.132502	0.0869348	0.0980889	0.10976	0.144011	0.248322	0.163202	0.0739566	0.0929639	MF1	AT1G67060	-	-	-	-	-	-	GO:0005886//plasma membrane	GO:0003674//molecular_function	GO:0008150//biological_process
down	BAA09g56900	1	2.70363	4.36597	7.72963	10.4272	4.37411	6.83218	15.7629	10.9295	2.54897	4.27552	LF1	AT2G23120	-	Late embryogenesis abundant protein, group 6	-	-	-	-	GO:0005886//plasma membrane	GO:0003674//molecular_function	GO:0009409//response to cold;GO:0008150//biological_process;GO:0009409//response to cold;GO:0009414//response to water deprivation;GO:0009737//response to abscisic acid;GO:0009414//response to water deprivation
down	BAA02g39480	1	1.06645	1.16474	1.22397	1.44493	0.878631	1.23496	2.45651	1.79464	0.843849	1.51969	MF1	AT3G27090	-	DCD (Development and Cell Death) domain protein	-	-	-	-	-	GO:0003674//molecular_function	GO:0008150//biological_process
down	BAA07g30830	2	4.00977	3.88639	3.75656	3.30465	3.96318	3.89101	4.92675	3.64556	2.00894	2.97487	MF2	AT1G68490	-	-	-	-	-	-	GO:0005634//nucleus	GO:0003674//molecular_function	GO:0008150//biological_process
down	BAA03g54170	2	2.37535	2.56126	1.7084	1.9207	1.79645	2.30246	2.61186	1.92351	0.998492	1.84404	MF1	AT4G25030	-	-	-	-	-	-	GO:0005634//nucleus;GO:0005634//nucleus	GO:0003674//molecular_function	GO:0030968//endoplasmic reticulum unfolded protein response;GO:0030968//endoplasmic reticulum unfolded protein response;GO:0009414//response to water deprivation;GO:0009738//abscisic acid-activated signaling pathway;GO:0006612//protein targeting to membrane;GO:0009733//response to auxin;GO:0035556//intracellular signal transduction;GO:0042538//hyperosmotic salinity response;GO:0006612//protein ta…
down	BAA03g51190	2	3.83458	5.27265	4.06011	4.75662	1.36895	2.79693	3.63642	2.73603	0.915247	1.5408	MF1	AT4G20800	-	FAD-binding Berberine family protein	-	-	-	-	GO:0005737//cytoplasm	-	-
down	BAA03g42550	2	0.666756	0.904098	0.264513	0.645776	0.184361	0.212258	0.631848	0.239017	0.0837366	0.141808	MF2	AT3G23810	SAHH2	S-adenosyl-l-homocysteine (SAH) hydrolase 2	Metabolism	Global and overview maps;Amino acid metabolism	ko01100//Metabolic pathways;ko00270//Cysteine and methionine metabolism	K01251	GO:0016020//membrane;GO:0005773//vacuole;GO:0005829//cytosol;GO:0005773//vacuole;GO:0005886//plasma membrane;GO:0005737//cytoplasm	GO:0004013//adenosylhomocysteinase activity	GO:0009651//response to salt stress;GO:0006730//one-carbon metabolic process;GO:0019344//cysteine biosynthetic process;GO:0007030//Golgi organization;GO:0006730//one-carbon metabolic process;GO:0009651//response to salt stress;GO:0019344//cysteine biosynthetic process;GO:0006816//calcium ion transport;GO:0007030//Golgi organization
down	BAA01g12600	2	1.30411	1.14799	1.44707	1.45873	0.964223	1.76046	2.44193	1.52383	0.451968	0.812048	LF1	AT4G20460	-	NAD(P)-binding Rossmann-fold superfamily protein	Metabolism	Carbohydrate metabolism;Global and overview maps	ko01100//Metabolic pathways;ko00520//Amino sugar and nucleotide sugar metabolism	K12448	GO:0005794//Golgi apparatus	GO:0003824//catalytic activity	GO:0006865//amino acid transport;GO:0009225//nucleotide-sugar metabolic process;GO:0009225//nucleotide-sugar metabolic process
down	BAA10g23280	2	11.2981	11.2226	16.0053	15.2904	13.2153	10.9569	16.8211	12.5613	2.21877	8.34482	LF1	-
down	BAA09g04830	2	119.89	111.921	71.4281	56.6016	79.3428	62.8184	69.0173	43.1811	44.0674	65.4958	MF2	AT5G49480	CP1	Ca2+-binding protein 1	Organismal Systems;Environmental Information Processing	Signal transduction;Environmental adaptation	ko04626//Plant-pathogen interaction;ko04016//MAPK signaling pathway - plant;ko04070//Phosphatidylinositol signaling system	K02183	GO:0005829//cytosol;GO:0005737//cytoplasm	GO:0005509//calcium ion binding;GO:0005509//calcium ion binding	GO:0042538//hyperosmotic salinity response;GO:0042538//hyperosmotic salinity response
down	BAA07g28830	9	1.20224	2.17222	1.0761	1.66791	0.737248	1.43926	0.886972	0.661217	0.540507	1.67946	MF2	AT1G73066	-	Leucine-rich repeat family protein	-	-	-	-	GO:0005886//plasma membrane	-	-
down	BAA03g07620	9	5.537	8.95063	5.31473	4.52194	4.01313	6.97384	4.50836	2.81151	2.27527	2.80101	MF1	AT5G16010	-	3-oxo-5-alpha-steroid 4-dehydrogenase family protein	Metabolism	Lipid metabolism;Global and overview maps	ko01100//Metabolic pathways;ko01110//Biosynthesis of secondary metabolites;ko01212//Fatty acid metabolism;ko01040//Biosynthesis of unsaturated fatty acids;ko00062//Fatty acid elongation	K10258	GO:0009941//chloroplast envelope;GO:0009941//chloroplast envelope;GO:0009941//chloroplast envelope;GO:0009507//chloroplast;GO:0009941//chloroplast envelope;GO:0009941//chloroplast envelope;GO:0009941//chloroplast envelope;GO:0009941//chloroplast envelope;GO:0009941//chloroplast envelope	GO:0003865//3-oxo-5-alpha-steroid 4-dehydrogenase activity	-
down	BAA03g38550	6	10.9961	11.6168	10.6536	10.4728	14.0911	12.0332	15.1269	9.28017	10.617	7.44565	MF2	AT3G15210	ERF4	ethylene responsive element binding factor 4	-	-	-	-	GO:0005634//nucleus;GO:0016604//nuclear body;GO:0005634//nucleus;GO:0016604//nuclear body;GO:0005634//nucleus	GO:0003677//DNA binding;GO:0003700//sequence-specific DNA binding transcription factor activity;GO:0003700//sequence-specific DNA binding transcription factor activity;GO:0005515//protein binding;GO:0005515//protein binding	GO:0002679//respiratory burst involved in defense response;GO:0009723//response to ethylene;GO:0035556//intracellular signal transduction;GO:0045892//negative regulation of transcription, DNA-templated;GO:0006355//regulation of transcription, DNA-templated;GO:0002679//respiratory burst involved in defense response;GO:0010105//negative regulation of ethylene-activated signaling pathway;GO:0006355/…
down	BAA01g43100	6	1.62146	2.25851	2.06131	2.12117	1.84716	2.63553	1.50849	1.05539	0.812618	1.21251	MF1	AT3G09032	-	-	-	-	-	-	GO:0005634//nucleus	GO:0003674//molecular_function	GO:0008150//biological_process
	gene_id	tree_cluster	MC_Leaf_C_exp	MC_Leaf_H_exp	EC_Leaf_C_exp	EC_Leaf_H_exp	VC_Leaf_C_exp	VC_Leaf_H_exp	GC_Leaf_C_exp	GC_Leaf_H_exp	PC_Leaf_C_exp	PC_Leaf_H_exp	subgenome	ath_id	Symbol	Description	KEGG_A_class	KEGG_B_class	Pathway	K_ID	GO Component	GO Function	GO Process
[truncated: 73 more rows]

## Sheet: MC
	gene_id	tree_cluster	MC_Leaf_C_exp	MC_Leaf_H_exp	EC_Leaf_C_exp	EC_Leaf_H_exp	VC_Leaf_C_exp	VC_Leaf_H_exp	GC_Leaf_C_exp	GC_Leaf_H_exp	PC_Leaf_C_exp	PC_Leaf_H_exp	subgenome	ath_id	Symbol	Description	KEGG_A_class	KEGG_B_class	Pathway	K_ID	GO Component	GO Function	GO Process
[truncated: 3,203 more rows]

[truncated: 2 more sheets: PC, VC]
