# Supplementary material for: Single-cell transcriptome reveals dominant subgenome expression and transcriptional response to heat stress in Chinese cabbage
Source: Genome Biol. 2022 Dec 19;23:262. doi: 10.1186/s13059-022-02834-4 (PMC9762029; doi:10.1186/s13059-022-02834-4)
Supplement: Supplementary file 12 — Additional file 12: Table S11. Different genes showed opposite expression patterns in different cell types under heat stress conditions. [file 13059_2022_2834_MOESM12_ESM.xlsx]

## Sheet: Gene_opposite
UP	DOWN	gene_id	EC_Leaf_C_exp	EC_Leaf_H_exp	GC_Leaf_C_exp	GC_Leaf_H_exp	subgenome	ath_id	Symbol	Description	KEGG_A_class	KEGG_B_class	Pathway	K_ID	GO Component	GO Function	GO Process
EC	VC	BAA01g04080	0.244987	0.0933558	0.311817	0.411749	LF1	AT4G34480	-	O-Glycosyl hydrolases family 17 protein	-	-	-	-	GO:0009507//chloroplast	GO:0004553//hydrolase activity, hydrolyzing O-glycosyl compounds	-
EC	VC	BAA03g57480	0.748448	0.305892	0.325907	0.635613	MF1	AT4G29930	-	basic helix-loop-helix (bHLH) DNA-binding superfamily protein	-	-	-	-	GO:0005634//nucleus;GO:0005634//nucleus;GO:0005634//nucleus;GO:0005634//nucleus	GO:0003700//sequence-specific DNA binding transcription factor activity;GO:0003700//sequence-specific DNA binding transcription factor activity;GO:0003677//DNA binding	GO:0006355//regulation of transcription, DNA-templated;GO:0006355//regulation of transcription, DNA-templated;GO:0006355//regulation of transcription, DNA-templated
EC	VC	BAA09g47100	0.86683	0.281157	0.288051	0.566256	LF1	AT3G53420	PIP2A	plasma membrane intrinsic protein 2A	-	-	-	-	GO:0009506//plasmodesma;GO:0005773//vacuole;GO:0005886//plasma membrane;GO:0005886//plasma membrane;GO:0005886//plasma membrane;GO:0005773//vacuole;GO:0005886//plasma membrane;GO:0016020//membrane;GO:0005773//vacuole;GO:0016020//membrane;GO:0005773//vacuole;GO:0005886//plasma membrane;GO:0005886//plasma membrane;GO:0009507//chloroplast;GO:0009506//plasmodesma;GO:0005886//plasma membrane;GO:000588…	GO:0015250//water channel activity;GO:0031625//ubiquitin protein ligase binding;GO:0015250//water channel activity	GO:0009414//response to water deprivation;GO:0006096//glycolytic process;GO:0009269//response to desiccation;GO:0006833//water transport;GO:0009409//response to cold;GO:0009651//response to salt stress;GO:0009651//response to salt stress;GO:0009737//response to abscisic acid;GO:0009269//response to desiccation;GO:0019344//cysteine biosynthetic process;GO:0048767//root hair elongation;GO:0046686//…
EC	VC	BAA03g17380	1.2461	0.552526	0.245533	0.583139	MF2	AT2G30860	GSTF9	glutathione S-transferase PHI 9	Metabolism	Metabolism of other amino acids	ko00480//Glutathione metabolism	K00799	GO:0005737//cytoplasm;GO:0005829//cytosol;GO:0009506//plasmodesma;GO:0005737//cytoplasm;GO:0009570//chloroplast stroma;GO:0009579//thylakoid;GO:0005886//plasma membrane;GO:0048046//apoplast;GO:0009570//chloroplast stroma;GO:0009579//thylakoid;GO:0005773//vacuole;GO:0009507//chloroplast;GO:0005737//cytoplasm;GO:0009579//thylakoid;GO:0048046//apoplast;GO:0005773//vacuole;GO:0009570//chloroplast str…	GO:0005507//copper ion binding;GO:0004602//glutathione peroxidase activity;GO:0004364//glutathione transferase activity;GO:0005507//copper ion binding;GO:0004364//glutathione transferase activity;GO:0043295//glutathione binding	GO:0006970//response to osmotic stress;GO:0009627//systemic acquired resistance;GO:0042742//defense response to bacterium;GO:0046686//response to cadmium ion;GO:0046686//response to cadmium ion;GO:0006970//response to osmotic stress;GO:0006546//glycine catabolic process;GO:0009684//indoleacetic acid biosynthetic process;GO:0031347//regulation of defense response;GO:0009407//toxin catabolic proces…
EC	VC	BAA09g11900	1.1838	0.269238	0.181851	0.280365	MF1	AT2G18050	HIS1-3	histone H1-3	-	-	-	-	GO:0000786//nucleosome;GO:0005634//nucleus;GO:0005634//nucleus	GO:0003677//DNA binding;GO:0031492//nucleosomal DNA binding;GO:0031492//nucleosomal DNA binding;GO:0031492//nucleosomal DNA binding	GO:0009414//response to water deprivation;GO:0009414//response to water deprivation;GO:0006334//nucleosome assembly;GO:0006334//nucleosome assembly
EC	VC	BAA02g24210	0.20086	0.0833117	0.104214	0.137297	MF1	AT1G74520	HVA22A	HVA22 homologue A	-	-	-	-	GO:0005634//nucleus	GO:0003674//molecular_function	GO:0009409//response to cold;GO:0009409//response to cold;GO:0009414//response to water deprivation;GO:0009737//response to abscisic acid;GO:0009269//response to desiccation;GO:0042538//hyperosmotic salinity response;GO:0009651//response to salt stress;GO:0009651//response to salt stress;GO:0009409//response to cold;GO:0009414//response to water deprivation;GO:0042538//hyperosmotic salinity respo…
EC	VC	BAA02g18130	2.10992	0.896829	0.229238	0.473407	MF1	AT1G66200	GSR2	glutamine synthase clone F11	Metabolism	Carbohydrate metabolism;Energy metabolism;Global and overview maps;Amino acid metabolism	ko01100//Metabolic pathways;ko01230//Biosynthesis of amino acids;ko00630//Glyoxylate and dicarboxylate metabolism;ko00250//Alanine, aspartate and glutamate metabolism;ko00910//Nitrogen metabolism;ko00220//Arginine biosynthesis	K01915	GO:0009941//chloroplast envelope;GO:0009570//chloroplast stroma;GO:0009570//chloroplast stroma;GO:0005737//cytoplasm;GO:0009941//chloroplast envelope;GO:0005829//cytosol;GO:0005773//vacuole;GO:0009570//chloroplast stroma;GO:0005737//cytoplasm;GO:0022626//cytosolic ribosome;GO:0022626//cytosolic ribosome;GO:0022626//cytosolic ribosome;GO:0022626//cytosolic ribosome;GO:0048046//apoplast;GO:0005829/…	GO:0004356//glutamate-ammonia ligase activity;GO:0004356//glutamate-ammonia ligase activity;GO:0005507//copper ion binding;GO:0005507//copper ion binding	GO:0009651//response to salt stress;GO:0042128//nitrate assimilation;GO:0006096//glycolytic process;GO:0006096//glycolytic process;GO:0042744//hydrogen peroxide catabolic process;GO:0009266//response to temperature stimulus;GO:0042128//nitrate assimilation;GO:0006972//hyperosmotic response;GO:0009749//response to glucose;GO:0006833//water transport;GO:0006096//glycolytic process;GO:0006970//respo…
EC	VC	BAA09g19830	0.388355	0.174895	0.22125	0.426272	MF2	AT1G56340	CRT1a	calreticulin 1a	Cellular Processes;Genetic Information Processing	Transport and catabolism;Folding, sorting and degradation	ko04141//Protein processing in endoplasmic reticulum;ko04145//Phagosome	K08057	GO:0009506//plasmodesma;GO:0005774//vacuolar membrane;GO:0005774//vacuolar membrane;GO:0009507//chloroplast;GO:0005739//mitochondrion;GO:0005774//vacuolar membrane;GO:0048046//apoplast;GO:0005783//endoplasmic reticulum;GO:0005774//vacuolar membrane;GO:0005774//vacuolar membrane;GO:0009506//plasmodesma;GO:0005774//vacuolar membrane;GO:0005783//endoplasmic reticulum;GO:0009507//chloroplast;GO:00057…	GO:0005509//calcium ion binding	GO:0009627//systemic acquired resistance;GO:0009627//systemic acquired resistance;GO:0034976//response to endoplasmic reticulum stress;GO:0046686//response to cadmium ion;GO:0009651//response to salt stress;GO:0009408//response to heat;GO:0006457//protein folding;GO:0009651//response to salt stress;GO:0009651//response to salt stress;GO:0009651//response to salt stress;GO:0055074//calcium ion hom…
EC	VC	BAA08g07360	0.24469	0.140918	0.101557	0.168773	MF1	AT1G42480	-	-	-	-	-	-	-	GO:0003674//molecular_function	GO:0034976//response to endoplasmic reticulum stress;GO:0034976//response to endoplasmic reticulum stress;GO:0008150//biological_process;GO:0009627//systemic acquired resistance;GO:0009627//systemic acquired resistance
EC	VC	BAA06g13750	0.567386	0.176853	0.121019	0.17124	LF1	AT1G17100	HBP1	SOUL heme-binding family protein	-	-	-	-	GO:0005774//vacuolar membrane;GO:0005774//vacuolar membrane;GO:0005773//vacuole;GO:0005774//vacuolar membrane;GO:0005773//vacuole;GO:0009507//chloroplast	-	GO:0019761//glucosinolate biosynthetic process;GO:0019761//glucosinolate biosynthetic process;GO:0008150//biological_process
EC	PC	BAA09g07370	5.18511	3.01229	0.688503	1.08502	MF2	AT5G61170	-	Ribosomal protein S19e family protein	Genetic Information Processing	Translation	ko03010//Ribosome	K02966	GO:0022626//cytosolic ribosome;GO:0022627//cytosolic small ribosomal subunit;GO:0022626//cytosolic ribosome;GO:0022626//cytosolic ribosome;GO:0005840//ribosome;GO:0022627//cytosolic small ribosomal subunit;GO:0005773//vacuole;GO:0022626//cytosolic ribosome;GO:0022626//cytosolic ribosome;GO:0022627//cytosolic small ribosomal subunit;GO:0005634//nucleus;GO:0022626//cytosolic ribosome;GO:0022626//cy…	GO:0003735//structural constituent of ribosome	GO:0006412//translation;GO:0006412//translation;GO:0006412//translation
EC	PC	BAA10g18230	4.8293	3.35432	0.722824	1.57642	LF1	AT5G60390	-	GTP binding Elongation factor Tu family protein	Genetic Information Processing	Translation	ko03013//RNA transport	K03231	GO:0005773//vacuole;GO:0005773//vacuole;GO:0005773//vacuole;GO:0009506//plasmodesma;GO:0009506//plasmodesma;GO:0005773//vacuole;GO:0005737//cytoplasm;GO:0005886//plasma membrane;GO:0005634//nucleus;GO:0005737//cytoplasm;GO:0005739//mitochondrion;GO:0005886//plasma membrane;GO:0005737//cytoplasm;GO:0005737//cytoplasm	GO:0005516//calmodulin binding;GO:0003746//translation elongation factor activity	-
EC	PC	BAA03g11830	4.30816	2.33653	0.482712	1.01647	MF1	AT5G59850	-	Ribosomal protein S8 family protein	Genetic Information Processing	Translation	ko03010//Ribosome	K02957	GO:0022627//cytosolic small ribosomal subunit;GO:0022627//cytosolic small ribosomal subunit;GO:0022627//cytosolic small ribosomal subunit;GO:0022627//cytosolic small ribosomal subunit;GO:0022627//cytosolic small ribosomal subunit;GO:0022627//cytosolic small ribosomal subunit;GO:0016020//membrane;GO:0022627//cytosolic small ribosomal subunit;GO:0009507//chloroplast;GO:0022627//cytosolic small ribo…	GO:0003735//structural constituent of ribosome	GO:0001510//RNA methylation;GO:0009664//plant-type cell wall organization;GO:0009664//plant-type cell wall organization;GO:0006412//translation;GO:0042545//cell wall modification;GO:0042545//cell wall modification;GO:0006412//translation;GO:0001510//RNA methylation;GO:0006412//translation
EC	PC	BAA02g13320	3.86598	2.14492	0.509354	0.660897	MF2	AT5G57290	-	60S acidic ribosomal protein family	Genetic Information Processing	Translation	ko03010//Ribosome	K02942	GO:0022626//cytosolic ribosome;GO:0022626//cytosolic ribosome;GO:0022626//cytosolic ribosome;GO:0005829//cytosol;GO:0005634//nucleus;GO:0005840//ribosome;GO:0005829//cytosol;GO:0022626//cytosolic ribosome;GO:0005829//cytosol	GO:0003735//structural constituent of ribosome	GO:0006414//translational elongation;GO:0006414//translational elongation;GO:0006414//translational elongation
EC	PC	BAA02g13680	6.13254	3.62257	0.546542	1.3333	MF2	AT5G56710	-	Ribosomal protein L31e family protein	Genetic Information Processing	Translation	ko03010//Ribosome	K02910	GO:0022625//cytosolic large ribosomal subunit;GO:0005618//cell wall;GO:0022626//cytosolic ribosome;GO:0022626//cytosolic ribosome;GO:0009506//plasmodesma;GO:0005840//ribosome;GO:0022625//cytosolic large ribosomal subunit;GO:0022626//cytosolic ribosome;GO:0022626//cytosolic ribosome;GO:0022626//cytosolic ribosome;GO:0005737//cytoplasm;GO:0022626//cytosolic ribosome;GO:0022626//cytosolic ribosome;G…	GO:0003735//structural constituent of ribosome	GO:0006412//translation;GO:0006412//translation;GO:0042254//ribosome biogenesis;GO:0006412//translation
EC	PC	BAA02g13690	4.10692	2.27948	0.775173	1.24638	MF2	AT5G56670	-	Ribosomal protein S30 family protein	Genetic Information Processing	Translation	ko03010//Ribosome	K02983	GO:0022627//cytosolic small ribosomal subunit;GO:0005737//cytoplasm;GO:0022627//cytosolic small ribosomal subunit;GO:0005840//ribosome;GO:0022627//cytosolic small ribosomal subunit;GO:0022627//cytosolic small ribosomal subunit	GO:0003735//structural constituent of ribosome	GO:0001510//RNA methylation;GO:0006412//translation;GO:0006412//translation;GO:0006412//translation;GO:0001510//RNA methylation
EC	PC	BAA03g15810	4.09122	2.72293	1.10437	1.54094	MF1	AT5G52650	-	RNA binding Plectin/S10 domain-containing protein	Genetic Information Processing	Translation	ko03010//Ribosome	K02947	GO:0022627//cytosolic small ribosomal subunit;GO:0022626//cytosolic ribosome;GO:0022626//cytosolic ribosome;GO:0022626//cytosolic ribosome;GO:0022627//cytosolic small ribosomal subunit;GO:0022627//cytosolic small ribosomal subunit;GO:0022627//cytosolic small ribosomal subunit;GO:0022627//cytosolic small ribosomal subunit;GO:0016020//membrane;GO:0022627//cytosolic small ribosomal subunit;GO:000561…	GO:0003735//structural constituent of ribosome	GO:0006412//translation;GO:0009664//plant-type cell wall organization;GO:0009664//plant-type cell wall organization;GO:0006412//translation;GO:0006412//translation;GO:0042545//cell wall modification;GO:0042545//cell wall modification
EC	PC	BAA02g42930	5.86225	4.37279	1.12447	1.65911	MF1	AT5G27850	-	Ribosomal protein L18e/L15 superfamily protein	Genetic Information Processing	Translation	ko03010//Ribosome	K02883	GO:0016020//membrane;GO:0022626//cytosolic ribosome;GO:0022625//cytosolic large ribosomal subunit;GO:0022626//cytosolic ribosome;GO:0009506//plasmodesma;GO:0022626//cytosolic ribosome;GO:0022625//cytosolic large ribosomal subunit;GO:0022626//cytosolic ribosome;GO:0022626//cytosolic ribosome;GO:0005773//vacuole;GO:0015934//large ribosomal subunit;GO:0015934//large ribosomal subunit;GO:0015934//lar…	GO:0003735//structural constituent of ribosome	GO:0006412//translation;GO:0006412//translation;GO:0006412//translation
EC	PC	BAA06g35200	4.87267	2.75948	0.633833	0.846816	LF1	AT5G27700	-	Ribosomal protein S21e	Genetic Information Processing	Translation	ko03010//Ribosome	K02971	GO:0022627//cytosolic small ribosomal subunit;GO:0022627//cytosolic small ribosomal subunit;GO:0022627//cytosolic small ribosomal subunit;GO:0005840//ribosome;GO:0022627//cytosolic small ribosomal subunit;GO:0005737//cytoplasm	GO:0003735//structural constituent of ribosome;GO:0003735//structural constituent of ribosome	GO:0006412//translation;GO:0006412//translation;GO:0006414//translational elongation;GO:0009664//plant-type cell wall organization;GO:0000461//endonucleolytic cleavage to generate mature 3'-end of SSU-rRNA from (SSU-rRNA, 5.8S rRNA, LSU-rRNA);GO:0042274//ribosomal small subunit biogenesis;GO:0042254//ribosome biogenesis;GO:0042545//cell wall modification;GO:0000461//endonucleolytic cleavage to ge…
EC	PC	BAA09g06480	1.82666	0.800811	0.239843	0.356086	MF2	AT5G24930	COL4	CONSTANS-like 4	-	-	-	-	GO:0005634//nucleus	GO:0003700//sequence-specific DNA binding transcription factor activity;GO:0008270//zinc ion binding	GO:0031348//negative regulation of defense response;GO:0006612//protein targeting to membrane;GO:0009862//systemic acquired resistance, salicylic acid mediated signaling pathway;GO:0000165//MAPK cascade;GO:0035304//regulation of protein dephosphorylation;GO:0035304//regulation of protein dephosphorylation;GO:0006355//regulation of transcription, DNA-templated;GO:0006355//regulation of transcripti…
EC	PC	BAA10g20360	8.05393	4.98289	0.887069	1.43791	LF1	AT5G20290	-	Ribosomal protein S8e family protein	Genetic Information Processing	Translation	ko03010//Ribosome	K02995	GO:0022626//cytosolic ribosome;GO:0009507//chloroplast;GO:0005737//cytoplasm;GO:0022627//cytosolic small ribosomal subunit;GO:0022626//cytosolic ribosome;GO:0022626//cytosolic ribosome;GO:0005730//nucleolus;GO:0005886//plasma membrane;GO:0022626//cytosolic ribosome;GO:0016020//membrane;GO:0009507//chloroplast;GO:0005618//cell wall;GO:0022626//cytosolic ribosome;GO:0022626//cytosolic ribosome;GO:0…	GO:0003735//structural constituent of ribosome;GO:0003735//structural constituent of ribosome;GO:0003735//structural constituent of ribosome	GO:0000462//maturation of SSU-rRNA from tricistronic rRNA transcript (SSU-rRNA, 5.8S rRNA, LSU-rRNA);GO:0006412//translation;GO:0000462//maturation of SSU-rRNA from tricistronic rRNA transcript (SSU-rRNA, 5.8S rRNA, LSU-rRNA);GO:0006412//translation;GO:0006412//translation;GO:0042254//ribosome biogenesis;GO:0001510//RNA methylation;GO:0006412//translation;GO:0006414//translational elongation;GO:0…
EC	PC	BAA02g09440	5.39012	3.10161	0.785492	1.46128	MF2	AT5G20290	-	Ribosomal protein S8e family protein	Genetic Information Processing	Translation	ko03010//Ribosome	K02995	GO:0022626//cytosolic ribosome;GO:0009507//chloroplast;GO:0005737//cytoplasm;GO:0022627//cytosolic small ribosomal subunit;GO:0022626//cytosolic ribosome;GO:0022626//cytosolic ribosome;GO:0005730//nucleolus;GO:0005886//plasma membrane;GO:0022626//cytosolic ribosome;GO:0016020//membrane;GO:0009507//chloroplast;GO:0005618//cell wall;GO:0022626//cytosolic ribosome;GO:0022626//cytosolic ribosome;GO:0…	GO:0003735//structural constituent of ribosome;GO:0003735//structural constituent of ribosome;GO:0003735//structural constituent of ribosome	GO:0000462//maturation of SSU-rRNA from tricistronic rRNA transcript (SSU-rRNA, 5.8S rRNA, LSU-rRNA);GO:0006412//translation;GO:0000462//maturation of SSU-rRNA from tricistronic rRNA transcript (SSU-rRNA, 5.8S rRNA, LSU-rRNA);GO:0006412//translation;GO:0006412//translation;GO:0042254//ribosome biogenesis;GO:0001510//RNA methylation;GO:0006412//translation;GO:0006414//translational elongation;GO:0…
EC	PC	BAA03g09000	7.45481	4.5974	0.865869	1.75603	MF1	AT5G18380	-	Ribosomal protein S5 domain 2-like superfamily protein	Genetic Information Processing	Translation	ko03010//Ribosome	K02960	GO:0022627//cytosolic small ribosomal subunit;GO:0009507//chloroplast;GO:0009507//chloroplast;GO:0022627//cytosolic small ribosomal subunit;GO:0022627//cytosolic small ribosomal subunit;GO:0022627//cytosolic small ribosomal subunit;GO:0009507//chloroplast;GO:0022627//cytosolic small ribosomal subunit;GO:0009506//plasmodesma;GO:0005737//cytoplasm;GO:0005737//cytoplasm;GO:0022627//cytosolic small r…	GO:0003735//structural constituent of ribosome	GO:0006412//translation;GO:0006412//translation;GO:0006412//translation
EC	PC	BAA03g07660	4.00279	2.21036	0.538632	0.921238	MF1	AT5G16130	-	Ribosomal protein S7e family protein	Genetic Information Processing	Translation	ko03010//Ribosome	K02993	GO:0005730//nucleolus;GO:0022626//cytosolic ribosome;GO:0022627//cytosolic small ribosomal subunit;GO:0022626//cytosolic ribosome;GO:0016020//membrane;GO:0022627//cytosolic small ribosomal subunit;GO:0022627//cytosolic small ribosomal subunit;GO:0022627//cytosolic small ribosomal subunit;GO:0022626//cytosolic ribosome;GO:0005829//cytosol;GO:0022627//cytosolic small ribosomal subunit;GO:0005730//n…	GO:0003735//structural constituent of ribosome	GO:0006412//translation;GO:0006364//rRNA processing;GO:0001510//RNA methylation;GO:0042274//ribosomal small subunit biogenesis;GO:0006412//translation;GO:0006364//rRNA processing;GO:0006412//translation;GO:0001510//RNA methylation
EC	PC	BAA02g06370	8.7847	6.50875	0.909321	1.70361	MF2	AT5G15200	-	Ribosomal protein S4	Genetic Information Processing	Translation	ko03010//Ribosome	K02997	GO:0022626//cytosolic ribosome;GO:0005774//vacuolar membrane;GO:0016020//membrane;GO:0005774//vacuolar membrane;GO:0005739//mitochondrion;GO:0009507//chloroplast;GO:0022626//cytosolic ribosome;GO:0022627//cytosolic small ribosomal subunit;GO:0005618//cell wall;GO:0022626//cytosolic ribosome;GO:0022627//cytosolic small ribosomal subunit;GO:0022626//cytosolic ribosome;GO:0005774//vacuolar membrane;…	GO:0003735//structural constituent of ribosome	GO:0006412//translation;GO:0001510//RNA methylation;GO:0006412//translation;GO:0006412//translation;GO:0001510//RNA methylation
EC	PC	BAA03g04410	4.58838	2.97971	0.693693	1.04304	MF1	AT5G10360	EMB3010	Ribosomal protein S6e	Genetic Information Processing	Translation	ko03010//Ribosome	K02991	GO:0005829//cytosol;GO:0005634//nucleus;GO:0022627//cytosolic small ribosomal subunit;GO:0005886//plasma membrane;GO:0005634//nucleus;GO:0022627//cytosolic small ribosomal subunit;GO:0022627//cytosolic small ribosomal subunit;GO:0022627//cytosolic small ribosomal subunit;GO:0022627//cytosolic small ribosomal subunit;GO:0022627//cytosolic small ribosomal subunit;GO:0022626//cytosolic ribosome;GO:0…	GO:0003735//structural constituent of ribosome	GO:0040007//growth;GO:0009793//embryo development ending in seed dormancy;GO:0006364//rRNA processing;GO:0006412//translation;GO:0006412//translation;GO:0006364//rRNA processing;GO:0009735//response to cytokinin;GO:0006412//translation;GO:0042274//ribosomal small subunit biogenesis
EC	PC	BAA03g01480	3.81473	2.53856	0.757932	1.5383	MF1	AT5G03850	-	Nucleic acid-binding, OB-fold-like protein	Genetic Information Processing	Translation	ko03010//Ribosome	K02979	GO:0005840//ribosome;GO:0022627//cytosolic small ribosomal subunit;GO:0005886//plasma membrane;GO:0022627//cytosolic small ribosomal subunit;GO:0022627//cytosolic small ribosomal subunit;GO:0005737//cytoplasm;GO:0005618//cell wall;GO:0022627//cytosolic small ribosomal subunit	GO:0003735//structural constituent of ribosome;GO:0003735//structural constituent of ribosome	GO:0006407//rRNA export from nucleus;GO:0006412//translation;GO:0042254//ribosome biogenesis;GO:0006407//rRNA export from nucleus;GO:0006412//translation;GO:0006412//translation
EC	PC	BAA03g01060	6.04325	3.67404	0.978323	1.25704	MF1	AT5G02960	-	Ribosomal protein S12/S23 family protein	Genetic Information Processing	Translation	ko03010//Ribosome	K02973	GO:0005737//cytoplasm;GO:0022626//cytosolic ribosome;GO:0022626//cytosolic ribosome;GO:0022626//cytosolic ribosome;GO:0022627//cytosolic small ribosomal subunit;GO:0022626//cytosolic ribosome;GO:0022626//cytosolic ribosome;GO:0022626//cytosolic ribosome;GO:0022626//cytosolic ribosome;GO:0022627//cytosolic small ribosomal subunit;GO:0005840//ribosome;GO:0022626//cytosolic ribosome;GO:0022627//cyto…	GO:0003735//structural constituent of ribosome	GO:0006412//translation;GO:0006412//translation;GO:0006412//translation
EC	PC	BAA08g22890	4.66625	3.23855	0.638586	0.997233	MF2	AT4G39200	-	Ribosomal protein S25 family protein	Genetic Information Processing	Translation	ko03010//Ribosome	K02975	GO:0005737//cytoplasm;GO:0005840//ribosome;GO:0022626//cytosolic ribosome;GO:0022626//cytosolic ribosome;GO:0022626//cytosolic ribosome;GO:0022626//cytosolic ribosome;GO:0022626//cytosolic ribosome;GO:0022627//cytosolic small ribosomal subunit;GO:0022626//cytosolic ribosome;GO:0022627//cytosolic small ribosomal subunit;GO:0022626//cytosolic ribosome;GO:0022626//cytosolic ribosome;GO:0005737//cyto…	GO:0003735//structural constituent of ribosome	GO:0006412//translation;GO:0006412//translation;GO:0006412//translation
EC	PC	BAA03g62280	4.88814	2.85717	0.354116	0.893758	MF1	AT4G36130	-	Ribosomal protein L2 family	Genetic Information Processing	Translation	ko03010//Ribosome	K02938	GO:0022625//cytosolic large ribosomal subunit;GO:0005737//cytoplasm;GO:0005773//vacuole;GO:0022626//cytosolic ribosome;GO:0022626//cytosolic ribosome;GO:0022625//cytosolic large ribosomal subunit;GO:0022626//cytosolic ribosome;GO:0005773//vacuole;GO:0005840//ribosome;GO:0005886//plasma membrane;GO:0022626//cytosolic ribosome;GO:0022625//cytosolic large ribosomal subunit;GO:0022625//cytosolic larg…	GO:0003735//structural constituent of ribosome	GO:0006412//translation;GO:0006412//translation;GO:0006412//translation
EC	PC	BAA01g02720	4.24746	2.54087	0.419301	1.06309	LF1	AT4G36130	-	Ribosomal protein L2 family	Genetic Information Processing	Translation	ko03010//Ribosome	K02938	GO:0022625//cytosolic large ribosomal subunit;GO:0005737//cytoplasm;GO:0005773//vacuole;GO:0022626//cytosolic ribosome;GO:0022626//cytosolic ribosome;GO:0022625//cytosolic large ribosomal subunit;GO:0022626//cytosolic ribosome;GO:0005773//vacuole;GO:0005840//ribosome;GO:0005886//plasma membrane;GO:0022626//cytosolic ribosome;GO:0022625//cytosolic large ribosomal subunit;GO:0022625//cytosolic larg…	GO:0003735//structural constituent of ribosome	GO:0006412//translation;GO:0006412//translation;GO:0006412//translation
EC	PC	BAA01g04390	3.08855	1.58568	0.221523	0.342228	LF1	AT4G34190	2021-09-01	stress enhanced protein 1	-	-	-	-	GO:0009535//chloroplast thylakoid membrane;GO:0009535//chloroplast thylakoid membrane;GO:0009535//chloroplast thylakoid membrane;GO:0009535//chloroplast thylakoid membrane;GO:0009535//chloroplast thylakoid membrane	GO:0016168//chlorophyll binding	GO:0009644//response to high light intensity;GO:0009773//photosynthetic electron transport in photosystem I;GO:0019288//isopentenyl diphosphate biosynthetic process, methylerythritol 4-phosphate pathway;GO:0010207//photosystem II assembly;GO:0009773//photosynthetic electron transport in photosystem I;GO:0009644//response to high light intensity;GO:0071486//cellular response to high light intensit…
EC	PC	BAA08g19780	7.97654	5.47542	1.13696	2.09745	MF2	AT4G27090	-	Ribosomal protein L14	Genetic Information Processing	Translation	ko03010//Ribosome	K02875	GO:0005774//vacuolar membrane;GO:0005840//ribosome;GO:0022625//cytosolic large ribosomal subunit;GO:0005829//cytosol;GO:0022626//cytosolic ribosome;GO:0022625//cytosolic large ribosomal subunit;GO:0022625//cytosolic large ribosomal subunit;GO:0022626//cytosolic ribosome;GO:0005773//vacuole;GO:0005774//vacuolar membrane;GO:0022626//cytosolic ribosome;GO:0022626//cytosolic ribosome;GO:0005730//nucl…	GO:0003735//structural constituent of ribosome	GO:0006412//translation;GO:0001510//RNA methylation;GO:0001510//RNA methylation;GO:0042254//ribosome biogenesis;GO:0006412//translation;GO:0006412//translation
EC	PC	BAA03g55540	6.76014	2.97891	0.908463	1.23366	MF1	AT4G27090	-	Ribosomal protein L14	Genetic Information Processing	Translation	ko03010//Ribosome	K02875	GO:0005774//vacuolar membrane;GO:0005840//ribosome;GO:0022625//cytosolic large ribosomal subunit;GO:0005829//cytosol;GO:0022626//cytosolic ribosome;GO:0022625//cytosolic large ribosomal subunit;GO:0022625//cytosolic large ribosomal subunit;GO:0022626//cytosolic ribosome;GO:0005773//vacuole;GO:0005774//vacuolar membrane;GO:0022626//cytosolic ribosome;GO:0022626//cytosolic ribosome;GO:0005730//nucl…	GO:0003735//structural constituent of ribosome	GO:0006412//translation;GO:0001510//RNA methylation;GO:0001510//RNA methylation;GO:0042254//ribosome biogenesis;GO:0006412//translation;GO:0006412//translation
EC	PC	BAA01g19030	4.07012	2.12189	0.335896	0.549052	LF1	AT4G27090	-	Ribosomal protein L14	Genetic Information Processing	Translation	ko03010//Ribosome	K02875	GO:0005774//vacuolar membrane;GO:0005840//ribosome;GO:0022625//cytosolic large ribosomal subunit;GO:0005829//cytosol;GO:0022626//cytosolic ribosome;GO:0022625//cytosolic large ribosomal subunit;GO:0022625//cytosolic large ribosomal subunit;GO:0022626//cytosolic ribosome;GO:0005773//vacuole;GO:0005774//vacuolar membrane;GO:0022626//cytosolic ribosome;GO:0022626//cytosolic ribosome;GO:0005730//nucl…	GO:0003735//structural constituent of ribosome	GO:0006412//translation;GO:0001510//RNA methylation;GO:0001510//RNA methylation;GO:0042254//ribosome biogenesis;GO:0006412//translation;GO:0006412//translation
EC	PC	BAA03g49800	4.3037	2.74787	0.501541	0.71505	MF1	AT4G18100	-	Ribosomal protein L32e	Genetic Information Processing	Translation	ko03010//Ribosome	K02912	GO:0022626//cytosolic ribosome;GO:0005730//nucleolus;GO:0005737//cytoplasm;GO:0022626//cytosolic ribosome;GO:0005829//cytosol;GO:0005730//nucleolus;GO:0022626//cytosolic ribosome;GO:0022625//cytosolic large ribosomal subunit;GO:0022625//cytosolic large ribosomal subunit;GO:0022625//cytosolic large ribosomal subunit;GO:0022626//cytosolic ribosome;GO:0005840//ribosome;GO:0022625//cytosolic large ri…	GO:0003735//structural constituent of ribosome	GO:0042254//ribosome biogenesis;GO:0006412//translation;GO:0006412//translation;GO:0006412//translation
EC	PC	BAA03g48970	3.38843	1.8013	0.322061	0.629601	MF1	AT4G16720	-	Ribosomal protein L23/L15e family protein	Genetic Information Processing	Translation	ko03010//Ribosome	K02877	GO:0022626//cytosolic ribosome;GO:0022625//cytosolic large ribosomal subunit;GO:0022626//cytosolic ribosome;GO:0022626//cytosolic ribosome;GO:0005774//vacuolar membrane;GO:0022626//cytosolic ribosome;GO:0022626//cytosolic ribosome;GO:0022626//cytosolic ribosome;GO:0022626//cytosolic ribosome;GO:0022625//cytosolic large ribosomal subunit;GO:0022626//cytosolic ribosome;GO:0022626//cytosolic ribosom…	GO:0003735//structural constituent of ribosome	GO:0001510//RNA methylation;GO:0001510//RNA methylation;GO:0006412//translation;GO:0006412//translation;GO:0006412//translation
EC	PC	BAA01g21250	6.18516	3.31888	0.514684	1.02861	LF1	AT4G16720	-	Ribosomal protein L23/L15e family protein	Genetic Information Processing	Translation	ko03010//Ribosome	K02877	GO:0022626//cytosolic ribosome;GO:0022625//cytosolic large ribosomal subunit;GO:0022626//cytosolic ribosome;GO:0022626//cytosolic ribosome;GO:0005774//vacuolar membrane;GO:0022626//cytosolic ribosome;GO:0022626//cytosolic ribosome;GO:0022626//cytosolic ribosome;GO:0022626//cytosolic ribosome;GO:0022625//cytosolic large ribosomal subunit;GO:0022626//cytosolic ribosome;GO:0022626//cytosolic ribosom…	GO:0003735//structural constituent of ribosome	GO:0001510//RNA methylation;GO:0001510//RNA methylation;GO:0006412//translation;GO:0006412//translation;GO:0006412//translation
EC	PC	BAA03g28330	10.1213	6.12798	1.52766	2.72853	MF1	AT4G09800	RPS18C	S18 ribosomal protein	Genetic Information Processing	Translation	ko03010//Ribosome	K02964	GO:0022627//cytosolic small ribosomal subunit;GO:0015935//small ribosomal subunit;GO:0005618//cell wall;GO:0005730//nucleolus;GO:0015935//small ribosomal subunit;GO:0015935//small ribosomal subunit;GO:0015935//small ribosomal subunit;GO:0022627//cytosolic small ribosomal subunit;GO:0015935//small ribosomal subunit;GO:0015935//small ribosomal subunit;GO:0022627//cytosolic small ribosomal subunit;G…	GO:0003735//structural constituent of ribosome	GO:0001510//RNA methylation;GO:0006412//translation;GO:0001510//RNA methylation;GO:0042254//ribosome biogenesis;GO:0006412//translation;GO:0006412//translation;GO:0006412//translation;GO:0006412//translation;GO:0006412//translation
EC	PC	BAA09g01090	7.97425	4.80805	0.819128	1.57622	LF1	AT4G00810	-	60S acidic ribosomal protein family	Genetic Information Processing	Translation	ko03010//Ribosome	K02942	GO:0022626//cytosolic ribosome;GO:0005634//nucleus;GO:0022626//cytosolic ribosome;GO:0022626//cytosolic ribosome;GO:0005840//ribosome;GO:0005829//cytosol;GO:0022626//cytosolic ribosome	GO:0003735//structural constituent of ribosome	GO:0006414//translational elongation;GO:0006414//translational elongation;GO:0006414//translational elongation
EC	PC	BAA09g52730	6.67924	4.81856	1.66964	3.02559	LF1	AT3G61110	RS27A	ribosomal protein S27	Genetic Information Processing	Translation	ko03010//Ribosome	K02978	GO:0022627//cytosolic small ribosomal subunit;GO:0022627//cytosolic small ribosomal subunit;GO:0005840//ribosome;GO:0009506//plasmodesma;GO:0005618//cell wall;GO:0022626//cytosolic ribosome;GO:0005840//ribosome;GO:0022627//cytosolic small ribosomal subunit;GO:0022626//cytosolic ribosome;GO:0022626//cytosolic ribosome;GO:0022627//cytosolic small ribosomal subunit;GO:0005737//cytoplasm;GO:0022626//…	GO:0003735//structural constituent of ribosome	GO:0006412//translation;GO:0001510//RNA methylation;GO:0001510//RNA methylation;GO:0009664//plant-type cell wall organization;GO:0006412//translation;GO:0042254//ribosome biogenesis;GO:0042545//cell wall modification;GO:0042545//cell wall modification;GO:0009664//plant-type cell wall organization;GO:0006412//translation
EC	PC	BAA09g52150	9.73721	6.23552	1.30426	1.95397	LF1	AT3G60245	-	Zinc-binding ribosomal protein family protein	Genetic Information Processing	Translation	ko03010//Ribosome	K02921	GO:0005840//ribosome;GO:0022625//cytosolic large ribosomal subunit;GO:0022625//cytosolic large ribosomal subunit;GO:0022625//cytosolic large ribosomal subunit;GO:0022625//cytosolic large ribosomal subunit;GO:0005737//cytoplasm	GO:0003735//structural constituent of ribosome	GO:0042254//ribosome biogenesis;GO:0006412//translation;GO:0006412//translation;GO:0006412//translation
EC	PC	BAA07g21870	13.3047	4.45159	1.26293	1.73251	MF2	AT3G56340	-	Ribosomal protein S26e family protein	Genetic Information Processing	Translation	ko03010//Ribosome	K02976	GO:0022627//cytosolic small ribosomal subunit;GO:0022626//cytosolic ribosome;GO:0022626//cytosolic ribosome;GO:0022627//cytosolic small ribosomal subunit;GO:0022626//cytosolic ribosome;GO:0022626//cytosolic ribosome;GO:0016020//membrane;GO:0022626//cytosolic ribosome;GO:0022627//cytosolic small ribosomal subunit;GO:0005737//cytoplasm;GO:0005840//ribosome;GO:0022627//cytosolic small ribosomal subu…	GO:0003735//structural constituent of ribosome	GO:0006412//translation;GO:0006412//translation;GO:0009664//plant-type cell wall organization;GO:0042545//cell wall modification;GO:0042254//ribosome biogenesis;GO:0042545//cell wall modification;GO:0006412//translation;GO:0009165//nucleotide biosynthetic process;GO:0009664//plant-type cell wall organization;GO:0009165//nucleotide biosynthetic process
EC	PC	BAA04g05310	1.68553	0.519327	0.239581	0.391815	MF1	AT3G54560	HTA11	histone H2A 11	-	-	-	-	GO:0005634//nucleus	GO:0003677//DNA binding	GO:0042742//defense response to bacterium;GO:0009908//flower development;GO:0044030//regulation of DNA methylation;GO:0006338//chromatin remodeling;GO:0044030//regulation of DNA methylation;GO:0009909//regulation of flower development;GO:0010468//regulation of gene expression;GO:0006338//chromatin remodeling;GO:0042742//defense response to bacterium;GO:0044030//regulation of DNA methylation;GO:00…
EC	PC	BAA04g06170	5.57243	2.93818	0.434281	0.99588	MF1	AT3G53430	-	Ribosomal protein L11 family protein	Genetic Information Processing	Translation	ko03010//Ribosome	K02870	GO:0022625//cytosolic large ribosomal subunit;GO:0022625//cytosolic large ribosomal subunit;GO:0022625//cytosolic large ribosomal subunit;GO:0022625//cytosolic large ribosomal subunit;GO:0022625//cytosolic large ribosomal subunit;GO:0005840//ribosome;GO:0022625//cytosolic large ribosomal subunit;GO:0022625//cytosolic large ribosomal subunit;GO:0016020//membrane;GO:0005737//cytoplasm;GO:0022625//c…	GO:0005515//protein binding;GO:0003735//structural constituent of ribosome	GO:0042254//ribosome biogenesis;GO:0001510//RNA methylation;GO:0001510//RNA methylation
EC	PC	BAA09g47100	1.28212	0.111842	0.288051	0.566256	LF1	AT3G53420	PIP2A	plasma membrane intrinsic protein 2A	-	-	-	-	GO:0009506//plasmodesma;GO:0005773//vacuole;GO:0005886//plasma membrane;GO:0005886//plasma membrane;GO:0005886//plasma membrane;GO:0005773//vacuole;GO:0005886//plasma membrane;GO:0016020//membrane;GO:0005773//vacuole;GO:0016020//membrane;GO:0005773//vacuole;GO:0005886//plasma membrane;GO:0005886//plasma membrane;GO:0009507//chloroplast;GO:0009506//plasmodesma;GO:0005886//plasma membrane;GO:000588…	GO:0015250//water channel activity;GO:0031625//ubiquitin protein ligase binding;GO:0015250//water channel activity	GO:0009414//response to water deprivation;GO:0006096//glycolytic process;GO:0009269//response to desiccation;GO:0006833//water transport;GO:0009409//response to cold;GO:0009651//response to salt stress;GO:0009651//response to salt stress;GO:0009737//response to abscisic acid;GO:0009269//response to desiccation;GO:0019344//cysteine biosynthetic process;GO:0048767//root hair elongation;GO:0046686//…
EC	PC	BAA09g47420	8.91085	5.55702	1.82371	2.44165	LF1	AT3G53020	STV1	Ribosomal protein L24e family protein	Genetic Information Processing	Translation	ko03010//Ribosome	K02896	GO:0022625//cytosolic large ribosomal subunit;GO:0022625//cytosolic large ribosomal subunit;GO:0005730//nucleolus;GO:0005737//cytoplasm;GO:0005730//nucleolus;GO:0022625//cytosolic large ribosomal subunit;GO:0005840//ribosome;GO:0022625//cytosolic large ribosomal subunit	GO:0003735//structural constituent of ribosome	GO:0006412//translation;GO:0048467//gynoecium development;GO:0006412//translation;GO:0009734//auxin-activated signaling pathway;GO:0001510//RNA methylation;GO:0042254//ribosome biogenesis;GO:0009734//auxin-activated signaling pathway;GO:0001510//RNA methylation;GO:0006412//translation
EC	PC	BAA04g06460	8.13585	5.10251	1.72898	2.88944	MF1	AT3G53020	STV1	Ribosomal protein L24e family protein	Genetic Information Processing	Translation	ko03010//Ribosome	K02896	GO:0022625//cytosolic large ribosomal subunit;GO:0022625//cytosolic large ribosomal subunit;GO:0005730//nucleolus;GO:0005737//cytoplasm;GO:0005730//nucleolus;GO:0022625//cytosolic large ribosomal subunit;GO:0005840//ribosome;GO:0022625//cytosolic large ribosomal subunit	GO:0003735//structural constituent of ribosome	GO:0006412//translation;GO:0048467//gynoecium development;GO:0006412//translation;GO:0009734//auxin-activated signaling pathway;GO:0001510//RNA methylation;GO:0042254//ribosome biogenesis;GO:0009734//auxin-activated signaling pathway;GO:0001510//RNA methylation;GO:0006412//translation
EC	PC	BAA09g45320	7.79368	5.16818	1.37968	2.64097	LF1	AT3G52590	UBQ1	ubiquitin extension protein 1	Genetic Information Processing	Translation	ko03010//Ribosome	K02927	-	GO:0003735//structural constituent of ribosome	GO:0009793//embryo development ending in seed dormancy;GO:0016567//protein ubiquitination;GO:0016567//protein ubiquitination;GO:0016567//protein ubiquitination
EC	PC	BAA01g25550	4.0394	2.79934	0.923155	1.4618	MF1	AT3G48930	EMB1080	Nucleic acid-binding, OB-fold-like protein	Genetic Information Processing	Translation	ko03010//Ribosome	K02949	GO:0022627//cytosolic small ribosomal subunit;GO:0022626//cytosolic ribosome;GO:0022626//cytosolic ribosome;GO:0022626//cytosolic ribosome;GO:0005737//cytoplasm;GO:0022627//cytosolic small ribosomal subunit;GO:0022627//cytosolic small ribosomal subunit;GO:0022626//cytosolic ribosome;GO:0022626//cytosolic ribosome;GO:0005618//cell wall;GO:0022627//cytosolic small ribosomal subunit;GO:0022627//cyto…	GO:0003735//structural constituent of ribosome	GO:0009793//embryo development ending in seed dormancy;GO:0006412//translation;GO:0006412//translation;GO:0006412//translation
EC	PC	BAA03g43120	5.08472	3.00664	1.57809	2.09786	MF2	AT3G24830	-	Ribosomal protein L13 family protein	Genetic Information Processing	Translation	ko03010//Ribosome	K02872	GO:0015934//large ribosomal subunit;GO:0015934//large ribosomal subunit;GO:0022626//cytosolic ribosome;GO:0022625//cytosolic large ribosomal subunit;GO:0005737//cytoplasm;GO:0009506//plasmodesma;GO:0022626//cytosolic ribosome;GO:0005829//cytosol;GO:0015934//large ribosomal subunit;GO:0022625//cytosolic large ribosomal subunit;GO:0022626//cytosolic ribosome;GO:0016020//membrane;GO:0022625//cytosol…	GO:0003735//structural constituent of ribosome	GO:0042545//cell wall modification;GO:0006412//translation;GO:0006412//translation;GO:0009664//plant-type cell wall organization;GO:0009664//plant-type cell wall organization;GO:0042545//cell wall modification;GO:0006412//translation
EC	PC	BAA03g40050	4.80992	3.49466	0.761598	1.15812	MF2	AT3G18740	RLK902	Ribosomal protein L7Ae/L30e/S12e/Gadd45 family protein	Genetic Information Processing	Translation	ko03010//Ribosome	K02908	GO:0022625//cytosolic large ribosomal subunit;GO:0022626//cytosolic ribosome;GO:0005737//cytoplasm;GO:0005886//plasma membrane;GO:0022625//cytosolic large ribosomal subunit;GO:0022625//cytosolic large ribosomal subunit;GO:0022626//cytosolic ribosome;GO:0022626//cytosolic ribosome;GO:0009506//plasmodesma;GO:0022625//cytosolic large ribosomal subunit;GO:0022626//cytosolic ribosome	GO:0003735//structural constituent of ribosome	GO:0009620//response to fungus;GO:0006412//translation;GO:0006412//translation;GO:0006412//translation
EC	PC	BAA01g41670	5.34456	2.91682	0.661292	1.01521	MF1	AT3G11510	-	Ribosomal protein S11 family protein	Genetic Information Processing	Translation	ko03010//Ribosome	K02955	GO:0022626//cytosolic ribosome;GO:0022626//cytosolic ribosome;GO:0022627//cytosolic small ribosomal subunit;GO:0022627//cytosolic small ribosomal subunit;GO:0005737//cytoplasm;GO:0005730//nucleolus;GO:0022626//cytosolic ribosome;GO:0022627//cytosolic small ribosomal subunit;GO:0022627//cytosolic small ribosomal subunit;GO:0022626//cytosolic ribosome;GO:0005730//nucleolus;GO:0022626//cytosolic rib…	GO:0003735//structural constituent of ribosome	GO:0006412//translation;GO:0006412//translation;GO:0006412//translation;GO:0001510//RNA methylation;GO:0001510//RNA methylation
EC	PC	BAA05g37430	3.52692	2.21897	0.401469	0.697636	LF1	AT3G09200	-	Ribosomal protein L10 family protein	Genetic Information Processing	Translation	ko03010//Ribosome	K02941	GO:0022626//cytosolic ribosome;GO:0022626//cytosolic ribosome;GO:0005886//plasma membrane;GO:0022626//cytosolic ribosome;GO:0022626//cytosolic ribosome;GO:0005829//cytosol;GO:0009506//plasmodesma;GO:0005730//nucleolus;GO:0022626//cytosolic ribosome;GO:0022626//cytosolic ribosome;GO:0009507//chloroplast;GO:0009506//plasmodesma;GO:0022626//cytosolic ribosome;GO:0005737//cytoplasm;GO:0022626//cytoso…	GO:0003735//structural constituent of ribosome;GO:0005507//copper ion binding	GO:0006412//translation;GO:0006414//translational elongation;GO:0001510//RNA methylation;GO:0006412//translation;GO:0006414//translational elongation;GO:0009651//response to salt stress;GO:0009651//response to salt stress;GO:0009409//response to cold;GO:0006412//translation;GO:0009735//response to cytokinin;GO:0009651//response to salt stress;GO:0001510//RNA methylation;GO:0006414//translational …
EC	PC	BAA01g44240	7.77069	4.44162	1.25546	1.94828	MF1	AT3G06680	-	Ribosomal L29e protein family	Genetic Information Processing	Translation	ko03010//Ribosome	K02905	GO:0005737//cytoplasm;GO:0022625//cytosolic large ribosomal subunit;GO:0022625//cytosolic large ribosomal subunit;GO:0005737//cytoplasm;GO:0022625//cytosolic large ribosomal subunit;GO:0005737//cytoplasm;GO:0005840//ribosome;GO:0022625//cytosolic large ribosomal subunit	GO:0003735//structural constituent of ribosome	GO:0042254//ribosome biogenesis;GO:0006412//translation;GO:0006412//translation;GO:0006412//translation
EC	PC	BAA03g33700	3.36606	1.85392	0.206834	0.353243	MF2	AT3G05590	RPL18	ribosomal protein L18	Genetic Information Processing	Translation	ko03010//Ribosome	K02883	GO:0009507//chloroplast;GO:0005774//vacuolar membrane;GO:0015934//large ribosomal subunit;GO:0015934//large ribosomal subunit;GO:0005774//vacuolar membrane;GO:0015934//large ribosomal subunit;GO:0015934//large ribosomal subunit;GO:0022625//cytosolic large ribosomal subunit;GO:0005773//vacuole;GO:0005886//plasma membrane;GO:0015934//large ribosomal subunit;GO:0022625//cytosolic large ribosomal sub…	GO:0003735//structural constituent of ribosome;GO:0003735//structural constituent of ribosome;GO:0005515//protein binding	GO:0006412//translation;GO:0006412//translation;GO:0006412//translation;GO:0006412//translation;GO:0009220//pyrimidine ribonucleotide biosynthetic process;GO:0009220//pyrimidine ribonucleotide biosynthetic process;GO:0006412//translation;GO:0006412//translation
EC	PC	BAA03g33680	7.6134	5.02911	0.960006	1.98694	MF2	AT3G05560	-	Ribosomal L22e protein family	Genetic Information Processing	Translation	ko03010//Ribosome	K02891	GO:0009506//plasmodesma;GO:0005737//cytoplasm;GO:0005829//cytosol;GO:0022626//cytosolic ribosome;GO:0022626//cytosolic ribosome;GO:0005730//nucleolus;GO:0005829//cytosol;GO:0022626//cytosolic ribosome;GO:0022626//cytosolic ribosome;GO:0022626//cytosolic ribosome;GO:0022626//cytosolic ribosome;GO:0022626//cytosolic ribosome;GO:0005730//nucleolus;GO:0005737//cytoplasm;GO:0005886//plasma membrane;GO…	-	GO:0001510//RNA methylation;GO:0001510//RNA methylation
EC	PC	BAA01g44810	4.47034	2.98772	0.845531	1.45628	MF1	AT3G05560	-	Ribosomal L22e protein family	Genetic Information Processing	Translation	ko03010//Ribosome	K02891	GO:0009506//plasmodesma;GO:0005737//cytoplasm;GO:0005829//cytosol;GO:0022626//cytosolic ribosome;GO:0022626//cytosolic ribosome;GO:0005730//nucleolus;GO:0005829//cytosol;GO:0022626//cytosolic ribosome;GO:0022626//cytosolic ribosome;GO:0022626//cytosolic ribosome;GO:0022626//cytosolic ribosome;GO:0022626//cytosolic ribosome;GO:0005730//nucleolus;GO:0005737//cytoplasm;GO:0005886//plasma membrane;GO…	-	GO:0001510//RNA methylation;GO:0001510//RNA methylation
EC	PC	BAA05g42880	4.42834	2.7956	0.69284	1.26638	MF1	AT3G04920	-	Ribosomal protein S24e family protein	Genetic Information Processing	Translation	ko03010//Ribosome	K02974	GO:0022627//cytosolic small ribosomal subunit;GO:0005774//vacuolar membrane;GO:0005829//cytosol;GO:0005840//ribosome;GO:0005774//vacuolar membrane;GO:0022626//cytosolic ribosome;GO:0005774//vacuolar membrane;GO:0022626//cytosolic ribosome;GO:0005737//cytoplasm;GO:0022627//cytosolic small ribosomal subunit;GO:0022626//cytosolic ribosome;GO:0005886//plasma membrane;GO:0009507//chloroplast;GO:002262…	GO:0003735//structural constituent of ribosome	GO:0006412//translation;GO:0006412//translation;GO:0000462//maturation of SSU-rRNA from tricistronic rRNA transcript (SSU-rRNA, 5.8S rRNA, LSU-rRNA);GO:0000462//maturation of SSU-rRNA from tricistronic rRNA transcript (SSU-rRNA, 5.8S rRNA, LSU-rRNA);GO:0006414//translational elongation;GO:0006414//translational elongation;GO:0001510//RNA methylation;GO:0006414//translational elongation;GO:0042254…
EC	PC	BAA03g33340	5.36266	3.83201	1.4107	2.18278	MF2	AT3G04840	-	Ribosomal protein S3Ae	Genetic Information Processing	Translation	ko03010//Ribosome	K02984	GO:0022626//cytosolic ribosome;GO:0022626//cytosolic ribosome;GO:0022626//cytosolic ribosome;GO:0022626//cytosolic ribosome;GO:0022627//cytosolic small ribosomal subunit;GO:0022627//cytosolic small ribosomal subunit;GO:0022627//cytosolic small ribosomal subunit;GO:0022626//cytosolic ribosome;GO:0022626//cytosolic ribosome;GO:0022627//cytosolic small ribosomal subunit;GO:0005886//plasma membrane;G…	GO:0003735//structural constituent of ribosome	GO:0006412//translation;GO:0001510//RNA methylation;GO:0009220//pyrimidine ribonucleotide biosynthetic process;GO:0006412//translation;GO:0006412//translation;GO:0009220//pyrimidine ribonucleotide biosynthetic process;GO:0001510//RNA methylation
EC	PC	BAA05g42500	8.70317	6.13589	1.09689	2.15553	MF1	AT3G04400	emb2171	Ribosomal protein L14p/L23e family protein	Genetic Information Processing	Translation	ko03010//Ribosome	K02894	GO:0005840//ribosome;GO:0009507//chloroplast;GO:0022625//cytosolic large ribosomal subunit;GO:0022625//cytosolic large ribosomal subunit;GO:0022625//cytosolic large ribosomal subunit;GO:0022625//cytosolic large ribosomal subunit;GO:0009507//chloroplast	GO:0003735//structural constituent of ribosome	GO:0006412//translation;GO:0006412//translation;GO:0006412//translation;GO:0009793//embryo development ending in seed dormancy
EC	PC	BAA03g33090	11.1357	6.7449	1.48503	2.97589	MF2	AT3G04400	emb2171	Ribosomal protein L14p/L23e family protein	Genetic Information Processing	Translation	ko03010//Ribosome	K02894	GO:0005840//ribosome;GO:0009507//chloroplast;GO:0022625//cytosolic large ribosomal subunit;GO:0022625//cytosolic large ribosomal subunit;GO:0022625//cytosolic large ribosomal subunit;GO:0022625//cytosolic large ribosomal subunit;GO:0009507//chloroplast	GO:0003735//structural constituent of ribosome	GO:0006412//translation;GO:0006412//translation;GO:0006412//translation;GO:0009793//embryo development ending in seed dormancy
EC	PC	BAA05g00330	3.46657	1.74375	0.437383	0.857963	LF1	AT2G47610	-	Ribosomal protein L7Ae/L30e/S12e/Gadd45 family protein	Genetic Information Processing	Translation	ko03010//Ribosome	K02936	GO:0022625//cytosolic large ribosomal subunit;GO:0022626//cytosolic ribosome;GO:0005774//vacuolar membrane;GO:0022626//cytosolic ribosome;GO:0005730//nucleolus;GO:0005829//cytosol;GO:0022625//cytosolic large ribosomal subunit;GO:0005730//nucleolus;GO:0005774//vacuolar membrane;GO:0009506//plasmodesma;GO:0009507//chloroplast;GO:0022626//cytosolic ribosome;GO:0022625//cytosolic large ribosomal subu…	GO:0003735//structural constituent of ribosome	GO:0001510//RNA methylation;GO:0006412//translation;GO:0001510//RNA methylation;GO:0006412//translation;GO:0006412//translation
EC	PC	BAA03g25510	7.82857	2.64638	0.586867	0.929129	-	AT2G47110	UBQ6	ubiquitin 6	Genetic Information Processing	Translation	ko03010//Ribosome	K02977	GO:0022627//cytosolic small ribosomal subunit;GO:0005794//Golgi apparatus;GO:0022627//cytosolic small ribosomal subunit;GO:0022627//cytosolic small ribosomal subunit;GO:0005622//intracellular;GO:0022627//cytosolic small ribosomal subunit;GO:0005794//Golgi apparatus	-	GO:0006511//ubiquitin-dependent protein catabolic process;GO:0042787//protein ubiquitination involved in ubiquitin-dependent protein catabolic process;GO:0006511//ubiquitin-dependent protein catabolic process;GO:0042787//protein ubiquitination involved in ubiquitin-dependent protein catabolic process;GO:0042787//protein ubiquitination involved in ubiquitin-dependent protein catabolic process;GO:0…
EC	PC	BAA05g08250	8.09514	4.14593	0.960119	1.31074	LF1	AT2G37600	-	Ribosomal protein L36e family protein	Genetic Information Processing	Translation	ko03010//Ribosome	K02920	GO:0022625//cytosolic large ribosomal subunit;GO:0005737//cytoplasm;GO:0022625//cytosolic large ribosomal subunit;GO:0005737//cytoplasm;GO:0005840//ribosome;GO:0022625//cytosolic large ribosomal subunit;GO:0022625//cytosolic large ribosomal subunit	GO:0003735//structural constituent of ribosome	GO:0006412//translation;GO:0006412//translation;GO:0006412//translation
EC	PC	BAA04g27190	5.17804	2.68672	0.567998	0.921428	MF1	AT2G37600	-	Ribosomal protein L36e family protein	Genetic Information Processing	Translation	ko03010//Ribosome	K02920	GO:0022625//cytosolic large ribosomal subunit;GO:0005737//cytoplasm;GO:0022625//cytosolic large ribosomal subunit;GO:0005737//cytoplasm;GO:0005840//ribosome;GO:0022625//cytosolic large ribosomal subunit;GO:0022625//cytosolic large ribosomal subunit	GO:0003735//structural constituent of ribosome	GO:0006412//translation;GO:0006412//translation;GO:0006412//translation
EC	PC	BAA05g08630	0.77467	0.137336	0.282372	0.626547	LF1	AT2G37170	PIP2B	plasma membrane intrinsic protein 2	-	-	-	-	GO:0009507//chloroplast;GO:0005886//plasma membrane;GO:0009506//plasmodesma;GO:0005886//plasma membrane;GO:0016020//membrane;GO:0005886//plasma membrane;GO:0005886//plasma membrane	GO:0015250//water channel activity;GO:0015250//water channel activity	GO:0009651//response to salt stress;GO:0009414//response to water deprivation;GO:0006810//transport;GO:0006833//water transport;GO:0009414//response to water deprivation;GO:0009651//response to salt stress;GO:0009737//response to abscisic acid
EC	PC	BAA07g17770	17.467	9.30681	1.43841	2.47567	LF1	AT2G27710	-	60S acidic ribosomal protein family	Genetic Information Processing	Translation	ko03010//Ribosome	K02943	GO:0005634//nucleus;GO:0022626//cytosolic ribosome;GO:0022626//cytosolic ribosome;GO:0022626//cytosolic ribosome;GO:0005886//plasma membrane;GO:0022626//cytosolic ribosome;GO:0022626//cytosolic ribosome;GO:0022626//cytosolic ribosome;GO:0009507//chloroplast;GO:0005730//nucleolus;GO:0022626//cytosolic ribosome;GO:0022626//cytosolic ribosome;GO:0022626//cytosolic ribosome;GO:0022626//cytosolic ribo…	GO:0003735//structural constituent of ribosome	GO:0001510//RNA methylation;GO:0006414//translational elongation;GO:0006414//translational elongation;GO:0009409//response to cold;GO:0009409//response to cold;GO:0006414//translational elongation;GO:0001510//RNA methylation
EC	PC	BAA04g20250	12.3192	7.04931	2.26172	3.19928	MF1	AT2G27710	-	60S acidic ribosomal protein family	Genetic Information Processing	Translation	ko03010//Ribosome	K02943	GO:0005634//nucleus;GO:0022626//cytosolic ribosome;GO:0022626//cytosolic ribosome;GO:0022626//cytosolic ribosome;GO:0005886//plasma membrane;GO:0022626//cytosolic ribosome;GO:0022626//cytosolic ribosome;GO:0022626//cytosolic ribosome;GO:0009507//chloroplast;GO:0005730//nucleolus;GO:0022626//cytosolic ribosome;GO:0022626//cytosolic ribosome;GO:0022626//cytosolic ribosome;GO:0022626//cytosolic ribo…	GO:0003735//structural constituent of ribosome	GO:0001510//RNA methylation;GO:0006414//translational elongation;GO:0006414//translational elongation;GO:0009409//response to cold;GO:0009409//response to cold;GO:0006414//translational elongation;GO:0001510//RNA methylation
EC	PC	BAA04g20150	6.80697	4.31267	1.1855	2.35288	MF1	AT2G27530	PGY1	Ribosomal protein L1p/L10e family	Genetic Information Processing	Translation	ko03010//Ribosome	K02865	GO:0015934//large ribosomal subunit;GO:0022625//cytosolic large ribosomal subunit;GO:0022625//cytosolic large ribosomal subunit;GO:0015934//large ribosomal subunit;GO:0022626//cytosolic ribosome;GO:0022626//cytosolic ribosome;GO:0022626//cytosolic ribosome;GO:0005829//cytosol;GO:0015934//large ribosomal subunit;GO:0022626//cytosolic ribosome;GO:0022626//cytosolic ribosome;GO:0005829//cytosol;GO:0…	GO:0003735//structural constituent of ribosome	GO:0006412//translation;GO:0048569//post-embryonic organ development;GO:0006412//translation;GO:0006412//translation;GO:0009955//adaxial/abaxial pattern specification
EC	PC	BAA09g12760	7.9242	5.05487	0.881304	2.06044	MF1	AT2G19730	-	Ribosomal L28e protein family	Genetic Information Processing	Translation	ko03010//Ribosome	K02903	GO:0009506//plasmodesma;GO:0009506//plasmodesma;GO:0009507//chloroplast;GO:0022626//cytosolic ribosome;GO:0022626//cytosolic ribosome;GO:0022626//cytosolic ribosome;GO:0022625//cytosolic large ribosomal subunit;GO:0022626//cytosolic ribosome;GO:0005886//plasma membrane;GO:0022626//cytosolic ribosome;GO:0005886//plasma membrane;GO:0009507//chloroplast;GO:0009506//plasmodesma;GO:0022625//cytosolic …	GO:0003735//structural constituent of ribosome	GO:0006412//translation;GO:0006412//translation;GO:0009735//response to cytokinin;GO:0042254//ribosome biogenesis;GO:0006412//translation
EC	PC	BAA09g24130	4.34935	2.54584	0.386032	0.733819	MF2	AT2G01250	-	Ribosomal protein L30/L7 family protein	Genetic Information Processing	Translation	ko03010//Ribosome	K02937	GO:0005886//plasma membrane;GO:0015934//large ribosomal subunit;GO:0015934//large ribosomal subunit;GO:0022625//cytosolic large ribosomal subunit;GO:0016020//membrane;GO:0005618//cell wall;GO:0005829//cytosol;GO:0015934//large ribosomal subunit;GO:0016020//membrane;GO:0022626//cytosolic ribosome;GO:0022626//cytosolic ribosome;GO:0005774//vacuolar membrane;GO:0005886//plasma membrane;GO:0005737//c…	GO:0003735//structural constituent of ribosome	GO:0006412//translation;GO:0006412//translation;GO:0006412//translation
EC	PC	BAA02g24090	2.55567	1.4817	0.377424	0.487252	MF1	AT1G74270	-	Ribosomal protein L35Ae family protein	Genetic Information Processing	Translation	ko03010//Ribosome	K02917	GO:0005737//cytoplasm;GO:0005840//ribosome;GO:0022625//cytosolic large ribosomal subunit;GO:0022625//cytosolic large ribosomal subunit;GO:0022625//cytosolic large ribosomal subunit;GO:0022625//cytosolic large ribosomal subunit	GO:0003735//structural constituent of ribosome	GO:0006412//translation;GO:0006412//translation;GO:0042254//ribosome biogenesis;GO:0006412//translation
EC	PC	BAA02g22730	2.34663	0.961291	0.254116	0.441266	MF1	AT1G72370	P40	40s ribosomal protein SA	Genetic Information Processing	Translation	ko03010//Ribosome	K02998	GO:0015935//small ribosomal subunit;GO:0022627//cytosolic small ribosomal subunit;GO:0022626//cytosolic ribosome;GO:0030686//90S preribosome;GO:0005634//nucleus;GO:0022626//cytosolic ribosome;GO:0005737//cytoplasm;GO:0022627//cytosolic small ribosomal subunit;GO:0022627//cytosolic small ribosomal subunit;GO:0022627//cytosolic small ribosomal subunit;GO:0009507//chloroplast;GO:0022626//cytosolic r…	GO:0003735//structural constituent of ribosome;GO:0003735//structural constituent of ribosome	GO:0006412//translation;GO:0009651//response to salt stress;GO:0006412//translation;GO:0001510//RNA methylation;GO:0009651//response to salt stress;GO:0009266//response to temperature stimulus;GO:0042256//mature ribosome assembly;GO:0000447//endonucleolytic cleavage in ITS1 to separate SSU-rRNA from 5.8S rRNA and LSU-rRNA from tricistronic rRNA transcript (SSU-rRNA, 5.8S rRNA, LSU-rRNA);GO:000703…
EC	PC	BAA07g34750	10.1863	7.04338	2.20195	3.28616	LF1	AT1G69620	RPL34	ribosomal protein L34	Genetic Information Processing	Translation	ko03010//Ribosome	K02915	GO:0005737//cytoplasm;GO:0022625//cytosolic large ribosomal subunit;GO:0005840//ribosome;GO:0015934//large ribosomal subunit;GO:0015934//large ribosomal subunit;GO:0022625//cytosolic large ribosomal subunit;GO:0005774//vacuolar membrane;GO:0022625//cytosolic large ribosomal subunit;GO:0005774//vacuolar membrane;GO:0015934//large ribosomal subunit;GO:0016020//membrane;GO:0022625//cytosolic large r…	GO:0003735//structural constituent of ribosome	GO:0042254//ribosome biogenesis;GO:0006412//translation;GO:0006412//translation;GO:0006412//translation;GO:0006412//translation;GO:0006412//translation;GO:0006412//translation
EC	PC	BAA07g31370	4.64576	2.84458	0.518857	0.88389	MF2	AT1G67430	-	Ribosomal protein L22p/L17e family protein	Genetic Information Processing	Translation	ko03010//Ribosome	K02880	GO:0022626//cytosolic ribosome;GO:0022625//cytosolic large ribosomal subunit;GO:0022625//cytosolic large ribosomal subunit;GO:0022625//cytosolic large ribosomal subunit;GO:0022626//cytosolic ribosome;GO:0022626//cytosolic ribosome;GO:0022626//cytosolic ribosome;GO:0005737//cytoplasm;GO:0005773//vacuole;GO:0022626//cytosolic ribosome;GO:0022625//cytosolic large ribosomal subunit;GO:0022626//cytoso…	GO:0003735//structural constituent of ribosome	GO:0001510//RNA methylation;GO:0006412//translation;GO:0006412//translation;GO:0006412//translation;GO:0001510//RNA methylation
EC	PC	BAA02g18940	3.84079	2.13552	0.533489	1.08173	MF1	AT1G67430	-	Ribosomal protein L22p/L17e family protein	Genetic Information Processing	Translation	ko03010//Ribosome	K02880	GO:0022626//cytosolic ribosome;GO:0022625//cytosolic large ribosomal subunit;GO:0022625//cytosolic large ribosomal subunit;GO:0022625//cytosolic large ribosomal subunit;GO:0022626//cytosolic ribosome;GO:0022626//cytosolic ribosome;GO:0022626//cytosolic ribosome;GO:0005737//cytoplasm;GO:0005773//vacuole;GO:0022626//cytosolic ribosome;GO:0022625//cytosolic large ribosomal subunit;GO:0022626//cytoso…	GO:0003735//structural constituent of ribosome	GO:0001510//RNA methylation;GO:0006412//translation;GO:0006412//translation;GO:0006412//translation;GO:0001510//RNA methylation
EC	PC	BAA05g18470	4.66012	2.07019	0.327431	0.772225	MF2	AT1G52300	-	Zinc-binding ribosomal protein family protein	Genetic Information Processing	Translation	ko03010//Ribosome	K02922	GO:0022626//cytosolic ribosome;GO:0022626//cytosolic ribosome;GO:0022626//cytosolic ribosome;GO:0022626//cytosolic ribosome;GO:0005840//ribosome;GO:0022626//cytosolic ribosome;GO:0022626//cytosolic ribosome;GO:0022626//cytosolic ribosome;GO:0005737//cytoplasm;GO:0022626//cytosolic ribosome	GO:0003735//structural constituent of ribosome	GO:0006412//translation;GO:0006412//translation;GO:0006412//translation;GO:0001510//RNA methylation;GO:0001510//RNA methylation;GO:0042254//ribosome biogenesis
EC	PC	BAA09g33260	9.17127	5.27401	1.22612	2.01961	LF1	AT1G33120	-	Ribosomal protein L6 family	Genetic Information Processing	Translation	ko03010//Ribosome	K02940	GO:0016020//membrane;GO:0005774//vacuolar membrane;GO:0009507//chloroplast;GO:0005737//cytoplasm;GO:0005730//nucleolus;GO:0005774//vacuolar membrane;GO:0022626//cytosolic ribosome;GO:0015934//large ribosomal subunit;GO:0022626//cytosolic ribosome;GO:0005774//vacuolar membrane;GO:0005829//cytosol;GO:0015934//large ribosomal subunit;GO:0015934//large ribosomal subunit;GO:0022626//cytosolic ribosome…	GO:0003735//structural constituent of ribosome	GO:0006412//translation;GO:0006412//translation;GO:0006412//translation
EC	PC	BAA07g12830	4.15898	2.84605	1.08853	1.81095	MF2	AT1G26630	FBR12	Eukaryotic translation initiation factor 5A-1 (eIF-5A 1) protein	-	-	-	-	GO:0005634//nucleus;GO:0005634//nucleus;GO:0005737//cytoplasm	GO:0003743//translation initiation factor activity;GO:0003743//translation initiation factor activity	GO:0009617//response to bacterium;GO:0006413//translational initiation;GO:0006094//gluconeogenesis;GO:0006413//translational initiation;GO:0006096//glycolytic process;GO:0006364//rRNA processing;GO:0046686//response to cadmium ion;GO:0006413//translational initiation;GO:0006413//translational initiation;GO:0046686//response to cadmium ion;GO:0009611//response to wounding;GO:0012501//programmed ce…
EC	PC	BAA09g61460	4.40368	2.98876	0.793222	1.15308	MF2	AT1G15930	-	Ribosomal protein L7Ae/L30e/S12e/Gadd45 family protein	Genetic Information Processing	Translation	ko03010//Ribosome	K02951	GO:0022626//cytosolic ribosome;GO:0022626//cytosolic ribosome;GO:0022627//cytosolic small ribosomal subunit;GO:0022626//cytosolic ribosome;GO:0022626//cytosolic ribosome;GO:0022626//cytosolic ribosome;GO:0022627//cytosolic small ribosomal subunit;GO:0005829//cytosol;GO:0022626//cytosolic ribosome;GO:0022626//cytosolic ribosome;GO:0022626//cytosolic ribosome;GO:0022626//cytosolic ribosome;GO:00226…	GO:0003735//structural constituent of ribosome	GO:0046686//response to cadmium ion;GO:0009651//response to salt stress;GO:0046686//response to cadmium ion;GO:0006412//translation;GO:0006412//translation;GO:0009651//response to salt stress;GO:0009651//response to salt stress;GO:0006412//translation;GO:0009651//response to salt stress
EC	PC	BAA06g12720	5.91787	3.67586	1.05183	1.69137	-	AT1G15930	-	Ribosomal protein L7Ae/L30e/S12e/Gadd45 family protein	Genetic Information Processing	Translation	ko03010//Ribosome	K02951	GO:0022626//cytosolic ribosome;GO:0022626//cytosolic ribosome;GO:0022627//cytosolic small ribosomal subunit;GO:0022626//cytosolic ribosome;GO:0022626//cytosolic ribosome;GO:0022626//cytosolic ribosome;GO:0022627//cytosolic small ribosomal subunit;GO:0005829//cytosol;GO:0022626//cytosolic ribosome;GO:0022626//cytosolic ribosome;GO:0022626//cytosolic ribosome;GO:0022626//cytosolic ribosome;GO:00226…	GO:0003735//structural constituent of ribosome	GO:0046686//response to cadmium ion;GO:0009651//response to salt stress;GO:0046686//response to cadmium ion;GO:0006412//translation;GO:0006412//translation;GO:0009651//response to salt stress;GO:0009651//response to salt stress;GO:0006412//translation;GO:0009651//response to salt stress
EC	PC	BAA06g06910	7.97782	4.44245	1.01643	1.38454	LF1	AT1G09590	-	Translation protein SH3-like family protein	Genetic Information Processing	Translation	ko03010//Ribosome	K02889	GO:0022626//cytosolic ribosome;GO:0022626//cytosolic ribosome;GO:0022626//cytosolic ribosome;GO:0022625//cytosolic large ribosomal subunit;GO:0005730//nucleolus;GO:0022626//cytosolic ribosome;GO:0022625//cytosolic large ribosomal subunit;GO:0005730//nucleolus;GO:0022626//cytosolic ribosome;GO:0022626//cytosolic ribosome;GO:0009507//chloroplast;GO:0022625//cytosolic large ribosomal subunit;GO:0022…	GO:0003735//structural constituent of ribosome	GO:0006412//translation;GO:0006412//translation;GO:0006412//translation
EC	PC	BAA10g02910	6.47219	4.10221	1.01791	1.36429	LF1	AT1G04270	RPS15	cytosolic ribosomal protein S15	Genetic Information Processing	Translation	ko03010//Ribosome	K02958	GO:0022626//cytosolic ribosome;GO:0005774//vacuolar membrane;GO:0005774//vacuolar membrane;GO:0005774//vacuolar membrane;GO:0022627//cytosolic small ribosomal subunit;GO:0022626//cytosolic ribosome;GO:0022626//cytosolic ribosome;GO:0022626//cytosolic ribosome;GO:0022626//cytosolic ribosome;GO:0022626//cytosolic ribosome;GO:0005886//plasma membrane;GO:0022626//cytosolic ribosome;GO:0005829//cytoso…	GO:0003735//structural constituent of ribosome	GO:0006412//translation;GO:0006412//translation;GO:0006412//translation
EC	PC	BAA10g01520	4.62066	2.21975	0.58479	0.879305	LF1	AT1G02780	emb2386	Ribosomal protein L19e family protein	Genetic Information Processing	Translation	ko03010//Ribosome	K02885	GO:0022626//cytosolic ribosome;GO:0005730//nucleolus;GO:0022625//cytosolic large ribosomal subunit;GO:0022625//cytosolic large ribosomal subunit;GO:0016020//membrane;GO:0005730//nucleolus;GO:0022626//cytosolic ribosome;GO:0005737//cytoplasm;GO:0022625//cytosolic large ribosomal subunit;GO:0005829//cytosol;GO:0022626//cytosolic ribosome;GO:0009506//plasmodesma;GO:0022625//cytosolic large ribosomal…	GO:0003735//structural constituent of ribosome	GO:0001510//RNA methylation;GO:0006412//translation;GO:0006094//gluconeogenesis;GO:0042254//ribosome biogenesis;GO:0046686//response to cadmium ion;GO:0006412//translation;GO:0001510//RNA methylation;GO:0006096//glycolytic process;GO:0006096//glycolytic process;GO:0006096//glycolytic process;GO:0009651//response to salt stress;GO:0009651//response to salt stress;GO:0006412//translation;GO:0009793…
EC	PC	BAA05g09470	9.08539	5.83225	1.44554	2.64219	-	-
EC	PC	BAA05g07420	8.39742	0.842824	17.4998	54.6634	-	-
EC	PC	BAA03g16290	5.0685	2.36756	0.608424	0.982687	MF1	-
EC	PC	BAA02g32950	2.55114	1.19506	0.216081	0.405941	MF1	-
EC	MC	BAA02g13320	1.45369	1.09146	0.509354	0.660897	MF2	AT5G57290	-	60S acidic ribosomal protein family	Genetic Information Processing	Translation	ko03010//Ribosome	K02942	GO:0022626//cytosolic ribosome;GO:0022626//cytosolic ribosome;GO:0022626//cytosolic ribosome;GO:0005829//cytosol;GO:0005634//nucleus;GO:0005840//ribosome;GO:0005829//cytosol;GO:0022626//cytosolic ribosome;GO:0005829//cytosol	GO:0003735//structural constituent of ribosome	GO:0006414//translational elongation;GO:0006414//translational elongation;GO:0006414//translational elongation
EC	MC	BAA06g43660	0.469974	0.320973	0.586629	0.903716	LF1	AT5G46350	WRKY8	WRKY DNA-binding protein 8	-	-	-	-	GO:0005634//nucleus;GO:0005634//nucleus	GO:0003700//sequence-specific DNA binding transcription factor activity;GO:0003700//sequence-specific DNA binding transcription factor activity;GO:0003700//sequence-specific DNA binding transcription factor activity;GO:0003700//sequence-specific DNA binding transcription factor activity;GO:0003700//sequence-specific DNA binding transcription factor activity	GO:0042742//defense response to bacterium;GO:0050832//defense response to fungus;GO:0006355//regulation of transcription, DNA-templated;GO:0006355//regulation of transcription, DNA-templated;GO:0009737//response to abscisic acid;GO:0070301//cellular response to hydrogen peroxide;GO:0006355//regulation of transcription, DNA-templated;GO:0050832//defense response to fungus;GO:0042742//defense respo…
EC	MC	BAA06g35910	0.795803	0.535739	0.256924	0.329954	LF1	AT5G28750	-	Bacterial sec-independent translocation protein mttA/Hcf106	Genetic Information Processing	Folding, sorting and degradation	ko03060//Protein export	K03116	GO:0009941//chloroplast envelope;GO:0009535//chloroplast thylakoid membrane;GO:0009535//chloroplast thylakoid membrane;GO:0009941//chloroplast envelope;GO:0009507//chloroplast;GO:0009535//chloroplast thylakoid membrane;GO:0033281//TAT protein transport complex;GO:0009535//chloroplast thylakoid membrane;GO:0009535//chloroplast thylakoid membrane;GO:0009535//chloroplast thylakoid membrane;GO:003328…	GO:0008565//protein transporter activity	GO:0015031//protein transport
EC	MC	BAA06g35450	0.372097	0.254394	0.284449	0.469934	LF1	AT5G27380	GSH2	glutathione synthetase 2	Metabolism	Global and overview maps;Amino acid metabolism;Metabolism of other amino acids	ko01100//Metabolic pathways;ko00270//Cysteine and methionine metabolism;ko00480//Glutathione metabolism	K01920	GO:0009507//chloroplast;GO:0009507//chloroplast;GO:0005829//cytosol;GO:0005829//cytosol;GO:0005829//cytosol	GO:0004363//glutathione synthase activity;GO:0004363//glutathione synthase activity;GO:0004363//glutathione synthase activity	GO:0009407//toxin catabolic process;GO:0009407//toxin catabolic process;GO:0009723//response to ethylene;GO:0006750//glutathione biosynthetic process;GO:0006750//glutathione biosynthetic process;GO:0006750//glutathione biosynthetic process;GO:0009753//response to jasmonic acid;GO:0006750//glutathione biosynthetic process
EC	MC	BAA09g06480	0.482439	0.330273	0.239843	0.356086	MF2	AT5G24930	COL4	CONSTANS-like 4	-	-	-	-	GO:0005634//nucleus	GO:0003700//sequence-specific DNA binding transcription factor activity;GO:0008270//zinc ion binding	GO:0031348//negative regulation of defense response;GO:0006612//protein targeting to membrane;GO:0009862//systemic acquired resistance, salicylic acid mediated signaling pathway;GO:0000165//MAPK cascade;GO:0035304//regulation of protein dephosphorylation;GO:0035304//regulation of protein dephosphorylation;GO:0006355//regulation of transcription, DNA-templated;GO:0006355//regulation of transcripti…
EC	MC	BAA10g26420	0.794735	0.602866	0.122124	0.16481	LF1	AT5G12860	DiT1	dicarboxylate transporter 1	-	-	-	-	GO:0016020//membrane;GO:0009507//chloroplast;GO:0009534//chloroplast thylakoid;GO:0009941//chloroplast envelope;GO:0009941//chloroplast envelope;GO:0009507//chloroplast;GO:0009507//chloroplast;GO:0009941//chloroplast envelope;GO:0009941//chloroplast envelope;GO:0009534//chloroplast thylakoid;GO:0009941//chloroplast envelope;GO:0009507//chloroplast;GO:0009941//chloroplast envelope;GO:0009536//plas…	GO:0015140//malate transmembrane transporter activity;GO:0015367//oxoglutarate:malate antiporter activity;GO:0015131//oxaloacetate transmembrane transporter activity;GO:0015139//alpha-ketoglutarate transmembrane transporter activity;GO:0015139//alpha-ketoglutarate transmembrane transporter activity;GO:0015367//oxoglutarate:malate antiporter activity;GO:0015131//oxaloacetate transmembrane transpor…	GO:0019676//ammonia assimilation cycle;GO:0016049//cell growth;GO:0009624//response to nematode;GO:0071423//malate transmembrane transport;GO:0015742//alpha-ketoglutarate transport;GO:0015729//oxaloacetate transport;GO:0071423//malate transmembrane transport;GO:0006499//N-terminal protein myristoylation;GO:0009651//response to salt stress;GO:0009750//response to fructose;GO:0006499//N-terminal pr…
EC	MC	BAA10g33040	1.27943	0.428673	0.548378	0.872247	LF1	AT5G04340	ZAT6	zinc finger of Arabidopsis thaliana 6	-	-	-	-	GO:0005634//nucleus;GO:0005634//nucleus	GO:0003700//sequence-specific DNA binding transcription factor activity;GO:0003676//nucleic acid binding;GO:0008270//zinc ion binding	GO:2000280//regulation of root development;GO:0010200//response to chitin;GO:0055062//phosphate ion homeostasis
EC	MC	BAA02g00600	0.366449	0.279804	0.127139	0.175417	MF2	AT5G02610	-	Ribosomal L29 family protein	Genetic Information Processing	Translation	ko03010//Ribosome	K02918	GO:0005737//cytoplasm;GO:0022625//cytosolic large ribosomal subunit;GO:0022625//cytosolic large ribosomal subunit;GO:0005774//vacuolar membrane;GO:0005774//vacuolar membrane;GO:0022625//cytosolic large ribosomal subunit;GO:0005886//plasma membrane;GO:0009506//plasmodesma;GO:0022626//cytosolic ribosome;GO:0022626//cytosolic ribosome;GO:0005737//cytoplasm;GO:0022625//cytosolic large ribosomal subun…	GO:0003735//structural constituent of ribosome	GO:0006412//translation;GO:0006412//translation;GO:0006412//translation;GO:0042254//ribosome biogenesis
EC	MC	BAA08g15600	0.378808	0.274485	0.435808	0.798073	MF2	AT4G35110	-	Arabidopsis phospholipase-like protein (PEARLI 4) family	-	-	-	-	GO:0005634//nucleus;GO:0005634//nucleus;GO:0005634//nucleus;GO:0005634//nucleus	GO:0003674//molecular_function	GO:0080167//response to karrikin;GO:0043090//amino acid import
EC	MC	BAA03g58480	0.310456	0.154293	0.513727	1.89091	MF1	AT4G30850	HHP2	heptahelical transmembrane protein2	-	-	-	-	GO:0005739//mitochondrion;GO:0005739//mitochondrion	GO:0004872//receptor activity	GO:0009744//response to sucrose;GO:0009725//response to hormone
EC	MC	BAA03g57480	1.07143	0.672046	0.325907	0.635613	MF1	AT4G29930	-	basic helix-loop-helix (bHLH) DNA-binding superfamily protein	-	-	-	-	GO:0005634//nucleus;GO:0005634//nucleus;GO:0005634//nucleus;GO:0005634//nucleus	GO:0003700//sequence-specific DNA binding transcription factor activity;GO:0003700//sequence-specific DNA binding transcription factor activity;GO:0003677//DNA binding	GO:0006355//regulation of transcription, DNA-templated;GO:0006355//regulation of transcription, DNA-templated;GO:0006355//regulation of transcription, DNA-templated
EC	MC	BAA08g18840	0.699022	0.485758	0.20436	0.276561	MF2	AT4G29410	-	Ribosomal L28e protein family	Genetic Information Processing	Translation	ko03010//Ribosome	K02903	GO:0022625//cytosolic large ribosomal subunit;GO:0009506//plasmodesma;GO:0005886//plasma membrane;GO:0009506//plasmodesma;GO:0005886//plasma membrane;GO:0022625//cytosolic large ribosomal subunit;GO:0022625//cytosolic large ribosomal subunit;GO:0005840//ribosome;GO:0022625//cytosolic large ribosomal subunit	GO:0003735//structural constituent of ribosome	GO:0042254//ribosome biogenesis;GO:0034968//histone lysine methylation;GO:0006412//translation;GO:0009220//pyrimidine ribonucleotide biosynthetic process;GO:0034968//histone lysine methylation;GO:0001510//RNA methylation;GO:0009220//pyrimidine ribonucleotide biosynthetic process;GO:0006412//translation;GO:0034968//histone lysine methylation;GO:0034968//histone lysine methylation;GO:0001510//RNA m…
EC	MC	BAA01g09220	0.645502	0.500746	0.740226	1.14234	LF1	AT4G29190	OZF2	Zinc finger C-x8-C-x5-C-x3-H type family protein	-	-	-	-	GO:0005886//plasma membrane;GO:0005634//nucleus	GO:0003700//sequence-specific DNA binding transcription factor activity	GO:0006355//regulation of transcription, DNA-templated;GO:0006355//regulation of transcription, DNA-templated;GO:0006355//regulation of transcription, DNA-templated;GO:0006355//regulation of transcription, DNA-templated;GO:0006355//regulation of transcription, DNA-templated;GO:0006355//regulation of transcription, DNA-templated;GO:0006355//regulation of transcription, DNA-templated;GO:0006355//re…
EC	MC	BAA01g19030	1.15467	0.876265	0.335896	0.549052	LF1	AT4G27090	-	Ribosomal protein L14	Genetic Information Processing	Translation	ko03010//Ribosome	K02875	GO:0005774//vacuolar membrane;GO:0005840//ribosome;GO:0022625//cytosolic large ribosomal subunit;GO:0005829//cytosol;GO:0022626//cytosolic ribosome;GO:0022625//cytosolic large ribosomal subunit;GO:0022625//cytosolic large ribosomal subunit;GO:0022626//cytosolic ribosome;GO:0005773//vacuole;GO:0005774//vacuolar membrane;GO:0022626//cytosolic ribosome;GO:0022626//cytosolic ribosome;GO:0005730//nucl…	GO:0003735//structural constituent of ribosome	GO:0006412//translation;GO:0001510//RNA methylation;GO:0001510//RNA methylation;GO:0042254//ribosome biogenesis;GO:0006412//translation;GO:0006412//translation
EC	MC	BAA03g53390	0.273151	0.123289	0.276359	0.43751	MF1	AT4G23810	WRKY53	WRKY family transcription factor	-	-	-	-	GO:0005634//nucleus;GO:0009507//chloroplast;GO:0005634//nucleus;GO:0005634//nucleus	GO:0005515//protein binding;GO:0005515//protein binding;GO:0005515//protein binding;GO:0003700//sequence-specific DNA binding transcription factor activity;GO:0003700//sequence-specific DNA binding transcription factor activity;GO:0003700//sequence-specific DNA binding transcription factor activity;GO:0005515//protein binding;GO:0005515//protein binding;GO:0003677//DNA binding;GO:0003700//sequenc…	GO:0031347//regulation of defense response;GO:0009697//salicylic acid biosynthetic process;GO:0006612//protein targeting to membrane;GO:0010200//response to chitin;GO:0009862//systemic acquired resistance, salicylic acid mediated signaling pathway;GO:0006355//regulation of transcription, DNA-templated;GO:0010150//leaf senescence;GO:0009867//jasmonic acid mediated signaling pathway;GO:0042742//def…
EC	MC	BAA07g21870	2.80336	2.03437	1.26293	1.73251	MF2	AT3G56340	-	Ribosomal protein S26e family protein	Genetic Information Processing	Translation	ko03010//Ribosome	K02976	GO:0022627//cytosolic small ribosomal subunit;GO:0022626//cytosolic ribosome;GO:0022626//cytosolic ribosome;GO:0022627//cytosolic small ribosomal subunit;GO:0022626//cytosolic ribosome;GO:0022626//cytosolic ribosome;GO:0016020//membrane;GO:0022626//cytosolic ribosome;GO:0022627//cytosolic small ribosomal subunit;GO:0005737//cytoplasm;GO:0005840//ribosome;GO:0022627//cytosolic small ribosomal subu…	GO:0003735//structural constituent of ribosome	GO:0006412//translation;GO:0006412//translation;GO:0009664//plant-type cell wall organization;GO:0042545//cell wall modification;GO:0042254//ribosome biogenesis;GO:0042545//cell wall modification;GO:0006412//translation;GO:0009165//nucleotide biosynthetic process;GO:0009664//plant-type cell wall organization;GO:0009165//nucleotide biosynthetic process
EC	MC	BAA04g04230	0.191916	0.125866	0.109003	0.191722	MF1	AT3G55750	-	Ribosomal protein L35Ae family protein	Genetic Information Processing	Translation	ko03010//Ribosome	K02917	GO:0022626//cytosolic ribosome;GO:0022625//cytosolic large ribosomal subunit;GO:0022625//cytosolic large ribosomal subunit;GO:0022626//cytosolic ribosome;GO:0022626//cytosolic ribosome;GO:0022625//cytosolic large ribosomal subunit;GO:0016020//membrane;GO:0022626//cytosolic ribosome;GO:0005840//ribosome;GO:0022626//cytosolic ribosome;GO:0022626//cytosolic ribosome;GO:0005737//cytoplasm;GO:0022626/…	GO:0003735//structural constituent of ribosome	GO:0042254//ribosome biogenesis;GO:0006412//translation;GO:0006412//translation;GO:0006412//translation
EC	MC	BAA07g21460	0.300312	0.212204	0.128188	0.176921	MF2	AT3G54900	CXIP1	CAX interacting protein 1	-	-	-	-	GO:0009570//chloroplast stroma;GO:0009941//chloroplast envelope;GO:0009941//chloroplast envelope;GO:0009507//chloroplast;GO:0009570//chloroplast stroma;GO:0009570//chloroplast stroma;GO:0009570//chloroplast stroma;GO:0009941//chloroplast envelope;GO:0009941//chloroplast envelope;GO:0009507//chloroplast;GO:0009507//chloroplast	GO:0015297//antiporter activity;GO:0015038//glutathione disulfide oxidoreductase activity	GO:0019761//glucosinolate biosynthetic process;GO:0070838//divalent metal ion transport;GO:0048653//anther development;GO:0030003//cellular cation homeostasis;GO:0019761//glucosinolate biosynthetic process;GO:0006812//cation transport
EC	MC	BAA09g47100	0.592666	0.415854	0.288051	0.566256	LF1	AT3G53420	PIP2A	plasma membrane intrinsic protein 2A	-	-	-	-	GO:0009506//plasmodesma;GO:0005773//vacuole;GO:0005886//plasma membrane;GO:0005886//plasma membrane;GO:0005886//plasma membrane;GO:0005773//vacuole;GO:0005886//plasma membrane;GO:0016020//membrane;GO:0005773//vacuole;GO:0016020//membrane;GO:0005773//vacuole;GO:0005886//plasma membrane;GO:0005886//plasma membrane;GO:0009507//chloroplast;GO:0009506//plasmodesma;GO:0005886//plasma membrane;GO:000588…	GO:0015250//water channel activity;GO:0031625//ubiquitin protein ligase binding;GO:0015250//water channel activity	GO:0009414//response to water deprivation;GO:0006096//glycolytic process;GO:0009269//response to desiccation;GO:0006833//water transport;GO:0009409//response to cold;GO:0009651//response to salt stress;GO:0009651//response to salt stress;GO:0009737//response to abscisic acid;GO:0009269//response to desiccation;GO:0019344//cysteine biosynthetic process;GO:0048767//root hair elongation;GO:0046686//…
EC	MC	BAA05g31180	0.567536	0.438328	0.177739	0.257919	LF1	AT3G16190	-	Isochorismatase family protein	-	-	-	-	GO:0005737//cytoplasm	GO:0003824//catalytic activity	GO:0008152//metabolic process
EC	MC	BAA03g25510	1.61465	1.19174	0.586867	0.929129	-	AT2G47110	UBQ6	ubiquitin 6	Genetic Information Processing	Translation	ko03010//Ribosome	K02977	GO:0022627//cytosolic small ribosomal subunit;GO:0005794//Golgi apparatus;GO:0022627//cytosolic small ribosomal subunit;GO:0022627//cytosolic small ribosomal subunit;GO:0005622//intracellular;GO:0022627//cytosolic small ribosomal subunit;GO:0005794//Golgi apparatus	-	GO:0006511//ubiquitin-dependent protein catabolic process;GO:0042787//protein ubiquitination involved in ubiquitin-dependent protein catabolic process;GO:0006511//ubiquitin-dependent protein catabolic process;GO:0042787//protein ubiquitination involved in ubiquitin-dependent protein catabolic process;GO:0042787//protein ubiquitination involved in ubiquitin-dependent protein catabolic process;GO:0…
EC	MC	BAA05g01440	0.401192	0.26986	0.203876	0.264355	LF1	AT2G46400	WRKY46	WRKY DNA-binding protein 46	-	-	-	-	GO:0005730//nucleolus;GO:0005634//nucleus;GO:0005730//nucleolus	GO:0003700//sequence-specific DNA binding transcription factor activity;GO:0003700//sequence-specific DNA binding transcription factor activity;GO:0003700//sequence-specific DNA binding transcription factor activity;GO:0003700//sequence-specific DNA binding transcription factor activity;GO:0000987//core promoter proximal region sequence-specific DNA binding;GO:0000987//core promoter proximal regi…	GO:0009627//systemic acquired resistance;GO:0009697//salicylic acid biosynthetic process;GO:0009627//systemic acquired resistance;GO:0006355//regulation of transcription, DNA-templated;GO:0006355//regulation of transcription, DNA-templated;GO:0006355//regulation of transcription, DNA-templated;GO:0010200//response to chitin;GO:0006355//regulation of transcription, DNA-templated;GO:0009697//salicy…
EC	MC	BAA03g24820	0.49059	0.224911	0.259747	0.358348	MF2	AT2G45170	ATG8E	AUTOPHAGY 8E	Cellular Processes	Transport and catabolism	ko04136//Autophagy - other eukaryotes	K08341	GO:0005776//autophagic vacuole;GO:0016020//membrane;GO:0005634//nucleus;GO:0005634//nucleus;GO:0005776//autophagic vacuole;GO:0005737//cytoplasm	GO:0008017//microtubule binding;GO:0008017//microtubule binding	GO:0006914//autophagy;GO:0009267//cellular response to starvation;GO:0009267//cellular response to starvation;GO:0009267//cellular response to starvation;GO:0006914//autophagy;GO:0009267//cellular response to starvation
EC	MC	BAA04g27850	0.704619	0.530032	1.91021	2.46295	MF1	AT2G38470	WRKY33	WRKY DNA-binding protein 33	Organismal Systems;Environmental Information Processing	Signal transduction;Environmental adaptation	ko04626//Plant-pathogen interaction;ko04016//MAPK signaling pathway - plant	K13424	GO:0005634//nucleus;GO:0005634//nucleus;GO:0005634//nucleus;GO:0005634//nucleus	GO:0003700//sequence-specific DNA binding transcription factor activity;GO:0005515//protein binding;GO:0003700//sequence-specific DNA binding transcription factor activity;GO:0005515//protein binding;GO:0003700//sequence-specific DNA binding transcription factor activity;GO:0003700//sequence-specific DNA binding transcription factor activity	GO:0009867//jasmonic acid mediated signaling pathway;GO:0002679//respiratory burst involved in defense response;GO:0002679//respiratory burst involved in defense response;GO:0050832//defense response to fungus;GO:0009651//response to salt stress;GO:0010310//regulation of hydrogen peroxide metabolic process;GO:0034605//cellular response to heat;GO:0009862//systemic acquired resistance, salicylic a…
EC	MC	BAA05g08630	0.476151	0.177401	0.282372	0.626547	LF1	AT2G37170	PIP2B	plasma membrane intrinsic protein 2	-	-	-	-	GO:0009507//chloroplast;GO:0005886//plasma membrane;GO:0009506//plasmodesma;GO:0005886//plasma membrane;GO:0016020//membrane;GO:0005886//plasma membrane;GO:0005886//plasma membrane	GO:0015250//water channel activity;GO:0015250//water channel activity	GO:0009651//response to salt stress;GO:0009414//response to water deprivation;GO:0006810//transport;GO:0006833//water transport;GO:0009414//response to water deprivation;GO:0009651//response to salt stress;GO:0009737//response to abscisic acid
EC	MC	BAA04g24290	2.51918	1.88584	1.12051	2.30206	MF1	AT2G33380	RD20	Caleosin-related family protein	Metabolism	Lipid metabolism	ko00073//Cutin, suberine and wax biosynthesis	K17991	GO:0031969//chloroplast membrane;GO:0043231//intracellular membrane-bounded organelle;GO:0031969//chloroplast membrane;GO:0031969//chloroplast membrane;GO:0012511//monolayer-surrounded lipid storage body;GO:0005773//vacuole;GO:0005773//vacuole;GO:0005773//vacuole;GO:0031969//chloroplast membrane;GO:0031969//chloroplast membrane;GO:0005773//vacuole	GO:1990137//plant seed peroxidase activity;GO:0005509//calcium ion binding;GO:0005509//calcium ion binding;GO:0005509//calcium ion binding	GO:0009651//response to salt stress;GO:0009737//response to abscisic acid;GO:0009409//response to cold;GO:0009651//response to salt stress;GO:0009737//response to abscisic acid;GO:0009737//response to abscisic acid;GO:0050832//defense response to fungus;GO:0042538//hyperosmotic salinity response;GO:0031407//oxylipin metabolic process;GO:0009620//response to fungus;GO:0009409//response to cold;GO:…
EC	MC	BAA04g22510	0.690813	0.286313	0.0844634	0.2111	MF1	AT2G30860	GSTF9	glutathione S-transferase PHI 9	Metabolism	Metabolism of other amino acids	ko00480//Glutathione metabolism	K00799	GO:0005737//cytoplasm;GO:0005829//cytosol;GO:0009506//plasmodesma;GO:0005737//cytoplasm;GO:0009570//chloroplast stroma;GO:0009579//thylakoid;GO:0005886//plasma membrane;GO:0048046//apoplast;GO:0009570//chloroplast stroma;GO:0009579//thylakoid;GO:0005773//vacuole;GO:0009507//chloroplast;GO:0005737//cytoplasm;GO:0009579//thylakoid;GO:0048046//apoplast;GO:0005773//vacuole;GO:0009570//chloroplast str…	GO:0005507//copper ion binding;GO:0004602//glutathione peroxidase activity;GO:0004364//glutathione transferase activity;GO:0005507//copper ion binding;GO:0004364//glutathione transferase activity;GO:0043295//glutathione binding	GO:0006970//response to osmotic stress;GO:0009627//systemic acquired resistance;GO:0042742//defense response to bacterium;GO:0046686//response to cadmium ion;GO:0046686//response to cadmium ion;GO:0006970//response to osmotic stress;GO:0006546//glycine catabolic process;GO:0009684//indoleacetic acid biosynthetic process;GO:0031347//regulation of defense response;GO:0009407//toxin catabolic proces…
EC	MC	BAA03g17380	0.665367	0.435803	0.245533	0.583139	MF2	AT2G30860	GSTF9	glutathione S-transferase PHI 9	Metabolism	Metabolism of other amino acids	ko00480//Glutathione metabolism	K00799	GO:0005737//cytoplasm;GO:0005829//cytosol;GO:0009506//plasmodesma;GO:0005737//cytoplasm;GO:0009570//chloroplast stroma;GO:0009579//thylakoid;GO:0005886//plasma membrane;GO:0048046//apoplast;GO:0009570//chloroplast stroma;GO:0009579//thylakoid;GO:0005773//vacuole;GO:0009507//chloroplast;GO:0005737//cytoplasm;GO:0009579//thylakoid;GO:0048046//apoplast;GO:0005773//vacuole;GO:0009570//chloroplast str…	GO:0005507//copper ion binding;GO:0004602//glutathione peroxidase activity;GO:0004364//glutathione transferase activity;GO:0005507//copper ion binding;GO:0004364//glutathione transferase activity;GO:0043295//glutathione binding	GO:0006970//response to osmotic stress;GO:0009627//systemic acquired resistance;GO:0042742//defense response to bacterium;GO:0046686//response to cadmium ion;GO:0046686//response to cadmium ion;GO:0006970//response to osmotic stress;GO:0006546//glycine catabolic process;GO:0009684//indoleacetic acid biosynthetic process;GO:0031347//regulation of defense response;GO:0009407//toxin catabolic proces…
EC	MC	BAA05g16880	0.550585	0.350051	0.0707016	0.117749	MF2	AT1G55480	ZKT	protein containing PDZ domain, a K-box domain, and a TPR region	-	-	-	-	GO:0009941//chloroplast envelope;GO:0009535//chloroplast thylakoid membrane;GO:0009507//chloroplast;GO:0009507//chloroplast;GO:0009534//chloroplast thylakoid;GO:0009534//chloroplast thylakoid;GO:0009941//chloroplast envelope;GO:0009941//chloroplast envelope;GO:0009570//chloroplast stroma;GO:0009570//chloroplast stroma;GO:0009535//chloroplast thylakoid membrane;GO:0009535//chloroplast thylakoid me…	-	GO:0015979//photosynthesis;GO:0010264//myo-inositol hexakisphosphate biosynthetic process;GO:0016117//carotenoid biosynthetic process;GO:0010264//myo-inositol hexakisphosphate biosynthetic process;GO:0009611//response to wounding;GO:0016117//carotenoid biosynthetic process;GO:0015979//photosynthesis
EC	MC	BAA08g03320	0.866062	0.603001	0.116849	0.155829	MF1	AT1G49970	CLPR1	CLP protease proteolytic subunit 1	-	-	-	-	GO:0009570//chloroplast stroma;GO:0009570//chloroplast stroma;GO:0009570//chloroplast stroma;GO:0009534//chloroplast thylakoid;GO:0009534//chloroplast thylakoid;GO:0009570//chloroplast stroma;GO:0009840//chloroplastic endopeptidase Clp complex;GO:0009840//chloroplastic endopeptidase Clp complex;GO:0009941//chloroplast envelope;GO:0009507//chloroplast;GO:0009534//chloroplast thylakoid;GO:0009840//…	-	-
EC	MC	BAA05g22320	0.399778	0.232045	0.501012	0.871632	MF2	AT1G35720	ANNAT1	annexin 1	-	-	-	-	GO:0016020//membrane;GO:0009570//chloroplast stroma;GO:0005886//plasma membrane;GO:0009579//thylakoid;GO:0009507//chloroplast;GO:0005774//vacuolar membrane;GO:0009507//chloroplast;GO:0005773//vacuole;GO:0005618//cell wall;GO:0009570//chloroplast stroma;GO:0009506//plasmodesma;GO:0005774//vacuolar membrane;GO:0005739//mitochondrion;GO:0048046//apoplast;GO:0009570//chloroplast stroma;GO:0048046//ap…	GO:0005524//ATP binding;GO:0005509//calcium ion binding;GO:0005524//ATP binding;GO:0005509//calcium ion binding;GO:0005544//calcium-dependent phospholipid binding;GO:0005507//copper ion binding;GO:0004601//peroxidase activity;GO:0008270//zinc ion binding;GO:0042803//protein homodimerization activity	GO:0006333//chromatin assembly or disassembly;GO:0070588//calcium ion transmembrane transport;GO:0006970//response to osmotic stress;GO:0006970//response to osmotic stress;GO:0009408//response to heat;GO:0009409//response to cold;GO:0009651//response to salt stress;GO:0071435//potassium ion export;GO:0009269//response to desiccation;GO:0009651//response to salt stress;GO:0046686//response to cadm…
EC	MC	BAA07g15140	0.884947	0.680247	0.883589	1.31883	MF2	AT1G20620	CAT3	catalase 3	Metabolism;Environmental Information Processing;Cellular Processes	Carbohydrate metabolism;Transport and catabolism;Signal transduction;Global and overview maps;Amino acid metabolism	ko01110//Biosynthesis of secondary metabolites;ko01200//Carbon metabolism;ko04016//MAPK signaling pathway - plant;ko04146//Peroxisome;ko00630//Glyoxylate and dicarboxylate metabolism;ko00380//Tryptophan metabolism	K03781	GO:0005777//peroxisome;GO:0016020//membrane;GO:0005777//peroxisome;GO:0009570//chloroplast stroma;GO:0022626//cytosolic ribosome;GO:0005777//peroxisome;GO:0009507//chloroplast;GO:0048046//apoplast;GO:0016020//membrane;GO:0005773//vacuole;GO:0048046//apoplast;GO:0009507//chloroplast;GO:0022626//cytosolic ribosome;GO:0005886//plasma membrane;GO:0022626//cytosolic ribosome;GO:0005777//peroxisome;GO:…	GO:0050897//cobalt ion binding;GO:0004096//catalase activity;GO:0004096//catalase activity	GO:0009853//photorespiration;GO:0009970//cellular response to sulfate starvation;GO:0009409//response to cold;GO:0044242//cellular lipid catabolic process;GO:0009416//response to light stimulus;GO:0046686//response to cadmium ion;GO:0016036//cellular response to phosphate starvation;GO:0016036//cellular response to phosphate starvation;GO:0006995//cellular response to nitrogen starvation;GO:00069…
EC	MC	BAA09g65880	1.09609	0.590276	0.333874	0.604401	MF2	AT1G08890	-	Major facilitator superfamily protein	-	-	-	-	GO:0005886//plasma membrane;GO:0009507//chloroplast;GO:0016020//membrane	GO:0015144//carbohydrate transmembrane transporter activity;GO:0015144//carbohydrate transmembrane transporter activity;GO:0005351//sugar:proton symporter activity	-
EC	MC	BAA10g04250	0.891106	0.680162	2.29295	3.9167	LF1	AT1G05340	-	-	-	-	-	-	GO:0005634//nucleus;GO:0005737//cytoplasm;GO:0005634//nucleus	GO:0003674//molecular_function	GO:0008150//biological_process;GO:0010200//response to chitin
EC	MC	BAA09g69440	1.03153	0.786876	0.136222	0.177766	MF2	AT1G01560	MPK11	MAP kinase 11	-	-	-	-	GO:0005829//cytosol;GO:0005634//nucleus;GO:0005634//nucleus	GO:0005515//protein binding;GO:0004707//MAP kinase activity;GO:0004707//MAP kinase activity;GO:0004707//MAP kinase activity;GO:0005515//protein binding;GO:0004707//MAP kinase activity;GO:0016301//kinase activity	GO:0009862//systemic acquired resistance, salicylic acid mediated signaling pathway;GO:0009863//salicylic acid mediated signaling pathway;GO:0009753//response to jasmonic acid;GO:0035304//regulation of protein dephosphorylation;GO:0043069//negative regulation of programmed cell death;GO:0010310//regulation of hydrogen peroxide metabolic process;GO:0010363//regulation of plant-type hypersensitive …
EC	MC	BAA08g07400	0.503827	0.387794	0.241506	0.37964	-	-
EC	MC	BAA07g03980	0.892655	0.475835	3.52306	4.75579	LF1	-
EC	MC	BAA05g08620	0.181568	0.0987657	0.193719	0.327129	LF1	-
EC	MC	BAA03g37240	0.682921	0.516852	0.322007	0.567274	-	-
EC	MC	BAA03g16270	0.564798	0.268923	0.424619	1.03442	MF1	-
EC	GC	BAA02g47710	0.465784	0.772059	4.77867	3.00103	-	AT5G67600	WIH1	-	-	-	-	-	GO:0005886//plasma membrane	-	GO:0009554//megasporogenesis;GO:0009554//megasporogenesis
EC	GC	BAA04g15140	0.38864	0.657168	1.53873	0.763907	MF2	AT5G39050	PMAT1	HXXXD-type acyl-transferase family protein	-	-	-	-	GO:0005829//cytosol;GO:0005737//cytoplasm	GO:0050736//O-malonyltransferase activity;GO:0016740//transferase activity	-
EC	GC	BAA03g42550	0.264513	0.645776	0.631848	0.239017	MF2	AT3G23810	SAHH2	S-adenosyl-l-homocysteine (SAH) hydrolase 2	Metabolism	Global and overview maps;Amino acid metabolism	ko01100//Metabolic pathways;ko00270//Cysteine and methionine metabolism	K01251	GO:0016020//membrane;GO:0005773//vacuole;GO:0005829//cytosol;GO:0005773//vacuole;GO:0005886//plasma membrane;GO:0005737//cytoplasm	GO:0004013//adenosylhomocysteinase activity	GO:0009651//response to salt stress;GO:0006730//one-carbon metabolic process;GO:0019344//cysteine biosynthetic process;GO:0007030//Golgi organization;GO:0006730//one-carbon metabolic process;GO:0009651//response to salt stress;GO:0019344//cysteine biosynthetic process;GO:0006816//calcium ion transport;GO:0007030//Golgi organization
EC	GC	BAA03g40200	0.325803	2.1971	14.1181	8.55444	-	AT3G19000	-	2-oxoglutarate (2OG) and Fe(II)-dependent oxygenase superfamily protein	-	-	-	-	GO:0005737//cytoplasm;GO:0005737//cytoplasm	GO:0016706//oxidoreductase activity, acting on paired donors, with incorporation or reduction of molecular oxygen, 2-oxoglutarate as one donor, and incorporation of one atom each of oxygen into both donors	GO:0000023//maltose metabolic process;GO:0019252//starch biosynthetic process;GO:0000023//maltose metabolic process;GO:0043085//positive regulation of catalytic activity;GO:0019252//starch biosynthetic process
EC	GC	BAA05g32140	0.459237	1.06342	15.0726	11.3249	LF1	AT3G15250	-	-	-	-	-	-	GO:0005634//nucleus	GO:0003674//molecular_function	GO:0008150//biological_process
EC	GC	BAA09g56900	7.72963	10.4272	15.7629	10.9295	LF1	AT2G23120	-	Late embryogenesis abundant protein, group 6	-	-	-	-	GO:0005886//plasma membrane	GO:0003674//molecular_function	GO:0009409//response to cold;GO:0008150//biological_process;GO:0009409//response to cold;GO:0009414//response to water deprivation;GO:0009737//response to abscisic acid;GO:0009414//response to water deprivation
EC	GC	BAA07g28830	1.0761	1.66791	0.886972	0.661217	MF2	AT1G73066	-	Leucine-rich repeat family protein	-	-	-	-	GO:0005886//plasma membrane	-	-
EC	GC	BAA05g16610	0.0533091	0.159197	0.23932	0.151281	MF2	AT1G56050	-	GTP-binding protein-related	-	-	-	-	GO:0009570//chloroplast stroma;GO:0009507//chloroplast;GO:0009570//chloroplast stroma;GO:0009570//chloroplast stroma;GO:0009570//chloroplast stroma;GO:0009570//chloroplast stroma;GO:0009570//chloroplast stroma;GO:0009570//chloroplast stroma;GO:0009570//chloroplast stroma;GO:0009570//chloroplast stroma;GO:0009570//chloroplast stroma;GO:0009570//chloroplast stroma;GO:0009507//chloroplast;GO:0009570…	-	GO:0006783//heme biosynthetic process;GO:0006783//heme biosynthetic process;GO:0008150//biological_process
EC	GC	BAA06g01850	0.0914972	0.895045	4.50793	2.45265	LF1	AT1G52830	IAA6	indole-3-acetic acid 6	Environmental Information Processing	Signal transduction	ko04075//Plant hormone signal transduction	K14484	GO:0005634//nucleus;GO:0005634//nucleus	GO:0003700//sequence-specific DNA binding transcription factor activity	GO:0009733//response to auxin;GO:0009704//de-etiolation;GO:0009733//response to auxin;GO:0009704//de-etiolation
EC	GC	BAA09g64700	0.964179	1.61074	3.40897	2.59863	MF2	AT1G11260	STP1	sugar transporter 1	-	-	-	-	GO:0005634//nucleus;GO:0016020//membrane;GO:0009506//plasmodesma;GO:0005886//plasma membrane;GO:0005773//vacuole;GO:0005886//plasma membrane;GO:0005737//cytoplasm;GO:0005886//plasma membrane;GO:0005773//vacuole;GO:0005886//plasma membrane;GO:0005886//plasma membrane	GO:0015145//monosaccharide transmembrane transporter activity;GO:0015144//carbohydrate transmembrane transporter activity;GO:0015144//carbohydrate transmembrane transporter activity;GO:0005351//sugar:proton symporter activity	GO:0009627//systemic acquired resistance;GO:0015749//monosaccharide transport;GO:0031347//regulation of defense response;GO:0009627//systemic acquired resistance
EC	GC	BAA02g42520	0.0944617	1.26976	4.30622	3.19447	MF1	-
GC	VC	BAA10g16510	0.813955	0.378713	0.263096	0.596799	LF1	AT5G58710	ROC7	rotamase CYP 7	-	-	-	-	GO:0005783//endoplasmic reticulum;GO:0009506//plasmodesma;GO:0009507//chloroplast	GO:0003755//peptidyl-prolyl cis-trans isomerase activity	GO:0034976//response to endoplasmic reticulum stress;GO:0006457//protein folding;GO:0006457//protein folding;GO:0009627//systemic acquired resistance;GO:0048364//root development;GO:0006457//protein folding;GO:0034976//response to endoplasmic reticulum stress;GO:0009627//systemic acquired resistance
GC	VC	BAA06g36660	0.440891	0.23693	0.174467	0.411064	LF1	AT5G48810	CB5-D	cytochrome B5 isoform D	-	-	-	-	GO:0005789//endoplasmic reticulum membrane;GO:0005789//endoplasmic reticulum membrane;GO:0005789//endoplasmic reticulum membrane;GO:0005789//endoplasmic reticulum membrane;GO:0005783//endoplasmic reticulum	GO:0020037//heme binding	GO:0042742//defense response to bacterium;GO:0019745//pentacyclic triterpenoid biosynthetic process;GO:0016126//sterol biosynthetic process;GO:0019745//pentacyclic triterpenoid biosynthetic process;GO:0042742//defense response to bacterium
GC	VC	BAA03g00660	0.368287	0.084619	0.0190308	0.158317	MF1	AT5G02120	OHP	one helix protein	-	-	-	-	GO:0009535//chloroplast thylakoid membrane;GO:0009535//chloroplast thylakoid membrane;GO:0009535//chloroplast thylakoid membrane;GO:0009535//chloroplast thylakoid membrane;GO:0009535//chloroplast thylakoid membrane;GO:0009535//chloroplast thylakoid membrane;GO:0009535//chloroplast thylakoid membrane;GO:0009507//chloroplast;GO:0009507//chloroplast;GO:0009535//chloroplast thylakoid membrane;GO:0009…	-	GO:0007623//circadian rhythm;GO:0010207//photosystem II assembly;GO:0010218//response to far red light;GO:0010207//photosystem II assembly;GO:0009637//response to blue light;GO:0010114//response to red light;GO:0010207//photosystem II assembly;GO:0009644//response to high light intensity;GO:0010155//regulation of proton transport;GO:0009644//response to high light intensity;GO:0009744//response t…
GC	VC	BAA03g17380	1.2461	0.552526	0.216831	0.455302	MF2	AT2G30860	GSTF9	glutathione S-transferase PHI 9	Metabolism	Metabolism of other amino acids	ko00480//Glutathione metabolism	K00799	GO:0005737//cytoplasm;GO:0005829//cytosol;GO:0009506//plasmodesma;GO:0005737//cytoplasm;GO:0009570//chloroplast stroma;GO:0009579//thylakoid;GO:0005886//plasma membrane;GO:0048046//apoplast;GO:0009570//chloroplast stroma;GO:0009579//thylakoid;GO:0005773//vacuole;GO:0009507//chloroplast;GO:0005737//cytoplasm;GO:0009579//thylakoid;GO:0048046//apoplast;GO:0005773//vacuole;GO:0009570//chloroplast str…	GO:0005507//copper ion binding;GO:0004602//glutathione peroxidase activity;GO:0004364//glutathione transferase activity;GO:0005507//copper ion binding;GO:0004364//glutathione transferase activity;GO:0043295//glutathione binding	GO:0006970//response to osmotic stress;GO:0009627//systemic acquired resistance;GO:0042742//defense response to bacterium;GO:0046686//response to cadmium ion;GO:0046686//response to cadmium ion;GO:0006970//response to osmotic stress;GO:0006546//glycine catabolic process;GO:0009684//indoleacetic acid biosynthetic process;GO:0031347//regulation of defense response;GO:0009407//toxin catabolic proces…
GC	VC	BAA09g11900	1.1838	0.269238	0.616484	1.25852	MF1	AT2G18050	HIS1-3	histone H1-3	-	-	-	-	GO:0000786//nucleosome;GO:0005634//nucleus;GO:0005634//nucleus	GO:0003677//DNA binding;GO:0031492//nucleosomal DNA binding;GO:0031492//nucleosomal DNA binding;GO:0031492//nucleosomal DNA binding	GO:0009414//response to water deprivation;GO:0009414//response to water deprivation;GO:0006334//nucleosome assembly;GO:0006334//nucleosome assembly
GC	VC	BAA02g18130	2.10992	0.896829	1.39149	4.58958	MF1	AT1G66200	GSR2	glutamine synthase clone F11	Metabolism	Carbohydrate metabolism;Energy metabolism;Global and overview maps;Amino acid metabolism	ko01100//Metabolic pathways;ko01230//Biosynthesis of amino acids;ko00630//Glyoxylate and dicarboxylate metabolism;ko00250//Alanine, aspartate and glutamate metabolism;ko00910//Nitrogen metabolism;ko00220//Arginine biosynthesis	K01915	GO:0009941//chloroplast envelope;GO:0009570//chloroplast stroma;GO:0009570//chloroplast stroma;GO:0005737//cytoplasm;GO:0009941//chloroplast envelope;GO:0005829//cytosol;GO:0005773//vacuole;GO:0009570//chloroplast stroma;GO:0005737//cytoplasm;GO:0022626//cytosolic ribosome;GO:0022626//cytosolic ribosome;GO:0022626//cytosolic ribosome;GO:0022626//cytosolic ribosome;GO:0048046//apoplast;GO:0005829/…	GO:0004356//glutamate-ammonia ligase activity;GO:0004356//glutamate-ammonia ligase activity;GO:0005507//copper ion binding;GO:0005507//copper ion binding	GO:0009651//response to salt stress;GO:0042128//nitrate assimilation;GO:0006096//glycolytic process;GO:0006096//glycolytic process;GO:0042744//hydrogen peroxide catabolic process;GO:0009266//response to temperature stimulus;GO:0042128//nitrate assimilation;GO:0006972//hyperosmotic response;GO:0009749//response to glucose;GO:0006833//water transport;GO:0006096//glycolytic process;GO:0006970//respo…
GC	VC	BAA06g13750	0.567386	0.176853	0.175404	0.559685	LF1	AT1G17100	HBP1	SOUL heme-binding family protein	-	-	-	-	GO:0005774//vacuolar membrane;GO:0005774//vacuolar membrane;GO:0005773//vacuole;GO:0005774//vacuolar membrane;GO:0005773//vacuole;GO:0009507//chloroplast	-	GO:0019761//glucosinolate biosynthetic process;GO:0019761//glucosinolate biosynthetic process;GO:0008150//biological_process
GC	PC	BAA10g18230	4.8293	3.35432	0.997875	1.66162	LF1	AT5G60390	-	GTP binding Elongation factor Tu family protein	Genetic Information Processing	Translation	ko03013//RNA transport	K03231	GO:0005773//vacuole;GO:0005773//vacuole;GO:0005773//vacuole;GO:0009506//plasmodesma;GO:0009506//plasmodesma;GO:0005773//vacuole;GO:0005737//cytoplasm;GO:0005886//plasma membrane;GO:0005634//nucleus;GO:0005737//cytoplasm;GO:0005739//mitochondrion;GO:0005886//plasma membrane;GO:0005737//cytoplasm;GO:0005737//cytoplasm	GO:0005516//calmodulin binding;GO:0003746//translation elongation factor activity	-
GC	PC	BAA03g11830	4.30816	2.33653	0.535304	0.795239	MF1	AT5G59850	-	Ribosomal protein S8 family protein	Genetic Information Processing	Translation	ko03010//Ribosome	K02957	GO:0022627//cytosolic small ribosomal subunit;GO:0022627//cytosolic small ribosomal subunit;GO:0022627//cytosolic small ribosomal subunit;GO:0022627//cytosolic small ribosomal subunit;GO:0022627//cytosolic small ribosomal subunit;GO:0022627//cytosolic small ribosomal subunit;GO:0016020//membrane;GO:0022627//cytosolic small ribosomal subunit;GO:0009507//chloroplast;GO:0022627//cytosolic small ribo…	GO:0003735//structural constituent of ribosome	GO:0001510//RNA methylation;GO:0009664//plant-type cell wall organization;GO:0009664//plant-type cell wall organization;GO:0006412//translation;GO:0042545//cell wall modification;GO:0042545//cell wall modification;GO:0006412//translation;GO:0001510//RNA methylation;GO:0006412//translation
GC	PC	BAA02g13680	6.13254	3.62257	0.626786	1.22214	MF2	AT5G56710	-	Ribosomal protein L31e family protein	Genetic Information Processing	Translation	ko03010//Ribosome	K02910	GO:0022625//cytosolic large ribosomal subunit;GO:0005618//cell wall;GO:0022626//cytosolic ribosome;GO:0022626//cytosolic ribosome;GO:0009506//plasmodesma;GO:0005840//ribosome;GO:0022625//cytosolic large ribosomal subunit;GO:0022626//cytosolic ribosome;GO:0022626//cytosolic ribosome;GO:0022626//cytosolic ribosome;GO:0005737//cytoplasm;GO:0022626//cytosolic ribosome;GO:0022626//cytosolic ribosome;G…	GO:0003735//structural constituent of ribosome	GO:0006412//translation;GO:0006412//translation;GO:0042254//ribosome biogenesis;GO:0006412//translation
GC	PC	BAA02g13690	4.10692	2.27948	0.682726	1.30231	MF2	AT5G56670	-	Ribosomal protein S30 family protein	Genetic Information Processing	Translation	ko03010//Ribosome	K02983	GO:0022627//cytosolic small ribosomal subunit;GO:0005737//cytoplasm;GO:0022627//cytosolic small ribosomal subunit;GO:0005840//ribosome;GO:0022627//cytosolic small ribosomal subunit;GO:0022627//cytosolic small ribosomal subunit	GO:0003735//structural constituent of ribosome	GO:0001510//RNA methylation;GO:0006412//translation;GO:0006412//translation;GO:0006412//translation;GO:0001510//RNA methylation
GC	PC	BAA03g15810	4.09122	2.72293	1.03038	1.77993	MF1	AT5G52650	-	RNA binding Plectin/S10 domain-containing protein	Genetic Information Processing	Translation	ko03010//Ribosome	K02947	GO:0022627//cytosolic small ribosomal subunit;GO:0022626//cytosolic ribosome;GO:0022626//cytosolic ribosome;GO:0022626//cytosolic ribosome;GO:0022627//cytosolic small ribosomal subunit;GO:0022627//cytosolic small ribosomal subunit;GO:0022627//cytosolic small ribosomal subunit;GO:0022627//cytosolic small ribosomal subunit;GO:0016020//membrane;GO:0022627//cytosolic small ribosomal subunit;GO:000561…	GO:0003735//structural constituent of ribosome	GO:0006412//translation;GO:0009664//plant-type cell wall organization;GO:0009664//plant-type cell wall organization;GO:0006412//translation;GO:0006412//translation;GO:0042545//cell wall modification;GO:0042545//cell wall modification
GC	PC	BAA02g42930	5.86225	4.37279	0.872518	1.51061	MF1	AT5G27850	-	Ribosomal protein L18e/L15 superfamily protein	Genetic Information Processing	Translation	ko03010//Ribosome	K02883	GO:0016020//membrane;GO:0022626//cytosolic ribosome;GO:0022625//cytosolic large ribosomal subunit;GO:0022626//cytosolic ribosome;GO:0009506//plasmodesma;GO:0022626//cytosolic ribosome;GO:0022625//cytosolic large ribosomal subunit;GO:0022626//cytosolic ribosome;GO:0022626//cytosolic ribosome;GO:0005773//vacuole;GO:0015934//large ribosomal subunit;GO:0015934//large ribosomal subunit;GO:0015934//lar…	GO:0003735//structural constituent of ribosome	GO:0006412//translation;GO:0006412//translation;GO:0006412//translation
GC	PC	BAA06g35200	4.87267	2.75948	0.467294	0.886576	LF1	AT5G27700	-	Ribosomal protein S21e	Genetic Information Processing	Translation	ko03010//Ribosome	K02971	GO:0022627//cytosolic small ribosomal subunit;GO:0022627//cytosolic small ribosomal subunit;GO:0022627//cytosolic small ribosomal subunit;GO:0005840//ribosome;GO:0022627//cytosolic small ribosomal subunit;GO:0005737//cytoplasm	GO:0003735//structural constituent of ribosome;GO:0003735//structural constituent of ribosome	GO:0006412//translation;GO:0006412//translation;GO:0006414//translational elongation;GO:0009664//plant-type cell wall organization;GO:0000461//endonucleolytic cleavage to generate mature 3'-end of SSU-rRNA from (SSU-rRNA, 5.8S rRNA, LSU-rRNA);GO:0042274//ribosomal small subunit biogenesis;GO:0042254//ribosome biogenesis;GO:0042545//cell wall modification;GO:0000461//endonucleolytic cleavage to ge…
GC	PC	BAA10g19070	3.82191	2.12656	0.296829	0.598963	LF1	AT5G22440	-	Ribosomal protein L1p/L10e family	Genetic Information Processing	Translation	ko03010//Ribosome	K02865	GO:0022626//cytosolic ribosome;GO:0022625//cytosolic large ribosomal subunit;GO:0005730//nucleolus;GO:0022626//cytosolic ribosome;GO:0022626//cytosolic ribosome;GO:0022626//cytosolic ribosome;GO:0022626//cytosolic ribosome;GO:0022626//cytosolic ribosome;GO:0022626//cytosolic ribosome;GO:0005737//cytoplasm;GO:0022626//cytosolic ribosome;GO:0022625//cytosolic large ribosomal subunit;GO:0022625//cyt…	GO:0003735//structural constituent of ribosome	GO:0006412//translation;GO:0006412//translation;GO:0001510//RNA methylation;GO:0006364//rRNA processing;GO:0006412//translation;GO:0006364//rRNA processing;GO:0001510//RNA methylation
GC	PC	BAA10g20360	8.05393	4.98289	1.30684	1.75104	LF1	AT5G20290	-	Ribosomal protein S8e family protein	Genetic Information Processing	Translation	ko03010//Ribosome	K02995	GO:0022626//cytosolic ribosome;GO:0009507//chloroplast;GO:0005737//cytoplasm;GO:0022627//cytosolic small ribosomal subunit;GO:0022626//cytosolic ribosome;GO:0022626//cytosolic ribosome;GO:0005730//nucleolus;GO:0005886//plasma membrane;GO:0022626//cytosolic ribosome;GO:0016020//membrane;GO:0009507//chloroplast;GO:0005618//cell wall;GO:0022626//cytosolic ribosome;GO:0022626//cytosolic ribosome;GO:0…	GO:0003735//structural constituent of ribosome;GO:0003735//structural constituent of ribosome;GO:0003735//structural constituent of ribosome	GO:0000462//maturation of SSU-rRNA from tricistronic rRNA transcript (SSU-rRNA, 5.8S rRNA, LSU-rRNA);GO:0006412//translation;GO:0000462//maturation of SSU-rRNA from tricistronic rRNA transcript (SSU-rRNA, 5.8S rRNA, LSU-rRNA);GO:0006412//translation;GO:0006412//translation;GO:0042254//ribosome biogenesis;GO:0001510//RNA methylation;GO:0006412//translation;GO:0006414//translational elongation;GO:0…
GC	PC	BAA03g10250	6.06378	3.39795	0.739101	1.13421	MF1	AT5G20290	-	Ribosomal protein S8e family protein	Genetic Information Processing	Translation	ko03010//Ribosome	K02995	GO:0022626//cytosolic ribosome;GO:0009507//chloroplast;GO:0005737//cytoplasm;GO:0022627//cytosolic small ribosomal subunit;GO:0022626//cytosolic ribosome;GO:0022626//cytosolic ribosome;GO:0005730//nucleolus;GO:0005886//plasma membrane;GO:0022626//cytosolic ribosome;GO:0016020//membrane;GO:0009507//chloroplast;GO:0005618//cell wall;GO:0022626//cytosolic ribosome;GO:0022626//cytosolic ribosome;GO:0…	GO:0003735//structural constituent of ribosome;GO:0003735//structural constituent of ribosome;GO:0003735//structural constituent of ribosome	GO:0000462//maturation of SSU-rRNA from tricistronic rRNA transcript (SSU-rRNA, 5.8S rRNA, LSU-rRNA);GO:0006412//translation;GO:0000462//maturation of SSU-rRNA from tricistronic rRNA transcript (SSU-rRNA, 5.8S rRNA, LSU-rRNA);GO:0006412//translation;GO:0006412//translation;GO:0042254//ribosome biogenesis;GO:0001510//RNA methylation;GO:0006412//translation;GO:0006414//translational elongation;GO:0…
GC	PC	BAA02g09440	5.39012	3.10161	0.531226	1.62775	MF2	AT5G20290	-	Ribosomal protein S8e family protein	Genetic Information Processing	Translation	ko03010//Ribosome	K02995	GO:0022626//cytosolic ribosome;GO:0009507//chloroplast;GO:0005737//cytoplasm;GO:0022627//cytosolic small ribosomal subunit;GO:0022626//cytosolic ribosome;GO:0022626//cytosolic ribosome;GO:0005730//nucleolus;GO:0005886//plasma membrane;GO:0022626//cytosolic ribosome;GO:0016020//membrane;GO:0009507//chloroplast;GO:0005618//cell wall;GO:0022626//cytosolic ribosome;GO:0022626//cytosolic ribosome;GO:0…	GO:0003735//structural constituent of ribosome;GO:0003735//structural constituent of ribosome;GO:0003735//structural constituent of ribosome	GO:0000462//maturation of SSU-rRNA from tricistronic rRNA transcript (SSU-rRNA, 5.8S rRNA, LSU-rRNA);GO:0006412//translation;GO:0000462//maturation of SSU-rRNA from tricistronic rRNA transcript (SSU-rRNA, 5.8S rRNA, LSU-rRNA);GO:0006412//translation;GO:0006412//translation;GO:0042254//ribosome biogenesis;GO:0001510//RNA methylation;GO:0006412//translation;GO:0006414//translational elongation;GO:0…
GC	PC	BAA03g09000	7.45481	4.5974	1.17282	1.73966	MF1	AT5G18380	-	Ribosomal protein S5 domain 2-like superfamily protein	Genetic Information Processing	Translation	ko03010//Ribosome	K02960	GO:0022627//cytosolic small ribosomal subunit;GO:0009507//chloroplast;GO:0009507//chloroplast;GO:0022627//cytosolic small ribosomal subunit;GO:0022627//cytosolic small ribosomal subunit;GO:0022627//cytosolic small ribosomal subunit;GO:0009507//chloroplast;GO:0022627//cytosolic small ribosomal subunit;GO:0009506//plasmodesma;GO:0005737//cytoplasm;GO:0005737//cytoplasm;GO:0022627//cytosolic small r…	GO:0003735//structural constituent of ribosome	GO:0006412//translation;GO:0006412//translation;GO:0006412//translation
GC	PC	BAA02g06370	8.7847	6.50875	0.982014	2.14534	MF2	AT5G15200	-	Ribosomal protein S4	Genetic Information Processing	Translation	ko03010//Ribosome	K02997	GO:0022626//cytosolic ribosome;GO:0005774//vacuolar membrane;GO:0016020//membrane;GO:0005774//vacuolar membrane;GO:0005739//mitochondrion;GO:0009507//chloroplast;GO:0022626//cytosolic ribosome;GO:0022627//cytosolic small ribosomal subunit;GO:0005618//cell wall;GO:0022626//cytosolic ribosome;GO:0022627//cytosolic small ribosomal subunit;GO:0022626//cytosolic ribosome;GO:0005774//vacuolar membrane;…	GO:0003735//structural constituent of ribosome	GO:0006412//translation;GO:0001510//RNA methylation;GO:0006412//translation;GO:0006412//translation;GO:0001510//RNA methylation
GC	PC	BAA03g01860	4.29801	2.78054	0.562699	0.745004	MF1	AT5G04800	-	Ribosomal S17 family protein	Genetic Information Processing	Translation	ko03010//Ribosome	K02962	GO:0022627//cytosolic small ribosomal subunit;GO:0022627//cytosolic small ribosomal subunit;GO:0005737//cytoplasm;GO:0022627//cytosolic small ribosomal subunit;GO:0022627//cytosolic small ribosomal subunit;GO:0005840//ribosome;GO:0005737//cytoplasm;GO:0005737//cytoplasm;GO:0005737//cytoplasm	GO:0003735//structural constituent of ribosome	GO:0006412//translation;GO:0006414//translational elongation;GO:0000028//ribosomal small subunit assembly;GO:0006412//translation;GO:0006414//translational elongation;GO:0006412//translation;GO:0000028//ribosomal small subunit assembly;GO:0006414//translational elongation
GC	PC	BAA03g01480	3.81473	2.53856	0.71384	1.21669	MF1	AT5G03850	-	Nucleic acid-binding, OB-fold-like protein	Genetic Information Processing	Translation	ko03010//Ribosome	K02979	GO:0005840//ribosome;GO:0022627//cytosolic small ribosomal subunit;GO:0005886//plasma membrane;GO:0022627//cytosolic small ribosomal subunit;GO:0022627//cytosolic small ribosomal subunit;GO:0005737//cytoplasm;GO:0005618//cell wall;GO:0022627//cytosolic small ribosomal subunit	GO:0003735//structural constituent of ribosome;GO:0003735//structural constituent of ribosome	GO:0006407//rRNA export from nucleus;GO:0006412//translation;GO:0042254//ribosome biogenesis;GO:0006407//rRNA export from nucleus;GO:0006412//translation;GO:0006412//translation
GC	PC	BAA01g02720	4.24746	2.54087	0.475102	1.0755	LF1	AT4G36130	-	Ribosomal protein L2 family	Genetic Information Processing	Translation	ko03010//Ribosome	K02938	GO:0022625//cytosolic large ribosomal subunit;GO:0005737//cytoplasm;GO:0005773//vacuole;GO:0022626//cytosolic ribosome;GO:0022626//cytosolic ribosome;GO:0022625//cytosolic large ribosomal subunit;GO:0022626//cytosolic ribosome;GO:0005773//vacuole;GO:0005840//ribosome;GO:0005886//plasma membrane;GO:0022626//cytosolic ribosome;GO:0022625//cytosolic large ribosomal subunit;GO:0022625//cytosolic larg…	GO:0003735//structural constituent of ribosome	GO:0006412//translation;GO:0006412//translation;GO:0006412//translation
GC	PC	BAA08g19780	7.97654	5.47542	1.166	2.01429	MF2	AT4G27090	-	Ribosomal protein L14	Genetic Information Processing	Translation	ko03010//Ribosome	K02875	GO:0005774//vacuolar membrane;GO:0005840//ribosome;GO:0022625//cytosolic large ribosomal subunit;GO:0005829//cytosol;GO:0022626//cytosolic ribosome;GO:0022625//cytosolic large ribosomal subunit;GO:0022625//cytosolic large ribosomal subunit;GO:0022626//cytosolic ribosome;GO:0005773//vacuole;GO:0005774//vacuolar membrane;GO:0022626//cytosolic ribosome;GO:0022626//cytosolic ribosome;GO:0005730//nucl…	GO:0003735//structural constituent of ribosome	GO:0006412//translation;GO:0001510//RNA methylation;GO:0001510//RNA methylation;GO:0042254//ribosome biogenesis;GO:0006412//translation;GO:0006412//translation
GC	PC	BAA03g55540	6.76014	2.97891	0.771924	1.27119	MF1	AT4G27090	-	Ribosomal protein L14	Genetic Information Processing	Translation	ko03010//Ribosome	K02875	GO:0005774//vacuolar membrane;GO:0005840//ribosome;GO:0022625//cytosolic large ribosomal subunit;GO:0005829//cytosol;GO:0022626//cytosolic ribosome;GO:0022625//cytosolic large ribosomal subunit;GO:0022625//cytosolic large ribosomal subunit;GO:0022626//cytosolic ribosome;GO:0005773//vacuole;GO:0005774//vacuolar membrane;GO:0022626//cytosolic ribosome;GO:0022626//cytosolic ribosome;GO:0005730//nucl…	GO:0003735//structural constituent of ribosome	GO:0006412//translation;GO:0001510//RNA methylation;GO:0001510//RNA methylation;GO:0042254//ribosome biogenesis;GO:0006412//translation;GO:0006412//translation
GC	PC	BAA01g19030	4.07012	2.12189	0.237301	0.579863	LF1	AT4G27090	-	Ribosomal protein L14	Genetic Information Processing	Translation	ko03010//Ribosome	K02875	GO:0005774//vacuolar membrane;GO:0005840//ribosome;GO:0022625//cytosolic large ribosomal subunit;GO:0005829//cytosol;GO:0022626//cytosolic ribosome;GO:0022625//cytosolic large ribosomal subunit;GO:0022625//cytosolic large ribosomal subunit;GO:0022626//cytosolic ribosome;GO:0005773//vacuole;GO:0005774//vacuolar membrane;GO:0022626//cytosolic ribosome;GO:0022626//cytosolic ribosome;GO:0005730//nucl…	GO:0003735//structural constituent of ribosome	GO:0006412//translation;GO:0001510//RNA methylation;GO:0001510//RNA methylation;GO:0042254//ribosome biogenesis;GO:0006412//translation;GO:0006412//translation
GC	PC	BAA03g48970	3.38843	1.8013	0.343414	0.771418	MF1	AT4G16720	-	Ribosomal protein L23/L15e family protein	Genetic Information Processing	Translation	ko03010//Ribosome	K02877	GO:0022626//cytosolic ribosome;GO:0022625//cytosolic large ribosomal subunit;GO:0022626//cytosolic ribosome;GO:0022626//cytosolic ribosome;GO:0005774//vacuolar membrane;GO:0022626//cytosolic ribosome;GO:0022626//cytosolic ribosome;GO:0022626//cytosolic ribosome;GO:0022626//cytosolic ribosome;GO:0022625//cytosolic large ribosomal subunit;GO:0022626//cytosolic ribosome;GO:0022626//cytosolic ribosom…	GO:0003735//structural constituent of ribosome	GO:0001510//RNA methylation;GO:0001510//RNA methylation;GO:0006412//translation;GO:0006412//translation;GO:0006412//translation
GC	PC	BAA01g21250	6.18516	3.31888	0.63835	1.02433	LF1	AT4G16720	-	Ribosomal protein L23/L15e family protein	Genetic Information Processing	Translation	ko03010//Ribosome	K02877	GO:0022626//cytosolic ribosome;GO:0022625//cytosolic large ribosomal subunit;GO:0022626//cytosolic ribosome;GO:0022626//cytosolic ribosome;GO:0005774//vacuolar membrane;GO:0022626//cytosolic ribosome;GO:0022626//cytosolic ribosome;GO:0022626//cytosolic ribosome;GO:0022626//cytosolic ribosome;GO:0022625//cytosolic large ribosomal subunit;GO:0022626//cytosolic ribosome;GO:0022626//cytosolic ribosom…	GO:0003735//structural constituent of ribosome	GO:0001510//RNA methylation;GO:0001510//RNA methylation;GO:0006412//translation;GO:0006412//translation;GO:0006412//translation
GC	PC	BAA03g28330	10.1213	6.12798	2.11603	3.31471	MF1	AT4G09800	RPS18C	S18 ribosomal protein	Genetic Information Processing	Translation	ko03010//Ribosome	K02964	GO:0022627//cytosolic small ribosomal subunit;GO:0015935//small ribosomal subunit;GO:0005618//cell wall;GO:0005730//nucleolus;GO:0015935//small ribosomal subunit;GO:0015935//small ribosomal subunit;GO:0015935//small ribosomal subunit;GO:0022627//cytosolic small ribosomal subunit;GO:0015935//small ribosomal subunit;GO:0015935//small ribosomal subunit;GO:0022627//cytosolic small ribosomal subunit;G…	GO:0003735//structural constituent of ribosome	GO:0001510//RNA methylation;GO:0006412//translation;GO:0001510//RNA methylation;GO:0042254//ribosome biogenesis;GO:0006412//translation;GO:0006412//translation;GO:0006412//translation;GO:0006412//translation;GO:0006412//translation
GC	PC	BAA09g01090	7.97425	4.80805	1.05116	1.64974	LF1	AT4G00810	-	60S acidic ribosomal protein family	Genetic Information Processing	Translation	ko03010//Ribosome	K02942	GO:0022626//cytosolic ribosome;GO:0005634//nucleus;GO:0022626//cytosolic ribosome;GO:0022626//cytosolic ribosome;GO:0005840//ribosome;GO:0005829//cytosol;GO:0022626//cytosolic ribosome	GO:0003735//structural constituent of ribosome	GO:0006414//translational elongation;GO:0006414//translational elongation;GO:0006414//translational elongation
GC	PC	BAA09g52730	6.67924	4.81856	1.65659	2.54774	LF1	AT3G61110	RS27A	ribosomal protein S27	Genetic Information Processing	Translation	ko03010//Ribosome	K02978	GO:0022627//cytosolic small ribosomal subunit;GO:0022627//cytosolic small ribosomal subunit;GO:0005840//ribosome;GO:0009506//plasmodesma;GO:0005618//cell wall;GO:0022626//cytosolic ribosome;GO:0005840//ribosome;GO:0022627//cytosolic small ribosomal subunit;GO:0022626//cytosolic ribosome;GO:0022626//cytosolic ribosome;GO:0022627//cytosolic small ribosomal subunit;GO:0005737//cytoplasm;GO:0022626//…	GO:0003735//structural constituent of ribosome	GO:0006412//translation;GO:0001510//RNA methylation;GO:0001510//RNA methylation;GO:0009664//plant-type cell wall organization;GO:0006412//translation;GO:0042254//ribosome biogenesis;GO:0042545//cell wall modification;GO:0042545//cell wall modification;GO:0009664//plant-type cell wall organization;GO:0006412//translation
GC	PC	BAA09g52150	9.73721	6.23552	1.0542	1.71401	LF1	AT3G60245	-	Zinc-binding ribosomal protein family protein	Genetic Information Processing	Translation	ko03010//Ribosome	K02921	GO:0005840//ribosome;GO:0022625//cytosolic large ribosomal subunit;GO:0022625//cytosolic large ribosomal subunit;GO:0022625//cytosolic large ribosomal subunit;GO:0022625//cytosolic large ribosomal subunit;GO:0005737//cytoplasm	GO:0003735//structural constituent of ribosome	GO:0042254//ribosome biogenesis;GO:0006412//translation;GO:0006412//translation;GO:0006412//translation
GC	PC	BAA07g21870	13.3047	4.45159	1.3506	1.7895	MF2	AT3G56340	-	Ribosomal protein S26e family protein	Genetic Information Processing	Translation	ko03010//Ribosome	K02976	GO:0022627//cytosolic small ribosomal subunit;GO:0022626//cytosolic ribosome;GO:0022626//cytosolic ribosome;GO:0022627//cytosolic small ribosomal subunit;GO:0022626//cytosolic ribosome;GO:0022626//cytosolic ribosome;GO:0016020//membrane;GO:0022626//cytosolic ribosome;GO:0022627//cytosolic small ribosomal subunit;GO:0005737//cytoplasm;GO:0005840//ribosome;GO:0022627//cytosolic small ribosomal subu…	GO:0003735//structural constituent of ribosome	GO:0006412//translation;GO:0006412//translation;GO:0009664//plant-type cell wall organization;GO:0042545//cell wall modification;GO:0042254//ribosome biogenesis;GO:0042545//cell wall modification;GO:0006412//translation;GO:0009165//nucleotide biosynthetic process;GO:0009664//plant-type cell wall organization;GO:0009165//nucleotide biosynthetic process
GC	PC	BAA04g05310	1.68553	0.519327	0.300009	0.532281	MF1	AT3G54560	HTA11	histone H2A 11	-	-	-	-	GO:0005634//nucleus	GO:0003677//DNA binding	GO:0042742//defense response to bacterium;GO:0009908//flower development;GO:0044030//regulation of DNA methylation;GO:0006338//chromatin remodeling;GO:0044030//regulation of DNA methylation;GO:0009909//regulation of flower development;GO:0010468//regulation of gene expression;GO:0006338//chromatin remodeling;GO:0042742//defense response to bacterium;GO:0044030//regulation of DNA methylation;GO:00…
GC	PC	BAA04g05790	4.61936	2.01894	0.612735	0.807402	MF1	AT3G53890	-	Ribosomal protein S21e	Genetic Information Processing	Translation	ko03010//Ribosome	K02971	GO:0022627//cytosolic small ribosomal subunit;GO:0022626//cytosolic ribosome;GO:0022626//cytosolic ribosome;GO:0022627//cytosolic small ribosomal subunit;GO:0022626//cytosolic ribosome;GO:0022627//cytosolic small ribosomal subunit;GO:0005737//cytoplasm;GO:0022626//cytosolic ribosome;GO:0005737//cytoplasm;GO:0022627//cytosolic small ribosomal subunit;GO:0005840//ribosome	GO:0003735//structural constituent of ribosome;GO:0003735//structural constituent of ribosome	GO:0006414//translational elongation;GO:0006414//translational elongation;GO:0000447//endonucleolytic cleavage in ITS1 to separate SSU-rRNA from 5.8S rRNA and LSU-rRNA from tricistronic rRNA transcript (SSU-rRNA, 5.8S rRNA, LSU-rRNA);GO:0000461//endonucleolytic cleavage to generate mature 3'-end of SSU-rRNA from (SSU-rRNA, 5.8S rRNA, LSU-rRNA);GO:0006414//translational elongation;GO:0006412//tran…
GC	PC	BAA04g06170	5.57243	2.93818	0.270193	0.979806	MF1	AT3G53430	-	Ribosomal protein L11 family protein	Genetic Information Processing	Translation	ko03010//Ribosome	K02870	GO:0022625//cytosolic large ribosomal subunit;GO:0022625//cytosolic large ribosomal subunit;GO:0022625//cytosolic large ribosomal subunit;GO:0022625//cytosolic large ribosomal subunit;GO:0022625//cytosolic large ribosomal subunit;GO:0005840//ribosome;GO:0022625//cytosolic large ribosomal subunit;GO:0022625//cytosolic large ribosomal subunit;GO:0016020//membrane;GO:0005737//cytoplasm;GO:0022625//c…	GO:0005515//protein binding;GO:0003735//structural constituent of ribosome	GO:0042254//ribosome biogenesis;GO:0001510//RNA methylation;GO:0001510//RNA methylation
GC	PC	BAA06g25840	2.84781	1.36093	0.275317	0.397322	MF2	AT3G48960	-	Ribosomal protein L13e family protein	Genetic Information Processing	Translation	ko03010//Ribosome	K02873	GO:0022625//cytosolic large ribosomal subunit;GO:0005840//ribosome;GO:0005737//cytoplasm;GO:0022625//cytosolic large ribosomal subunit;GO:0022625//cytosolic large ribosomal subunit;GO:0022625//cytosolic large ribosomal subunit	GO:0003735//structural constituent of ribosome	GO:0006412//translation;GO:0042254//ribosome biogenesis;GO:0006412//translation;GO:0006412//translation
GC	PC	BAA03g40050	4.80992	3.49466	0.761378	1.22839	MF2	AT3G18740	RLK902	Ribosomal protein L7Ae/L30e/S12e/Gadd45 family protein	Genetic Information Processing	Translation	ko03010//Ribosome	K02908	GO:0022625//cytosolic large ribosomal subunit;GO:0022626//cytosolic ribosome;GO:0005737//cytoplasm;GO:0005886//plasma membrane;GO:0022625//cytosolic large ribosomal subunit;GO:0022625//cytosolic large ribosomal subunit;GO:0022626//cytosolic ribosome;GO:0022626//cytosolic ribosome;GO:0009506//plasmodesma;GO:0022625//cytosolic large ribosomal subunit;GO:0022626//cytosolic ribosome	GO:0003735//structural constituent of ribosome	GO:0009620//response to fungus;GO:0006412//translation;GO:0006412//translation;GO:0006412//translation
GC	PC	BAA01g41670	5.34456	2.91682	0.581166	0.8664	MF1	AT3G11510	-	Ribosomal protein S11 family protein	Genetic Information Processing	Translation	ko03010//Ribosome	K02955	GO:0022626//cytosolic ribosome;GO:0022626//cytosolic ribosome;GO:0022627//cytosolic small ribosomal subunit;GO:0022627//cytosolic small ribosomal subunit;GO:0005737//cytoplasm;GO:0005730//nucleolus;GO:0022626//cytosolic ribosome;GO:0022627//cytosolic small ribosomal subunit;GO:0022627//cytosolic small ribosomal subunit;GO:0022626//cytosolic ribosome;GO:0005730//nucleolus;GO:0022626//cytosolic rib…	GO:0003735//structural constituent of ribosome	GO:0006412//translation;GO:0006412//translation;GO:0006412//translation;GO:0001510//RNA methylation;GO:0001510//RNA methylation
GC	PC	BAA03g35410	7.51229	3.12435	0.385144	0.535879	MF2	AT3G09500	-	Ribosomal L29 family protein	Genetic Information Processing	Translation	ko03010//Ribosome	K02918	GO:0022625//cytosolic large ribosomal subunit;GO:0005840//ribosome;GO:0005737//cytoplasm;GO:0009506//plasmodesma;GO:0022625//cytosolic large ribosomal subunit;GO:0022625//cytosolic large ribosomal subunit;GO:0005730//nucleolus;GO:0022625//cytosolic large ribosomal subunit;GO:0005730//nucleolus	GO:0003735//structural constituent of ribosome	GO:0006412//translation;GO:0006412//translation;GO:0001510//RNA methylation;GO:0001510//RNA methylation;GO:0006412//translation;GO:0042254//ribosome biogenesis
GC	PC	BAA05g37430	3.52692	2.21897	0.264063	0.856337	LF1	AT3G09200	-	Ribosomal protein L10 family protein	Genetic Information Processing	Translation	ko03010//Ribosome	K02941	GO:0022626//cytosolic ribosome;GO:0022626//cytosolic ribosome;GO:0005886//plasma membrane;GO:0022626//cytosolic ribosome;GO:0022626//cytosolic ribosome;GO:0005829//cytosol;GO:0009506//plasmodesma;GO:0005730//nucleolus;GO:0022626//cytosolic ribosome;GO:0022626//cytosolic ribosome;GO:0009507//chloroplast;GO:0009506//plasmodesma;GO:0022626//cytosolic ribosome;GO:0005737//cytoplasm;GO:0022626//cytoso…	GO:0003735//structural constituent of ribosome;GO:0005507//copper ion binding	GO:0006412//translation;GO:0006414//translational elongation;GO:0001510//RNA methylation;GO:0006412//translation;GO:0006414//translational elongation;GO:0009651//response to salt stress;GO:0009651//response to salt stress;GO:0009409//response to cold;GO:0006412//translation;GO:0009735//response to cytokinin;GO:0009651//response to salt stress;GO:0001510//RNA methylation;GO:0006414//translational …
GC	PC	BAA01g44240	7.77069	4.44162	1.16168	1.95139	MF1	AT3G06680	-	Ribosomal L29e protein family	Genetic Information Processing	Translation	ko03010//Ribosome	K02905	GO:0005737//cytoplasm;GO:0022625//cytosolic large ribosomal subunit;GO:0022625//cytosolic large ribosomal subunit;GO:0005737//cytoplasm;GO:0022625//cytosolic large ribosomal subunit;GO:0005737//cytoplasm;GO:0005840//ribosome;GO:0022625//cytosolic large ribosomal subunit	GO:0003735//structural constituent of ribosome	GO:0042254//ribosome biogenesis;GO:0006412//translation;GO:0006412//translation;GO:0006412//translation
GC	PC	BAA03g33700	3.36606	1.85392	0.240462	0.399401	MF2	AT3G05590	RPL18	ribosomal protein L18	Genetic Information Processing	Translation	ko03010//Ribosome	K02883	GO:0009507//chloroplast;GO:0005774//vacuolar membrane;GO:0015934//large ribosomal subunit;GO:0015934//large ribosomal subunit;GO:0005774//vacuolar membrane;GO:0015934//large ribosomal subunit;GO:0015934//large ribosomal subunit;GO:0022625//cytosolic large ribosomal subunit;GO:0005773//vacuole;GO:0005886//plasma membrane;GO:0015934//large ribosomal subunit;GO:0022625//cytosolic large ribosomal sub…	GO:0003735//structural constituent of ribosome;GO:0003735//structural constituent of ribosome;GO:0005515//protein binding	GO:0006412//translation;GO:0006412//translation;GO:0006412//translation;GO:0006412//translation;GO:0009220//pyrimidine ribonucleotide biosynthetic process;GO:0009220//pyrimidine ribonucleotide biosynthetic process;GO:0006412//translation;GO:0006412//translation
GC	PC	BAA01g44810	4.47034	2.98772	0.64193	1.33819	MF1	AT3G05560	-	Ribosomal L22e protein family	Genetic Information Processing	Translation	ko03010//Ribosome	K02891	GO:0009506//plasmodesma;GO:0005737//cytoplasm;GO:0005829//cytosol;GO:0022626//cytosolic ribosome;GO:0022626//cytosolic ribosome;GO:0005730//nucleolus;GO:0005829//cytosol;GO:0022626//cytosolic ribosome;GO:0022626//cytosolic ribosome;GO:0022626//cytosolic ribosome;GO:0022626//cytosolic ribosome;GO:0022626//cytosolic ribosome;GO:0005730//nucleolus;GO:0005737//cytoplasm;GO:0005886//plasma membrane;GO…	-	GO:0001510//RNA methylation;GO:0001510//RNA methylation
GC	PC	BAA05g42500	8.70317	6.13589	0.951432	1.85435	MF1	AT3G04400	emb2171	Ribosomal protein L14p/L23e family protein	Genetic Information Processing	Translation	ko03010//Ribosome	K02894	GO:0005840//ribosome;GO:0009507//chloroplast;GO:0022625//cytosolic large ribosomal subunit;GO:0022625//cytosolic large ribosomal subunit;GO:0022625//cytosolic large ribosomal subunit;GO:0022625//cytosolic large ribosomal subunit;GO:0009507//chloroplast	GO:0003735//structural constituent of ribosome	GO:0006412//translation;GO:0006412//translation;GO:0006412//translation;GO:0009793//embryo development ending in seed dormancy
GC	PC	BAA03g33090	11.1357	6.7449	1.50466	2.90858	MF2	AT3G04400	emb2171	Ribosomal protein L14p/L23e family protein	Genetic Information Processing	Translation	ko03010//Ribosome	K02894	GO:0005840//ribosome;GO:0009507//chloroplast;GO:0022625//cytosolic large ribosomal subunit;GO:0022625//cytosolic large ribosomal subunit;GO:0022625//cytosolic large ribosomal subunit;GO:0022625//cytosolic large ribosomal subunit;GO:0009507//chloroplast	GO:0003735//structural constituent of ribosome	GO:0006412//translation;GO:0006412//translation;GO:0006412//translation;GO:0009793//embryo development ending in seed dormancy
GC	PC	BAA03g32220	3.15004	1.84616	0.437944	0.579691	MF2	AT3G02080	-	Ribosomal protein S19e family protein	Genetic Information Processing	Translation	ko03010//Ribosome	K02966	GO:0022626//cytosolic ribosome;GO:0022626//cytosolic ribosome;GO:0005618//cell wall;GO:0005840//ribosome;GO:0022626//cytosolic ribosome;GO:0005829//cytosol;GO:0022626//cytosolic ribosome;GO:0009506//plasmodesma;GO:0022626//cytosolic ribosome;GO:0022626//cytosolic ribosome;GO:0022626//cytosolic ribosome;GO:0022626//cytosolic ribosome;GO:0022626//cytosolic ribosome;GO:0022626//cytosolic ribosome;GO…	GO:0003735//structural constituent of ribosome	GO:0006412//translation;GO:0006412//translation;GO:0006412//translation
GC	PC	BAA03g25510	7.82857	2.64638	0.782332	1.00548	-	AT2G47110	UBQ6	ubiquitin 6	Genetic Information Processing	Translation	ko03010//Ribosome	K02977	GO:0022627//cytosolic small ribosomal subunit;GO:0005794//Golgi apparatus;GO:0022627//cytosolic small ribosomal subunit;GO:0022627//cytosolic small ribosomal subunit;GO:0005622//intracellular;GO:0022627//cytosolic small ribosomal subunit;GO:0005794//Golgi apparatus	-	GO:0006511//ubiquitin-dependent protein catabolic process;GO:0042787//protein ubiquitination involved in ubiquitin-dependent protein catabolic process;GO:0006511//ubiquitin-dependent protein catabolic process;GO:0042787//protein ubiquitination involved in ubiquitin-dependent protein catabolic process;GO:0042787//protein ubiquitination involved in ubiquitin-dependent protein catabolic process;GO:0…
GC	PC	BAA04g29460	3.08871	1.76954	0.299956	0.385908	MF1	AT2G40590	-	Ribosomal protein S26e family protein	Genetic Information Processing	Translation	ko03010//Ribosome	K02976	GO:0022627//cytosolic small ribosomal subunit;GO:0005737//cytoplasm;GO:0022627//cytosolic small ribosomal subunit;GO:0022627//cytosolic small ribosomal subunit;GO:0005840//ribosome;GO:0022627//cytosolic small ribosomal subunit	GO:0003735//structural constituent of ribosome	GO:0006412//translation;GO:0006412//translation;GO:0042254//ribosome biogenesis;GO:0006412//translation
GC	PC	BAA05g08250	8.09514	4.14593	0.75972	1.42032	LF1	AT2G37600	-	Ribosomal protein L36e family protein	Genetic Information Processing	Translation	ko03010//Ribosome	K02920	GO:0022625//cytosolic large ribosomal subunit;GO:0005737//cytoplasm;GO:0022625//cytosolic large ribosomal subunit;GO:0005737//cytoplasm;GO:0005840//ribosome;GO:0022625//cytosolic large ribosomal subunit;GO:0022625//cytosolic large ribosomal subunit	GO:0003735//structural constituent of ribosome	GO:0006412//translation;GO:0006412//translation;GO:0006412//translation
GC	PC	BAA07g17770	17.467	9.30681	1.4995	2.39567	LF1	AT2G27710	-	60S acidic ribosomal protein family	Genetic Information Processing	Translation	ko03010//Ribosome	K02943	GO:0005634//nucleus;GO:0022626//cytosolic ribosome;GO:0022626//cytosolic ribosome;GO:0022626//cytosolic ribosome;GO:0005886//plasma membrane;GO:0022626//cytosolic ribosome;GO:0022626//cytosolic ribosome;GO:0022626//cytosolic ribosome;GO:0009507//chloroplast;GO:0005730//nucleolus;GO:0022626//cytosolic ribosome;GO:0022626//cytosolic ribosome;GO:0022626//cytosolic ribosome;GO:0022626//cytosolic ribo…	GO:0003735//structural constituent of ribosome	GO:0001510//RNA methylation;GO:0006414//translational elongation;GO:0006414//translational elongation;GO:0009409//response to cold;GO:0009409//response to cold;GO:0006414//translational elongation;GO:0001510//RNA methylation
GC	PC	BAA04g20150	6.80697	4.31267	1.34145	2.42232	MF1	AT2G27530	PGY1	Ribosomal protein L1p/L10e family	Genetic Information Processing	Translation	ko03010//Ribosome	K02865	GO:0015934//large ribosomal subunit;GO:0022625//cytosolic large ribosomal subunit;GO:0022625//cytosolic large ribosomal subunit;GO:0015934//large ribosomal subunit;GO:0022626//cytosolic ribosome;GO:0022626//cytosolic ribosome;GO:0022626//cytosolic ribosome;GO:0005829//cytosol;GO:0015934//large ribosomal subunit;GO:0022626//cytosolic ribosome;GO:0022626//cytosolic ribosome;GO:0005829//cytosol;GO:0…	GO:0003735//structural constituent of ribosome	GO:0006412//translation;GO:0048569//post-embryonic organ development;GO:0006412//translation;GO:0006412//translation;GO:0009955//adaxial/abaxial pattern specification
GC	PC	BAA09g57970	3.46786	1.93718	0.441132	0.671166	LF1	AT2G21580	-	Ribosomal protein S25 family protein	Genetic Information Processing	Translation	ko03010//Ribosome	K02975	GO:0022626//cytosolic ribosome;GO:0005774//vacuolar membrane;GO:0009506//plasmodesma;GO:0005774//vacuolar membrane;GO:0022627//cytosolic small ribosomal subunit;GO:0005737//cytoplasm;GO:0022626//cytosolic ribosome;GO:0022626//cytosolic ribosome;GO:0005840//ribosome;GO:0022627//cytosolic small ribosomal subunit;GO:0005774//vacuolar membrane;GO:0005774//vacuolar membrane;GO:0022626//cytosolic ribos…	GO:0003735//structural constituent of ribosome	GO:0006412//translation;GO:0001510//RNA methylation;GO:0001510//RNA methylation;GO:0006412//translation;GO:0006412//translation
GC	PC	BAA09g24130	4.34935	2.54584	0.515476	0.809497	MF2	AT2G01250	-	Ribosomal protein L30/L7 family protein	Genetic Information Processing	Translation	ko03010//Ribosome	K02937	GO:0005886//plasma membrane;GO:0015934//large ribosomal subunit;GO:0015934//large ribosomal subunit;GO:0022625//cytosolic large ribosomal subunit;GO:0016020//membrane;GO:0005618//cell wall;GO:0005829//cytosol;GO:0015934//large ribosomal subunit;GO:0016020//membrane;GO:0022626//cytosolic ribosome;GO:0022626//cytosolic ribosome;GO:0005774//vacuolar membrane;GO:0005886//plasma membrane;GO:0005737//c…	GO:0003735//structural constituent of ribosome	GO:0006412//translation;GO:0006412//translation;GO:0006412//translation
GC	PC	BAA02g24090	2.55567	1.4817	0.32049	0.577351	MF1	AT1G74270	-	Ribosomal protein L35Ae family protein	Genetic Information Processing	Translation	ko03010//Ribosome	K02917	GO:0005737//cytoplasm;GO:0005840//ribosome;GO:0022625//cytosolic large ribosomal subunit;GO:0022625//cytosolic large ribosomal subunit;GO:0022625//cytosolic large ribosomal subunit;GO:0022625//cytosolic large ribosomal subunit	GO:0003735//structural constituent of ribosome	GO:0006412//translation;GO:0006412//translation;GO:0042254//ribosome biogenesis;GO:0006412//translation
GC	PC	BAA02g22730	2.34663	0.961291	0.26247	0.500111	MF1	AT1G72370	P40	40s ribosomal protein SA	Genetic Information Processing	Translation	ko03010//Ribosome	K02998	GO:0015935//small ribosomal subunit;GO:0022627//cytosolic small ribosomal subunit;GO:0022626//cytosolic ribosome;GO:0030686//90S preribosome;GO:0005634//nucleus;GO:0022626//cytosolic ribosome;GO:0005737//cytoplasm;GO:0022627//cytosolic small ribosomal subunit;GO:0022627//cytosolic small ribosomal subunit;GO:0022627//cytosolic small ribosomal subunit;GO:0009507//chloroplast;GO:0022626//cytosolic r…	GO:0003735//structural constituent of ribosome;GO:0003735//structural constituent of ribosome	GO:0006412//translation;GO:0009651//response to salt stress;GO:0006412//translation;GO:0001510//RNA methylation;GO:0009651//response to salt stress;GO:0009266//response to temperature stimulus;GO:0042256//mature ribosome assembly;GO:0000447//endonucleolytic cleavage in ITS1 to separate SSU-rRNA from 5.8S rRNA and LSU-rRNA from tricistronic rRNA transcript (SSU-rRNA, 5.8S rRNA, LSU-rRNA);GO:000703…
GC	PC	BAA07g34750	10.1863	7.04338	2.5458	3.51456	LF1	AT1G69620	RPL34	ribosomal protein L34	Genetic Information Processing	Translation	ko03010//Ribosome	K02915	GO:0005737//cytoplasm;GO:0022625//cytosolic large ribosomal subunit;GO:0005840//ribosome;GO:0015934//large ribosomal subunit;GO:0015934//large ribosomal subunit;GO:0022625//cytosolic large ribosomal subunit;GO:0005774//vacuolar membrane;GO:0022625//cytosolic large ribosomal subunit;GO:0005774//vacuolar membrane;GO:0015934//large ribosomal subunit;GO:0016020//membrane;GO:0022625//cytosolic large r…	GO:0003735//structural constituent of ribosome	GO:0042254//ribosome biogenesis;GO:0006412//translation;GO:0006412//translation;GO:0006412//translation;GO:0006412//translation;GO:0006412//translation;GO:0006412//translation
GC	PC	BAA07g31370	4.64576	2.84458	0.525836	0.841901	MF2	AT1G67430	-	Ribosomal protein L22p/L17e family protein	Genetic Information Processing	Translation	ko03010//Ribosome	K02880	GO:0022626//cytosolic ribosome;GO:0022625//cytosolic large ribosomal subunit;GO:0022625//cytosolic large ribosomal subunit;GO:0022625//cytosolic large ribosomal subunit;GO:0022626//cytosolic ribosome;GO:0022626//cytosolic ribosome;GO:0022626//cytosolic ribosome;GO:0005737//cytoplasm;GO:0005773//vacuole;GO:0022626//cytosolic ribosome;GO:0022625//cytosolic large ribosomal subunit;GO:0022626//cytoso…	GO:0003735//structural constituent of ribosome	GO:0001510//RNA methylation;GO:0006412//translation;GO:0006412//translation;GO:0006412//translation;GO:0001510//RNA methylation
GC	PC	BAA02g18940	3.84079	2.13552	0.360453	0.900735	MF1	AT1G67430	-	Ribosomal protein L22p/L17e family protein	Genetic Information Processing	Translation	ko03010//Ribosome	K02880	GO:0022626//cytosolic ribosome;GO:0022625//cytosolic large ribosomal subunit;GO:0022625//cytosolic large ribosomal subunit;GO:0022625//cytosolic large ribosomal subunit;GO:0022626//cytosolic ribosome;GO:0022626//cytosolic ribosome;GO:0022626//cytosolic ribosome;GO:0005737//cytoplasm;GO:0005773//vacuole;GO:0022626//cytosolic ribosome;GO:0022625//cytosolic large ribosomal subunit;GO:0022626//cytoso…	GO:0003735//structural constituent of ribosome	GO:0001510//RNA methylation;GO:0006412//translation;GO:0006412//translation;GO:0006412//translation;GO:0001510//RNA methylation
GC	PC	BAA08g02190	8.03202	3.80746	0.292175	0.831594	MF1	AT1G52300	-	Zinc-binding ribosomal protein family protein	Genetic Information Processing	Translation	ko03010//Ribosome	K02922	GO:0022626//cytosolic ribosome;GO:0022626//cytosolic ribosome;GO:0022626//cytosolic ribosome;GO:0022626//cytosolic ribosome;GO:0005840//ribosome;GO:0022626//cytosolic ribosome;GO:0022626//cytosolic ribosome;GO:0022626//cytosolic ribosome;GO:0005737//cytoplasm;GO:0022626//cytosolic ribosome	GO:0003735//structural constituent of ribosome	GO:0006412//translation;GO:0006412//translation;GO:0006412//translation;GO:0001510//RNA methylation;GO:0001510//RNA methylation;GO:0042254//ribosome biogenesis
GC	PC	BAA05g18470	4.66012	2.07019	0.380608	0.693461	MF2	AT1G52300	-	Zinc-binding ribosomal protein family protein	Genetic Information Processing	Translation	ko03010//Ribosome	K02922	GO:0022626//cytosolic ribosome;GO:0022626//cytosolic ribosome;GO:0022626//cytosolic ribosome;GO:0022626//cytosolic ribosome;GO:0005840//ribosome;GO:0022626//cytosolic ribosome;GO:0022626//cytosolic ribosome;GO:0022626//cytosolic ribosome;GO:0005737//cytoplasm;GO:0022626//cytosolic ribosome	GO:0003735//structural constituent of ribosome	GO:0006412//translation;GO:0006412//translation;GO:0006412//translation;GO:0001510//RNA methylation;GO:0001510//RNA methylation;GO:0042254//ribosome biogenesis
GC	PC	BAA09g61460	4.40368	2.98876	0.987517	1.28218	MF2	AT1G15930	-	Ribosomal protein L7Ae/L30e/S12e/Gadd45 family protein	Genetic Information Processing	Translation	ko03010//Ribosome	K02951	GO:0022626//cytosolic ribosome;GO:0022626//cytosolic ribosome;GO:0022627//cytosolic small ribosomal subunit;GO:0022626//cytosolic ribosome;GO:0022626//cytosolic ribosome;GO:0022626//cytosolic ribosome;GO:0022627//cytosolic small ribosomal subunit;GO:0005829//cytosol;GO:0022626//cytosolic ribosome;GO:0022626//cytosolic ribosome;GO:0022626//cytosolic ribosome;GO:0022626//cytosolic ribosome;GO:00226…	GO:0003735//structural constituent of ribosome	GO:0046686//response to cadmium ion;GO:0009651//response to salt stress;GO:0046686//response to cadmium ion;GO:0006412//translation;GO:0006412//translation;GO:0009651//response to salt stress;GO:0009651//response to salt stress;GO:0006412//translation;GO:0009651//response to salt stress
GC	PC	BAA06g12720	5.91787	3.67586	1.00916	1.56376	-	AT1G15930	-	Ribosomal protein L7Ae/L30e/S12e/Gadd45 family protein	Genetic Information Processing	Translation	ko03010//Ribosome	K02951	GO:0022626//cytosolic ribosome;GO:0022626//cytosolic ribosome;GO:0022627//cytosolic small ribosomal subunit;GO:0022626//cytosolic ribosome;GO:0022626//cytosolic ribosome;GO:0022626//cytosolic ribosome;GO:0022627//cytosolic small ribosomal subunit;GO:0005829//cytosol;GO:0022626//cytosolic ribosome;GO:0022626//cytosolic ribosome;GO:0022626//cytosolic ribosome;GO:0022626//cytosolic ribosome;GO:00226…	GO:0003735//structural constituent of ribosome	GO:0046686//response to cadmium ion;GO:0009651//response to salt stress;GO:0046686//response to cadmium ion;GO:0006412//translation;GO:0006412//translation;GO:0009651//response to salt stress;GO:0009651//response to salt stress;GO:0006412//translation;GO:0009651//response to salt stress
GC	PC	BAA09g66480	5.5565	3.83235	1.08388	1.63294	MF2	AT1G07770	RPS15A	ribosomal protein S15A	Genetic Information Processing	Translation	ko03010//Ribosome	K02957	GO:0005774//vacuolar membrane;GO:0005774//vacuolar membrane;GO:0005774//vacuolar membrane;GO:0022626//cytosolic ribosome;GO:0022626//cytosolic ribosome;GO:0022626//cytosolic ribosome;GO:0022626//cytosolic ribosome;GO:0022626//cytosolic ribosome;GO:0005829//cytosol;GO:0022626//cytosolic ribosome;GO:0022627//cytosolic small ribosomal subunit;GO:0005886//plasma membrane;GO:0022626//cytosolic ribosom…	GO:0003735//structural constituent of ribosome	GO:0006412//translation;GO:0006412//translation;GO:0006412//translation
GC	PC	BAA10g02910	6.47219	4.10221	0.989916	1.55941	LF1	AT1G04270	RPS15	cytosolic ribosomal protein S15	Genetic Information Processing	Translation	ko03010//Ribosome	K02958	GO:0022626//cytosolic ribosome;GO:0005774//vacuolar membrane;GO:0005774//vacuolar membrane;GO:0005774//vacuolar membrane;GO:0022627//cytosolic small ribosomal subunit;GO:0022626//cytosolic ribosome;GO:0022626//cytosolic ribosome;GO:0022626//cytosolic ribosome;GO:0022626//cytosolic ribosome;GO:0022626//cytosolic ribosome;GO:0005886//plasma membrane;GO:0022626//cytosolic ribosome;GO:0005829//cytoso…	GO:0003735//structural constituent of ribosome	GO:0006412//translation;GO:0006412//translation;GO:0006412//translation
GC	PC	BAA10g01520	4.62066	2.21975	0.596379	0.96089	LF1	AT1G02780	emb2386	Ribosomal protein L19e family protein	Genetic Information Processing	Translation	ko03010//Ribosome	K02885	GO:0022626//cytosolic ribosome;GO:0005730//nucleolus;GO:0022625//cytosolic large ribosomal subunit;GO:0022625//cytosolic large ribosomal subunit;GO:0016020//membrane;GO:0005730//nucleolus;GO:0022626//cytosolic ribosome;GO:0005737//cytoplasm;GO:0022625//cytosolic large ribosomal subunit;GO:0005829//cytosol;GO:0022626//cytosolic ribosome;GO:0009506//plasmodesma;GO:0022625//cytosolic large ribosomal…	GO:0003735//structural constituent of ribosome	GO:0001510//RNA methylation;GO:0006412//translation;GO:0006094//gluconeogenesis;GO:0042254//ribosome biogenesis;GO:0046686//response to cadmium ion;GO:0006412//translation;GO:0001510//RNA methylation;GO:0006096//glycolytic process;GO:0006096//glycolytic process;GO:0006096//glycolytic process;GO:0009651//response to salt stress;GO:0009651//response to salt stress;GO:0006412//translation;GO:0009793…
GC	PC	BAA08g36500	4.60272	2.73434	0.92121	1.2749	MF1	AT1G02780	emb2386	Ribosomal protein L19e family protein	Genetic Information Processing	Translation	ko03010//Ribosome	K02885	GO:0022626//cytosolic ribosome;GO:0005730//nucleolus;GO:0022625//cytosolic large ribosomal subunit;GO:0022625//cytosolic large ribosomal subunit;GO:0016020//membrane;GO:0005730//nucleolus;GO:0022626//cytosolic ribosome;GO:0005737//cytoplasm;GO:0022625//cytosolic large ribosomal subunit;GO:0005829//cytosol;GO:0022626//cytosolic ribosome;GO:0009506//plasmodesma;GO:0022625//cytosolic large ribosomal…	GO:0003735//structural constituent of ribosome	GO:0001510//RNA methylation;GO:0006412//translation;GO:0006094//gluconeogenesis;GO:0042254//ribosome biogenesis;GO:0046686//response to cadmium ion;GO:0006412//translation;GO:0001510//RNA methylation;GO:0006096//glycolytic process;GO:0006096//glycolytic process;GO:0006096//glycolytic process;GO:0009651//response to salt stress;GO:0009651//response to salt stress;GO:0006412//translation;GO:0009793…
GC	PC	BAA05g09470	9.08539	5.83225	1.462	2.41514	-	-
GC	PC	BAA05g07420	8.39742	0.842824	4.64996	29.3192	-	-
GC	MC	BAA02g33110	0.311629	0.15522	1.05885	1.55223	MF1	AT5G43760	KCS20	3-ketoacyl-CoA synthase 20	Metabolism;Organismal Systems	Lipid metabolism;Global and overview maps;Environmental adaptation	ko01100//Metabolic pathways;ko01110//Biosynthesis of secondary metabolites;ko04626//Plant-pathogen interaction;ko00062//Fatty acid elongation	K15397	GO:0005634//nucleus	GO:0009922//fatty acid elongase activity	GO:0000038//very long-chain fatty acid metabolic process;GO:0009409//response to cold;GO:0009409//response to cold;GO:0009416//response to light stimulus;GO:0009409//response to cold;GO:0042335//cuticle development;GO:0000038//very long-chain fatty acid metabolic process;GO:0009409//response to cold
GC	MC	BAA06g35450	0.372097	0.254394	0.122719	0.413667	LF1	AT5G27380	GSH2	glutathione synthetase 2	Metabolism	Global and overview maps;Amino acid metabolism;Metabolism of other amino acids	ko01100//Metabolic pathways;ko00270//Cysteine and methionine metabolism;ko00480//Glutathione metabolism	K01920	GO:0009507//chloroplast;GO:0009507//chloroplast;GO:0005829//cytosol;GO:0005829//cytosol;GO:0005829//cytosol	GO:0004363//glutathione synthase activity;GO:0004363//glutathione synthase activity;GO:0004363//glutathione synthase activity	GO:0009407//toxin catabolic process;GO:0009407//toxin catabolic process;GO:0009723//response to ethylene;GO:0006750//glutathione biosynthetic process;GO:0006750//glutathione biosynthetic process;GO:0006750//glutathione biosynthetic process;GO:0009753//response to jasmonic acid;GO:0006750//glutathione biosynthetic process
GC	MC	BAA03g00660	0.688426	0.336067	0.0190308	0.158317	MF1	AT5G02120	OHP	one helix protein	-	-	-	-	GO:0009535//chloroplast thylakoid membrane;GO:0009535//chloroplast thylakoid membrane;GO:0009535//chloroplast thylakoid membrane;GO:0009535//chloroplast thylakoid membrane;GO:0009535//chloroplast thylakoid membrane;GO:0009535//chloroplast thylakoid membrane;GO:0009535//chloroplast thylakoid membrane;GO:0009507//chloroplast;GO:0009507//chloroplast;GO:0009535//chloroplast thylakoid membrane;GO:0009…	-	GO:0007623//circadian rhythm;GO:0010207//photosystem II assembly;GO:0010218//response to far red light;GO:0010207//photosystem II assembly;GO:0009637//response to blue light;GO:0010114//response to red light;GO:0010207//photosystem II assembly;GO:0009644//response to high light intensity;GO:0010155//regulation of proton transport;GO:0009644//response to high light intensity;GO:0009744//response t…
GC	MC	BAA08g15600	0.378808	0.274485	0.22924	0.56203	MF2	AT4G35110	-	Arabidopsis phospholipase-like protein (PEARLI 4) family	-	-	-	-	GO:0005634//nucleus;GO:0005634//nucleus;GO:0005634//nucleus;GO:0005634//nucleus	GO:0003674//molecular_function	GO:0080167//response to karrikin;GO:0043090//amino acid import
GC	MC	BAA03g58480	0.310456	0.154293	0.446287	0.91076	MF1	AT4G30850	HHP2	heptahelical transmembrane protein2	-	-	-	-	GO:0005739//mitochondrion;GO:0005739//mitochondrion	GO:0004872//receptor activity	GO:0009744//response to sucrose;GO:0009725//response to hormone
GC	MC	BAA08g18840	0.699022	0.485758	0.320899	0.631926	MF2	AT4G29410	-	Ribosomal L28e protein family	Genetic Information Processing	Translation	ko03010//Ribosome	K02903	GO:0022625//cytosolic large ribosomal subunit;GO:0009506//plasmodesma;GO:0005886//plasma membrane;GO:0009506//plasmodesma;GO:0005886//plasma membrane;GO:0022625//cytosolic large ribosomal subunit;GO:0022625//cytosolic large ribosomal subunit;GO:0005840//ribosome;GO:0022625//cytosolic large ribosomal subunit	GO:0003735//structural constituent of ribosome	GO:0042254//ribosome biogenesis;GO:0034968//histone lysine methylation;GO:0006412//translation;GO:0009220//pyrimidine ribonucleotide biosynthetic process;GO:0034968//histone lysine methylation;GO:0001510//RNA methylation;GO:0009220//pyrimidine ribonucleotide biosynthetic process;GO:0006412//translation;GO:0034968//histone lysine methylation;GO:0034968//histone lysine methylation;GO:0001510//RNA m…
GC	MC	BAA01g19030	1.15467	0.876265	0.237301	0.579863	LF1	AT4G27090	-	Ribosomal protein L14	Genetic Information Processing	Translation	ko03010//Ribosome	K02875	GO:0005774//vacuolar membrane;GO:0005840//ribosome;GO:0022625//cytosolic large ribosomal subunit;GO:0005829//cytosol;GO:0022626//cytosolic ribosome;GO:0022625//cytosolic large ribosomal subunit;GO:0022625//cytosolic large ribosomal subunit;GO:0022626//cytosolic ribosome;GO:0005773//vacuole;GO:0005774//vacuolar membrane;GO:0022626//cytosolic ribosome;GO:0022626//cytosolic ribosome;GO:0005730//nucl…	GO:0003735//structural constituent of ribosome	GO:0006412//translation;GO:0001510//RNA methylation;GO:0001510//RNA methylation;GO:0042254//ribosome biogenesis;GO:0006412//translation;GO:0006412//translation
GC	MC	BAA03g49240	0.90314	0.669933	0.355396	0.601967	MF1	AT4G17390	-	Ribosomal protein L23/L15e family protein	Genetic Information Processing	Translation	ko03010//Ribosome	K02877	GO:0005840//ribosome;GO:0022625//cytosolic large ribosomal subunit;GO:0005730//nucleolus;GO:0005737//cytoplasm;GO:0022625//cytosolic large ribosomal subunit;GO:0016020//membrane;GO:0005730//nucleolus;GO:0022625//cytosolic large ribosomal subunit;GO:0022625//cytosolic large ribosomal subunit	GO:0003735//structural constituent of ribosome	GO:0042545//cell wall modification;GO:0006412//translation;GO:0001510//RNA methylation;GO:0006412//translation;GO:0009664//plant-type cell wall organization;GO:0006342//chromatin silencing;GO:0006342//chromatin silencing;GO:0009664//plant-type cell wall organization;GO:0001510//RNA methylation;GO:0006342//chromatin silencing;GO:0006412//translation;GO:0051567//histone H3-K9 methylation;GO:0051567…
GC	MC	BAA07g21870	2.80336	2.03437	1.3506	1.7895	MF2	AT3G56340	-	Ribosomal protein S26e family protein	Genetic Information Processing	Translation	ko03010//Ribosome	K02976	GO:0022627//cytosolic small ribosomal subunit;GO:0022626//cytosolic ribosome;GO:0022626//cytosolic ribosome;GO:0022627//cytosolic small ribosomal subunit;GO:0022626//cytosolic ribosome;GO:0022626//cytosolic ribosome;GO:0016020//membrane;GO:0022626//cytosolic ribosome;GO:0022627//cytosolic small ribosomal subunit;GO:0005737//cytoplasm;GO:0005840//ribosome;GO:0022627//cytosolic small ribosomal subu…	GO:0003735//structural constituent of ribosome	GO:0006412//translation;GO:0006412//translation;GO:0009664//plant-type cell wall organization;GO:0042545//cell wall modification;GO:0042254//ribosome biogenesis;GO:0042545//cell wall modification;GO:0006412//translation;GO:0009165//nucleotide biosynthetic process;GO:0009664//plant-type cell wall organization;GO:0009165//nucleotide biosynthetic process
GC	MC	BAA04g04230	0.191916	0.125866	0.136258	0.269729	MF1	AT3G55750	-	Ribosomal protein L35Ae family protein	Genetic Information Processing	Translation	ko03010//Ribosome	K02917	GO:0022626//cytosolic ribosome;GO:0022625//cytosolic large ribosomal subunit;GO:0022625//cytosolic large ribosomal subunit;GO:0022626//cytosolic ribosome;GO:0022626//cytosolic ribosome;GO:0022625//cytosolic large ribosomal subunit;GO:0016020//membrane;GO:0022626//cytosolic ribosome;GO:0005840//ribosome;GO:0022626//cytosolic ribosome;GO:0022626//cytosolic ribosome;GO:0005737//cytoplasm;GO:0022626/…	GO:0003735//structural constituent of ribosome	GO:0042254//ribosome biogenesis;GO:0006412//translation;GO:0006412//translation;GO:0006412//translation
GC	MC	BAA04g05790	1.30315	0.953988	0.612735	0.807402	MF1	AT3G53890	RPS21B；EVR1	Ribosomal protein S21e	Genetic Information Processing	Translation	ko03010//Ribosome	K02971	GO:0022627//cytosolic small ribosomal subunit;GO:0022626//cytosolic ribosome;GO:0022626//cytosolic ribosome;GO:0022627//cytosolic small ribosomal subunit;GO:0022626//cytosolic ribosome;GO:0022627//cytosolic small ribosomal subunit;GO:0005737//cytoplasm;GO:0022626//cytosolic ribosome;GO:0005737//cytoplasm;GO:0022627//cytosolic small ribosomal subunit;GO:0005840//ribosome	GO:0003735//structural constituent of ribosome;GO:0003735//structural constituent of ribosome	GO:0006414//translational elongation;GO:0006414//translational elongation;GO:0000447//endonucleolytic cleavage in ITS1 to separate SSU-rRNA from 5.8S rRNA and LSU-rRNA from tricistronic rRNA transcript (SSU-rRNA, 5.8S rRNA, LSU-rRNA);GO:0000461//endonucleolytic cleavage to generate mature 3'-end of SSU-rRNA from (SSU-rRNA, 5.8S rRNA, LSU-rRNA);GO:0006414//translational elongation;GO:0006412//tran…
GC	MC	BAA03g35410	1.29375	0.892429	0.385144	0.535879	MF2	AT3G09500	-	Ribosomal L29 family protein	Genetic Information Processing	Translation	ko03010//Ribosome	K02918	GO:0022625//cytosolic large ribosomal subunit;GO:0005840//ribosome;GO:0005737//cytoplasm;GO:0009506//plasmodesma;GO:0022625//cytosolic large ribosomal subunit;GO:0022625//cytosolic large ribosomal subunit;GO:0005730//nucleolus;GO:0022625//cytosolic large ribosomal subunit;GO:0005730//nucleolus	GO:0003735//structural constituent of ribosome	GO:0006412//translation;GO:0006412//translation;GO:0001510//RNA methylation;GO:0001510//RNA methylation;GO:0006412//translation;GO:0042254//ribosome biogenesis
GC	MC	BAA03g31720	3.85824	2.71643	1.36404	2.83846	MF2	AT3G01830	-	Calcium-binding EF-hand family protein	Organismal Systems	Environmental adaptation	ko04626//Plant-pathogen interaction	K13448	GO:0005634//nucleus;GO:0005634//nucleus	GO:0005509//calcium ion binding	GO:0009697//salicylic acid biosynthetic process;GO:0042742//defense response to bacterium;GO:0030968//endoplasmic reticulum unfolded protein response;GO:0009693//ethylene biosynthetic process;GO:0009863//salicylic acid mediated signaling pathway;GO:0050832//defense response to fungus;GO:0009863//salicylic acid mediated signaling pathway;GO:0009862//systemic acquired resistance, salicylic acid med…
GC	MC	BAA03g25510	1.61465	1.19174	0.782332	1.00548	-	AT2G47110	UBQ6	ubiquitin 6	Genetic Information Processing	Translation	ko03010//Ribosome	K02977	GO:0022627//cytosolic small ribosomal subunit;GO:0005794//Golgi apparatus;GO:0022627//cytosolic small ribosomal subunit;GO:0022627//cytosolic small ribosomal subunit;GO:0005622//intracellular;GO:0022627//cytosolic small ribosomal subunit;GO:0005794//Golgi apparatus	-	GO:0006511//ubiquitin-dependent protein catabolic process;GO:0042787//protein ubiquitination involved in ubiquitin-dependent protein catabolic process;GO:0006511//ubiquitin-dependent protein catabolic process;GO:0042787//protein ubiquitination involved in ubiquitin-dependent protein catabolic process;GO:0042787//protein ubiquitination involved in ubiquitin-dependent protein catabolic process;GO:0…
GC	MC	BAA03g17380	0.665367	0.435803	0.216831	0.455302	MF2	AT2G30860	GSTF9	glutathione S-transferase PHI 9	Metabolism	Metabolism of other amino acids	ko00480//Glutathione metabolism	K00799	GO:0005737//cytoplasm;GO:0005829//cytosol;GO:0009506//plasmodesma;GO:0005737//cytoplasm;GO:0009570//chloroplast stroma;GO:0009579//thylakoid;GO:0005886//plasma membrane;GO:0048046//apoplast;GO:0009570//chloroplast stroma;GO:0009579//thylakoid;GO:0005773//vacuole;GO:0009507//chloroplast;GO:0005737//cytoplasm;GO:0009579//thylakoid;GO:0048046//apoplast;GO:0005773//vacuole;GO:0009570//chloroplast str…	GO:0005507//copper ion binding;GO:0004602//glutathione peroxidase activity;GO:0004364//glutathione transferase activity;GO:0005507//copper ion binding;GO:0004364//glutathione transferase activity;GO:0043295//glutathione binding	GO:0006970//response to osmotic stress;GO:0009627//systemic acquired resistance;GO:0042742//defense response to bacterium;GO:0046686//response to cadmium ion;GO:0046686//response to cadmium ion;GO:0006970//response to osmotic stress;GO:0006546//glycine catabolic process;GO:0009684//indoleacetic acid biosynthetic process;GO:0031347//regulation of defense response;GO:0009407//toxin catabolic proces…
GC	MC	BAA05g14920	1.22089	0.852153	0.827818	1.43612	LF1	AT2G30040	MAPKKK14	mitogen-activated protein kinase kinase kinase 14	-	-	-	-	GO:0005634//nucleus	GO:0004674//protein serine/threonine kinase activity;GO:0016301//kinase activity;GO:0004674//protein serine/threonine kinase activity	GO:0046777//protein autophosphorylation;GO:0010200//response to chitin;GO:0035556//intracellular signal transduction;GO:0009738//abscisic acid-activated signaling pathway;GO:0009753//response to jasmonic acid;GO:0046777//protein autophosphorylation;GO:0046777//protein autophosphorylation;GO:0009658//chloroplast organization;GO:0045893//positive regulation of transcription, DNA-templated;GO:000987…
GC	MC	BAA05g22320	0.399778	0.232045	0.138752	0.312176	MF2	AT1G35720	ANNAT1	annexin 1	-	-	-	-	GO:0016020//membrane;GO:0009570//chloroplast stroma;GO:0005886//plasma membrane;GO:0009579//thylakoid;GO:0009507//chloroplast;GO:0005774//vacuolar membrane;GO:0009507//chloroplast;GO:0005773//vacuole;GO:0005618//cell wall;GO:0009570//chloroplast stroma;GO:0009506//plasmodesma;GO:0005774//vacuolar membrane;GO:0005739//mitochondrion;GO:0048046//apoplast;GO:0009570//chloroplast stroma;GO:0048046//ap…	GO:0005524//ATP binding;GO:0005509//calcium ion binding;GO:0005524//ATP binding;GO:0005509//calcium ion binding;GO:0005544//calcium-dependent phospholipid binding;GO:0005507//copper ion binding;GO:0004601//peroxidase activity;GO:0008270//zinc ion binding;GO:0042803//protein homodimerization activity	GO:0006333//chromatin assembly or disassembly;GO:0070588//calcium ion transmembrane transport;GO:0006970//response to osmotic stress;GO:0006970//response to osmotic stress;GO:0009408//response to heat;GO:0009409//response to cold;GO:0009651//response to salt stress;GO:0071435//potassium ion export;GO:0009269//response to desiccation;GO:0009651//response to salt stress;GO:0046686//response to cadm…
GC	MC	BAA09g66480	2.79881	2.17386	1.08388	1.63294	MF2	AT1G07770	RPS15A	ribosomal protein S15A	Genetic Information Processing	Translation	ko03010//Ribosome	K02957	GO:0005774//vacuolar membrane;GO:0005774//vacuolar membrane;GO:0005774//vacuolar membrane;GO:0022626//cytosolic ribosome;GO:0022626//cytosolic ribosome;GO:0022626//cytosolic ribosome;GO:0022626//cytosolic ribosome;GO:0022626//cytosolic ribosome;GO:0005829//cytosol;GO:0022626//cytosolic ribosome;GO:0022627//cytosolic small ribosomal subunit;GO:0005886//plasma membrane;GO:0022626//cytosolic ribosom…	GO:0003735//structural constituent of ribosome	GO:0006412//translation;GO:0006412//translation;GO:0006412//translation
GC	MC	BAA10g04250	0.891106	0.680162	2.64201	5.27699	LF1	AT1G05340	-	-	-	-	-	-	GO:0005634//nucleus;GO:0005737//cytoplasm;GO:0005634//nucleus	GO:0003674//molecular_function	GO:0008150//biological_process;GO:0010200//response to chitin
GC	MC	BAA07g40620	2.06095	1.23881	2.00848	3.35629	-	-
GC	MC	BAA05g24400	1.35073	0.626402	0.742704	1.7857	-	-
GC	MC	BAA05g22310	0.418045	0.259236	0.0672386	0.303549	-	-
GC	MC	BAA03g37240	0.682921	0.516852	0.148181	0.548004	-	-
GC	EC	BAA01g36380	0.514436	0.275399	0.0614493	0.531875	MF1	AT3G18490	ASPG1	Eukaryotic aspartyl protease family protein	-	-	-	-	GO:0005783//endoplasmic reticulum;GO:0005576//extracellular region	GO:0070001//aspartic-type peptidase activity	GO:0009737//response to abscisic acid;GO:0009414//response to water deprivation;GO:0009414//response to water deprivation;GO:0006508//proteolysis
GC	EC	BAA04g30820	2.14223	1.04911	0.413716	1.68744	MF1	AT2G42840	PDF1	protodermal factor 1	-	-	-	-	GO:0005576//extracellular region;GO:0005634//nucleus	-	GO:0010075//regulation of meristem growth
GC	EC	BAA06g06310	2.86378	2.18259	2.34368	3.24775	LF1	AT1G08830	CSD1	copper/zinc superoxide dismutase 1	Cellular Processes	Transport and catabolism	ko04146//Peroxisome	K04565	GO:0005829//cytosol;GO:0005737//cytoplasm;GO:0005576//extracellular region;GO:0005737//cytoplasm;GO:0005634//nucleus;GO:0005737//cytoplasm;GO:0005829//cytosol;GO:0005829//cytosol;GO:0005829//cytosol	GO:0004784//superoxide dismutase activity;GO:0008270//zinc ion binding;GO:0005515//protein binding;GO:0005507//copper ion binding;GO:0004784//superoxide dismutase activity	GO:0019430//removal of superoxide radicals;GO:0071484//cellular response to light intensity;GO:0071472//cellular response to salt stress;GO:0009651//response to salt stress;GO:0035195//gene silencing by miRNA;GO:0071280//cellular response to copper ion;GO:0006979//response to oxidative stress;GO:0006096//glycolytic process;GO:0071484//cellular response to light intensity;GO:0035195//gene silencin…
GC	EC	BAA07g40620	7.42373	3.9582	2.00848	3.35629	-	-
GC	EC	BAA03g30460	3.85513	2.72167	1.22711	3.15119	-	-
MC	VC	BAA07g19960	0.122535	0.173177	0.229492	0.151014	MF1	AT5G41210	GSTT1	glutathione S-transferase THETA 1	Metabolism	Metabolism of other amino acids	ko00480//Glutathione metabolism	K00799	GO:0005737//cytoplasm;GO:0005777//peroxisome;GO:0005777//peroxisome;GO:0005777//peroxisome;GO:0005777//peroxisome	GO:0004364//glutathione transferase activity	GO:0009407//toxin catabolic process;GO:0010583//response to cyclopentenone;GO:0009407//toxin catabolic process;GO:0009407//toxin catabolic process;GO:0009407//toxin catabolic process
MC	VC	BAA06g33250	8.17909	10.7129	13.7955	8.34946	LF1	AT5G24655	LSU4	response to low sulfur 4	-	-	-	-	GO:0005634//nucleus	GO:0003674//molecular_function	GO:0008150//biological_process
MC	VC	BAA01g36050	0.118865	0.169323	0.172603	0.0710235	MF1	AT3G18820	RAB7B	RAB GTPase homolog G3F	Cellular Processes	Transport and catabolism	ko04144//Endocytosis;ko04145//Phagosome	K07897	GO:0005794//Golgi apparatus;GO:0005634//nucleus;GO:0005886//plasma membrane	GO:0005525//GTP binding;GO:0005525//GTP binding	GO:0006457//protein folding;GO:0048767//root hair elongation;GO:0048767//root hair elongation;GO:0009644//response to high light intensity;GO:0006457//protein folding;GO:0034976//response to endoplasmic reticulum stress;GO:0007033//vacuole organization;GO:0007030//Golgi organization;GO:0009408//response to heat;GO:0007030//Golgi organization;GO:0016192//vesicle-mediated transport;GO:0006457//prot…
MC	VC	BAA01g37540	1.52969	1.9823	2.68429	1.89758	MF1	AT3G17020	-	Adenine nucleotide alpha hydrolases-like superfamily protein	-	-	-	-	GO:0005886//plasma membrane;GO:0005737//cytoplasm;GO:0005886//plasma membrane;GO:0005886//plasma membrane	-	GO:0009409//response to cold;GO:0002238//response to molecule of fungal origin;GO:0009409//response to cold;GO:0006623//protein targeting to vacuole
MC	VC	BAA02g18130	0.33335	0.438399	2.10992	0.896829	MF1	AT1G66200	GSR2	glutamine synthase clone F11	Metabolism	Carbohydrate metabolism;Energy metabolism;Global and overview maps;Amino acid metabolism	ko01100//Metabolic pathways;ko01230//Biosynthesis of amino acids;ko00630//Glyoxylate and dicarboxylate metabolism;ko00250//Alanine, aspartate and glutamate metabolism;ko00910//Nitrogen metabolism;ko00220//Arginine biosynthesis	K01915	GO:0009941//chloroplast envelope;GO:0009570//chloroplast stroma;GO:0009570//chloroplast stroma;GO:0005737//cytoplasm;GO:0009941//chloroplast envelope;GO:0005829//cytosol;GO:0005773//vacuole;GO:0009570//chloroplast stroma;GO:0005737//cytoplasm;GO:0022626//cytosolic ribosome;GO:0022626//cytosolic ribosome;GO:0022626//cytosolic ribosome;GO:0022626//cytosolic ribosome;GO:0048046//apoplast;GO:0005829/…	GO:0004356//glutamate-ammonia ligase activity;GO:0004356//glutamate-ammonia ligase activity;GO:0005507//copper ion binding;GO:0005507//copper ion binding	GO:0009651//response to salt stress;GO:0042128//nitrate assimilation;GO:0006096//glycolytic process;GO:0006096//glycolytic process;GO:0042744//hydrogen peroxide catabolic process;GO:0009266//response to temperature stimulus;GO:0042128//nitrate assimilation;GO:0006972//hyperosmotic response;GO:0009749//response to glucose;GO:0006833//water transport;GO:0006096//glycolytic process;GO:0006970//respo…
MC	VC	BAA06g13750	0.183063	0.273832	0.567386	0.176853	LF1	AT1G17100	HBP1	SOUL heme-binding family protein	-	-	-	-	GO:0005774//vacuolar membrane;GO:0005774//vacuolar membrane;GO:0005773//vacuole;GO:0005774//vacuolar membrane;GO:0005773//vacuole;GO:0009507//chloroplast	-	GO:0019761//glucosinolate biosynthetic process;GO:0019761//glucosinolate biosynthetic process;GO:0008150//biological_process
MC	PC	BAA10g18230	1.16337	1.64067	4.8293	3.35432	LF1	AT5G60390	-	GTP binding Elongation factor Tu family protein	Genetic Information Processing	Translation	ko03013//RNA transport	K03231	GO:0005773//vacuole;GO:0005773//vacuole;GO:0005773//vacuole;GO:0009506//plasmodesma;GO:0009506//plasmodesma;GO:0005773//vacuole;GO:0005737//cytoplasm;GO:0005886//plasma membrane;GO:0005634//nucleus;GO:0005737//cytoplasm;GO:0005739//mitochondrion;GO:0005886//plasma membrane;GO:0005737//cytoplasm;GO:0005737//cytoplasm	GO:0005516//calmodulin binding;GO:0003746//translation elongation factor activity	-
MC	PC	BAA04g05310	0.265493	0.434909	1.68553	0.519327	MF1	AT3G54560	HTA11	histone H2A 11	-	-	-	-	GO:0005634//nucleus	GO:0003677//DNA binding	GO:0042742//defense response to bacterium;GO:0009908//flower development;GO:0044030//regulation of DNA methylation;GO:0006338//chromatin remodeling;GO:0044030//regulation of DNA methylation;GO:0009909//regulation of flower development;GO:0010468//regulation of gene expression;GO:0006338//chromatin remodeling;GO:0042742//defense response to bacterium;GO:0044030//regulation of DNA methylation;GO:00…
MC	PC	BAA04g06460	2.58107	3.42871	8.13585	5.10251	MF1	AT3G53020	STV1	Ribosomal protein L24e family protein	Genetic Information Processing	Translation	ko03010//Ribosome	K02896	GO:0022625//cytosolic large ribosomal subunit;GO:0022625//cytosolic large ribosomal subunit;GO:0005730//nucleolus;GO:0005737//cytoplasm;GO:0005730//nucleolus;GO:0022625//cytosolic large ribosomal subunit;GO:0005840//ribosome;GO:0022625//cytosolic large ribosomal subunit	GO:0003735//structural constituent of ribosome	GO:0006412//translation;GO:0048467//gynoecium development;GO:0006412//translation;GO:0009734//auxin-activated signaling pathway;GO:0001510//RNA methylation;GO:0042254//ribosome biogenesis;GO:0009734//auxin-activated signaling pathway;GO:0001510//RNA methylation;GO:0006412//translation
MC	PC	BAA03g33340	2.13436	2.76002	5.36266	3.83201	MF2	AT3G04840	-	Ribosomal protein S3Ae	Genetic Information Processing	Translation	ko03010//Ribosome	K02984	GO:0022626//cytosolic ribosome;GO:0022626//cytosolic ribosome;GO:0022626//cytosolic ribosome;GO:0022626//cytosolic ribosome;GO:0022627//cytosolic small ribosomal subunit;GO:0022627//cytosolic small ribosomal subunit;GO:0022627//cytosolic small ribosomal subunit;GO:0022626//cytosolic ribosome;GO:0022626//cytosolic ribosome;GO:0022627//cytosolic small ribosomal subunit;GO:0005886//plasma membrane;G…	GO:0003735//structural constituent of ribosome	GO:0006412//translation;GO:0001510//RNA methylation;GO:0009220//pyrimidine ribonucleotide biosynthetic process;GO:0006412//translation;GO:0006412//translation;GO:0009220//pyrimidine ribonucleotide biosynthetic process;GO:0001510//RNA methylation
MC	PC	BAA05g42500	2.50249	3.47468	8.70317	6.13589	MF1	AT3G04400	emb2171	Ribosomal protein L14p/L23e family protein	Genetic Information Processing	Translation	ko03010//Ribosome	K02894	GO:0005840//ribosome;GO:0009507//chloroplast;GO:0022625//cytosolic large ribosomal subunit;GO:0022625//cytosolic large ribosomal subunit;GO:0022625//cytosolic large ribosomal subunit;GO:0022625//cytosolic large ribosomal subunit;GO:0009507//chloroplast	GO:0003735//structural constituent of ribosome	GO:0006412//translation;GO:0006412//translation;GO:0006412//translation;GO:0009793//embryo development ending in seed dormancy
MC	PC	BAA03g33090	2.71987	3.5354	11.1357	6.7449	MF2	AT3G04400	emb2171	Ribosomal protein L14p/L23e family protein	Genetic Information Processing	Translation	ko03010//Ribosome	K02894	GO:0005840//ribosome;GO:0009507//chloroplast;GO:0022625//cytosolic large ribosomal subunit;GO:0022625//cytosolic large ribosomal subunit;GO:0022625//cytosolic large ribosomal subunit;GO:0022625//cytosolic large ribosomal subunit;GO:0009507//chloroplast	GO:0003735//structural constituent of ribosome	GO:0006412//translation;GO:0006412//translation;GO:0006412//translation;GO:0009793//embryo development ending in seed dormancy
MC	PC	BAA05g14120	0.0984288	0.165147	0.993275	0.245433	LF1	AT2G31270	CDT1A	homolog of yeast CDT1 A	-	-	-	-	GO:0009507//chloroplast;GO:0009507//chloroplast;GO:0005634//nucleus;GO:0005634//nucleus	GO:0004693//cyclin-dependent protein serine/threonine kinase activity;GO:0004693//cyclin-dependent protein serine/threonine kinase activity;GO:0019901//protein kinase binding;GO:0005515//protein binding;GO:0005515//protein binding;GO:0070182//DNA polymerase binding;GO:0005515//protein binding;GO:0005515//protein binding;GO:0005515//protein binding;GO:0070182//DNA polymerase binding	GO:0051276//chromosome organization;GO:0051276//chromosome organization;GO:0006260//DNA replication;GO:0006342//chromatin silencing;GO:0009658//chloroplast organization;GO:0051567//histone H3-K9 methylation;GO:0051567//histone H3-K9 methylation;GO:0006260//DNA replication;GO:0006270//DNA replication initiation;GO:0016458//gene silencing;GO:0048229//gametophyte development;GO:0016572//histone phos…
MC	PC	BAA04g20150	2.05678	2.7255	6.80697	4.31267	MF1	AT2G27530	PGY1	Ribosomal protein L1p/L10e family	Genetic Information Processing	Translation	ko03010//Ribosome	K02865	GO:0015934//large ribosomal subunit;GO:0022625//cytosolic large ribosomal subunit;GO:0022625//cytosolic large ribosomal subunit;GO:0015934//large ribosomal subunit;GO:0022626//cytosolic ribosome;GO:0022626//cytosolic ribosome;GO:0022626//cytosolic ribosome;GO:0005829//cytosol;GO:0015934//large ribosomal subunit;GO:0022626//cytosolic ribosome;GO:0022626//cytosolic ribosome;GO:0005829//cytosol;GO:0…	GO:0003735//structural constituent of ribosome	GO:0006412//translation;GO:0048569//post-embryonic organ development;GO:0006412//translation;GO:0006412//translation;GO:0009955//adaxial/abaxial pattern specification
MC	PC	BAA02g18940	0.908461	1.17031	3.84079	2.13552	MF1	AT1G67430	-	Ribosomal protein L22p/L17e family protein	Genetic Information Processing	Translation	ko03010//Ribosome	K02880	GO:0022626//cytosolic ribosome;GO:0022625//cytosolic large ribosomal subunit;GO:0022625//cytosolic large ribosomal subunit;GO:0022625//cytosolic large ribosomal subunit;GO:0022626//cytosolic ribosome;GO:0022626//cytosolic ribosome;GO:0022626//cytosolic ribosome;GO:0005737//cytoplasm;GO:0005773//vacuole;GO:0022626//cytosolic ribosome;GO:0022625//cytosolic large ribosomal subunit;GO:0022626//cytoso…	GO:0003735//structural constituent of ribosome	GO:0001510//RNA methylation;GO:0006412//translation;GO:0006412//translation;GO:0006412//translation;GO:0001510//RNA methylation
MC	PC	BAA07g12830	1.42875	2.01681	4.15898	2.84605	MF2	AT1G26630	FBR12	Eukaryotic translation initiation factor 5A-1 (eIF-5A 1) protein	-	-	-	-	GO:0005634//nucleus;GO:0005634//nucleus;GO:0005737//cytoplasm	GO:0003743//translation initiation factor activity;GO:0003743//translation initiation factor activity	GO:0009617//response to bacterium;GO:0006413//translational initiation;GO:0006094//gluconeogenesis;GO:0006413//translational initiation;GO:0006096//glycolytic process;GO:0006364//rRNA processing;GO:0046686//response to cadmium ion;GO:0006413//translational initiation;GO:0006413//translational initiation;GO:0046686//response to cadmium ion;GO:0009611//response to wounding;GO:0012501//programmed ce…
MC	PC	BAA05g07420	0.0982834	0.340178	8.39742	0.842824	-	-
MC	GC	BAA06g30670	1.20263	1.69821	1.86719	1.44483	LF1	AT5G67490	-	-	-	-	-	-	-	GO:0003674//molecular_function	GO:0008150//biological_process
MC	GC	BAA04g15140	0.71171	1.05953	1.53873	0.763907	MF2	AT5G39050	PMAT1	HXXXD-type acyl-transferase family protein	-	-	-	-	GO:0005829//cytosol;GO:0005737//cytoplasm	GO:0050736//O-malonyltransferase activity;GO:0016740//transferase activity	-
MC	GC	BAA03g07620	5.537	8.95063	4.50836	2.81151	MF1	AT5G16010	-	3-oxo-5-alpha-steroid 4-dehydrogenase family protein	Metabolism	Lipid metabolism;Global and overview maps	ko01100//Metabolic pathways;ko01110//Biosynthesis of secondary metabolites;ko01212//Fatty acid metabolism;ko01040//Biosynthesis of unsaturated fatty acids;ko00062//Fatty acid elongation	K10258	GO:0009941//chloroplast envelope;GO:0009941//chloroplast envelope;GO:0009941//chloroplast envelope;GO:0009507//chloroplast;GO:0009941//chloroplast envelope;GO:0009941//chloroplast envelope;GO:0009941//chloroplast envelope;GO:0009941//chloroplast envelope;GO:0009941//chloroplast envelope	GO:0003865//3-oxo-5-alpha-steroid 4-dehydrogenase activity	-
MC	GC	BAA01g14360	1.15984	1.53988	2.988	2.32809	LF1	AT4G22530	-	S-adenosyl-L-methionine-dependent methyltransferases superfamily protein	-	-	-	-	GO:0005829//cytosol;GO:0005737//cytoplasm;GO:0005737//cytoplasm;GO:0005634//nucleus	-	GO:0002679//respiratory burst involved in defense response;GO:0046482//para-aminobenzoic acid metabolic process;GO:0010200//response to chitin;GO:0030968//endoplasmic reticulum unfolded protein response;GO:0046482//para-aminobenzoic acid metabolic process;GO:0030968//endoplasmic reticulum unfolded protein response;GO:0030968//endoplasmic reticulum unfolded protein response;GO:0002679//respiratory…
MC	GC	BAA03g51190	3.83458	5.27265	3.63642	2.73603	MF1	AT4G20800	-	FAD-binding Berberine family protein	-	-	-	-	GO:0005737//cytoplasm	-	-
MC	GC	BAA03g42550	0.666756	0.904098	0.631848	0.239017	MF2	AT3G23810	SAHH2	S-adenosyl-l-homocysteine (SAH) hydrolase 2	Metabolism	Global and overview maps;Amino acid metabolism	ko01100//Metabolic pathways;ko00270//Cysteine and methionine metabolism	K01251	GO:0016020//membrane;GO:0005773//vacuole;GO:0005829//cytosol;GO:0005773//vacuole;GO:0005886//plasma membrane;GO:0005737//cytoplasm	GO:0004013//adenosylhomocysteinase activity	GO:0009651//response to salt stress;GO:0006730//one-carbon metabolic process;GO:0019344//cysteine biosynthetic process;GO:0007030//Golgi organization;GO:0006730//one-carbon metabolic process;GO:0009651//response to salt stress;GO:0019344//cysteine biosynthetic process;GO:0006816//calcium ion transport;GO:0007030//Golgi organization
MC	GC	BAA03g40200	1.48794	2.40744	14.1181	8.55444	-	AT3G19000	-	2-oxoglutarate (2OG) and Fe(II)-dependent oxygenase superfamily protein	-	-	-	-	GO:0005737//cytoplasm;GO:0005737//cytoplasm	GO:0016706//oxidoreductase activity, acting on paired donors, with incorporation or reduction of molecular oxygen, 2-oxoglutarate as one donor, and incorporation of one atom each of oxygen into both donors	GO:0000023//maltose metabolic process;GO:0019252//starch biosynthetic process;GO:0000023//maltose metabolic process;GO:0043085//positive regulation of catalytic activity;GO:0019252//starch biosynthetic process
MC	GC	BAA05g32140	0.270932	0.358153	15.0726	11.3249	LF1	AT3G15250	-	-	-	-	-	-	GO:0005634//nucleus	GO:0003674//molecular_function	GO:0008150//biological_process
MC	GC	BAA01g43100	1.62146	2.25851	1.50849	1.05539	MF1	AT3G09032	-	-	-	-	-	-	GO:0005634//nucleus	GO:0003674//molecular_function	GO:0008150//biological_process
MC	GC	BAA09g56900	2.70363	4.36597	15.7629	10.9295	LF1	AT2G23120	-	Late embryogenesis abundant protein, group 6	-	-	-	-	GO:0005886//plasma membrane	GO:0003674//molecular_function	GO:0009409//response to cold;GO:0008150//biological_process;GO:0009409//response to cold;GO:0009414//response to water deprivation;GO:0009737//response to abscisic acid;GO:0009414//response to water deprivation
MC	GC	BAA07g28830	1.20224	2.17222	0.886972	0.661217	MF2	AT1G73066	-	Leucine-rich repeat family protein	-	-	-	-	GO:0005886//plasma membrane	-	-
MC	GC	BAA02g18590	0.0902755	0.132502	0.248322	0.163202	MF1	AT1G67060	-	-	-	-	-	-	GO:0005886//plasma membrane	GO:0003674//molecular_function	GO:0008150//biological_process
MC	GC	BAA05g16610	0.343381	0.497428	0.23932	0.151281	MF2	AT1G56050	-	GTP-binding protein-related	-	-	-	-	GO:0009570//chloroplast stroma;GO:0009507//chloroplast;GO:0009570//chloroplast stroma;GO:0009570//chloroplast stroma;GO:0009570//chloroplast stroma;GO:0009570//chloroplast stroma;GO:0009570//chloroplast stroma;GO:0009570//chloroplast stroma;GO:0009570//chloroplast stroma;GO:0009570//chloroplast stroma;GO:0009570//chloroplast stroma;GO:0009570//chloroplast stroma;GO:0009507//chloroplast;GO:0009570…	-	GO:0006783//heme biosynthetic process;GO:0006783//heme biosynthetic process;GO:0008150//biological_process
MC	GC	BAA09g64700	0.140426	0.281004	3.40897	2.59863	MF2	AT1G11260	STP1	sugar transporter 1	-	-	-	-	GO:0005634//nucleus;GO:0016020//membrane;GO:0009506//plasmodesma;GO:0005886//plasma membrane;GO:0005773//vacuole;GO:0005886//plasma membrane;GO:0005737//cytoplasm;GO:0005886//plasma membrane;GO:0005773//vacuole;GO:0005886//plasma membrane;GO:0005886//plasma membrane	GO:0015145//monosaccharide transmembrane transporter activity;GO:0015144//carbohydrate transmembrane transporter activity;GO:0015144//carbohydrate transmembrane transporter activity;GO:0005351//sugar:proton symporter activity	GO:0009627//systemic acquired resistance;GO:0015749//monosaccharide transport;GO:0031347//regulation of defense response;GO:0009627//systemic acquired resistance
MC	GC	BAA04g27110	0.608018	1.30352	6.69682	5.15076	MF1	-
MC	EC	BAA10g09230	0.146368	0.188684	0.694494	0.409279	LF1	AT5G51180	-	alpha/beta-Hydrolases superfamily protein	-	-	-	-	GO:0005737//cytoplasm;GO:0005737//cytoplasm	-	GO:0008150//biological_process
MC	EC	BAA10g29180	0.137847	0.540621	0.709564	0.282273	LF1	AT5G08640	FLS1	flavonol synthase 1	Metabolism	Biosynthesis of other secondary metabolites;Global and overview maps	ko01100//Metabolic pathways;ko01110//Biosynthesis of secondary metabolites;ko00941//Flavonoid biosynthesis	K05278	GO:0005737//cytoplasm;GO:0005737//cytoplasm	GO:0045431//flavonol synthase activity	GO:0009411//response to UV;GO:0009744//response to sucrose;GO:0009718//anthocyanin-containing compound biosynthetic process;GO:0009733//response to auxin;GO:0010224//response to UV-B;GO:0080167//response to karrikin;GO:0009813//flavonoid biosynthetic process;GO:0009813//flavonoid biosynthetic process
MC	EC	BAA02g00840	0.367712	0.50353	0.518722	0.287964	MF2	AT5G03200	LUL1	RING/U-box superfamily protein	-	-	-	-	GO:0005737//cytoplasm	GO:0008270//zinc ion binding;GO:0004842//ubiquitin-protein transferase activity	-
MC	EC	BAA08g16250	1.93809	3.15054	4.23647	2.96634	MF2	AT4G34131	UGT73B3	UDP-glucosyl transferase 73B3	-	-	-	-	-	GO:0016758//transferase activity, transferring hexosyl groups;GO:0035251//UDP-glucosyltransferase activity;GO:0080043//quercetin 3-O-glucosyltransferase activity;GO:0008194//UDP-glycosyltransferase activity	GO:0051707//response to other organism;GO:0051707//response to other organism
MC	EC	BAA04g31190	0.441284	0.712083	0.574817	0.253896	MF1	AT2G43290	MSS3	Calcium-binding EF-hand family protein	Organismal Systems	Environmental adaptation	ko04626//Plant-pathogen interaction	K13448	GO:0005576//extracellular region	GO:0005509//calcium ion binding	GO:0008150//biological_process
MC	EC	BAA05g10750	0.285779	0.375484	0.471592	0.284018	LF1	AT2G34650	PID	Protein kinase superfamily protein	-	-	-	-	GO:0009986//cell surface;GO:0005634//nucleus	GO:0004674//protein serine/threonine kinase activity;GO:0016301//kinase activity;GO:0016301//kinase activity;GO:0004674//protein serine/threonine kinase activity;GO:0005515//protein binding;GO:0004672//protein kinase activity;GO:0004674//protein serine/threonine kinase activity;GO:0005515//protein binding;GO:0005515//protein binding;GO:0004672//protein kinase activity;GO:0004674//protein serine/t…	GO:0009733//response to auxin;GO:0009640//photomorphogenesis;GO:0048825//cotyledon development;GO:0048825//cotyledon development;GO:0048825//cotyledon development;GO:0048443//stamen development;GO:0048766//root hair initiation;GO:0048825//cotyledon development;GO:0009926//auxin polar transport;GO:0009637//response to blue light;GO:0048767//root hair elongation;GO:0048766//root hair initiation;GO:…
MC	EC	BAA05g18170	2.25334	3.24747	0.829184	0.496957	MF2	AT1G52720	-	-	-	-	-	-	GO:0009507//chloroplast;GO:0009536//plastid	GO:0003674//molecular_function	GO:0008150//biological_process
MC	EC	BAA08g23620	0.557218	0.723659	0.802435	0.608101	MF1	AT1G30475	-	-	-	-	-	-	-	GO:0003674//molecular_function;GO:0003674//molecular_function	GO:0008150//biological_process
MC	EC	BAA06g06310	1.40195	2.12177	2.86378	2.18259	LF1	AT1G08830	CSD1	copper/zinc superoxide dismutase 1	Cellular Processes	Transport and catabolism	ko04146//Peroxisome	K04565	GO:0005829//cytosol;GO:0005737//cytoplasm;GO:0005576//extracellular region;GO:0005737//cytoplasm;GO:0005634//nucleus;GO:0005737//cytoplasm;GO:0005829//cytosol;GO:0005829//cytosol;GO:0005829//cytosol	GO:0004784//superoxide dismutase activity;GO:0008270//zinc ion binding;GO:0005515//protein binding;GO:0005507//copper ion binding;GO:0004784//superoxide dismutase activity	GO:0019430//removal of superoxide radicals;GO:0071484//cellular response to light intensity;GO:0071472//cellular response to salt stress;GO:0009651//response to salt stress;GO:0035195//gene silencing by miRNA;GO:0071280//cellular response to copper ion;GO:0006979//response to oxidative stress;GO:0006096//glycolytic process;GO:0071484//cellular response to light intensity;GO:0035195//gene silencin…
MC	EC	BAA06g05450	0.709413	0.968823	1.32992	0.872523	LF1	AT1G07820	-	Histone superfamily protein	-	-	-	-	GO:0005634//nucleus;GO:0005634//nucleus	GO:0003677//DNA binding	-
MC	EC	BAA10g04690	0.308923	0.448491	1.73793	0.900781	LF1	AT1G05850	POM1	Chitinase family protein	-	-	-	-	GO:0048046//apoplast;GO:0005576//extracellular region;GO:0005794//Golgi apparatus	GO:0004568//chitinase activity;GO:0030247//polysaccharide binding	GO:0009932//cell tip growth;GO:0009651//response to salt stress;GO:0071555//cell wall organization;GO:0040007//growth;GO:0010053//root epidermal cell differentiation;GO:0009750//response to fructose;GO:0009805//coumarin biosynthetic process;GO:0019761//glucosinolate biosynthetic process;GO:0048767//root hair elongation;GO:0043481//anthocyanin accumulation in tissues in response to UV light;GO:000…
PC	VC	BAA10g18290	2.44806	1.86995	1.0315	2.34699	LF1	AT5G60460	-	Preprotein translocase Sec, Sec61-beta subunit protein	Genetic Information Processing;Cellular Processes	Transport and catabolism;Folding, sorting and degradation	ko04141//Protein processing in endoplasmic reticulum;ko04145//Phagosome;ko03060//Protein export	K09481	GO:0005886//plasma membrane;GO:0005794//Golgi apparatus;GO:0009507//chloroplast	GO:0008565//protein transporter activity	GO:0015031//protein transport
PC	VC	BAA01g31920	4.65879	3.17168	1.63932	2.49555	MF1	AT3G24100	-	Uncharacterised protein family SERF	-	-	-	-	-	GO:0003674//molecular_function	GO:0008150//biological_process
PC	MC	BAA01g11340	0.494683	0.311825	0.0479094	0.374655	LF1	AT4G18870	-	E2F/DP family winged-helix DNA-binding domain	-	-	-	-	GO:0005634//nucleus	GO:0003677//DNA binding;GO:0003700//sequence-specific DNA binding transcription factor activity;GO:0003700//sequence-specific DNA binding transcription factor activity	-
PC	MC	BAA05g25060	7.56484	4.83966	1.67652	2.97513	LF1	AT3G22360	AOX1B	alternative oxidase 1B	-	-	-	-	GO:0005739//mitochondrion;GO:0005739//mitochondrion;GO:0005739//mitochondrion	GO:0009916//alternative oxidase activity;GO:0009916//alternative oxidase activity	GO:0055114//oxidation-reduction process
PC	MC	BAA05g08420	6.19441	4.43312	0.886732	3.02115	LF1	AT2G37430	ZAT11	C2H2 and C2HC zinc fingers superfamily protein	-	-	-	-	GO:0005634//nucleus	GO:0008270//zinc ion binding;GO:0003700//sequence-specific DNA binding transcription factor activity;GO:0003676//nucleic acid binding	GO:0006355//regulation of transcription, DNA-templated;GO:0010200//response to chitin;GO:0002679//respiratory burst involved in defense response;GO:0006355//regulation of transcription, DNA-templated;GO:0002679//respiratory burst involved in defense response;GO:0006355//regulation of transcription, DNA-templated;GO:0009693//ethylene biosynthetic process;GO:0010200//response to chitin;GO:0035556//…
PC	MC	BAA05g13280	3.7702	2.74367	0.929025	4.05444	LF1	AT2G31945	-	-	-	-	-	-	-	GO:0003674//molecular_function	GO:0009407//toxin catabolic process;GO:0009693//ethylene biosynthetic process;GO:0010583//response to cyclopentenone;GO:0009407//toxin catabolic process;GO:0008150//biological_process;GO:0009693//ethylene biosynthetic process
PC	MC	BAA03g16970	8.19037	5.84567	3.81559	7.146	MF2	AT2G30140	UGT87A2	UDP-Glycosyltransferase superfamily protein	-	-	-	-	GO:0005634//nucleus;GO:0005634//nucleus;GO:0005829//cytosol;GO:0005737//cytoplasm;GO:0005634//nucleus;GO:0005829//cytosol	GO:0016757//transferase activity, transferring glycosyl groups;GO:0016758//transferase activity, transferring hexosyl groups;GO:0008194//UDP-glycosyltransferase activity	GO:0009407//toxin catabolic process;GO:0034976//response to endoplasmic reticulum stress;GO:0009407//toxin catabolic process;GO:0009909//regulation of flower development;GO:0009627//systemic acquired resistance;GO:0010583//response to cyclopentenone;GO:0034976//response to endoplasmic reticulum stress;GO:0009627//systemic acquired resistance
PC	MC	BAA07g43110	11.8219	8.84284	2.72222	5.22367	LF1	AT1G80840	WRKY40	WRKY DNA-binding protein 40	-	-	-	-	GO:0005634//nucleus;GO:0005634//nucleus	GO:0003700//sequence-specific DNA binding transcription factor activity;GO:0005515//protein binding;GO:0003700//sequence-specific DNA binding transcription factor activity;GO:0003700//sequence-specific DNA binding transcription factor activity;GO:0005515//protein binding;GO:0003700//sequence-specific DNA binding transcription factor activity;GO:0003700//sequence-specific DNA binding transcription…	GO:0006355//regulation of transcription, DNA-templated;GO:0043900//regulation of multi-organism process;GO:0009862//systemic acquired resistance, salicylic acid mediated signaling pathway;GO:0030968//endoplasmic reticulum unfolded protein response;GO:0006355//regulation of transcription, DNA-templated;GO:0009612//response to mechanical stimulus;GO:0010363//regulation of plant-type hypersensitive …
PC	MC	BAA07g40860	2.03815	1.50819	0.460215	1.42808	LF1	AT1G76970	-	Target of Myb protein 1	-	-	-	-	GO:0005795//Golgi stack;GO:0005795//Golgi stack;GO:0005795//Golgi stack	GO:0008565//protein transporter activity	GO:0009627//systemic acquired resistance;GO:0030968//endoplasmic reticulum unfolded protein response;GO:0006612//protein targeting to membrane;GO:0010363//regulation of plant-type hypersensitive response;GO:0009697//salicylic acid biosynthetic process;GO:0045087//innate immune response;GO:0006891//intra-Golgi vesicle-mediated transport;GO:0006886//intracellular protein transport;GO:0010200//respo…
PC	MC	BAA09g25880	23.2493	16.546	15.9347	20.4967	-	-
PC	MC	BAA03g63130	12.5213	7.89601	4.89155	7.45143	-	-
PC	MC	BAA02g42470	1.79582	1.33318	1.13824	2.51926	-	-
PC	GC	BAA10g18290	1.0315	2.34699	7.14365	3.2835	LF1	AT5G60460	-	Preprotein translocase Sec, Sec61-beta subunit protein	Genetic Information Processing;Cellular Processes	Transport and catabolism;Folding, sorting and degradation	ko04141//Protein processing in endoplasmic reticulum;ko04145//Phagosome;ko03060//Protein export	K09481	GO:0005886//plasma membrane;GO:0005794//Golgi apparatus;GO:0009507//chloroplast	GO:0008565//protein transporter activity	GO:0015031//protein transport
PC	GC	BAA04g15140	0.167705	0.961882	1.53873	0.763907	MF2	AT5G39050	PMAT1	HXXXD-type acyl-transferase family protein	-	-	-	-	GO:0005829//cytosol;GO:0005737//cytoplasm	GO:0050736//O-malonyltransferase activity;GO:0016740//transferase activity	-
PC	GC	BAA03g54170	0.998492	1.84404	2.61186	1.92351	MF1	AT4G25030	-	-	-	-	-	-	GO:0005634//nucleus;GO:0005634//nucleus	GO:0003674//molecular_function	GO:0030968//endoplasmic reticulum unfolded protein response;GO:0030968//endoplasmic reticulum unfolded protein response;GO:0009414//response to water deprivation;GO:0009738//abscisic acid-activated signaling pathway;GO:0006612//protein targeting to membrane;GO:0009733//response to auxin;GO:0035556//intracellular signal transduction;GO:0042538//hyperosmotic salinity response;GO:0006612//protein ta…
PC	GC	BAA01g14360	0.630983	1.28759	2.988	2.32809	LF1	AT4G22530	-	S-adenosyl-L-methionine-dependent methyltransferases superfamily protein	-	-	-	-	GO:0005829//cytosol;GO:0005737//cytoplasm;GO:0005737//cytoplasm;GO:0005634//nucleus	-	GO:0002679//respiratory burst involved in defense response;GO:0046482//para-aminobenzoic acid metabolic process;GO:0010200//response to chitin;GO:0030968//endoplasmic reticulum unfolded protein response;GO:0046482//para-aminobenzoic acid metabolic process;GO:0030968//endoplasmic reticulum unfolded protein response;GO:0030968//endoplasmic reticulum unfolded protein response;GO:0002679//respiratory…
PC	GC	BAA01g31920	1.63932	2.49555	3.88259	2.46409	MF1	AT3G24100	-	Uncharacterised protein family SERF	-	-	-	-	-	GO:0003674//molecular_function	GO:0008150//biological_process
PC	GC	BAA05g32140	0.0455145	0.398162	15.0726	11.3249	LF1	AT3G15250	-	-	-	-	-	-	GO:0005634//nucleus	GO:0003674//molecular_function	GO:0008150//biological_process
PC	GC	BAA01g43100	0.812618	1.21251	1.50849	1.05539	MF1	AT3G09032	-	-	-	-	-	-	GO:0005634//nucleus	GO:0003674//molecular_function	GO:0008150//biological_process
PC	GC	BAA04g23140	1.10505	2.13725	2.65458	2.01905	MF1	AT2G31560	-	Protein of unknown function (DUF1685)	-	-	-	-	GO:0009507//chloroplast;GO:0009507//chloroplast	GO:0003674//molecular_function	GO:0008150//biological_process
PC	GC	BAA09g56900	2.54897	4.27552	15.7629	10.9295	LF1	AT2G23120	-	Late embryogenesis abundant protein, group 6	-	-	-	-	GO:0005886//plasma membrane	GO:0003674//molecular_function	GO:0009409//response to cold;GO:0008150//biological_process;GO:0009409//response to cold;GO:0009414//response to water deprivation;GO:0009737//response to abscisic acid;GO:0009414//response to water deprivation
PC	GC	BAA07g28830	0.540507	1.67946	0.886972	0.661217	MF2	AT1G73066	-	Leucine-rich repeat family protein	-	-	-	-	GO:0005886//plasma membrane	-	-
PC	GC	BAA07g30830	2.00894	2.97487	4.92675	3.64556	MF2	AT1G68490	-	-	-	-	-	-	GO:0005634//nucleus	GO:0003674//molecular_function	GO:0008150//biological_process
PC	GC	BAA09g64700	0.320462	1.09472	3.40897	2.59863	MF2	AT1G11260	STP1	sugar transporter 1	-	-	-	-	GO:0005634//nucleus;GO:0016020//membrane;GO:0009506//plasmodesma;GO:0005886//plasma membrane;GO:0005773//vacuole;GO:0005886//plasma membrane;GO:0005737//cytoplasm;GO:0005886//plasma membrane;GO:0005773//vacuole;GO:0005886//plasma membrane;GO:0005886//plasma membrane	GO:0015145//monosaccharide transmembrane transporter activity;GO:0015144//carbohydrate transmembrane transporter activity;GO:0015144//carbohydrate transmembrane transporter activity;GO:0005351//sugar:proton symporter activity	GO:0009627//systemic acquired resistance;GO:0015749//monosaccharide transport;GO:0031347//regulation of defense response;GO:0009627//systemic acquired resistance
PC	GC	BAA10g23280	2.21877	8.34482	16.8211	12.5613	LF1	-
PC	GC	BAA03g63130	4.89155	7.45143	22.0432	15.4551	-	-
PC	EC	BAA10g18290	1.0315	2.34699	1.70842	1.32032	LF1	AT5G60460	-	Preprotein translocase Sec, Sec61-beta subunit protein	Genetic Information Processing;Cellular Processes	Transport and catabolism;Folding, sorting and degradation	ko04141//Protein processing in endoplasmic reticulum;ko04145//Phagosome;ko03060//Protein export	K09481	GO:0005886//plasma membrane;GO:0005794//Golgi apparatus;GO:0009507//chloroplast	GO:0008565//protein transporter activity	GO:0015031//protein transport
PC	EC	BAA02g41290	0.905754	2.01067	4.69216	2.85446	MF1	AT5G47910	RBOHD	respiratory burst oxidase homologue D	Environmental Information Processing;Organismal Systems	Signal transduction;Environmental adaptation	ko04626//Plant-pathogen interaction;ko04016//MAPK signaling pathway - plant	K13447	GO:0005886//plasma membrane;GO:0005794//Golgi apparatus;GO:0005634//nucleus;GO:0005886//plasma membrane	GO:0016174//NAD(P)H oxidase activity;GO:0016174//NAD(P)H oxidase activity	GO:0009408//response to heat;GO:0072593//reactive oxygen species metabolic process;GO:0072593//reactive oxygen species metabolic process;GO:0042744//hydrogen peroxide catabolic process;GO:0009408//response to heat;GO:0072593//reactive oxygen species metabolic process;GO:0050832//defense response to fungus;GO:0050832//defense response to fungus;GO:0007231//osmosensory signaling pathway;GO:0006952/…
PC	EC	BAA06g43460	0.625261	1.69113	1.94746	1.43084	LF1	AT5G46710	-	PLATZ transcription factor family protein	-	-	-	-	GO:0005634//nucleus	-	GO:0008150//biological_process
PC	EC	BAA06g44440	0.459236	1.18162	1.98487	1.44423	LF1	AT5G45110	NPR3	NPR1-like protein 3	Environmental Information Processing	Signal transduction	ko04075//Plant hormone signal transduction	K14508	-	GO:0005515//protein binding;GO:0005515//protein binding;GO:0005515//protein binding;GO:1901149//salicylic acid binding;GO:0005515//protein binding	GO:0050832//defense response to fungus;GO:0010363//regulation of plant-type hypersensitive response;GO:0009862//systemic acquired resistance, salicylic acid mediated signaling pathway;GO:0043069//negative regulation of programmed cell death;GO:0010200//response to chitin;GO:0006612//protein targeting to membrane;GO:0009862//systemic acquired resistance, salicylic acid mediated signaling pathway;G…
PC	EC	BAA09g22010	0.49308	1.06271	1.28269	0.855263	MF2	AT5G44800	CHR4	chromatin remodeling 4	-	-	-	-	GO:0009506//plasmodesma;GO:0005634//nucleus	GO:0005524//ATP binding;GO:0003677//DNA binding;GO:0003682//chromatin binding;GO:0005524//ATP binding;GO:0004386//helicase activity	GO:0006333//chromatin assembly or disassembly;GO:0006333//chromatin assembly or disassembly
PC	EC	BAA02g42880	3.60523	6.19436	10.4934	7.7647	MF1	AT5G27760	-	Hypoxia-responsive family protein	-	-	-	-	-	GO:0003674//molecular_function	GO:0001666//response to hypoxia;GO:0009723//response to ethylene;GO:0001666//response to hypoxia
PC	EC	BAA02g07440	0.631033	1.60937	1.85965	1.36374	MF2	AT5G17280	-	-	-	-	-	-	GO:0009507//chloroplast	GO:0003674//molecular_function	GO:0008150//biological_process
PC	EC	BAA10g32180	6.17892	9.71926	22.6157	16.8751	LF1	AT5G05220	-	-	-	-	-	-	GO:0009507//chloroplast;GO:0009507//chloroplast	GO:0003674//molecular_function	GO:0008150//biological_process
PC	EC	BAA02g00970	0.715137	1.31895	12.3386	8.45671	MF2	AT5G03380	-	Heavy metal transport/detoxification superfamily protein	-	-	-	-	GO:0005886//plasma membrane	GO:0046872//metal ion binding	GO:0010200//response to chitin
PC	EC	BAA08g16250	0.201855	1.86567	4.23647	2.96634	MF2	AT4G34131	UGT73B3	UDP-glucosyl transferase 73B3	-	-	-	-	-	GO:0016758//transferase activity, transferring hexosyl groups;GO:0035251//UDP-glucosyltransferase activity;GO:0080043//quercetin 3-O-glucosyltransferase activity;GO:0008194//UDP-glycosyltransferase activity	GO:0051707//response to other organism;GO:0051707//response to other organism
PC	EC	BAA03g57730	1.84698	3.77987	3.03786	2.10045	MF1	AT4G30210	ATR2	P450 reductase 2	-	-	-	-	GO:0005783//endoplasmic reticulum;GO:0009507//chloroplast;GO:0005783//endoplasmic reticulum;GO:0005783//endoplasmic reticulum;GO:0005783//endoplasmic reticulum	GO:0003958//NADPH-hemoprotein reductase activity;GO:0003958//NADPH-hemoprotein reductase activity;GO:0003958//NADPH-hemoprotein reductase activity	GO:0009698//phenylpropanoid metabolic process;GO:0009698//phenylpropanoid metabolic process;GO:0009698//phenylpropanoid metabolic process;GO:0009698//phenylpropanoid metabolic process;GO:0009698//phenylpropanoid metabolic process;GO:0009698//phenylpropanoid metabolic process
PC	EC	BAA09g46050	1.29698	2.07538	1.73657	1.31658	LF1	AT3G54620	BZIP25	basic leucine zipper 25	-	-	-	-	GO:0005634//nucleus;GO:0005634//nucleus;GO:0005634//nucleus	GO:0005515//protein binding;GO:0005515//protein binding;GO:0005515//protein binding;GO:0046982//protein heterodimerization activity;GO:0005515//protein binding;GO:0005515//protein binding;GO:0003700//sequence-specific DNA binding transcription factor activity;GO:0046982//protein heterodimerization activity;GO:0003700//sequence-specific DNA binding transcription factor activity;GO:0046982//protein…	GO:0045893//positive regulation of transcription, DNA-templated;GO:0009755//hormone-mediated signaling pathway;GO:0009410//response to xenobiotic stimulus;GO:0045893//positive regulation of transcription, DNA-templated;GO:0009755//hormone-mediated signaling pathway;GO:0007165//signal transduction;GO:0030968//endoplasmic reticulum unfolded protein response;GO:0030968//endoplasmic reticulum unfolde…
PC	EC	BAA01g31920	1.63932	2.49555	4.41869	3.2821	MF1	AT3G24100	-	Uncharacterised protein family SERF	-	-	-	-	-	GO:0003674//molecular_function	GO:0008150//biological_process
PC	EC	BAA05g25060	1.67652	2.97513	7.54374	4.81537	LF1	AT3G22360	AOX1B	alternative oxidase 1B	-	-	-	-	GO:0005739//mitochondrion;GO:0005739//mitochondrion;GO:0005739//mitochondrion	GO:0009916//alternative oxidase activity;GO:0009916//alternative oxidase activity	GO:0055114//oxidation-reduction process
PC	EC	BAA05g39260	0.92228	2.05086	2.27147	1.17232	LF1	AT3G06500	A/N-InvC	Plant neutral invertase family protein	-	-	-	-	GO:0005739//mitochondrion;GO:0005576//extracellular region	GO:0004575//sucrose alpha-glucosidase activity;GO:0004564//beta-fructofuranosidase activity	GO:0048510//regulation of timing of transition from vegetative to reproductive phase;GO:0009693//ethylene biosynthetic process;GO:0010029//regulation of seed germination;GO:0007623//circadian rhythm;GO:0009693//ethylene biosynthetic process
PC	EC	BAA04g23140	1.10505	2.13725	4.41758	2.72702	MF1	AT2G31560	-	Protein of unknown function (DUF1685)	-	-	-	-	GO:0009507//chloroplast;GO:0009507//chloroplast	GO:0003674//molecular_function	GO:0008150//biological_process
PC	EC	BAA03g17730	0.304369	0.745954	1.46556	0.977347	MF2	AT2G31560	-	Protein of unknown function (DUF1685)	-	-	-	-	GO:0009507//chloroplast;GO:0009507//chloroplast	GO:0003674//molecular_function	GO:0008150//biological_process
PC	EC	BAA06g31920	0.529415	1.21453	1.47583	1.01063	MF2	AT2G17120	LYM2	lysm domain GPI-anchored protein 2 precursor	-	-	-	-	GO:0005886//plasma membrane;GO:0046658//anchored component of plasma membrane;GO:0031225//anchored component of membrane;GO:0009506//plasmodesma;GO:0031225//anchored component of membrane;GO:0005886//plasma membrane;GO:0046658//anchored component of plasma membrane;GO:0005886//plasma membrane	GO:0008061//chitin binding	GO:0016998//cell wall macromolecule catabolic process;GO:0034976//response to endoplasmic reticulum stress;GO:0016998//cell wall macromolecule catabolic process;GO:0009627//systemic acquired resistance;GO:0034976//response to endoplasmic reticulum stress;GO:0009627//systemic acquired resistance
PC	EC	BAA07g40860	0.460215	1.42808	2.32921	1.7294	LF1	AT1G76970	-	Target of Myb protein 1	-	-	-	-	GO:0005795//Golgi stack;GO:0005795//Golgi stack;GO:0005795//Golgi stack	GO:0008565//protein transporter activity	GO:0009627//systemic acquired resistance;GO:0030968//endoplasmic reticulum unfolded protein response;GO:0006612//protein targeting to membrane;GO:0010363//regulation of plant-type hypersensitive response;GO:0009697//salicylic acid biosynthetic process;GO:0045087//innate immune response;GO:0006891//intra-Golgi vesicle-mediated transport;GO:0006886//intracellular protein transport;GO:0010200//respo…
PC	EC	BAA08g23620	0.132034	0.496184	0.802435	0.608101	MF1	AT1G30475	-	-	-	-	-	-	-	GO:0003674//molecular_function;GO:0003674//molecular_function	GO:0008150//biological_process
PC	EC	BAA09g25880	15.9347	20.4967	21.1675	14.5939	-	-
PC	EC	BAA08g16300	25.4602	36.8581	48.3151	32.6679	-	-
PC	EC	BAA08g16260	2.26542	3.80237	2.53382	1.44529	-	-
PC	EC	BAA08g05340	7.28252	21.06	29.8638	22.2462	-	-
PC	EC	BAA05g08980	0.627011	1.38873	1.96625	0.745486	-	-
PC	EC	BAA03g63130	4.89155	7.45143	12.3965	8.16153	-	-
PC	EC	BAA03g62600	2.86695	5.04666	8.75467	6.42833	-	-
PC	EC	BAA02g42470	1.13824	2.51926	3.50201	2.03369	-	-
VC	PC	BAA01g02720	0.874122	1.21439	4.24746	2.54087	LF1	AT4G36130	-	Ribosomal protein L2 family	Genetic Information Processing	Translation	ko03010//Ribosome	K02938	GO:0022625//cytosolic large ribosomal subunit;GO:0005737//cytoplasm;GO:0005773//vacuole;GO:0022626//cytosolic ribosome;GO:0022626//cytosolic ribosome;GO:0022625//cytosolic large ribosomal subunit;GO:0022626//cytosolic ribosome;GO:0005773//vacuole;GO:0005840//ribosome;GO:0005886//plasma membrane;GO:0022626//cytosolic ribosome;GO:0022625//cytosolic large ribosomal subunit;GO:0022625//cytosolic larg…	GO:0003735//structural constituent of ribosome	GO:0006412//translation;GO:0006412//translation;GO:0006412//translation
VC	PC	BAA01g25550	1.29271	1.83678	4.0394	2.79934	MF1	AT3G48930	EMB1080	Nucleic acid-binding, OB-fold-like protein	Genetic Information Processing	Translation	ko03010//Ribosome	K02949	GO:0022627//cytosolic small ribosomal subunit;GO:0022626//cytosolic ribosome;GO:0022626//cytosolic ribosome;GO:0022626//cytosolic ribosome;GO:0005737//cytoplasm;GO:0022627//cytosolic small ribosomal subunit;GO:0022627//cytosolic small ribosomal subunit;GO:0022626//cytosolic ribosome;GO:0022626//cytosolic ribosome;GO:0005618//cell wall;GO:0022627//cytosolic small ribosomal subunit;GO:0022627//cyto…	GO:0003735//structural constituent of ribosome	GO:0009793//embryo development ending in seed dormancy;GO:0006412//translation;GO:0006412//translation;GO:0006412//translation
VC	PC	BAA03g33340	1.66891	2.64045	5.36266	3.83201	MF2	AT3G04840	-	Ribosomal protein S3Ae	Genetic Information Processing	Translation	ko03010//Ribosome	K02984	GO:0022626//cytosolic ribosome;GO:0022626//cytosolic ribosome;GO:0022626//cytosolic ribosome;GO:0022626//cytosolic ribosome;GO:0022627//cytosolic small ribosomal subunit;GO:0022627//cytosolic small ribosomal subunit;GO:0022627//cytosolic small ribosomal subunit;GO:0022626//cytosolic ribosome;GO:0022626//cytosolic ribosome;GO:0022627//cytosolic small ribosomal subunit;GO:0005886//plasma membrane;G…	GO:0003735//structural constituent of ribosome	GO:0006412//translation;GO:0001510//RNA methylation;GO:0009220//pyrimidine ribonucleotide biosynthetic process;GO:0006412//translation;GO:0006412//translation;GO:0009220//pyrimidine ribonucleotide biosynthetic process;GO:0001510//RNA methylation
VC	PC	BAA05g07420	0.075865	0.255621	8.39742	0.842824	-	-
VC	MC	BAA06g27880	0.711335	0.420571	1.56812	2.23348	LF1	AT5G63160	BT1	BTB and TAZ domain protein 1	-	-	-	-	GO:0005737//cytoplasm;GO:0005634//nucleus;GO:0005737//cytoplasm;GO:0005634//nucleus	GO:0005515//protein binding;GO:0005515//protein binding;GO:0005515//protein binding;GO:0005516//calmodulin binding	GO:0006355//regulation of transcription, DNA-templated;GO:0009553//embryo sac development;GO:0006355//regulation of transcription, DNA-templated;GO:0006355//regulation of transcription, DNA-templated;GO:0042542//response to hydrogen peroxide;GO:0009751//response to salicylic acid;GO:0009555//pollen development;GO:0009733//response to auxin
VC	MC	BAA03g15040	3.61905	2.24099	0.617259	1.7096	MF1	AT5G54300	-	Protein of unknown function (DUF761)	-	-	-	-	GO:0009507//chloroplast	GO:0003674//molecular_function	GO:0015824//proline transport;GO:0008150//biological_process
VC	MC	BAA06g43130	0.684291	0.48723	0.314568	0.553128	LF1	AT5G47050	-	SBP (S-ribonuclease binding protein) family protein	-	-	-	-	GO:0005634//nucleus	-	-
VC	MC	BAA06g43660	0.469974	0.320973	0.450139	1.01759	LF1	AT5G46350	WRKY8	WRKY DNA-binding protein 8	-	-	-	-	GO:0005634//nucleus;GO:0005634//nucleus	GO:0003700//sequence-specific DNA binding transcription factor activity;GO:0003700//sequence-specific DNA binding transcription factor activity;GO:0003700//sequence-specific DNA binding transcription factor activity;GO:0003700//sequence-specific DNA binding transcription factor activity;GO:0003700//sequence-specific DNA binding transcription factor activity	GO:0042742//defense response to bacterium;GO:0050832//defense response to fungus;GO:0006355//regulation of transcription, DNA-templated;GO:0006355//regulation of transcription, DNA-templated;GO:0009737//response to abscisic acid;GO:0070301//cellular response to hydrogen peroxide;GO:0006355//regulation of transcription, DNA-templated;GO:0050832//defense response to fungus;GO:0042742//defense respo…
VC	MC	BAA06g35860	0.484149	0.368007	0.352472	0.737609	LF1	AT5G28646	WVD2	TPX2 (targeting protein for Xklp2) protein family	-	-	-	-	GO:0055028//cortical microtubule;GO:0055028//cortical microtubule;GO:0005634//nucleus;GO:0055028//cortical microtubule;GO:0055028//cortical microtubule;GO:0005634//nucleus	GO:0003674//molecular_function	GO:0001578//microtubule bundle formation;GO:0007163//establishment or maintenance of cell polarity;GO:0009825//multidimensional cell growth;GO:0010091//trichome branching;GO:0000226//microtubule cytoskeleton organization;GO:0000226//microtubule cytoskeleton organization;GO:0010091//trichome branching;GO:0001578//microtubule bundle formation
VC	MC	BAA08g15600	0.378808	0.274485	0.294851	0.676539	MF2	AT4G35110	-	Arabidopsis phospholipase-like protein (PEARLI 4) family	-	-	-	-	GO:0005634//nucleus;GO:0005634//nucleus;GO:0005634//nucleus;GO:0005634//nucleus	GO:0003674//molecular_function	GO:0080167//response to karrikin;GO:0043090//amino acid import
VC	MC	BAA01g15780	1.059	0.760904	0.753597	1.3088	LF1	AT4G23920	UGE2	UDP-D-glucose/UDP-D-galactose 4-epimerase 2	Metabolism	Global and overview maps;Carbohydrate metabolism	ko01100//Metabolic pathways;ko00520//Amino sugar and nucleotide sugar metabolism;ko00052//Galactose metabolism	K01784	GO:0005829//cytosol;GO:0005886//plasma membrane	GO:0046983//protein dimerization activity;GO:0003978//UDP-glucose 4-epimerase activity;GO:0003978//UDP-glucose 4-epimerase activity;GO:0003978//UDP-glucose 4-epimerase activity	GO:0042546//cell wall biogenesis
VC	MC	BAA03g51160	4.59255	3.48736	0.923598	1.45285	MF1	AT4G20780	CML42	calmodulin like 42	Organismal Systems	Environmental adaptation	ko04626//Plant-pathogen interaction	K13448	-	GO:0005515//protein binding;GO:0005509//calcium ion binding;GO:0005509//calcium ion binding	GO:0010091//trichome branching;GO:0010091//trichome branching
VC	MC	BAA04g04510	0.875446	0.587023	0.823268	1.35186	MF1	AT3G55430	-	O-Glycosyl hydrolases family 17 protein	-	-	-	-	GO:0005618//cell wall;GO:0009506//plasmodesma;GO:0005576//extracellular region	GO:0004553//hydrolase activity, hydrolyzing O-glycosyl compounds	GO:0010200//response to chitin
VC	MC	BAA09g47170	0.65428	0.460475	0.664336	0.911483	LF1	AT3G53340	NF-YB10	nuclear factor Y, subunit B10	-	-	-	-	GO:0005634//nucleus	GO:0003700//sequence-specific DNA binding transcription factor activity	-
VC	MC	BAA02g38480	1.59359	1.09226	1.06508	1.36701	MF1	AT3G25610	-	ATPase E1-E2 type family protein / haloacid dehalogenase-like hydrolase family protein	-	-	-	-	GO:0005886//plasma membrane;GO:0005886//plasma membrane	GO:0015662//ATPase activity, coupled to transmembrane movement of ions, phosphorylative mechanism;GO:0015662//ATPase activity, coupled to transmembrane movement of ions, phosphorylative mechanism	-
VC	MC	BAA01g38810	4.2315	2.68302	8.55361	12.4736	MF1	AT3G15356	-	Legume lectin family protein	-	-	-	-	GO:0048046//apoplast;GO:0005618//cell wall;GO:0005618//cell wall;GO:0005886//plasma membrane	GO:0030246//carbohydrate binding	GO:0009817//defense response to fungus, incompatible interaction;GO:0009817//defense response to fungus, incompatible interaction
VC	MC	BAA05g35420	0.138759	0.0945647	0.0898989	0.256654	LF1	AT3G11690	-	-	-	-	-	-	GO:0005634//nucleus	GO:0003674//molecular_function	GO:0008150//biological_process
VC	MC	BAA01g42540	0.407248	0.28227	0.282311	0.456085	MF1	AT3G10290	-	Nucleotide-sugar transporter family protein	-	-	-	-	GO:0005886//plasma membrane	GO:0008514//organic anion transmembrane transporter activity	-
VC	MC	BAA05g40120	0.543593	0.401937	0.50036	0.906385	LF1	AT3G05580	TOPP9	Calcineurin-like metallo-phosphoesterase superfamily protein	Genetic Information Processing	Translation	ko03015//mRNA surveillance pathway	K06269	GO:0005737//cytoplasm	GO:0004722//protein serine/threonine phosphatase activity;GO:0004722//protein serine/threonine phosphatase activity;GO:0004722//protein serine/threonine phosphatase activity	GO:0030968//endoplasmic reticulum unfolded protein response;GO:0030968//endoplasmic reticulum unfolded protein response;GO:0009738//abscisic acid-activated signaling pathway;GO:0010200//response to chitin;GO:0035556//intracellular signal transduction;GO:0009738//abscisic acid-activated signaling pathway;GO:0030968//endoplasmic reticulum unfolded protein response
VC	MC	BAA05g08420	6.19441	4.43312	6.90617	9.87279	LF1	AT2G37430	ZAT11	C2H2 and C2HC zinc fingers superfamily protein	-	-	-	-	GO:0005634//nucleus	GO:0008270//zinc ion binding;GO:0003700//sequence-specific DNA binding transcription factor activity;GO:0003676//nucleic acid binding	GO:0006355//regulation of transcription, DNA-templated;GO:0010200//response to chitin;GO:0002679//respiratory burst involved in defense response;GO:0006355//regulation of transcription, DNA-templated;GO:0002679//respiratory burst involved in defense response;GO:0006355//regulation of transcription, DNA-templated;GO:0009693//ethylene biosynthetic process;GO:0010200//response to chitin;GO:0035556//…
VC	MC	BAA04g25980	2.81538	1.72034	3.00038	4.08646	-	AT2G35960	NHL12	NDR1/HIN1-like 12	-	-	-	-	GO:0005886//plasma membrane	GO:0003674//molecular_function;GO:0003674//molecular_function	GO:0019252//starch biosynthetic process;GO:0000023//maltose metabolic process;GO:0008150//biological_process;GO:0019252//starch biosynthetic process;GO:0000023//maltose metabolic process
VC	MC	BAA05g12720	0.595135	0.448588	0.882981	1.45592	LF1	AT2G32240	-	-	-	-	-	-	GO:0005737//cytoplasm;GO:0005886//plasma membrane	GO:0003674//molecular_function	GO:0046686//response to cadmium ion;GO:0009737//response to abscisic acid;GO:0046686//response to cadmium ion
VC	MC	BAA05g13280	3.7702	2.74367	8.11912	14.4611	LF1	AT2G31945	-	-	-	-	-	-	-	GO:0003674//molecular_function	GO:0009407//toxin catabolic process;GO:0009693//ethylene biosynthetic process;GO:0010583//response to cyclopentenone;GO:0009407//toxin catabolic process;GO:0008150//biological_process;GO:0009693//ethylene biosynthetic process
VC	MC	BAA04g23280	1.69967	1.15572	1.22631	1.69033	MF1	AT2G31360	ADS2	16:0delta9 desaturase 2	Metabolism	Global and overview maps;Lipid metabolism	ko01212//Fatty acid metabolism;ko01040//Biosynthesis of unsaturated fatty acids	K00507	GO:0005789//endoplasmic reticulum membrane;GO:0005783//endoplasmic reticulum;GO:0005789//endoplasmic reticulum membrane;GO:0005789//endoplasmic reticulum membrane;GO:0005789//endoplasmic reticulum membrane	GO:0016491//oxidoreductase activity	GO:0002213//defense response to insect;GO:0042761//very long-chain fatty acid biosynthetic process;GO:0001676//long-chain fatty acid metabolic process;GO:0001676//long-chain fatty acid metabolic process;GO:0002213//defense response to insect;GO:0006633//fatty acid biosynthetic process;GO:0006633//fatty acid biosynthetic process;GO:0042761//very long-chain fatty acid biosynthetic process;GO:000762…
VC	MC	BAA04g16640	0.25658	0.161042	0.40752	0.787653	MF1	AT2G22560	NET2D	Kinase interacting (KIP1-like) family protein	-	-	-	-	GO:0005886//plasma membrane	-	-
VC	MC	BAA09g58700	9.17856	6.33955	7.07799	9.37671	MF2	AT2G20562	-	-	-	-	-	-	-	-	-
VC	MC	BAA07g27240	12.3729	9.23891	5.03655	6.8874	MF2	AT1G76600	-	-	-	-	-	-	GO:0005634//nucleus;GO:0005730//nucleolus;GO:0005730//nucleolus;GO:0005634//nucleus	GO:0003674//molecular_function	GO:0035556//intracellular signal transduction;GO:0002679//respiratory burst involved in defense response;GO:0002679//respiratory burst involved in defense response;GO:0010200//response to chitin;GO:0009873//ethylene-activated signaling pathway;GO:0009873//ethylene-activated signaling pathway
VC	MC	BAA07g36520	2.57028	1.90016	1.83414	2.60282	LF1	AT1G71697	CK1	choline kinase 1	Metabolism	Lipid metabolism;Global and overview maps	ko01100//Metabolic pathways;ko00564//Glycerophospholipid metabolism	K14156	GO:0005737//cytoplasm	GO:0004103//choline kinase activity;GO:0004103//choline kinase activity	GO:0010200//response to chitin;GO:0009695//jasmonic acid biosynthetic process;GO:0009753//response to jasmonic acid;GO:0009695//jasmonic acid biosynthetic process;GO:0009611//response to wounding;GO:0009611//response to wounding;GO:0009620//response to fungus
VC	MC	BAA07g36170	1.97763	1.08138	1.88609	2.49179	LF1	AT1G71140	-	MATE efflux family protein	-	-	-	-	GO:0005774//vacuolar membrane;GO:0005774//vacuolar membrane;GO:0005774//vacuolar membrane;GO:0016020//membrane;GO:0005886//plasma membrane	GO:0015297//antiporter activity;GO:0005215//transporter activity	-
VC	MC	BAA09g19050	4.35922	2.85535	3.15771	4.71077	MF2	AT1G58360	AAP1	amino acid permease 1	-	-	-	-	GO:0005886//plasma membrane;GO:0005886//plasma membrane;GO:0005886//plasma membrane;GO:0005886//plasma membrane	GO:0015171//amino acid transmembrane transporter activity;GO:0015175//neutral amino acid transmembrane transporter activity;GO:0015171//amino acid transmembrane transporter activity	GO:0043090//amino acid import;GO:0009624//response to nematode;GO:0006865//amino acid transport;GO:0015804//neutral amino acid transport
VC	MC	BAA01g28810	0.554322	0.425978	0.549288	1.30472	MF1	AT1G57943	PUP17	purine permease 17	-	-	-	-	GO:0016020//membrane	GO:0005345//purine nucleobase transmembrane transporter activity	GO:0006863//purine nucleobase transport;GO:0006863//purine nucleobase transport
VC	GC	BAA02g47710	0.518627	1.14591	4.77867	3.00103	-	AT5G67600	WIH1	-	-	-	-	-	GO:0005886//plasma membrane	-	GO:0009554//megasporogenesis;GO:0009554//megasporogenesis
VC	GC	BAA04g15140	0.369774	0.58187	1.53873	0.763907	MF2	AT5G39050	PMAT1	HXXXD-type acyl-transferase family protein	-	-	-	-	GO:0005829//cytosol;GO:0005737//cytoplasm	GO:0050736//O-malonyltransferase activity;GO:0016740//transferase activity	-
VC	GC	BAA03g07620	4.01313	6.97384	4.50836	2.81151	MF1	AT5G16010	-	3-oxo-5-alpha-steroid 4-dehydrogenase family protein	Metabolism	Lipid metabolism;Global and overview maps	ko01100//Metabolic pathways;ko01110//Biosynthesis of secondary metabolites;ko01212//Fatty acid metabolism;ko01040//Biosynthesis of unsaturated fatty acids;ko00062//Fatty acid elongation	K10258	GO:0009941//chloroplast envelope;GO:0009941//chloroplast envelope;GO:0009941//chloroplast envelope;GO:0009507//chloroplast;GO:0009941//chloroplast envelope;GO:0009941//chloroplast envelope;GO:0009941//chloroplast envelope;GO:0009941//chloroplast envelope;GO:0009941//chloroplast envelope	GO:0003865//3-oxo-5-alpha-steroid 4-dehydrogenase activity	-
VC	GC	BAA01g15780	0.753597	1.3088	2.84754	2.05253	LF1	AT4G23920	UGE2	UDP-D-glucose/UDP-D-galactose 4-epimerase 2	Metabolism	Global and overview maps;Carbohydrate metabolism	ko01100//Metabolic pathways;ko00520//Amino sugar and nucleotide sugar metabolism;ko00052//Galactose metabolism	K01784	GO:0005829//cytosol;GO:0005886//plasma membrane	GO:0046983//protein dimerization activity;GO:0003978//UDP-glucose 4-epimerase activity;GO:0003978//UDP-glucose 4-epimerase activity;GO:0003978//UDP-glucose 4-epimerase activity	GO:0042546//cell wall biogenesis
VC	GC	BAA01g14360	0.565833	1.32635	2.988	2.32809	LF1	AT4G22530	-	S-adenosyl-L-methionine-dependent methyltransferases superfamily protein	-	-	-	-	GO:0005829//cytosol;GO:0005737//cytoplasm;GO:0005737//cytoplasm;GO:0005634//nucleus	-	GO:0002679//respiratory burst involved in defense response;GO:0046482//para-aminobenzoic acid metabolic process;GO:0010200//response to chitin;GO:0030968//endoplasmic reticulum unfolded protein response;GO:0046482//para-aminobenzoic acid metabolic process;GO:0030968//endoplasmic reticulum unfolded protein response;GO:0030968//endoplasmic reticulum unfolded protein response;GO:0002679//respiratory…
VC	GC	BAA03g51190	1.36895	2.79693	3.63642	2.73603	MF1	AT4G20800	-	FAD-binding Berberine family protein	-	-	-	-	GO:0005737//cytoplasm	-	-
VC	GC	BAA01g12600	0.964223	1.76046	2.44193	1.52383	LF1	AT4G20460	-	NAD(P)-binding Rossmann-fold superfamily protein	Metabolism	Carbohydrate metabolism;Global and overview maps	ko01100//Metabolic pathways;ko00520//Amino sugar and nucleotide sugar metabolism	K12448	GO:0005794//Golgi apparatus	GO:0003824//catalytic activity	GO:0006865//amino acid transport;GO:0009225//nucleotide-sugar metabolic process;GO:0009225//nucleotide-sugar metabolic process
VC	GC	BAA02g39480	0.878631	1.23496	2.45651	1.79464	MF1	AT3G27090	-	DCD (Development and Cell Death) domain protein	-	-	-	-	-	GO:0003674//molecular_function	GO:0008150//biological_process
VC	GC	BAA06g40160	4.79707	7.86299	2.14182	1.25596	LF1	AT3G25900	HMT-1	Homocysteine S-methyltransferase family protein	Metabolism	Amino acid metabolism;Global and overview maps	ko01100//Metabolic pathways;ko01110//Biosynthesis of secondary metabolites;ko00270//Cysteine and methionine metabolism	K00547	GO:0005737//cytoplasm;GO:0005737//cytoplasm;GO:0005737//cytoplasm	GO:0008898//S-adenosylmethionine-homocysteine S-methyltransferase activity;GO:0008898//S-adenosylmethionine-homocysteine S-methyltransferase activity	GO:0009086//methionine biosynthetic process;GO:0009086//methionine biosynthetic process
VC	GC	BAA01g43100	1.84716	2.63553	1.50849	1.05539	MF1	AT3G09032	-	-	-	-	-	-	GO:0005634//nucleus	GO:0003674//molecular_function	GO:0008150//biological_process
VC	GC	BAA09g56900	4.37411	6.83218	15.7629	10.9295	LF1	AT2G23120	-	Late embryogenesis abundant protein, group 6	-	-	-	-	GO:0005886//plasma membrane	GO:0003674//molecular_function	GO:0009409//response to cold;GO:0008150//biological_process;GO:0009409//response to cold;GO:0009414//response to water deprivation;GO:0009737//response to abscisic acid;GO:0009414//response to water deprivation
VC	GC	BAA07g28830	0.737248	1.43926	0.886972	0.661217	MF2	AT1G73066	-	Leucine-rich repeat family protein	-	-	-	-	GO:0005886//plasma membrane	-	-
VC	EC	BAA07g16020	0.94041	1.46981	0.569939	0.215496	LF1	AT5G67350	-	-	-	-	-	-	GO:0005634//nucleus	GO:0003674//molecular_function	GO:0008150//biological_process
VC	EC	BAA06g43460	0.841042	1.22772	1.94746	1.43084	LF1	AT5G46710	-	PLATZ transcription factor family protein	-	-	-	-	GO:0005634//nucleus	-	GO:0008150//biological_process
VC	EC	BAA02g34850	0.775359	1.005	3.6413	2.67759	-	AT5G46295	-	-	-	-	-	-	GO:0005739//mitochondrion	GO:0003674//molecular_function	GO:0008150//biological_process
VC	EC	BAA06g44440	1.266	2.00541	1.98487	1.44423	LF1	AT5G45110	NPR3	NPR1-like protein 3	Environmental Information Processing	Signal transduction	ko04075//Plant hormone signal transduction	K14508	-	GO:0005515//protein binding;GO:0005515//protein binding;GO:0005515//protein binding;GO:1901149//salicylic acid binding;GO:0005515//protein binding	GO:0050832//defense response to fungus;GO:0010363//regulation of plant-type hypersensitive response;GO:0009862//systemic acquired resistance, salicylic acid mediated signaling pathway;GO:0043069//negative regulation of programmed cell death;GO:0010200//response to chitin;GO:0006612//protein targeting to membrane;GO:0009862//systemic acquired resistance, salicylic acid mediated signaling pathway;G…
VC	EC	BAA02g04380	35.8936	49.2597	39.4991	22.5174	MF2	AT5G11670	NADP-ME2	NADP-malic enzyme 2	Metabolism	Global and overview maps;Carbohydrate metabolism;Energy metabolism	ko01100//Metabolic pathways;ko01200//Carbon metabolism;ko00620//Pyruvate metabolism;ko00710//Carbon fixation in photosynthetic organisms	K00029	GO:0009507//chloroplast;GO:0005829//cytosol;GO:0005886//plasma membrane;GO:0009507//chloroplast;GO:0009506//plasmodesma;GO:0005774//vacuolar membrane;GO:0009507//chloroplast;GO:0005886//plasma membrane;GO:0005829//cytosol;GO:0016020//membrane;GO:0005774//vacuolar membrane;GO:0005618//cell wall;GO:0048046//apoplast;GO:0005774//vacuolar membrane	GO:0004473//malate dehydrogenase (decarboxylating) (NADP+) activity;GO:0004470//malic enzyme activity;GO:0016652//oxidoreductase activity, acting on NAD(P)H, NAD(P) as acceptor	GO:0006108//malate metabolic process;GO:0006108//malate metabolic process;GO:0006108//malate metabolic process;GO:0010498//proteasomal protein catabolic process;GO:0006970//response to osmotic stress;GO:0007010//cytoskeleton organization;GO:0006970//response to osmotic stress;GO:0010498//proteasomal protein catabolic process;GO:0006108//malate metabolic process;GO:0010498//proteasomal protein cat…
VC	EC	BAA08g16230	1.29857	2.21153	3.45948	2.14962	MF2	AT4G34160	CYCD3;1	CYCLIN D3;1	Environmental Information Processing	Signal transduction	ko04075//Plant hormone signal transduction	K14505	GO:0005634//nucleus;GO:0005634//nucleus	GO:0005515//protein binding;GO:0005515//protein binding;GO:0005515//protein binding;GO:0005515//protein binding;GO:0005515//protein binding;GO:0005515//protein binding;GO:0005515//protein binding;GO:0005515//protein binding;GO:0005515//protein binding;GO:0005515//protein binding;GO:0016538//cyclin-dependent protein serine/threonine kinase regulator activity;GO:0005515//protein binding;GO:0005515/…	GO:0009735//response to cytokinin;GO:0042127//regulation of cell proliferation;GO:0042023//DNA endoreduplication;GO:0000280//nuclear division;GO:0000082//G1/S transition of mitotic cell cycle;GO:0010389//regulation of G2/M transition of mitotic cell cycle;GO:0009735//response to cytokinin;GO:0042023//DNA endoreduplication;GO:0051726//regulation of cell cycle;GO:0051225//spindle assembly;GO:001010…
VC	EC	BAA08g16250	1.1072	1.99392	4.23647	2.96634	MF2	AT4G34131	UGT73B3	UDP-glucosyl transferase 73B3	-	-	-	-	-	GO:0016758//transferase activity, transferring hexosyl groups;GO:0035251//UDP-glucosyltransferase activity;GO:0080043//quercetin 3-O-glucosyltransferase activity;GO:0008194//UDP-glycosyltransferase activity	GO:0051707//response to other organism;GO:0051707//response to other organism
VC	EC	BAA01g15780	0.753597	1.3088	2.69016	1.43326	LF1	AT4G23920	UGE2	UDP-D-glucose/UDP-D-galactose 4-epimerase 2	Metabolism	Global and overview maps;Carbohydrate metabolism	ko01100//Metabolic pathways;ko00520//Amino sugar and nucleotide sugar metabolism;ko00052//Galactose metabolism	K01784	GO:0005829//cytosol;GO:0005886//plasma membrane	GO:0046983//protein dimerization activity;GO:0003978//UDP-glucose 4-epimerase activity;GO:0003978//UDP-glucose 4-epimerase activity;GO:0003978//UDP-glucose 4-epimerase activity	GO:0042546//cell wall biogenesis
VC	EC	BAA03g51160	0.923598	1.45285	4.04511	2.0462	MF1	AT4G20780	CML42	calmodulin like 42	Organismal Systems	Environmental adaptation	ko04626//Plant-pathogen interaction	K13448	-	GO:0005515//protein binding;GO:0005509//calcium ion binding;GO:0005509//calcium ion binding	GO:0010091//trichome branching;GO:0010091//trichome branching
VC	EC	BAA06g40160	4.79707	7.86299	4.53181	2.49537	LF1	AT3G25900	HMT-1	Homocysteine S-methyltransferase family protein	Metabolism	Amino acid metabolism;Global and overview maps	ko01100//Metabolic pathways;ko01110//Biosynthesis of secondary metabolites;ko00270//Cysteine and methionine metabolism	K00547	GO:0005737//cytoplasm;GO:0005737//cytoplasm;GO:0005737//cytoplasm	GO:0008898//S-adenosylmethionine-homocysteine S-methyltransferase activity;GO:0008898//S-adenosylmethionine-homocysteine S-methyltransferase activity	GO:0009086//methionine biosynthetic process;GO:0009086//methionine biosynthetic process
VC	EC	BAA02g38480	1.06508	1.36701	2.65535	1.87146	MF1	AT3G25610	-	ATPase E1-E2 type family protein / haloacid dehalogenase-like hydrolase family protein	-	-	-	-	GO:0005886//plasma membrane;GO:0005886//plasma membrane	GO:0015662//ATPase activity, coupled to transmembrane movement of ions, phosphorylative mechanism;GO:0015662//ATPase activity, coupled to transmembrane movement of ions, phosphorylative mechanism	-
VC	EC	BAA05g39260	1.14092	1.63428	2.27147	1.17232	LF1	AT3G06500	A/N-InvC	Plant neutral invertase family protein	-	-	-	-	GO:0005739//mitochondrion;GO:0005576//extracellular region	GO:0004575//sucrose alpha-glucosidase activity;GO:0004564//beta-fructofuranosidase activity	GO:0048510//regulation of timing of transition from vegetative to reproductive phase;GO:0009693//ethylene biosynthetic process;GO:0010029//regulation of seed germination;GO:0007623//circadian rhythm;GO:0009693//ethylene biosynthetic process
VC	EC	BAA03g34200	0.870551	1.64258	3.57989	2.4025	MF2	AT3G06420	ATG8H	Ubiquitin-like superfamily protein	Cellular Processes	Transport and catabolism	ko04136//Autophagy - other eukaryotes	K08341	GO:0005634//nucleus	GO:0008017//microtubule binding;GO:0008017//microtubule binding	GO:0006914//autophagy;GO:0046482//para-aminobenzoic acid metabolic process;GO:0006914//autophagy;GO:0046482//para-aminobenzoic acid metabolic process
VC	EC	BAA05g40120	0.50036	0.906385	1.95669	1.4811	LF1	AT3G05580	TOPP9	Calcineurin-like metallo-phosphoesterase superfamily protein	Genetic Information Processing	Translation	ko03015//mRNA surveillance pathway	K06269	GO:0005737//cytoplasm	GO:0004722//protein serine/threonine phosphatase activity;GO:0004722//protein serine/threonine phosphatase activity;GO:0004722//protein serine/threonine phosphatase activity	GO:0030968//endoplasmic reticulum unfolded protein response;GO:0030968//endoplasmic reticulum unfolded protein response;GO:0009738//abscisic acid-activated signaling pathway;GO:0010200//response to chitin;GO:0035556//intracellular signal transduction;GO:0009738//abscisic acid-activated signaling pathway;GO:0030968//endoplasmic reticulum unfolded protein response
VC	EC	BAA03g32310	2.53293	4.6128	3.96823	2.92844	MF2	AT3G02230	RGP1	reversibly glycosylated polypeptide 1	Metabolism	Carbohydrate metabolism	ko00520//Amino sugar and nucleotide sugar metabolism	K13379	GO:0000138//Golgi trans cisterna;GO:0022626//cytosolic ribosome;GO:0005795//Golgi stack;GO:0005618//cell wall;GO:0005774//vacuolar membrane;GO:0022626//cytosolic ribosome;GO:0005774//vacuolar membrane;GO:0005634//nucleus;GO:0005795//Golgi stack;GO:0005795//Golgi stack;GO:0005829//cytosol;GO:0005829//cytosol;GO:0022626//cytosolic ribosome;GO:0005794//Golgi apparatus;GO:0022626//cytosolic ribosome;…	GO:0016760//cellulose synthase (UDP-forming) activity;GO:0005515//protein binding;GO:0005515//protein binding;GO:0005515//protein binding;GO:0052691//UDP-arabinopyranose mutase activity;GO:0005515//protein binding;GO:0005515//protein binding;GO:0016866//intramolecular transferase activity	GO:0009651//response to salt stress;GO:0009832//plant-type cell wall biogenesis;GO:0009555//pollen development;GO:0009832//plant-type cell wall biogenesis;GO:0033356//UDP-L-arabinose metabolic process;GO:0071669//plant-type cell wall organization or biogenesis;GO:0033356//UDP-L-arabinose metabolic process;GO:0009651//response to salt stress
VC	EC	BAA04g31190	0.788383	1.49014	0.574817	0.253896	MF1	AT2G43290	MSS3	Calcium-binding EF-hand family protein	Organismal Systems	Environmental adaptation	ko04626//Plant-pathogen interaction	K13448	GO:0005576//extracellular region	GO:0005509//calcium ion binding	GO:0008150//biological_process
VC	EC	BAA05g12720	0.882981	1.45592	0.79221	0.386673	LF1	AT2G32240	-	-	-	-	-	-	GO:0005737//cytoplasm;GO:0005886//plasma membrane	GO:0003674//molecular_function	GO:0046686//response to cadmium ion;GO:0009737//response to abscisic acid;GO:0046686//response to cadmium ion
VC	EC	BAA09g58700	7.07799	9.37671	15.9713	10.6302	MF2	AT2G20562	-	-	-	-	-	-	-	-	-
VC	EC	BAA06g31920	1.11772	2.06245	1.47583	1.01063	MF2	AT2G17120	LYM2	lysm domain GPI-anchored protein 2 precursor	-	-	-	-	GO:0005886//plasma membrane;GO:0046658//anchored component of plasma membrane;GO:0031225//anchored component of membrane;GO:0009506//plasmodesma;GO:0031225//anchored component of membrane;GO:0005886//plasma membrane;GO:0046658//anchored component of plasma membrane;GO:0005886//plasma membrane	GO:0008061//chitin binding	GO:0016998//cell wall macromolecule catabolic process;GO:0034976//response to endoplasmic reticulum stress;GO:0016998//cell wall macromolecule catabolic process;GO:0009627//systemic acquired resistance;GO:0034976//response to endoplasmic reticulum stress;GO:0009627//systemic acquired resistance
VC	EC	BAA07g41650	0.214708	0.400703	0.359699	0.211087	LF1	AT1G78100	AUF1	F-box family protein	-	-	-	-	GO:0005634//nucleus	GO:0003674//molecular_function	GO:0009736//cytokinin-activated signaling pathway;GO:0009733//response to auxin;GO:0009741//response to brassinosteroid;GO:0010541//acropetal auxin transport;GO:0010540//basipetal auxin transport;GO:0009736//cytokinin-activated signaling pathway
VC	EC	BAA07g32200	0.581911	0.945626	0.757621	0.449549	LF1	AT1G66480	-	plastid movement impaired 2	-	-	-	-	GO:0005886//plasma membrane	GO:0003674//molecular_function	GO:0009693//ethylene biosynthetic process;GO:0009693//ethylene biosynthetic process
VC	EC	BAA08g33130	0.217458	0.343129	0.442874	0.222563	MF1	AT1G10040	-	alpha/beta-Hydrolases superfamily protein	-	-	-	-	GO:0005634//nucleus;GO:0005634//nucleus	-	-
